# Supplementary material for: Metabolic adaptations rewire CD4+ T cells in a subset-specific manner in human critical illness with and without sepsis
Source: Nat Immunol. 2026 Jan 15;27(2):236–49. doi: 10.1038/s41590-025-02390-6 (PMC12864044; doi:10.1038/s41590-025-02390-6)
Supplement: Supplementary file 2 — Pseudobulk DESeq2 results. [file 41590_2025_2390_MOESM2_ESM.xlsx]

## Sheet: CISep-vs-NHC_Naive
	baseMean	log2FoldChange	lfcSE	stat	pvalue	padj
A1BG	112.116	0.439907	0.322632	1.3635	0.172726	0.300895
A1BG-AS1	21.2	-0.0515747	0.294403	-0.175184	0.860935	0.915271
A2M	25.3582	0.957153	0.301549	3.17412	0.00150292	0.00717337
A2M-AS1	5.70833	0.927715	0.337451	2.74918	0.0059744	0.0218954
A2ML1-AS1	5.34236	-0.202604	0.234824	-0.862792	0.388252	0.540135
AAAS	89.4641	-0.071003	0.0827855	-0.857675	0.391072	0.542832
AACS	17.3981	0.0945366	0.141581	0.667721	0.504312	0.646158
AAGAB	102.081	0.156442	0.0675381	2.31635	0.0205391	0.0590313
AAK1	521.499	-0.128101	0.0829799	-1.54376	0.122645	0.232891
AAMDC	45.186	-0.38604	0.0707653	-5.45522	4.89129e-08	1.12417e-06
AAMP	175.191	-0.0451484	0.053444	-0.844779	0.398234	0.550016
AAR2	69.635	-0.0491964	0.0815064	-0.603589	0.546117	0.682018
AARS	124.592	0.252675	0.132637	1.90501	0.0567792	0.128966
AARS2	35.6015	0.00252174	0.0912936	0.0276223	0.977963	0.987136
AARSD1	95.5783	-0.08895	0.0799648	-1.11236	0.265982	0.411396
AASDH	67.7522	-0.0760476	0.0883737	-0.860523	0.389501	0.541372
AASDHPPT	177.142	-0.185754	0.0588434	-3.15674	0.00159541	0.00753806
AASS	6.38644	-1.0535	0.358915	-2.93523	0.00333297	0.0135721
AATF	246.475	0.0653979	0.0465842	1.40386	0.160359	0.285251
ABALON	4.15136	0.0293547	0.263856	0.111253	0.911416	0.946672
ABAT	15.3569	-0.17236	0.161205	-1.0692	0.284979	0.43196
ABCA1	23.9958	1.02547	0.429028	2.39021	0.0168386	0.0502627
ABCA10	11.0736	0.146707	0.209762	0.699398	0.484303	0.62964
ABCA2	25.1812	1.15212	0.192494	5.98526	2.1605e-09	7.66922e-08
ABCA3	13.7993	0.122049	0.162732	0.75	0.453255	0.600443
ABCA5	54.9538	-0.122007	0.0972043	-1.25516	0.20942	0.345257
ABCA7	66.9791	-0.121169	0.125822	-0.963022	0.335537	0.486254
ABCB1	8.52027	-1.19392	0.235496	-5.06983	3.98168e-07	7.07622e-06
ABCB10	39.766	0.319854	0.102387	3.12397	0.00178428	0.00827088
ABCB6	11.4824	0.267798	0.2155	1.24268	0.213985	0.351103
ABCB7	117.663	-0.236879	0.0427422	-5.54204	2.9897e-08	7.43858e-07
ABCB8	69.9661	-0.0173614	0.0681708	-0.254674	0.798975	0.874513
ABCB9	12.6451	0.495364	0.128499	3.85501	0.000115725	0.000858913
ABCC1	181.564	0.618498	0.112601	5.49281	3.9558e-08	9.41063e-07
ABCC10	49.7321	0.210289	0.0785774	2.6762	0.00744624	0.0261515
ABCC4	33.9412	0.179763	0.142777	1.25905	0.208013	0.343983
ABCC5	38.2363	0.0905928	0.105628	0.857658	0.391081	0.542832
ABCD1	21.1747	0.490543	0.162408	3.02044	0.00252408	0.0108863
ABCD2	118.179	-0.227905	0.11287	-2.01918	0.0434688	0.104845
ABCD3	65.5135	-0.0666409	0.0576822	-1.15531	0.247963	0.390688
ABCD4	67.6322	-0.262182	0.0851698	-3.07834	0.00208154	0.00932891
ABCE1	172.876	-0.0274105	0.0758836	-0.361217	0.717937	0.816166
ABCF1	185.258	-0.0276582	0.0644276	-0.429292	0.667711	0.781204
ABCF2	105.009	0.0499309	0.0468993	1.06464	0.287039	0.433887
ABCF3	92.6591	-0.153444	0.0475411	-3.2276	0.00124832	0.00613748
ABCG1	69.7734	-0.116907	0.2066	-0.565863	0.571487	0.70289
ABHD1	3.50677	-0.457075	0.325245	-1.40532	0.159925	0.284742
ABHD10	76.3206	-0.382802	0.0677705	-5.64851	1.61844e-08	4.46965e-07
ABHD11	29.1984	-0.0655345	0.0893273	-0.733644	0.463166	0.609405
ABHD12	57.9808	-0.10862	0.0659915	-1.64597	0.09977	0.198457
ABHD13	80.5409	-0.118895	0.0761619	-1.56109	0.118503	0.226547
ABHD14A	177.568	-0.143674	0.0812895	-1.76743	0.0771556	0.163499
ABHD14B	431.426	-0.36777	0.0796783	-4.61568	3.91804e-06	5.08895e-05
ABHD15	11.2924	1.13782	0.223076	5.10061	3.38558e-07	6.11299e-06
ABHD15-AS1	59.8231	0.0368097	0.0933492	0.394323	0.693342	0.799262
ABHD16A	79.5844	-0.0755603	0.0767976	-0.983889	0.32517	0.475448
ABHD17A	599.167	0.152861	0.0703734	2.17214	0.029845	0.0783538
ABHD17B	16.7084	0.237277	0.176259	1.34619	0.178243	0.307738
ABHD17C	7.42176	0.371904	0.185873	2.00085	0.0454087	0.108539
ABHD18	100.63	-0.0116578	0.0671202	-0.173685	0.862113	0.916092
ABHD2	78.3509	0.586647	0.103507	5.6677	1.4473e-08	4.08013e-07
ABHD3	136.741	0.182551	0.0748099	2.4402	0.0146793	0.0450545
ABHD4	22.3903	0.0880215	0.117528	0.748938	0.453895	0.60083
ABHD5	41.3149	-0.154153	0.101563	-1.5178	0.129064	0.241995
ABHD6	18.8742	0.191732	0.1499	1.27906	0.200875	0.335411
ABHD8	31.4247	-0.00296791	0.103601	-0.0286474	0.977146	0.986604
ABI1	274.491	-0.012029	0.046136	-0.260728	0.794302	0.871278
ABI2	65.2498	-0.128779	0.0805248	-1.59924	0.109767	0.213876
ABI3	52.8021	0.645357	0.195368	3.3033	0.000955558	0.00495641
ABITRAM	35.8498	-0.167025	0.0821868	-2.03226	0.0421269	0.102313
ABL1	53.5227	0.194598	0.101044	1.92588	0.05412	0.123927
ABL2	50.5388	0.324229	0.0946962	3.42389	0.000617317	0.00345314
ABLIM1	704.237	-0.425008	0.0871515	-4.87666	1.07899e-06	1.66262e-05
ABLIM2	7.02333	-0.487608	0.23198	-2.10194	0.0355585	0.0898905
ABO	8.5798	2.84825	0.650615	4.37779	1.19889e-05	0.000131848
ABR	83.8444	0.567217	0.103542	5.47814	4.2982e-08	1.01539e-06
ABRACL	729.677	-0.235987	0.0903029	-2.61328	0.00896776	0.0303855
ABRAXAS1	125.759	-0.114002	0.07413	-1.53787	0.12408	0.234925
ABRAXAS2	57.866	-0.158398	0.0751491	-2.10778	0.0350498	0.0888365
ABT1	138.942	-0.235822	0.0721772	-3.26727	0.0010859	0.0055108
ABTB1	210.179	-0.261151	0.0810874	-3.22061	0.00127917	0.00626238
AC000032.1	5.34185	0.155463	0.483189	0.321744	0.747647	0.839107
AC002091.2	7.9578	-0.460596	0.204142	-2.25625	0.0240547	0.066527
AC002116.2	7.85894	-0.135307	0.183779	-0.736247	0.46158	0.60785
AC002310.1	25.6721	-0.0344695	0.11333	-0.304151	0.761013	0.847661
AC002460.2	31.8178	-0.00106827	0.195923	-0.00545248	0.99565	0.997194
AC002463.1	52.309	-0.240365	0.0978899	-2.45546	0.0140704	0.0436502
AC002467.1	10.8767	-0.0966337	0.218536	-0.442187	0.658354	0.774064
AC003102.1	3.59615	-0.129402	0.238614	-0.542309	0.587606	0.717042
AC003681.1	12.6577	0.607172	0.179569	3.38128	0.000721497	0.00392124
AC004039.1	4.31517	0.41517	0.240824	1.72395	0.084716	0.175383
AC004112.1	6.02689	-0.0859683	0.214246	-0.401259	0.688229	0.79594
AC004241.1	10.6369	0.0310421	0.178415	0.173989	0.861874	0.915959
AC004253.1	6.24807	-0.224302	0.182979	-1.22583	0.220261	0.358595
AC004448.2	2780.26	-1.10828	0.991426	-1.11786	0.263626	0.408779
AC004477.1	3.73663	0.0153239	0.304217	0.0503716	0.959826	0.975964
AC004551.1	13.6717	-0.355072	0.147082	-2.41411	0.0157738	0.0477333
AC004585.1	37.8659	2.03029	0.338391	5.99985	1.97502e-09	7.08499e-08
AC004596.1	25.7796	-0.430655	0.149274	-2.885	0.0039142	0.0154742
AC004687.1	128.536	-0.392002	0.128857	-3.04215	0.00234892	0.010278
AC004771.3	5.3666	-0.221903	0.214015	-1.03686	0.299802	0.448959
AC004797.1	29.2903	0.00829727	0.118652	0.0699292	0.94425	0.966853
AC004803.1	4.79873	-0.706719	0.243865	-2.89799	0.00375558	0.0149605
AC004812.2	18.3401	-0.241212	0.150352	-1.60432	0.108644	0.212217
AC004825.3	3.72955	0.368767	0.281172	1.31154	0.189676	0.321541
AC004832.6	12.1035	-0.48185	0.281579	-1.71124	0.0870362	0.179037
AC004847.1	7.02275	0.442198	0.215057	2.05618	0.0397647	0.0979312
AC004854.2	17.1592	0.689587	0.181387	3.80174	0.000143684	0.00103326
AC004865.2	32.2992	-0.188777	0.155527	-1.21379	0.224827	0.363975
AC004889.1	18.6929	-0.696394	0.188635	-3.69175	0.000222719	0.00148115
AC004906.1	11.093	0.077292	0.176625	0.437605	0.661672	0.776686
AC004918.1	3.30861	-0.235245	0.30863	-0.762224	0.445926	0.593926
AC004938.2	4.1475	-0.0348538	0.350574	-0.0994193	0.920805	0.952775
AC004943.2	7.50146	-0.579663	0.222166	-2.60914	0.00907695	0.0306915
AC004951.1	4.275	0.688418	0.299026	2.3022	0.0213237	0.0607203
AC004974.1	9.42278	0.196022	0.190056	1.03139	0.302357	0.451538
AC004982.2	7.29655	-0.139419	0.210535	-0.662214	0.507834	0.64891
AC005034.6	3.97375	-0.282849	0.232552	-1.21628	0.223877	0.363001
AC005037.1	29.0396	0.0666614	0.114884	0.58025	0.561746	0.695111
AC005041.5	10.4462	-0.173598	0.182421	-0.951632	0.341283	0.492215
AC005052.2	11.5133	-0.273719	0.18912	-1.44733	0.147805	0.268012
AC005070.3	7.81697	-0.307837	0.241907	-1.27254	0.20318	0.338343
AC005165.1	9.09504	1.55933	0.469589	3.32063	0.000898136	0.0047241
AC005224.2	5.47726	-0.187984	0.244264	-0.769593	0.441541	0.589417
AC005225.2	7.04228	-0.487925	0.253219	-1.92689	0.0539931	0.123673
AC005229.4	8.84332	0.0494561	0.15649	0.316034	0.751976	0.841664
AC005237.1	11.901	-0.335511	0.278783	-1.20348	0.228789	0.368477
AC005261.1	13.2527	0.0962536	0.186156	0.51706	0.605115	0.731594
AC005288.1	5.74948	-0.268988	0.206559	-1.30223	0.192837	0.325732
AC005306.1	4.63976	-0.739285	0.218936	-3.37672	0.000733566	0.00397433
AC005332.1	7.77062	0.468735	0.224895	2.08424	0.037138	0.0929478
AC005332.4	56.9045	-0.106631	0.0900815	-1.18371	0.236527	0.377489
AC005332.5	4.0974	0.0942906	0.220013	0.428568	0.668238	0.781551
AC005332.6	6.96721	0.0161123	0.206168	0.0781514	0.937708	0.963069
AC005476.2	3.1629	0.0526466	0.299244	0.175932	0.860347	0.915072
AC005480.1	6.89075	0.426956	0.180342	2.36748	0.0179098	0.0528195
AC005498.3	5.34014	-0.378919	0.201331	-1.88207	0.0598263	0.134306
AC005520.2	24.9431	0.28453	0.288159	0.987404	0.323445	0.47364
AC005523.2	7.78369	0.227832	0.169372	1.34516	0.178573	0.308268
AC005532.1	2.85164	-1.14804	0.308202	-3.72496	0.000195343	0.00133444
AC005540.1	5.63545	0.757387	0.28492	2.65824	0.00785494	0.027304
AC005562.1	28.8419	-0.211909	0.142103	-1.49124	0.1359	0.252043
AC005580.1	12.0581	1.50912	1.11908	1.34854	0.177486	0.306886
AC005586.1	10.4002	-0.0479162	0.207348	-0.231091	0.817244	0.886405
AC005670.3	72.1308	0.0676692	0.137081	0.493644	0.621557	0.744485
AC005674.2	6.44175	-0.179288	0.192789	-0.929973	0.352385	0.503779
AC005695.2	7.44	0.139129	0.161995	0.858848	0.390425	0.542434
AC005726.1	8.21492	-0.305894	0.188459	-1.62313	0.104561	0.205933
AC005786.3	4.87587	-0.381733	0.21489	-1.77641	0.0756648	0.161115
AC005808.1	3.7404	0.260233	0.308487	0.843577	0.398906	0.550607
AC005842.1	132.393	-0.445269	0.158878	-2.80258	0.00506962	0.0191594
AC005856.1	3.67614	-0.114924	0.234711	-0.489641	0.624388	0.746952
AC005920.1	5.53534	-1.12574	0.364923	-3.08486	0.00203646	0.00916203
AC005920.2	5.64309	0.308544	0.238883	1.29161	0.196491	0.330303
AC005944.1	61.4403	-0.161349	0.116056	-1.39027	0.164446	0.29054
AC006001.2	27.8897	-0.224627	0.0918043	-2.44681	0.0144128	0.0444278
AC006008.1	4.30684	0.258394	0.259909	0.994174	0.320138	0.470169
AC006026.3	5.72016	-0.186704	0.304079	-0.613999	0.539216	0.675827
AC006042.2	6.1586	-0.282358	0.214943	-1.31364	0.188968	0.320661
AC006059.1	22.9584	0.0355413	0.183778	0.193392	0.846652	0.906639
AC006064.2	4.10248	0.286989	0.305105	0.940624	0.346898	0.498039
AC006064.4	28.1107	0.884363	0.197713	4.47296	7.71433e-06	9.22454e-05
AC006115.2	4.05237	-0.725423	0.2599	-2.79116	0.00525195	0.0197057
AC006116.10	5.03506	-0.155026	0.325456	-0.476335	0.633836	0.755123
AC006141.1	8.32493	-0.363983	0.20997	-1.7335	0.0830071	0.172793
AC006160.1	5.05465	0.337357	0.213272	1.58182	0.113691	0.219542
AC006207.1	6.64471	0.180331	0.285665	0.631269	0.527865	0.665495
AC006213.2	16.7341	-0.587607	0.195212	-3.0101	0.00261158	0.0111854
AC006213.3	7.463	-0.634589	0.229598	-2.76391	0.00571125	0.0211251
AC006252.1	13.6856	-0.203832	0.20367	-1.0008	0.316925	0.466866
AC006299.1	18.3655	-0.175687	0.127844	-1.37423	0.16937	0.296956
AC006333.2	11.6694	-0.452056	0.159815	-2.82862	0.00467488	0.0179021
AC006369.1	63.9536	0.115591	0.272719	0.423847	0.671678	0.78321
AC006449.3	3.83775	-0.0932482	0.282357	-0.330249	0.741212	0.833817
AC006449.6	18.1378	-0.00888555	0.14503	-0.0612671	0.951146	0.970616
AC006460.2	11.6365	0.506091	0.159351	3.17595	0.00149345	0.00713571
AC006504.5	25.9531	-0.0299044	0.136701	-0.218757	0.826839	0.892741
AC006511.6	7.024	0.255817	0.190777	1.34093	0.179944	0.309807
AC006942.1	7.91879	-0.219595	0.260287	-0.843665	0.398857	0.550595
AC007032.1	4.22028	1.67887	0.368517	4.55574	5.22025e-06	6.52117e-05
AC007038.1	16.783	-0.370692	0.167914	-2.20763	0.0272701	0.0731807
AC007098.1	6.46271	-0.547163	0.241214	-2.26837	0.0233067	0.0649884
AC007114.1	15.0821	-0.528132	0.211607	-2.49582	0.0125666	0.0398139
AC007163.1	6.62982	0.582139	0.327053	1.77995	0.0750834	0.160109
AC007192.2	3.66325	0.500304	0.367641	1.36085	0.173561	0.302193
AC007216.4	30.0463	0.122573	0.111692	1.09742	0.272459	0.418829
AC007220.1	4.19187	0.852329	0.265391	3.2116	0.00131998	0.00642919
AC007262.2	6.99983	-0.338012	0.231723	-1.45869	0.14465	0.263671
AC007342.4	19.194	-0.0514801	0.319628	-0.161062	0.872044	0.922668
AC007342.5	2.78835	0.13675	0.399271	0.342498	0.731976	0.827147
AC007383.2	26.8475	-0.337084	0.106227	-3.17324	0.00150748	0.00719007
AC007384.1	52.8998	0.149302	0.100235	1.48951	0.136353	0.252656
AC007390.2	3.5191	-0.203389	0.35055	-0.580201	0.561779	0.695111
AC007406.5	8.08038	-0.411332	0.227681	-1.80662	0.0708219	0.153019
AC007533.1	5.56453	-0.0243869	0.236478	-0.103125	0.917863	0.950747
AC007541.1	6.7738	-0.0576479	0.17956	-0.321051	0.748172	0.839442
AC007566.1	3.98756	-0.336085	0.235588	-1.42658	0.153702	0.276017
AC007569.1	3.44323	0.47039	0.31802	1.47912	0.139108	0.25638
AC007608.3	7.61278	-0.599617	0.169895	-3.52933	0.00041661	0.00247882
AC007613.1	5.77054	0.257212	0.198071	1.29858	0.194087	0.327218
AC007619.1	4.30372	-0.0564005	0.30219	-0.186639	0.851943	0.909992
AC007622.2	6.15682	-0.0183403	0.204624	-0.0896293	0.928582	0.957898
AC007637.1	7.61979	-0.623179	0.215938	-2.88591	0.00390283	0.0154428
AC007681.1	4.26898	0.309375	0.222273	1.39187	0.163962	0.289836
AC007686.3	4.67344	0.175247	0.231049	0.758485	0.448161	0.596258
AC007695.1	7.42544	0.24683	0.265891	0.928314	0.353245	0.504517
AC007728.1	16.6104	-0.495948	0.171811	-2.8866	0.00389433	0.0154162
AC007728.2	8.74777	-0.538444	0.173067	-3.11119	0.00186337	0.00855649
AC007780.1	21.4119	0.0157393	0.134625	0.116912	0.90693	0.943892
AC007952.4	10.4196	0.635573	0.360722	1.76195	0.0780785	0.164907
AC007993.3	8.48506	0.37499	0.30202	1.2416	0.214382	0.351494
AC008014.1	53.9468	-0.72287	0.284753	-2.53858	0.0111302	0.0361413
AC008040.1	3.6942	-0.555643	0.300297	-1.85031	0.0642685	0.141958
AC008063.1	6.63955	-0.0033387	0.212101	-0.0157411	0.987441	0.992831
AC008083.2	53.0308	-0.527882	0.172312	-3.06352	0.00218748	0.00970622
AC008083.3	32.8146	-0.151446	0.214121	-0.707293	0.479384	0.625157
AC008105.1	14.3555	0.179528	0.171829	1.04481	0.296112	0.444463
AC008105.3	201.515	-0.560631	0.0779885	-7.18864	6.54407e-13	5.36166e-11
AC008124.1	33.4811	-0.242371	0.0988708	-2.45139	0.0142306	0.0439607
AC008267.5	32.5868	-0.0985704	0.106189	-0.928258	0.353274	0.504517
AC008269.1	6.04525	-0.282774	0.198482	-1.42469	0.154248	0.276704
AC008378.1	10.5166	-0.190635	0.140392	-1.35787	0.174504	0.303291
AC008393.1	5.00432	-0.220929	0.306238	-0.72143	0.470645	0.616917
AC008403.3	10.3438	0.0501727	0.368604	0.136115	0.89173	0.934983
AC008438.1	15.0643	-0.53827	0.138196	-3.89496	9.82141e-05	0.000747773
AC008440.1	13.3082	-0.168031	0.164459	-1.02172	0.306913	0.456381
AC008443.1	21.2272	-0.0939268	0.127532	-0.736496	0.461429	0.607776
AC008443.5	14.618	-0.0645376	0.199544	-0.323426	0.746373	0.837885
AC008443.9	6.16187	-0.171197	0.297864	-0.574747	0.565462	0.697657
AC008462.1	4.7843	-0.153562	0.220368	-0.696841	0.485902	0.630641
AC008467.1	9.27105	0.51238	0.229336	2.23419	0.0254703	0.0693808
AC008522.1	10.7615	0.703257	0.234191	3.00292	0.00267401	0.0114131
AC008537.4	11.5386	0.270539	0.15686	1.72472	0.0845778	0.175256
AC008551.1	4.51503	0.421757	0.236817	1.78094	0.0749217	0.159864
AC008554.1	6.99512	-0.554727	0.244536	-2.26849	0.0232993	0.0649812
AC008555.2	6.81789	-1.43629	0.225577	-6.36717	1.92544e-10	9.16102e-09
AC008555.4	151.614	-0.689806	0.0955358	-7.22039	5.18383e-13	4.33906e-11
AC008569.1	7.58241	0.744858	0.266352	2.79652	0.00516559	0.0194517
AC008608.2	3.96998	0.738414	0.323197	2.28472	0.0223294	0.0628841
AC008610.1	3.78714	-0.523239	0.312486	-1.67444	0.0940442	0.189542
AC008629.1	5.74146	0.0192885	0.190237	0.101392	0.919239	0.951538
AC008676.1	7.29491	-0.0167764	0.190945	-0.0878601	0.929988	0.958716
AC008686.1	4.69047	0.0609864	0.266893	0.228505	0.819254	0.887449
AC008731.1	6.00575	-0.277551	0.197599	-1.40462	0.160135	0.285002
AC008735.2	19.0865	0.0720453	0.178651	0.403274	0.686747	0.794989
AC008763.1	7.47956	-1.07409	0.243133	-4.41772	9.97477e-06	0.000114045
AC008764.2	4.08474	0.546674	0.257832	2.12027	0.0339831	0.08688
AC008764.8	14.6417	0.0529521	0.123651	0.42824	0.668477	0.781696
AC008771.1	18.2508	-0.538088	0.139	-3.87114	0.000108327	0.000814707
AC008875.2	25.3493	-0.498806	0.16191	-3.08076	0.00206475	0.00926471
AC008875.3	150.232	-0.164067	0.0658053	-2.49321	0.0126594	0.0400704
AC008892.1	123.253	-0.039624	0.0975876	-0.406035	0.684717	0.793629
AC008894.2	5.886	0.0121782	0.196717	0.0619074	0.950637	0.970486
AC008897.2	6.05733	-0.539292	0.235224	-2.29268	0.0218667	0.0618377
AC008914.1	6.99124	-0.378924	0.201162	-1.88368	0.0596087	0.133979
AC008915.2	3.74327	0.206353	0.235972	0.874481	0.381856	0.533702
AC008937.2	23.4293	-0.353781	0.202262	-1.74912	0.0802698	0.168284
AC008945.2	3.13312	-0.31914	0.245395	-1.30051	0.193425	0.326427
AC008957.1	5.02796	-0.400184	0.315993	-1.26644	0.205357	0.340879
AC008964.1	11.6116	-0.60605	0.168102	-3.60525	0.000311849	0.00196226
AC008966.1	10.7434	-0.457335	0.151304	-3.02262	0.00250601	0.0108187
AC008969.1	12.0454	-0.666078	0.180239	-3.69552	0.000219435	0.00146218
AC009005.1	4.22658	0.0432247	0.291511	0.148278	0.882123	0.929706
AC009041.1	18.8489	-0.557005	0.207847	-2.67988	0.00736492	0.0259331
AC009041.2	38.805	-0.207692	0.170852	-1.21563	0.224128	0.363146
AC009053.2	4.7688	-0.583373	0.251788	-2.31693	0.0205078	0.0589538
AC009060.1	7.52595	-0.230252	0.294402	-0.782099	0.434156	0.582656
AC009061.2	33.8184	-0.259977	0.0872633	-2.97923	0.00288976	0.0121429
AC009065.4	6.71883	-0.158051	0.247403	-0.63884	0.522927	0.660848
AC009090.6	5.63304	0.119761	0.229595	0.521619	0.601935	0.729032
AC009093.2	40.4561	0.622416	0.204578	3.04243	0.00234674	0.0102717
AC009107.2	10.1823	-0.285713	0.167857	-1.70212	0.0887327	0.181453
AC009113.1	14.653	-0.628602	0.165168	-3.80583	0.00014133	0.00101938
AC009118.2	3.54467	0.172062	0.249735	0.688979	0.490836	0.634847
AC009118.3	4.78431	0.24883	0.303392	0.82016	0.412125	0.563064
AC009120.2	21.8119	0.0627131	0.1155	0.54297	0.58715	0.71663
AC009126.1	54.1995	-0.100868	0.074921	-1.34633	0.178197	0.307698
AC009133.1	28.0509	0.0807508	0.107699	0.749783	0.453386	0.600515
AC009133.3	39.6454	-0.313669	0.0790348	-3.96874	7.22533e-05	0.000583535
AC009137.1	6.72826	-0.172271	0.207821	-0.828941	0.407138	0.558106
AC009185.1	9.07765	-0.0106824	0.239667	-0.044572	0.964448	0.978583
AC009226.1	15.3441	-0.0627842	0.25799	-0.243359	0.807727	0.879953
AC009228.1	6.06907	-0.15449	0.318865	-0.484498	0.628032	0.750054
AC009299.3	10.3483	-0.322924	0.164563	-1.96232	0.0497256	0.116095
AC009303.2	5.89397	-0.0548714	0.255558	-0.214712	0.829992	0.894649
AC009309.1	5.48755	-0.232387	0.334742	-0.694228	0.487539	0.632154
AC009313.1	18.7742	0.415786	0.148793	2.7944	0.00519959	0.0195417
AC009315.1	8.18748	0.123169	0.540164	0.228022	0.819629	0.887714
AC009318.1	11.0492	-0.213539	0.222593	-0.959326	0.337394	0.488376
AC009365.4	5.00852	0.255688	0.289795	0.882306	0.377611	0.529734
AC009403.1	5.63178	-0.231202	0.2058	-1.12343	0.261254	0.406169
AC009403.2	5.47527	0.443426	0.226483	1.95788	0.0502444	0.116944
AC009404.1	3.6974	0.280726	0.258862	1.08446	0.278159	0.424518
AC009486.2	6.5801	0.411676	0.343762	1.19756	0.231088	0.370878
AC009501.3	9.7723	-0.633926	0.196309	-3.22922	0.00124127	0.00610867
AC009505.1	16.738	-0.14306	0.205073	-0.697604	0.485425	0.63028
AC009522.1	7.56612	-0.318786	0.244196	-1.30545	0.191739	0.324349
AC009542.1	5.16361	-0.0138128	0.228191	-0.060532	0.951732	0.970645
AC009554.1	10.5175	-0.260915	0.16468	-1.58438	0.113108	0.218731
AC009630.1	10.1889	0.0281398	0.178412	0.157724	0.874674	0.924464
AC009630.3	4.41873	-0.0185627	0.334898	-0.055428	0.955798	0.973132
AC009690.2	13.6958	0.00697093	0.124607	0.0559433	0.955387	0.972893
AC009779.2	7.48161	0.804708	0.24867	3.23604	0.00121199	0.00600459
AC009812.1	13.8755	0.388089	0.167346	2.31909	0.0203902	0.0586906
AC009831.1	12.9888	-0.468204	0.172504	-2.71417	0.00664424	0.0238221
AC009879.4	5.78058	0.00298227	0.247928	0.0120288	0.990403	0.994436
AC009950.1	14.216	0.419003	0.164819	2.54221	0.0110156	0.0358461
AC009961.1	18.7915	-0.0512356	0.129928	-0.394337	0.693332	0.799262
AC010149.1	35.2062	-0.00110916	0.107841	-0.0102851	0.991794	0.995153
AC010168.1	2.83535	-1.13573	0.293637	-3.86778	0.000109829	0.000822355
AC010186.3	6.003	-0.196346	0.265949	-0.738285	0.460341	0.606985
AC010201.3	3.48319	0.211375	0.261008	0.80984	0.418032	0.568777
AC010210.1	3.76653	-0.519968	0.291486	-1.78385	0.074448	0.159029
AC010226.1	13.778	-0.523471	0.176986	-2.9577	0.00309943	0.0128448
AC010247.1	7.861	-0.503864	0.205347	-2.45372	0.0141386	0.0437852
AC010260.1	25.629	0.33159	0.169421	1.9572	0.0503239	0.117103
AC010275.1	30.1008	-0.160332	0.156636	-1.0236	0.306026	0.455612
AC010331.1	3.66709	0.437785	0.339605	1.2891	0.197362	0.331258
AC010442.1	8.32341	-0.0299179	0.226118	-0.132311	0.894738	0.936627
AC010531.3	4.5179	0.518915	0.298321	1.73945	0.0819554	0.171156
AC010531.6	4.55818	0.313998	0.227487	1.38029	0.167496	0.294203
AC010609.1	194.354	-0.146224	0.146458	-0.998401	0.318085	0.468069
AC010618.3	12.1352	-0.0461253	0.178273	-0.258734	0.79584	0.872516
AC010624.3	20.8631	-0.395221	0.135035	-2.9268	0.00342468	0.013854
AC010642.2	63.7504	0.452219	0.126042	3.58785	0.000333422	0.00206353
AC010654.1	7.20018	0.200686	0.268506	0.747417	0.454812	0.601742
AC010864.1	3.35944	-0.583071	0.345918	-1.68557	0.091878	0.186367
AC010883.3	27.1046	-0.676689	0.161067	-4.20128	2.65414e-05	0.000257256
AC010894.3	119.136	-0.226941	0.0702796	-3.22912	0.00124173	0.00610867
AC010896.1	8.95401	-0.523717	0.287403	-1.82224	0.068419	0.148969
AC010969.2	3.65049	0.391462	0.264252	1.4814	0.1385	0.255519
AC010976.1	16.1989	0.00620954	0.163628	0.0379491	0.969728	0.981967
AC010978.1	11.0507	-0.120487	0.172044	-0.700326	0.483723	0.629309
AC011092.2	4.05668	0.138579	0.282513	0.490524	0.623763	0.746468
AC011247.1	3.26179	-0.126869	0.398761	-0.318159	0.750364	0.840984
AC011346.1	8.07719	-0.575145	0.16452	-3.4959	0.000472461	0.00276264
AC011405.1	3.97445	0.248702	0.229613	1.08314	0.278747	0.425159
AC011416.3	6.20223	-0.600402	0.208595	-2.87832	0.00399804	0.0157551
AC011444.1	6.93446	-0.269686	0.227838	-1.18367	0.236543	0.377489
AC011444.3	4.20966	-1.12147	0.271922	-4.12421	3.72003e-05	0.000338775
AC011445.1	3.70776	-0.208013	0.282155	-0.737229	0.460983	0.607518
AC011445.2	2.80618	-0.335554	0.434692	-0.771936	0.440152	0.58791
AC011446.2	9.83949	0.62761	0.228543	2.74613	0.00603026	0.0220346
AC011447.3	12.1059	-0.0163852	0.195955	-0.0836174	0.933361	0.960562
AC011450.1	24.8593	0.0868994	0.0935442	0.928967	0.352906	0.504359
AC011462.5	4.00074	0.270342	0.29235	0.924723	0.35511	0.506446
AC011466.1	5.07853	-0.0264668	0.230278	-0.114934	0.908497	0.944835
AC011468.5	3.27852	-0.373995	0.294674	-1.26918	0.204377	0.339793
AC011476.3	42.9461	0.329974	0.268893	1.22716	0.219764	0.357958
AC011481.2	3.71321	-1.03035	0.24084	-4.27814	1.88462e-05	0.000192726
AC011491.3	6.89089	-0.0338074	0.202502	-0.166949	0.86741	0.919631
AC011498.1	5.68777	0.317079	0.348349	0.910233	0.3627	0.514618
AC011511.2	7.54912	1.03187	0.29542	3.49289	0.000477816	0.00279035
AC011603.2	65.8372	0.215813	0.111655	1.93285	0.0532552	0.122265
AC011726.3	3.75328	-1.48766	0.27623	-5.38559	7.22078e-08	1.58181e-06
AC011773.1	3.28233	-0.58635	0.306837	-1.91095	0.0560111	0.127606
AC011921.1	3.22288	-0.680025	0.308455	-2.20462	0.027481	0.0735991
AC011933.4	9.98806	0.396565	0.225187	1.76104	0.078231	0.165081
AC011997.1	16.2712	-0.310837	0.227345	-1.36725	0.171548	0.299787
AC011997.2	18.7998	-0.696723	0.177	-3.93629	8.27502e-05	0.000650112
AC012020.1	10.9987	-0.463147	0.247615	-1.87043	0.0614243	0.137218
AC012063.1	8.75239	0.221041	0.206323	1.07133	0.28402	0.430795
AC012085.2	3.29501	0.176185	0.259819	0.678108	0.497704	0.640431
AC012146.1	52.7577	0.259082	0.148004	1.75051	0.08003	0.167937
AC012184.3	7.87684	0.106315	0.23962	0.44368	0.657274	0.773354
AC012184.4	5.45094	0.354791	0.249972	1.41932	0.155806	0.278797
AC012254.1	3.065	-0.0442569	0.332663	-0.133038	0.894163	0.936354
AC012291.3	4.97406	-0.687936	0.210852	-3.26266	0.00110374	0.00558458
AC012306.2	11.2335	-0.246524	0.173236	-1.42305	0.154721	0.277369
AC012313.1	15.8781	-0.110026	0.183484	-0.599647	0.548741	0.684035
AC012358.3	18.1217	-0.196225	0.147379	-1.33143	0.183048	0.313638
AC012360.1	3.0375	-0.276969	0.33738	-0.820941	0.41168	0.56257
AC012360.3	16.4781	-0.176638	0.150149	-1.17642	0.239427	0.380524
AC012368.1	25.7299	-0.645484	0.220586	-2.92621	0.00343114	0.013876
AC012447.1	12.086	0.650687	0.249942	2.60335	0.00923168	0.0311629
AC012615.1	23.2494	0.240044	0.121842	1.97012	0.0488247	0.114346
AC012615.6	4.16591	0.544559	0.340521	1.5992	0.109777	0.213876
AC012636.1	18.3544	0.746576	0.172914	4.3176	1.57733e-05	0.000165675
AC012640.2	6.66198	-0.178166	0.181887	-0.979546	0.32731	0.477593
AC012645.3	52.8963	-0.593688	0.159405	-3.72441	0.000195775	0.00133604
AC013264.1	64.0047	-1.1536	0.371569	-3.10469	0.00190481	0.00871726
AC013270.1	5.4071	1.26636	0.400611	3.16107	0.0015719	0.00745278
AC013400.1	4.41789	-0.748606	0.267871	-2.79465	0.00519553	0.0195318
AC013437.1	5.36537	-0.0856802	0.371439	-0.230671	0.81757	0.886687
AC013472.2	3.34832	0.147122	0.416497	0.353236	0.723912	0.820962
AC013486.1	4.64124	0.360487	0.231956	1.55412	0.120156	0.229159
AC013652.1	4.69408	1.57539	0.460622	3.42013	0.000625904	0.0034927
AC015795.1	9.36623	-0.180083	0.191363	-0.941056	0.346676	0.497822
AC015813.1	7.2215	-0.0342392	0.181556	-0.188588	0.850416	0.90922
AC015849.3	6.92279	-0.0723717	0.177435	-0.407878	0.683364	0.792746
AC015853.3	5.27581	0.393166	0.2593	1.51626	0.129454	0.242553
AC015871.1	30.9635	0.179431	0.145611	1.23226	0.217853	0.355571
AC015912.3	2.87571	-0.817171	0.39343	-2.07704	0.0377976	0.094095
AC015917.2	3.89175	0.671977	0.233473	2.87818	0.00399981	0.0157575
AC015923.1	8.59238	-0.00116828	0.293169	-0.00398501	0.99682	0.997924
AC015971.1	10.1133	0.113746	0.197916	0.574717	0.565483	0.697657
AC015982.2	27.0951	-0.149882	0.109744	-1.36574	0.17202	0.300283
AC015987.1	5.3491	0.353991	0.280833	1.2605	0.207488	0.343365
AC016027.1	3.53019	0.172062	0.249735	0.688979	0.490836	0.634847
AC016065.1	18.5607	-0.336984	0.190348	-1.77036	0.076667	0.162667
AC016074.2	101.51	-0.383848	0.170955	-2.24531	0.0247481	0.0678907
AC016168.2	3.78499	-0.500183	0.605016	-0.826726	0.408392	0.559543
AC016355.1	3.11426	-0.786648	0.364507	-2.15811	0.0309191	0.080612
AC016394.1	13.1934	-0.368865	0.14151	-2.60664	0.00914363	0.0308811
AC016405.3	5.88934	1.63547	0.362965	4.50586	6.61049e-06	8.05375e-05
AC016590.1	6.52891	-0.243559	0.197567	-1.23279	0.217653	0.355288
AC016596.1	10.382	0.371418	0.160745	2.31061	0.0208547	0.0597232
AC016727.1	25.0939	-0.366928	0.0939403	-3.90597	9.38488e-05	0.000722242
AC016747.1	15.7643	0.31675	0.158194	2.00229	0.0452533	0.108206
AC016773.1	5.40358	-0.559031	0.28149	-1.98597	0.0470364	0.111358
AC016831.1	7.03865	-0.0134411	0.188411	-0.0713391	0.943128	0.966433
AC016831.5	7.3199	0.998867	0.271577	3.67802	0.000235053	0.00154649
AC016831.7	54.9976	0.621617	0.196773	3.15906	0.00158282	0.00749144
AC016866.1	4.62857	0.282935	0.220574	1.28272	0.199591	0.334006
AC016876.1	22.4369	-0.350716	0.14474	-2.42307	0.0153898	0.046801
AC016957.2	3.33076	0.270319	0.306784	0.881137	0.378244	0.530237
AC017028.1	5.72893	0.339046	0.198246	1.71023	0.0872234	0.179177
AC017083.1	6.84675	0.0701516	0.278502	0.251889	0.801127	0.875295
AC017083.2	18.186	0.359945	0.131602	2.7351	0.00623616	0.0226223
AC017101.1	5.50313	-0.289681	0.25505	-1.13578	0.256049	0.399966
AC018362.1	17.5356	-0.0320935	0.115764	-0.277231	0.781602	0.8623
AC018462.1	4.85086	-0.0311547	0.220009	-0.141607	0.887391	0.932766
AC018521.5	28.4226	-0.248982	0.180643	-1.37831	0.168108	0.295087
AC018557.3	3.90379	0.226027	0.230732	0.97961	0.327279	0.477593
AC018647.2	10.1929	-0.154632	0.167198	-0.924843	0.355048	0.506446
AC018754.1	17.1685	-0.144103	0.117834	-1.22293	0.221357	0.359948
AC018761.2	6.34767	0.203803	0.232005	0.878441	0.379704	0.53168
AC018797.3	10.3305	0.300515	0.199925	1.50314	0.132804	0.247603
AC018816.1	65.3228	0.732469	0.159171	4.60178	4.189e-06	5.39439e-05
AC018845.3	4.00293	0.120362	0.343458	0.35044	0.726008	0.822514
AC019077.1	3.99049	-0.757628	0.280035	-2.70548	0.00682065	0.0243389
AC019129.2	4.21389	-1.21102	0.308702	-3.92296	8.74693e-05	0.000680094
AC019130.1	3.71001	-0.0549709	0.281062	-0.195583	0.844937	0.905677
AC019163.1	15.585	-0.171002	0.134488	-1.27151	0.203547	0.338704
AC019205.1	13.7037	0.0308654	0.125738	0.245474	0.80609	0.879088
AC019257.1	4.54246	-0.600077	0.273117	-2.19714	0.0280106	0.0746949
AC020558.1	3.10876	-0.390934	0.259966	-1.50379	0.132636	0.247426
AC020656.2	5.86543	-0.915614	0.292076	-3.13484	0.00171946	0.00802613
AC020659.1	16.7351	-0.137345	0.29602	-0.463971	0.642669	0.761931
AC020765.2	18.171	-0.3208	0.131841	-2.43324	0.0149645	0.045754
AC020910.5	15.5223	-0.922184	0.184184	-5.00687	5.53228e-07	9.34852e-06
AC020911.2	46.4969	-0.120972	0.106385	-1.13712	0.25549	0.399593
AC020913.1	9.79418	0.248365	0.247419	1.00382	0.315464	0.465224
AC020915.2	46.0372	-0.175654	0.101252	-1.73483	0.0827717	0.172409
AC020916.1	19.7656	3.0328	0.429248	7.06539	1.60169e-12	1.21335e-10
AC021028.1	19.0576	0.0031084	0.295169	0.0105309	0.991598	0.995047
AC021054.1	27.1556	-0.460939	0.196953	-2.34035	0.0192658	0.0560971
AC021092.1	15.9533	-0.507072	0.153633	-3.30054	0.000965003	0.00499826
AC021231.1	3.70022	0.788286	0.341177	2.31049	0.0208611	0.0597291
AC021683.5	21.0296	-0.685856	0.277572	-2.47092	0.0134768	0.0421654
AC021739.4	4.54034	0.14138	0.209192	0.675839	0.499143	0.641735
AC021752.1	15.0248	-0.192348	0.181193	-1.06157	0.288433	0.435472
AC021851.1	6.1247	-0.0167406	0.186274	-0.0898708	0.92839	0.957773
AC021851.2	5.00484	0.352714	0.234021	1.50719	0.131762	0.246102
AC022098.1	24.6501	-0.0944553	0.141853	-0.665866	0.505497	0.646959
AC022098.4	5.3564	-0.0929224	0.200718	-0.462951	0.6434	0.762431
AC022113.1	3.07364	-0.597764	0.397716	-1.50299	0.13284	0.247638
AC022126.1	3.09866	0.0566631	0.253394	0.223616	0.823056	0.890145
AC022137.4	10.036	0.164036	0.165555	0.990826	0.32177	0.471673
AC022146.2	4.01469	0.382746	0.37375	1.02407	0.305804	0.455431
AC022182.1	21.9336	0.0523302	0.200024	0.261619	0.793615	0.870947
AC022182.2	26.609	0.199044	0.137993	1.44242	0.149183	0.269963
AC022210.2	21.9253	-0.351914	0.130144	-2.70405	0.0068501	0.0244055
AC022211.2	9.1214	-0.300627	0.196161	-1.53255	0.125386	0.236768
AC022217.3	223.392	0.171427	0.10479	1.63591	0.101859	0.201607
AC022364.1	19.868	-0.0266422	0.132706	-0.200762	0.840885	0.903232
AC022395.1	9.57421	0.133751	0.191077	0.699982	0.483938	0.629463
AC022413.2	8.01681	0.0127433	0.266696	0.047782	0.96189	0.976874
AC022558.2	6.44711	-0.161319	0.187387	-0.860886	0.389301	0.541206
AC022706.1	56.2504	-0.293623	0.175453	-1.67351	0.0942276	0.189771
AC022893.1	12.6034	-0.371761	0.164865	-2.25494	0.0241369	0.066727
AC022916.1	69.4266	-0.0245469	0.0678917	-0.361559	0.717681	0.81608
AC022973.4	8.34224	0.749824	0.216882	3.45728	0.000545651	0.00311276
AC023051.1	4.19239	0.0337107	0.246126	0.136965	0.891058	0.934908
AC023157.3	14.4272	-0.678143	0.150059	-4.51916	6.20847e-06	7.60588e-05
AC023355.1	3.55963	0.217994	0.303827	0.717492	0.47307	0.619073
AC023389.1	12.9363	0.14435	0.133248	1.08332	0.278667	0.425101
AC023421.2	7.0442	-0.987917	0.416397	-2.37254	0.0176663	0.0522477
AC023424.3	51.5812	-0.0297554	0.0679315	-0.438021	0.661371	0.776467
AC023480.1	8.70982	0.0481252	0.244703	0.196668	0.844087	0.905286
AC023509.2	9.93474	0.357686	0.216016	1.65583	0.0977568	0.195312
AC023509.3	11.6575	-0.33429	0.137396	-2.43304	0.0149726	0.0457655
AC023509.6	13.0984	0.153308	0.22535	0.68031	0.496308	0.639189
AC023590.1	11.095	-0.0526764	0.224371	-0.234774	0.814384	0.884364
AC023632.2	9.84685	-0.217784	0.208162	-1.04622	0.295458	0.443679
AC023790.2	5.90452	0.235152	0.281888	0.834204	0.404166	0.555606
AC023825.2	9.35927	-0.0137669	0.181734	-0.0757528	0.939616	0.964073
AC024075.2	3.5235	0.17649	0.307026	0.574835	0.565403	0.697657
AC024084.1	8.74429	1.39448	0.265418	5.25392	1.48898e-07	3.01904e-06
AC024145.1	6.38539	0.0575497	0.215761	0.266729	0.789678	0.86768
AC024257.3	17.7845	0.0331953	0.194255	0.170885	0.864314	0.91764
AC024267.6	5.11899	0.622136	0.264932	2.34828	0.0188602	0.0551529
AC024382.1	7.3671	0.282275	0.240191	1.17521	0.239909	0.381156
AC024560.5	4.00199	0.352866	0.249941	1.4118	0.15801	0.281997
AC024575.1	6.61553	-0.332968	0.181584	-1.83369	0.0667005	0.146211
AC024588.1	4.77564	-1.19676	0.259308	-4.61521	3.927e-06	5.09231e-05
AC024940.1	8.66574	0.24751	0.215332	1.14944	0.250376	0.393484
AC025031.2	2.60477	-1.35263	0.323975	-4.17509	2.97868e-05	0.000283246
AC025034.1	6.67953	-0.316324	0.307077	-1.03011	0.302958	0.452086
AC025048.2	7.78614	-0.378794	0.205136	-1.84656	0.0648115	0.142855
AC025159.1	71.1489	-0.328279	0.11063	-2.96736	0.00300367	0.012513
AC025164.1	146.906	-0.40868	0.0986436	-4.14299	3.42803e-05	0.000317514
AC025165.2	18.0004	0.0207994	0.146956	0.141534	0.887448	0.932766
AC025171.1	84.3561	-0.10969	0.0593282	-1.84887	0.0644764	0.142286
AC025171.2	73.9966	-0.127352	0.103065	-1.23565	0.216587	0.353936
AC025171.3	29.6518	0.127365	0.133445	0.954435	0.339864	0.491003
AC025181.2	5.92332	-0.480704	0.220446	-2.1806	0.0292131	0.0771281
AC025257.1	10.5276	-0.0341673	0.184234	-0.185455	0.852872	0.910769
AC025283.2	15.8771	-0.228175	0.175563	-1.29968	0.193711	0.326748
AC025423.4	8.1951	0.292999	0.199685	1.4673	0.142293	0.260733
AC025442.2	13.8707	-0.358421	0.132442	-2.70626	0.00680464	0.024301
AC025682.1	20.1733	-0.276134	0.121963	-2.26409	0.0235686	0.0655839
AC025917.1	8.13683	0.250565	0.236043	1.06152	0.288452	0.435472
AC026202.2	21.9908	-0.0528927	0.105536	-0.501183	0.616242	0.740145
AC026304.1	4.95745	-0.551858	0.237417	-2.32442	0.0201028	0.0580606
AC026341.1	44.0493	-0.673583	0.0994056	-6.77611	1.23454e-11	7.57485e-10
AC026347.1	103.851	-0.691858	0.140743	-4.91575	8.84441e-07	1.40803e-05
AC026470.2	5.53528	0.150064	0.199077	0.7538	0.450969	0.598585
AC026471.1	14.9704	0.459017	0.139372	3.29345	0.000989646	0.00511028
AC026471.2	6.9667	-0.0147894	0.249697	-0.0592294	0.952769	0.971395
AC026471.3	10.1797	0.387909	0.220878	1.75621	0.0790522	0.166219
AC026471.4	3.79817	0.0112813	0.310849	0.0362921	0.971049	0.982593
AC026704.1	9.96123	-0.525899	0.19701	-2.6694	0.00759859	0.0266383
AC026748.3	5.26734	0.586124	0.367555	1.59466	0.110789	0.215414
AC026801.2	5.46351	0.0207337	0.22814	0.0908814	0.927587	0.957309
AC026979.2	76.1461	-0.0471172	0.131455	-0.358429	0.720022	0.817799
AC027018.1	19.3366	-0.300756	0.140393	-2.14224	0.0321741	0.083117
AC027020.2	10.049	0.543431	0.232914	2.33318	0.0196387	0.0569414
AC027031.2	13.226	-0.087307	0.238813	-0.365588	0.714673	0.813819
AC027097.1	38.5044	0.156544	0.114499	1.36721	0.17156	0.299787
AC027097.2	51.8747	0.080809	0.0972621	0.830837	0.406066	0.557144
AC027243.3	11.0668	0.415018	0.237074	1.75058	0.0800184	0.167937
AC027290.1	17.6992	0.0277454	0.140397	0.197621	0.843342	0.904939
AC027644.3	15.5626	0.0961744	0.17545	0.548158	0.583584	0.713625
AC027682.1	3.33819	-0.58853	0.296754	-1.98322	0.0473425	0.11184
AC027682.2	3.73975	0.956787	0.250194	3.82418	0.000131205	0.000953966
AC027682.4	6.8082	-0.253549	0.186604	-1.35875	0.174226	0.302924
AC027702.1	4.96016	-0.29344	0.210519	-1.39389	0.163351	0.289006
AC034102.3	5.12621	0.175027	0.309077	0.566291	0.571196	0.70266
AC034102.4	4.69211	0.372254	0.290835	1.27995	0.200563	0.335084
AC034102.5	6.98945	-0.209803	0.255254	-0.821939	0.411112	0.562121
AC034102.6	14.2116	0.0258167	0.164452	0.156986	0.875256	0.92482
AC034193.1	14.3155	0.0402493	0.122587	0.328332	0.742661	0.835008
AC034195.1	5.28385	0.627745	0.255366	2.45822	0.0139628	0.0434256
AC034231.1	4.23909	-0.0989413	0.31711	-0.312009	0.755034	0.843905
AC034236.2	8.90374	-0.364438	0.200611	-1.81664	0.0692718	0.150316
AC036103.1	4.10608	0.431749	0.253976	1.69996	0.0891384	0.182036
AC036108.2	4.62165	0.126203	0.608082	0.207543	0.835586	0.899268
AC036176.1	20.0742	-0.288739	0.155515	-1.85666	0.0633591	0.140479
AC037459.2	14.497	-0.0655524	0.153709	-0.426471	0.669765	0.782018
AC040169.1	7.60718	0.127582	0.191573	0.665969	0.505431	0.646937
AC040934.1	4.53628	-0.11776	0.214557	-0.54885	0.583108	0.713301
AC040970.1	4.34128	0.962625	0.341249	2.82089	0.00478908	0.0182621
AC044849.1	29.5131	1.17512	0.146594	8.01615	1.09111e-15	1.5253e-13
AC046130.1	7.46786	-0.325678	0.245716	-1.32543	0.185029	0.316154
AC046134.2	24.9243	-0.0177742	0.17114	-0.103858	0.917282	0.950435
AC048341.1	7.93376	0.252285	0.168487	1.49736	0.134299	0.249842
AC048382.5	12.2275	0.288427	0.209896	1.37414	0.169399	0.296968
AC048382.6	3.61516	0.134057	0.258468	0.518661	0.603997	0.730712
AC051619.5	6.97328	-0.374503	0.459172	-0.815606	0.414726	0.565513
AC051619.6	5.76109	0.431368	0.25996	1.65936	0.0970429	0.194114
AC053513.1	47.1474	-0.0978071	0.161404	-0.605978	0.54453	0.680592
AC053527.2	29.8842	-0.175495	0.15761	-1.11347	0.265505	0.410799
AC055733.2	3.75465	-0.0695214	0.315618	-0.220271	0.82566	0.892037
AC055811.1	6.0458	-0.113828	0.235982	-0.48236	0.62955	0.751536
AC055839.2	13.4982	0.104614	0.18555	0.563802	0.572889	0.704168
AC055855.1	4.08011	0.0722502	0.273325	0.264338	0.791519	0.869069
AC058791.1	22.0935	0.343156	0.199155	1.72306	0.0848781	0.17561
AC060780.1	19.3162	-0.205679	0.107213	-1.91842	0.0550578	0.125712
AC061992.2	4.50529	2.83475	0.464039	6.10887	1.00342e-09	3.89867e-08
AC062028.1	3.5686	1.32559	0.314777	4.2112	2.54013e-05	0.000248336
AC064807.1	27.4631	-0.620231	0.0903155	-6.86738	6.53929e-12	4.39425e-10
AC064834.1	20.5064	0.210908	0.236085	0.893354	0.371667	0.523998
AC064836.4	8.31865	-0.395099	0.164892	-2.3961	0.0165704	0.0496893
AC067852.2	38.0132	-0.117038	0.0761535	-1.53687	0.124324	0.235222
AC067852.5	3.35413	0.239955	0.293661	0.817116	0.413862	0.564698
AC067945.3	8.75285	-0.135381	0.216584	-0.625075	0.531922	0.66891
AC067945.4	13.0732	-0.136852	0.17869	-0.765863	0.443758	0.59205
AC068025.1	5.00566	0.0425792	0.276779	0.153838	0.877737	0.926252
AC068025.2	21.9378	0.198093	0.138256	1.43279	0.151917	0.273453
AC068051.1	13.6842	-0.0431698	0.351451	-0.122833	0.902239	0.940838
AC068193.1	6.0721	-0.589025	0.267442	-2.20244	0.0276344	0.0739097
AC068282.1	48.6338	0.124108	0.10574	1.17371	0.240509	0.381854
AC068338.2	13.8804	0.0313391	0.143968	0.217681	0.827678	0.893465
AC068389.1	4.02545	-0.239899	0.227504	-1.05448	0.291661	0.439241
AC068389.3	6.17765	0.319654	0.220699	1.44837	0.147514	0.267634
AC068473.5	7.67589	-0.565868	0.222387	-2.54452	0.010943	0.0356613
AC068481.1	6.25918	0.171937	0.268682	0.639927	0.52222	0.660385
AC068533.3	4.60033	0.538242	0.215313	2.49982	0.0124258	0.0394783
AC068587.4	100.068	-0.143202	0.175814	-0.814505	0.415356	0.56611
AC068631.1	4.67954	0.155033	0.246177	0.629764	0.528849	0.666468
AC068633.1	7.86466	0.291193	0.33806	0.861363	0.389038	0.540951
AC068724.3	56.6324	-0.447858	0.110624	-4.04846	5.15554e-05	0.000440511
AC068888.1	45.8229	0.165502	0.0809658	2.0441	0.0409438	0.100144
AC069185.1	5.08473	-0.466558	0.27204	-1.71503	0.0863391	0.177981
AC069213.1	2.76828	-1.09551	0.371198	-2.95127	0.00316468	0.0130395
AC069234.1	4.23599	-0.491784	0.282588	-1.74029	0.0818089	0.170881
AC069272.1	13.635	-0.498734	0.181168	-2.75288	0.00590727	0.0217139
AC069287.2	5.06023	-0.173754	0.217562	-0.798641	0.424499	0.574414
AC069287.3	19.268	0.109219	0.209349	0.521707	0.601874	0.729023
AC069431.1	4.58379	0.369332	0.215643	1.7127	0.0867677	0.178566
AC069544.1	13.4458	-0.0640018	0.199491	-0.320826	0.748342	0.839471
AC072022.2	6.69187	0.904633	0.275762	3.28048	0.0010363	0.00531477
AC072061.1	7.70505	0.168376	0.170833	0.985619	0.32432	0.474615
AC073046.1	4.61271	0.148555	0.288236	0.515394	0.606278	0.732525
AC073046.3	4.30322	-0.051966	0.232311	-0.223691	0.822997	0.890145
AC073111.4	106.903	-0.416202	0.0726186	-5.73134	9.964e-09	2.95004e-07
AC073115.1	5.838	-0.15745	0.238608	-0.659869	0.509338	0.650158
AC073115.2	15.3385	-0.135614	0.279712	-0.484835	0.627793	0.749835
AC073140.2	4.27936	0.246235	0.279258	0.881746	0.377914	0.529949
AC073167.1	30.613	-0.335937	0.145875	-2.30291	0.0212842	0.0606331
AC073195.1	4.79904	-0.220933	0.409777	-0.539155	0.58978	0.718934
AC073254.1	21.4856	0.219823	0.10044	2.1886	0.0286259	0.0760515
AC073332.1	46.7642	-0.0448759	0.11229	-0.399642	0.68942	0.796542
AC073342.1	18.3991	-0.179978	0.168576	-1.06764	0.285684	0.432304
AC073343.2	14.0192	-0.201967	0.149066	-1.35489	0.175454	0.304395
AC073389.1	10.5529	-0.0200976	0.171466	-0.11721	0.906693	0.943847
AC073475.1	15.9056	-0.213059	0.153791	-1.38538	0.165936	0.292318
AC073529.1	9.76751	-0.656714	0.211205	-3.10936	0.00187493	0.00859791
AC073569.2	9.82094	-0.354903	0.152771	-2.3231	0.0201739	0.0582038
AC073578.1	6.19826	3.85627	0.801225	4.81297	1.48703e-06	2.20855e-05
AC073840.1	14.7379	-0.00946924	0.175842	-0.0538507	0.957054	0.974079
AC073842.2	9.57203	-0.349239	0.189159	-1.84627	0.0648524	0.142922
AC073863.1	3.42335	-0.342551	0.251184	-1.36375	0.172647	0.300873
AC073896.2	29.5077	0.176593	0.117681	1.50062	0.133455	0.248578
AC073934.1	4.80424	-0.283521	0.21901	-1.29455	0.195474	0.329007
AC074032.1	36.9492	0.236373	0.087719	2.69466	0.00704595	0.0249982
AC074117.1	12.4811	0.189497	0.16264	1.16513	0.243966	0.385929
AC078777.1	6.84229	0.161965	0.178979	0.904941	0.365497	0.517829
AC078785.1	22.1243	-0.326863	0.138684	-2.35689	0.0184287	0.0540661
AC078795.1	10.4443	0.122315	0.186064	0.65738	0.510937	0.651769
AC078845.1	13.7676	0.775956	0.23959	3.23868	0.00120083	0.0059602
AC078846.1	13.9111	-0.156927	0.147947	-1.0607	0.288827	0.43594
AC078881.1	15.3057	0.0699335	0.168018	0.416227	0.677244	0.787603
AC078883.1	94.286	0.125113	0.109916	1.13826	0.255011	0.399117
AC079142.1	16.2972	0.0338641	0.256187	0.132185	0.894838	0.936627
AC079305.1	17.8082	0.744872	0.188609	3.9493	7.83815e-05	0.000621552
AC079305.3	8.52681	0.132467	0.18572	0.713264	0.475682	0.621646
AC079385.1	4.77465	0.0805132	0.261017	0.308459	0.757733	0.845453
AC079447.1	37.79	-0.103053	0.103232	-0.998273	0.318147	0.468107
AC079779.1	5.41437	-2.71611	0.438162	-6.19886	5.68731e-10	2.35122e-08
AC079781.5	250.26	-0.102714	0.0610773	-1.6817	0.0926269	0.187466
AC079793.1	305.79	0.0444946	0.084654	0.525605	0.599163	0.726647
AC079807.1	13.3491	-0.0591493	0.156032	-0.379085	0.704625	0.806645
AC079848.1	4.98082	-0.144679	0.242285	-0.597144	0.550411	0.685234
AC079921.1	29.392	0.392312	0.205604	1.90809	0.0563792	0.128208
AC079922.2	29.3652	-0.345838	0.151937	-2.2762	0.0228343	0.0639767
AC080162.1	10.8668	-0.0741261	0.173779	-0.426555	0.669703	0.782018
AC083798.2	56.0642	-0.165825	0.108536	-1.52784	0.126553	0.238342
AC083862.3	4.48012	-0.188912	0.285647	-0.661348	0.508389	0.649374
AC083870.1	49.2982	-0.664891	0.155533	-4.27492	1.91206e-05	0.000195237
AC083880.1	17.7932	-0.178898	0.173565	-1.03073	0.302669	0.451805
AC084018.2	11.6747	-0.930576	0.19996	-4.65381	3.2585e-06	4.37046e-05
AC084024.3	3.24045	-0.387946	0.336643	-1.15239	0.24916	0.39204
AC084198.2	28.5928	-0.163059	0.135688	-1.20172	0.229473	0.369131
AC084357.2	4.90511	-0.131186	0.288095	-0.455358	0.648852	0.766681
AC087071.2	8.58526	-0.177014	0.171369	-1.03294	0.301632	0.450852
AC087164.1	7.95256	0.203154	0.224576	0.904611	0.365671	0.517968
AC087239.1	98.679	0.282717	0.103556	2.73009	0.00633178	0.0228835
AC087276.2	10.8375	-0.0806452	0.189649	-0.425234	0.670666	0.782299
AC087286.2	28.8012	0.549283	0.133328	4.1198	3.79207e-05	0.000344085
AC087286.3	4.07956	0.329974	0.27471	1.20117	0.229684	0.369324
AC087294.1	3.69789	0.413942	0.329557	1.25605	0.209097	0.345148
AC087362.1	4.27523	-0.21144	0.244466	-0.864907	0.38709	0.539371
AC087439.1	3.56377	-0.0682594	0.25833	-0.264233	0.7916	0.869087
AC087500.1	14.4792	-0.533687	0.139604	-3.82286	0.00013191	0.000958063
AC087623.2	28.6024	-0.182719	0.145221	-1.25822	0.208314	0.344354
AC087645.2	14.3337	1.7422	0.305672	5.69958	1.20104e-08	3.46512e-07
AC087741.1	13.1416	-0.150412	0.189335	-0.794424	0.426948	0.576865
AC087854.1	46.416	-0.428088	0.106645	-4.01416	5.96579e-05	0.000497516
AC089983.1	82.7792	0.134426	0.202918	0.662465	0.507673	0.648765
AC090061.1	15.854	0.00215401	0.166041	0.0129728	0.98965	0.993974
AC090114.2	9.54201	0.300008	0.168534	1.7801	0.0750589	0.160082
AC090152.1	19.9833	0.223953	0.325948	0.687082	0.492031	0.635806
AC090204.1	32.4528	-0.120738	0.134927	-0.894842	0.370872	0.523365
AC090360.1	3.30108	1.30865	0.700759	1.86747	0.0618359	0.13782
AC090517.5	19.3415	0.293868	0.10929	2.68888	0.00716912	0.0253357
AC090579.1	4.6914	0.162429	0.214824	0.756104	0.449587	0.597334
AC090587.2	12.4102	0.411986	0.232867	1.76919	0.0768624	0.163005
AC090644.1	4.4284	0.292736	0.236596	1.23728	0.215983	0.353242
AC090772.1	8.07344	-0.0164819	0.243608	-0.0676573	0.946058	0.967734
AC090772.2	22.6418	-0.268448	0.15566	-1.72458	0.0846024	0.17528
AC090825.1	48.0548	0.253655	0.10652	2.3813	0.0172518	0.0512341
AC090945.1	5.16046	-0.177372	0.270382	-0.656006	0.51182	0.652165
AC090948.4	7.7434	0.400838	0.246574	1.62563	0.104029	0.205128
AC090971.2	11.0956	-0.18862	0.152362	-1.23797	0.215727	0.352908
AC091045.1	7.75057	0.204985	0.164695	1.24464	0.213266	0.350305
AC091057.2	8.33979	-0.197998	0.163043	-1.21439	0.224599	0.363693
AC091057.6	8.12487	0.212804	0.169038	1.25891	0.208061	0.344021
AC091132.4	10.4608	0.659776	0.237407	2.7791	0.00545103	0.0203233
AC091153.2	5.82172	0.256858	0.212357	1.20955	0.22645	0.36573
AC091180.2	7.83472	-0.674644	0.168787	-3.99701	6.41465e-05	0.000530267
AC091180.5	7.1098	0.146369	0.200716	0.729236	0.465857	0.612171
AC091271.1	21.8979	0.454972	0.168682	2.69721	0.00699227	0.0248283
AC091729.3	12.2409	-0.425915	0.160034	-2.6614	0.0077816	0.0271535
AC091814.1	6.40598	0.128546	0.255502	0.503113	0.614885	0.739039
AC091887.1	3.26114	-0.355637	0.252891	-1.40629	0.159639	0.284308
AC091965.1	3.4076	-0.235087	0.340269	-0.690885	0.489638	0.633902
AC091978.1	7.15822	-0.401531	0.171317	-2.3438	0.0190886	0.0556649
AC091982.3	10.8887	-0.346954	0.141841	-2.44607	0.0144422	0.044498
AC092053.3	8.18109	0.769736	0.186204	4.13383	3.56766e-05	0.000328428
AC092053.4	3.84774	1.25448	0.339896	3.69077	0.00022358	0.00148469
AC092079.2	3.47363	-1.68459	0.333407	-5.05264	4.35747e-07	7.63402e-06
AC092115.3	6.57279	0.136155	0.184782	0.736841	0.461219	0.60761
AC092119.3	2.7486	-0.548241	0.279674	-1.96029	0.0499623	0.11647
AC092120.3	4.78306	0.444218	0.275045	1.61507	0.106294	0.208559
AC092142.1	8.37715	-0.256172	0.285681	-0.896706	0.369876	0.522232
AC092159.2	3.36983	0.0834275	0.314274	0.265461	0.790654	0.868503
AC092164.1	11.2362	-0.217222	0.142203	-1.52754	0.126626	0.238409
AC092279.1	17.7074	0.169209	0.145318	1.16441	0.24426	0.38619
AC092295.2	7.6863	-0.321241	0.209246	-1.53523	0.124727	0.235886
AC092329.4	29.3794	-0.159486	0.140458	-1.13547	0.256178	0.400066
AC092338.3	6.60807	-0.481093	0.201557	-2.38688	0.0169922	0.0506294
AC092368.3	7.28728	0.0878472	0.217431	0.404022	0.686196	0.794605
AC092535.4	11.1922	8.97807e-05	0.229876	0.000390561	0.999688	0.999688
AC092567.1	9.54917	-0.454816	0.177481	-2.56262	0.0103887	0.0342583
AC092574.2	6.52212	-0.455177	0.221459	-2.05535	0.0398448	0.098004
AC092640.1	12.5632	-0.907535	0.191539	-4.73811	2.15721e-06	3.025e-05
AC092645.2	5.41737	-0.268582	0.266018	-1.00964	0.31267	0.462204
AC092650.1	17.1422	-0.00142443	0.148182	-0.00961273	0.99233	0.995211
AC092652.1	24.6607	0.0689559	0.0988514	0.697571	0.485445	0.63028
AC092652.2	46.6194	0.0117319	0.109142	0.107491	0.914399	0.948652
AC092683.1	107.264	0.0210058	0.0906553	0.231711	0.816763	0.886154
AC092683.2	29.4063	0.16524	0.171276	0.964757	0.334667	0.485524
AC092745.5	6.52002	0.544843	0.249756	2.1815	0.0291464	0.077012
AC092747.4	4.38331	-0.183738	0.217918	-0.843152	0.399143	0.550823
AC092755.2	4.65451	0.207702	0.341888	0.607515	0.543509	0.679762
AC092803.1	6.44362	-0.314938	0.267215	-1.1786	0.238559	0.379767
AC092821.3	342.384	-0.538891	0.123752	-4.35459	1.33315e-05	0.000143559
AC092835.1	9.04857	-0.239642	0.169317	-1.41535	0.156966	0.280392
AC092902.4	5.43078	0.245176	0.380796	0.643851	0.519672	0.658403
AC092910.3	14.1132	0.407129	0.160711	2.5333	0.0112993	0.0365852
AC092919.1	11.2	0.126473	0.140649	0.899208	0.368542	0.52092
AC092944.1	43.262	-0.0316622	0.0717614	-0.441215	0.659057	0.774756
AC093010.2	31.3344	0.179203	0.209262	0.856353	0.391802	0.543402
AC093019.2	12.5373	0.294981	0.202782	1.45467	0.145759	0.265124
AC093157.1	84.5843	-0.262234	0.0985314	-2.66143	0.00778107	0.0271535
AC093227.1	3.50774	-0.00605051	0.249022	-0.0242971	0.980616	0.988709
AC093249.6	9.97148	-0.542352	0.142661	-3.80169	0.000143711	0.00103326
AC093323.1	101.418	-0.454548	0.0903278	-5.0322	4.84871e-07	8.38628e-06
AC093423.2	40.3328	-0.150138	0.126774	-1.1843	0.236295	0.37736
AC093462.1	4.3156	-1.02049	0.27003	-3.77919	0.000157342	0.00110779
AC093484.3	12.6062	0.380281	0.193932	1.9609	0.0498906	0.11636
AC093495.1	10.0755	-0.0236221	0.164299	-0.143775	0.885678	0.931938
AC093510.1	8.48474	-0.612608	0.201738	-3.03665	0.00239226	0.0104272
AC093512.2	70.1978	-0.157151	0.0933187	-1.68402	0.0921774	0.186751
AC093535.1	24.1205	0.849743	0.287539	2.95523	0.00312435	0.0129087
AC093575.1	4.67078	-1.14138	0.252576	-4.51895	6.21484e-06	7.60588e-05
AC093627.4	4.20923	-0.190603	0.306472	-0.621928	0.533989	0.670888
AC093627.5	6.74271	-0.289664	0.176875	-1.63768	0.101489	0.200992
AC093635.1	13.4539	-0.419745	0.257791	-1.62823	0.103475	0.204299
AC093827.4	8.80273	0.212593	0.173725	1.22373	0.221054	0.359541
AC093865.1	3.40451	-0.945259	0.370814	-2.54915	0.0107987	0.0353186
AC095057.3	3.61246	-0.410969	0.278135	-1.47759	0.139518	0.256941
AC096564.1	6.81758	-0.463353	0.181141	-2.55798	0.0105284	0.0345928
AC096677.1	27.0495	0.200441	0.112658	1.77919	0.0752078	0.160298
AC096719.1	6.5521	0.517171	0.409521	1.26287	0.206636	0.342416
AC097369.2	10.1614	-1.56652	0.175054	-8.94878	3.59418e-19	9.37251e-17
AC097376.3	65.8349	-0.366515	0.0787809	-4.65234	3.28188e-06	4.39746e-05
AC097382.2	17.7401	-0.0032466	0.155742	-0.020846	0.983369	0.990454
AC097382.3	33.0045	-0.545874	0.113654	-4.80296	1.56336e-06	2.30928e-05
AC097460.1	4.20339	-0.615988	0.239874	-2.56797	0.0102297	0.0338741
AC097467.3	6.24473	-0.189749	0.24655	-0.769616	0.441528	0.589417
AC097534.2	9.89561	-0.548704	0.223258	-2.45771	0.0139827	0.0434575
AC097634.3	9.27681	-0.814042	0.158132	-5.14786	2.63473e-07	4.97589e-06
AC097662.1	5.42334	0.137423	0.219158	0.62705	0.530627	0.668025
AC097713.1	12.6553	-1.12976	0.148963	-7.58417	3.34632e-14	3.54501e-12
AC098484.4	19.1651	-0.103619	0.129697	-0.798929	0.424331	0.574245
AC098829.1	10.4974	-0.084209	0.202061	-0.416749	0.676862	0.7874
AC099063.1	16.2031	-0.17436	0.21108	-0.826038	0.408782	0.559795
AC099063.4	23.8893	-0.459094	0.113915	-4.03014	5.57426e-05	0.000468031
AC099343.3	52.1636	-0.107667	0.0855681	-1.25826	0.208297	0.344354
AC099489.1	5.56513	-0.00148126	0.223251	-0.00663495	0.994706	0.996396
AC099522.2	5.36626	-0.553734	0.283968	-1.94999	0.0511774	0.118708
AC099535.2	2.9391	-0.129883	0.415146	-0.312862	0.754386	0.84332
AC099560.1	16.0538	-0.0453916	0.134824	-0.336674	0.736363	0.830191
AC099778.1	7.33223	-0.260037	0.177114	-1.46819	0.142053	0.260373
AC099850.1	5.51479	-0.576556	0.239181	-2.41054	0.0159289	0.0480525
AC100763.1	6.41638	-0.462375	0.26425	-1.74977	0.0801589	0.168103
AC100778.3	11.3095	-0.187646	0.164185	-1.14289	0.253084	0.396971
AC100810.1	120.289	-0.476019	0.188152	-2.52996	0.0114075	0.0368825
AC100830.1	5.23133	-0.221206	0.252135	-0.87733	0.380308	0.532195
AC100861.1	15.8392	-0.0911164	0.224636	-0.405619	0.685023	0.793646
AC103409.1	3.20129	-1.10292	0.288151	-3.82758	0.000129412	0.000942441
AC103563.7	98.2067	-0.901021	0.0880791	-10.2297	1.46005e-24	1.16461e-21
AC103563.9	4.32258	-0.95467	0.265663	-3.59353	0.000326223	0.0020301
AC103591.3	20.7984	0.898575	0.220982	4.06628	4.777e-05	0.000415232
AC103724.3	14.6894	-0.551563	0.192542	-2.86464	0.0041748	0.0163095
AC103739.2	4.07203	0.21627	0.274713	0.787258	0.431131	0.580574
AC103760.1	3.05765	-0.766392	0.317917	-2.41067	0.0159234	0.0480466
AC103858.1	12.9112	-0.719804	0.252666	-2.84884	0.00438795	0.0169759
AC103876.1	5.70632	2.4272	0.450818	5.38398	7.28549e-08	1.59341e-06
AC104035.1	11.6484	0.680554	0.368158	1.84854	0.0645243	0.142338
AC104041.1	11.3313	0.477107	0.466243	1.0233	0.306166	0.455701
AC104066.4	3.63478	-0.505191	0.248659	-2.03166	0.0421876	0.102392
AC104109.2	7.73194	0.752033	0.257068	2.92543	0.00343982	0.0138999
AC104123.1	3.1439	0.618085	0.335462	1.84249	0.0654038	0.143787
AC104162.2	46.3244	0.413905	0.102598	4.03425	5.47764e-05	0.000462783
AC104170.1	6.35418	0.822682	0.303982	2.70635	0.00680273	0.0243006
AC104316.1	15.1801	0.472566	0.162313	2.91145	0.00359759	0.0144457
AC104365.1	67.0392	0.294007	0.126587	2.32258	0.0202018	0.0582472
AC104389.5	14.4427	-0.312281	0.189453	-1.64833	0.0992848	0.197781
AC104530.1	2.9051	0.198957	0.327348	0.607784	0.543331	0.679694
AC104596.1	33.6612	-0.147053	0.176489	-0.833212	0.404725	0.555979
AC104653.1	4.65387	0.0911554	0.250273	0.364223	0.715691	0.81437
AC104695.2	14.4576	1.01991	0.191551	5.32449	1.01236e-07	2.15503e-06
AC104806.2	18.4347	-0.471892	0.186257	-2.53355	0.0112914	0.036574
AC104850.2	9.03836	0.283353	0.201657	1.40513	0.159983	0.284807
AC104958.1	3.58964	0.278205	0.303613	0.916316	0.359501	0.511526
AC104971.3	3.23668	-1.40726	0.432608	-3.25297	0.00114207	0.00573998
AC105020.6	16.7858	-0.638518	0.142447	-4.48248	7.37804e-06	8.90091e-05
AC105052.4	99.0738	0.249328	0.265865	0.937799	0.348348	0.499633
AC105285.1	7.11857	0.181981	0.203667	0.893523	0.371577	0.52398
AC105339.6	13.4361	-0.21849	0.153638	-1.42211	0.154996	0.277751
AC105402.3	84.298	0.336118	0.196528	1.71028	0.0872144	0.179177
AC105402.4	4.29172	0.692178	0.335789	2.06135	0.0392696	0.0970114
AC105446.1	4.55311	0.73963	0.271214	2.72711	0.00638918	0.0230419
AC105450.1	4.80336	2.94121	0.580289	5.06852	4.00919e-07	7.11486e-06
AC105916.1	8.09124	-0.39899	0.287597	-1.38732	0.165344	0.29167
AC106037.3	3.9128	0.391187	0.270617	1.44554	0.148307	0.26875
AC106707.1	3.94649	0.132228	0.256829	0.514849	0.606658	0.732854
AC106791.1	31.9259	-0.159574	0.116975	-1.36417	0.172515	0.30076
AC106795.3	17.8213	0.0647714	0.180662	0.358522	0.719953	0.817799
AC106818.2	9.62676	0.00381983	0.210176	0.0181744	0.9855	0.991883
AC106865.2	10.3121	-0.558768	0.178431	-3.13156	0.00173883	0.00809979
AC107068.2	10.7307	-0.215644	0.157542	-1.3688	0.171062	0.299188
AC107081.2	11.5289	0.0957409	0.173412	0.552101	0.580879	0.711409
AC107214.1	9.34347	-0.660449	0.164163	-4.02314	5.74272e-05	0.00048039
AC107223.1	35.9979	-0.508351	0.342773	-1.48305	0.13806	0.255054
AC107884.1	5.3111	-0.604842	0.206621	-2.9273	0.00341921	0.013836
AC107959.1	11.6909	0.552555	0.149302	3.70092	0.000214821	0.00143944
AC108047.1	5.66067	0.608557	0.230103	2.64471	0.00817606	0.0281962
AC108134.3	15.2248	0.0315128	0.427316	0.0737459	0.941213	0.965054
AC108479.3	3.79174	0.393079	0.304339	1.29158	0.196501	0.330303
AC108488.1	5.21358	-0.144567	0.296188	-0.488092	0.625485	0.748015
AC108519.1	18.2494	0.0567761	0.260402	0.218033	0.827404	0.89328
AC108718.1	4.23496	0.488585	0.253201	1.92963	0.0536523	0.122997
AC109460.4	5.94913	-0.235986	0.241057	-0.978964	0.327598	0.477813
AC109587.1	18.5725	0.317094	0.138727	2.28574	0.0222695	0.0627284
AC110611.1	5.45772	-0.393348	0.25081	-1.56831	0.116808	0.223907
AC110611.2	13.1943	-0.614271	0.167847	-3.65971	0.000252505	0.00164547
AC110769.2	10.6459	0.265005	0.23413	1.13187	0.257689	0.401916
AC111170.1	4.91874	0.261984	0.215513	1.21563	0.224127	0.363146
AC111182.1	23.2094	-0.476788	0.17929	-2.65932	0.00782996	0.0272731
AC112719.2	7.00093	-0.231277	0.217889	-1.06145	0.288488	0.435477
AC112907.3	6.60693	-0.380745	0.17808	-2.13806	0.0325121	0.0838464
AC113143.3	3.17617	-0.738869	0.344757	-2.14316	0.0321002	0.0829577
AC113410.4	10.4846	-0.192436	0.188238	-1.0223	0.306638	0.456173
AC113414.1	4.26765	0.0711951	0.368773	0.193059	0.846912	0.906761
AC114271.1	26.5546	0.234157	0.128697	1.81944	0.0688445	0.149618
AC114760.2	16.2435	0.208456	0.233979	0.89092	0.372972	0.524831
AC114763.1	3.72436	-0.162459	0.283083	-0.573893	0.56604	0.698091
AC114956.3	19.7986	0.0313726	0.105678	0.296869	0.766567	0.85195
AC115618.1	9.73344	0.0731695	0.152097	0.481072	0.630465	0.752165
AC116158.2	5.8847	-0.0419889	0.227411	-0.184639	0.853512	0.911237
AC116158.3	17.1778	0.0285017	0.158135	0.180237	0.856967	0.913487
AC116337.3	3.7445	-0.495434	0.294165	-1.68421	0.0921418	0.186713
AC116348.3	3.33266	0.00137367	0.337901	0.0040653	0.996756	0.997924
AC116366.1	6.3668	0.868328	0.275969	3.14646	0.00165257	0.00777006
AC116366.2	3.84727	0.755884	0.32232	2.34513	0.0190202	0.0555132
AC116407.2	13.4913	-0.44565	0.17493	-2.5476	0.0108468	0.0354331
AC116535.1	6.4162	-0.868503	0.216229	-4.01659	5.90461e-05	0.000492717
AC117382.2	5.34448	-0.368058	0.264944	-1.38919	0.164774	0.290968
AC117383.1	7.04674	-0.633513	0.230307	-2.75073	0.00594624	0.0218276
AC118549.1	151.483	-0.129652	0.0464788	-2.7895	0.00527899	0.0197962
AC119396.1	627.701	-0.441836	0.0527669	-8.37335	5.60031e-17	9.99213e-15
AC119673.2	13.9799	-0.408159	0.576621	-0.707846	0.479041	0.625013
AC120193.1	6.94736	0.796434	0.25148	3.16699	0.00154024	0.00732062
AC121761.1	3.11728	-0.587171	0.346669	-1.69375	0.0903127	0.183963
AC123512.1	4.79934	-0.50187	0.330697	-1.51762	0.129111	0.24205
AC123768.3	9.87742	-0.336545	0.164638	-2.04415	0.0409392	0.100144
AC123912.1	14.8083	-0.571325	0.283624	-2.01437	0.0439705	0.105754
AC124014.1	9.87602	0.0241393	0.178358	0.135342	0.892341	0.935241
AC124016.1	31.4719	-0.279752	0.11907	-2.34948	0.0187999	0.0550003
AC125494.1	39.6759	-0.097601	0.0762391	-1.2802	0.200476	0.335024
AC126121.3	11.0384	-0.748301	0.153242	-4.88312	1.04418e-06	1.61633e-05
AC127035.1	5.48183	0.582937	0.272021	2.14299	0.0321141	0.0829777
AC127070.1	7.35651	-0.0752129	0.243065	-0.309436	0.75699	0.844908
AC127496.5	3.38445	-0.364519	0.268212	-1.35907	0.174124	0.302924
AC127502.2	9.79555	-0.222225	0.168792	-1.31656	0.187987	0.319476
AC127521.1	36.4163	-0.117424	0.102809	-1.14215	0.25339	0.397313
AC127522.1	2.98865	-0.279903	0.262914	-1.06461	0.28705	0.433887
AC127526.1	3.26942	-0.241693	0.319396	-0.75672	0.449218	0.59703
AC127526.2	14.3583	0.197964	0.357113	0.554345	0.579343	0.710214
AC129492.1	7.96015	0.140668	0.190695	0.73766	0.460721	0.607308
AC129803.1	4.22557	-0.159902	0.229661	-0.696251	0.486272	0.630929
AC130324.2	4.29253	-0.195697	0.242438	-0.807205	0.419548	0.570048
AC131571.1	30.1742	-0.126064	0.0954266	-1.32106	0.186481	0.317798
AC131971.1	44.6443	0.0375381	0.163095	0.230161	0.817966	0.886914
AC132192.2	6.1357	0.0299845	0.226401	0.13244	0.894636	0.936627
AC132938.3	17.4429	0.316383	0.172202	1.83728	0.0661687	0.145162
AC133550.2	8.61327	0.164764	0.159986	1.02987	0.303073	0.452203
AC133552.5	4.09192	-0.12151	0.287535	-0.422591	0.672594	0.783874
AC133644.2	12.1625	1.39722	0.388486	3.59659	0.000322418	0.00201196
AC133919.2	9.29855	0.296094	0.312878	0.946355	0.343968	0.495348
AC134772.1	2.91494	-0.290713	0.33741	-0.861603	0.388906	0.540864
AC135457.1	47.1512	-0.16135	0.101965	-1.58241	0.113556	0.219379
AC135782.3	3.4665	-0.879092	0.258195	-3.40476	0.000662229	0.00366225
AC136475.1	50.5869	0.143106	0.307649	0.465162	0.641816	0.761353
AC136475.2	6.43497	0.0144748	0.205781	0.0703407	0.943922	0.966663
AC136475.3	134.427	-0.00926294	0.330791	-0.0280024	0.97766	0.986903
AC136475.5	14.791	-1.03835	0.589362	-1.76182	0.0780999	0.164907
AC137810.1	22.938	0.00947821	0.203844	0.0464975	0.962914	0.977548
AC138035.1	3.25836	0.229504	0.366373	0.626422	0.531038	0.668419
AC138123.1	818.535	0.26156	0.113953	2.29534	0.0217136	0.0615718
AC138150.1	49.2512	-0.555029	0.0919102	-6.03882	1.55244e-09	5.75166e-08
AC138627.1	3.65718	0.353169	0.274372	1.28719	0.198028	0.33217
AC138965.2	7.04623	0.340269	0.221353	1.53722	0.124239	0.23513
AC138969.1	14.3762	0.241392	0.158927	1.51889	0.128791	0.24165
AC139019.1	4.64783	-0.492343	0.251577	-1.95703	0.0503439	0.117114
AC139491.1	7.40786	-0.116531	0.467739	-0.249137	0.803255	0.876623
AC139491.3	6.0252	-0.391309	0.417235	-0.937863	0.348315	0.499633
AC139530.1	33.9032	-0.473863	0.128538	-3.68657	0.000227295	0.00150481
AC139720.1	331.819	-0.0531607	0.159383	-0.333542	0.738725	0.831779
AC139769.2	6.73118	-0.0924405	0.227475	-0.406376	0.684466	0.793523
AC139795.2	7.74	-0.376102	0.16598	-2.26594	0.0234549	0.0653428
AC139887.2	48.0129	0.133859	0.0799598	1.67408	0.0941141	0.189603
AC139887.4	8.02776	-0.0913629	0.224237	-0.40744	0.683685	0.793037
AC141424.1	31.3475	0.768192	0.182035	4.22002	2.4428e-05	0.000239511
AC142472.1	6.01793	-0.119479	0.314906	-0.379412	0.704382	0.806435
AC144652.1	18.3321	-0.0565729	0.13415	-0.421714	0.673234	0.78435
AC145124.1	29.4372	-0.499546	0.281843	-1.77243	0.0763237	0.162091
AC145207.2	11.4113	0.407279	0.169553	2.40208	0.0163021	0.0490473
AC145285.6	7.10507	-0.401623	0.254739	-1.5766	0.114886	0.221256
AC147067.1	34.3076	-0.314687	0.158086	-1.9906	0.0465249	0.110419
AC147651.4	14.6023	0.0429661	0.20059	0.214198	0.830393	0.894939
AC211433.1	15.4289	0.219686	0.189388	1.15998	0.246057	0.38833
AC211476.2	9.25394	0.353413	0.163292	2.1643	0.0304412	0.079565
AC215522.2	9.71471	-0.226138	0.359809	-0.628494	0.529681	0.667206
AC231533.1	15.7176	1.14201	0.217377	5.25358	1.49171e-07	3.01904e-06
AC231981.1	7.14607	-0.639903	0.206896	-3.09287	0.00198232	0.00898687
AC233723.1	3.11147	0.241149	0.365887	0.65908	0.509844	0.650662
AC233976.1	87.4511	-0.0252618	0.100641	-0.25101	0.801806	0.875472
AC233976.2	3.18184	-0.677537	0.298181	-2.27223	0.0230723	0.0644868
AC234582.2	3.26832	0.749981	0.299106	2.50741	0.0121619	0.038822
AC234781.1	4.15592	-0.064908	0.215856	-0.300701	0.763642	0.849466
AC239799.2	13.6542	0.455739	0.1819	2.50544	0.0122299	0.0390113
AC239868.1	5.67605	-0.486885	0.268379	-1.81417	0.0696512	0.150994
AC240274.1	8.21493	-0.311772	0.266056	-1.17183	0.241265	0.382683
AC242426.2	15.6147	0.12886	0.153532	0.839302	0.4013	0.553235
AC242842.1	23.5772	-0.185474	0.155123	-1.19566	0.23183	0.371696
AC243960.1	589.387	-0.530123	0.0636734	-8.32565	8.38651e-17	1.42151e-14
AC243960.3	5.15024	0.502581	0.208951	2.40526	0.0161609	0.0486813
AC243965.1	5.48202	-0.15669	0.269325	-0.581789	0.560709	0.694398
AC244033.2	6.06505	-0.357884	0.191406	-1.86976	0.0615171	0.137326
AC244090.1	12.782	-0.0598627	0.143402	-0.417447	0.676352	0.787103
AC244131.2	15.4205	-0.158287	0.273309	-0.579149	0.562489	0.69563
AC244197.2	15.281	-0.344362	0.216188	-1.59288	0.111186	0.21601
AC244213.1	5.15803	0.0475836	1.09014	0.0436491	0.965184	0.978998
AC244502.1	20.853	-0.17907	0.139076	-1.28756	0.197898	0.332033
AC245014.1	3.26248	-0.93471	0.33199	-2.81548	0.00487048	0.0185256
AC245014.3	46.1945	0.339153	0.21371	1.58698	0.112518	0.217963
AC245060.5	18.079	-0.420192	0.188481	-2.22936	0.02579	0.0700406
AC245140.2	8.4321	-0.0480387	0.218758	-0.219597	0.826185	0.892415
AC245297.3	163.041	-0.12883	0.0736188	-1.74996	0.0801254	0.168059
AC245407.2	158.749	-0.527396	0.242734	-2.17274	0.0298003	0.0782668
AC245452.1	4.31856	-0.0194956	0.248512	-0.0784492	0.937471	0.963038
AC246785.3	9.98148	-0.696241	0.585517	-1.1891	0.234399	0.374817
AC246817.2	4.09396	0.367934	0.613198	0.600025	0.548489	0.683846
AC253572.2	58.0333	0.802119	0.517898	1.5488	0.12143	0.231101
ACAA1	212.234	0.1092	0.0734043	1.48766	0.136841	0.253354
ACAA2	131.886	0.414109	0.12697	3.26148	0.00110834	0.0056037
ACACA	65.7485	0.377638	0.095639	3.94858	7.86166e-05	0.000622687
ACACB	27.8104	-0.111357	0.12838	-0.867404	0.385721	0.537828
ACAD10	34.0085	0.113141	0.0909125	1.24451	0.213313	0.350311
ACAD11	42.7226	-0.140466	0.0902392	-1.5566	0.119566	0.22829
ACAD8	48.2584	0.0448487	0.0679025	0.660486	0.508942	0.649839
ACAD9	52.8192	0.135791	0.135971	0.998676	0.317952	0.467972
ACADM	124.468	0.0295789	0.0596872	0.495566	0.620201	0.743451
ACADS	57.5569	-0.197046	0.0750004	-2.62727	0.00860737	0.0293921
ACADSB	88.3577	-0.239736	0.0860732	-2.78525	0.00534863	0.0200021
ACADVL	283.798	0.550569	0.0962688	5.71908	1.07104e-08	3.14356e-07
ACAP1	876.337	0.136732	0.0639177	2.13919	0.0324205	0.0836579
ACAP2	439.808	-0.00396445	0.049035	-0.0808495	0.935562	0.962243
ACAP3	33.033	0.297703	0.155902	1.90955	0.0561908	0.127905
ACAT1	131.02	0.304184	0.1133	2.68476	0.00725828	0.0255975
ACAT2	112.06	-0.085846	0.0791183	-1.08503	0.277907	0.424266
ACBD3	115.321	0.0920549	0.0780588	1.1793	0.238278	0.379454
ACBD4	45.4507	-0.194451	0.0685714	-2.83574	0.004572	0.0175577
ACBD5	50.172	0.225253	0.100014	2.25222	0.0243084	0.0670372
ACBD6	227.554	-0.0382167	0.0350017	-1.09185	0.274897	0.421293
ACCS	23.2525	-0.39629	0.310878	-1.27474	0.2024	0.337416
ACD	110.733	-0.0441537	0.0660273	-0.668718	0.503675	0.645554
ACE	3.8648	1.02878	0.417259	2.46556	0.01368	0.0426929
ACER1	4.81801	0.151907	0.244695	0.620803	0.534729	0.671574
ACER2	10.5177	-0.199398	0.182694	-1.09143	0.275082	0.421366
ACER3	28.6497	-0.1064	0.162431	-0.655044	0.512439	0.652696
ACIN1	367.603	0.090903	0.0291559	3.11782	0.00182193	0.00840604
ACLY	118.62	0.346345	0.0633307	5.46884	4.5298e-08	1.0554e-06
ACO1	37.335	-0.102161	0.0972011	-1.05103	0.293246	0.441138
ACO2	162.772	0.0761501	0.0369554	2.06059	0.0393417	0.0971719
ACOT13	71.7001	0.00105022	0.0636789	0.0164924	0.986842	0.992565
ACOT2	46.2836	0.0162503	0.128385	0.126575	0.899276	0.939098
ACOT4	9.84686	-0.178976	0.269789	-0.663394	0.507079	0.64834
ACOT7	32.5951	0.774936	0.154156	5.02696	4.98322e-07	8.58609e-06
ACOT8	84.1841	-0.106189	0.0630065	-1.68536	0.091919	0.186423
ACOT9	40.1386	0.714188	0.153973	4.6384	3.51113e-06	4.64974e-05
ACOX1	40.3552	0.266062	0.108499	2.45222	0.0141979	0.043895
ACOX3	38.7474	0.150761	0.103554	1.45586	0.145431	0.264633
ACP1	306.343	-0.0860237	0.0366776	-2.3454	0.0190066	0.0554974
ACP2	30.8753	-0.187389	0.096174	-1.94843	0.0513633	0.119017
ACP5	104.86	0.0314275	0.101265	0.31035	0.756295	0.844549
ACP6	29.2633	-0.401562	0.136669	-2.93821	0.00330114	0.0134748
ACSF2	10.5663	0.160909	0.195933	0.821246	0.411506	0.562446
ACSF3	105.625	0.0466429	0.0585801	0.796225	0.425902	0.575795
ACSL1	21.7608	0.360323	0.485907	0.741547	0.458362	0.605285
ACSL3	104.01	0.04225	0.0658991	0.641131	0.521437	0.659579
ACSL4	63.6085	0.349581	0.121668	2.87325	0.00406275	0.0159591
ACSL5	102.397	0.187742	0.0680175	2.7602	0.00577659	0.0213202
ACSL6	91.0263	0.625314	0.157386	3.97312	7.09364e-05	0.000575642
ACSM3	28.2141	0.1688	0.137063	1.23156	0.218115	0.355871
ACSS1	80.438	0.0731	0.0819694	0.891796	0.372502	0.524831
ACSS2	34.0957	0.00776606	0.159765	0.0486092	0.961231	0.976424
ACTA2	9.42148	0.323232	0.196974	1.64098	0.100801	0.200008
ACTB	23320.6	0.403463	0.0623202	6.47404	9.54158e-11	4.84584e-09
ACTG1	7237.21	0.46123	0.0726485	6.34879	2.17017e-10	1.00779e-08
ACTL10	13.1754	0.319901	0.17331	1.84583	0.0649163	0.14304
ACTL6A	101.042	-0.153297	0.0707748	-2.16598	0.0303129	0.0793059
ACTN1	354.737	-0.60312	0.165446	-3.64542	0.000266959	0.00171962
ACTN4	104.726	0.598246	0.202901	2.94847	0.00319353	0.0131265
ACTR10	134.39	-0.037447	0.0521715	-0.717767	0.472901	0.619073
ACTR1A	128.986	0.0952755	0.0601111	1.58499	0.112969	0.218573
ACTR1B	124.736	-0.0297871	0.0850942	-0.350049	0.726302	0.822641
ACTR2	632.445	0.0759086	0.0515223	1.47331	0.140666	0.258565
ACTR3	919.792	0.323414	0.0644673	5.01672	5.25615e-07	8.9765e-06
ACTR3B	34.125	-0.119022	0.0952465	-1.24962	0.211437	0.347905
ACTR3C	35.8725	0.461172	0.101004	4.56589	4.97384e-06	6.26815e-05
ACTR5	36.9998	0.149137	0.103047	1.44727	0.147822	0.268012
ACTR6	116.505	-0.161219	0.0640126	-2.51855	0.0117838	0.0379094
ACTR8	51.4386	0.0741503	0.0857909	0.864314	0.387415	0.53958
ACVR1	45.2974	0.343136	0.159055	2.15734	0.0309788	0.0807057
ACVR1B	25.6878	-0.175665	0.134379	-1.30723	0.191133	0.323485
ACVR1C	36.6873	-0.213989	0.190943	-1.1207	0.262417	0.40751
ACVR2A	42.8711	0.57605	0.156884	3.67182	0.00024083	0.00157914
ACVR2B	22.4958	0.0505794	0.211223	0.239459	0.810749	0.881654
ACY1	31.5619	0.53508	0.141254	3.78808	0.000151816	0.00107556
ACYP1	70.0642	-0.114983	0.102748	-1.11908	0.263107	0.408348
ACYP2	177.495	-0.0600951	0.0534237	-1.12488	0.260641	0.405402
ADA	100.434	0.134174	0.16003	0.838432	0.401788	0.55374
ADA2	193.524	-0.0783746	0.0742378	-1.05572	0.291095	0.438565
ADAL	20.0086	-0.271268	0.125387	-2.16345	0.030507	0.0797061
ADAM10	268.403	0.126143	0.0915337	1.37811	0.16817	0.295158
ADAM15	36.3942	1.27025	0.128098	9.91626	3.53768e-23	1.99879e-20
ADAM17	78.9871	0.0528769	0.0921702	0.573688	0.566179	0.698135
ADAM19	54.3592	1.08007	0.28258	3.82218	0.000132275	0.000959686
ADAM22	18.1987	-0.0692686	0.187635	-0.369167	0.712003	0.811807
ADAM23	2.9358	-0.725563	0.569495	-1.27405	0.202647	0.337679
ADAM8	103.932	0.416079	0.118836	3.50129	0.000463005	0.0027132
ADAMTS10	34.9126	-0.155285	0.139958	-1.1095	0.267213	0.412998
ADAMTS13	3.88163	-0.116506	0.284189	-0.40996	0.681836	0.791312
ADAMTS17	56.7447	0.606672	0.127352	4.76375	1.90026e-06	2.72672e-05
ADAMTS4	3.67637	-0.0709881	0.328766	-0.215923	0.829048	0.894307
ADAMTS6	21.2728	-0.320382	0.322514	-0.993391	0.32052	0.470475
ADAMTSL4-AS1	29.4453	0.254559	0.221668	1.14838	0.250812	0.393954
ADAMTSL5	17.6875	0.0804901	0.207693	0.387544	0.698353	0.802719
ADAP1	8.63397	0.412016	0.282528	1.45832	0.144754	0.263757
ADAR	476.91	0.0989035	0.035932	2.75252	0.0059138	0.021732
ADARB1	100.015	0.19347	0.106344	1.81928	0.0688689	0.149634
ADARB2	8.84807	-2.23885	0.660161	-3.39137	0.000695439	0.00380862
ADAT1	39.5706	0.189627	0.107988	1.75601	0.0790875	0.166268
ADAT2	43.4175	0.10211	0.0980018	1.04192	0.297448	0.446074
ADAT3	15.2316	0.384192	0.201828	1.90356	0.0569675	0.129307
ADCK1	17.9809	-0.217972	0.122185	-1.78395	0.074432	0.15902
ADCK2	59.2061	-0.104977	0.104049	-1.00893	0.31301	0.462607
ADCK5	29.3623	-0.224089	0.118637	-1.88886	0.0589105	0.132804
ADCY3	11.5653	0.649847	0.174733	3.71908	0.000199946	0.00135971
ADCY7	100.689	0.118115	0.108036	1.09329	0.274265	0.420562
ADCY9	10.4806	0.63552	0.205864	3.08709	0.00202128	0.00911491
ADD1	351.787	0.151726	0.0475823	3.1887	0.00142913	0.00686714
ADD2	21.3092	1.39513	0.333018	4.18937	2.7973e-05	0.000268256
ADD3	821.802	-0.200952	0.0360143	-5.57978	2.40824e-08	6.232e-07
ADGRA3	9.02296	-0.758095	0.372623	-2.03448	0.0419032	0.101902
ADGRE1	22.1893	-0.668203	0.425924	-1.56883	0.116687	0.223801
ADGRE5	385.572	0.437967	0.0614662	7.12533	1.03832e-12	8.23369e-11
ADGRF3	8.25663	-0.132218	0.156214	-0.84639	0.397335	0.548886
ADGRL1	23.8478	-0.127009	0.180465	-0.703789	0.481564	0.627102
ADGRV1	3.3256	-0.431563	0.257458	-1.67624	0.0936908	0.18897
ADH5	290.975	-0.0947502	0.0473417	-2.00141	0.0453481	0.108413
ADHFE1	37.038	0.0479071	0.18055	0.265339	0.790748	0.868503
ADI1	208.485	-0.389478	0.0703332	-5.53761	3.06621e-08	7.60106e-07
ADIPOR1	151.103	0.0282854	0.0553391	0.511128	0.609261	0.734802
ADIPOR2	76.3237	0.187083	0.0533672	3.50558	0.000455608	0.0026751
ADIRF	4.62721	-0.370451	0.428359	-0.864814	0.387141	0.539371
ADIRF-AS1	4.28258	-0.3095	0.24478	-1.2644	0.206086	0.341755
ADK	312.287	-0.0591056	0.0469128	-1.2599	0.207704	0.343639
ADM2	7.55423	1.29416	0.28512	4.539	5.65217e-06	6.97392e-05
ADNP	147.231	0.195794	0.0659642	2.96819	0.00299558	0.0124946
ADNP-AS1	14.0044	0.238861	0.190188	1.25592	0.209146	0.345148
ADNP2	46.3899	0.37134	0.105539	3.51851	0.000433974	0.00256637
ADO	31.1628	0.33907	0.112388	3.01697	0.00255315	0.0109803
ADORA2A	102.391	-0.14488	0.065024	-2.2281	0.0258738	0.0702361
ADORA2A-AS1	3.74431	0.017238	0.245987	0.0700769	0.944132	0.966805
ADPGK	131.657	-0.0106141	0.0420349	-0.252507	0.800649	0.875266
ADPGK-AS1	4.45592	0.38669	0.286294	1.35068	0.176799	0.306092
ADPRHL2	105.99	-0.310896	0.081839	-3.79887	0.000145356	0.00104232
ADPRM	128.518	-0.384599	0.134669	-2.85588	0.00429177	0.0166661
ADRM1	224.94	-0.0597198	0.0572509	-1.04312	0.296891	0.445435
ADSL	329.784	0.181978	0.0983622	1.85008	0.0643026	0.141987
ADSS	211.376	0.216804	0.0495141	4.37863	1.19425e-05	0.000131766
ADSSL1	3.15717	-0.391083	0.299791	-1.30452	0.192056	0.324763
ADTRP	198.663	-0.267515	0.215466	-1.24157	0.214396	0.351494
AEBP1	41.9745	-0.122846	0.140119	-0.876731	0.380633	0.532548
AEBP2	204.501	0.0683374	0.0469911	1.45426	0.145873	0.265224
AEN	58.8989	0.49659	0.122569	4.0515	5.08901e-05	0.000436201
AF001548.2	3.14615	-0.0222213	0.401257	-0.0553793	0.955836	0.973132
AF111167.1	36.9035	0.109617	0.125948	0.87034	0.384115	0.535974
AF117829.1	15.455	0.229042	0.206731	1.10792	0.267896	0.413469
AF129075.2	4.90385	0.193899	0.254685	0.761331	0.446459	0.594402
AF165147.1	15.2003	0.786638	0.21001	3.74572	0.000179881	0.00124258
AF196972.1	4.8934	-0.236625	0.238336	-0.992818	0.320798	0.47068
AF213884.3	17.227	1.059	0.217052	4.87901	1.06622e-06	1.64482e-05
AF228727.1	9.65655	-0.558959	0.175492	-3.18509	0.0014471	0.00694363
AF230666.1	3.79394	0.166686	0.289026	0.576718	0.56413	0.696749
AF274853.1	8.46914	-0.433376	0.187167	-2.31545	0.0205882	0.0591224
AFAP1	70.1861	0.423313	0.188906	2.24087	0.0250348	0.068511
AFAP1L2	8.84991	0.469981	0.221401	2.12275	0.0337746	0.0864773
AFDN	15.0581	0.716903	0.316832	2.26273	0.0236526	0.0657771
AFF1	245.447	0.453298	0.0848105	5.34484	9.04973e-08	1.94168e-06
AFF2	7.56729	-0.908705	0.35351	-2.57053	0.0101544	0.0336578
AFF3	114.281	-0.344981	0.220032	-1.56787	0.116911	0.224073
AFF4	235.876	0.178356	0.0324447	5.49724	3.85792e-08	9.25902e-07
AFG1L	23.5087	-0.0708194	0.121166	-0.58448	0.558897	0.69319
AFG3L2	112.02	0.263348	0.0737916	3.56881	0.0003586	0.00219037
AFMID	8.02374	1.36987	0.277104	4.94353	7.6719e-07	1.2429e-05
AFTPH	138.115	-0.0171838	0.049598	-0.346461	0.728996	0.824866
AGA	88.1443	-0.183039	0.1376	-1.33023	0.183444	0.314195
AGAP2	131.317	0.460002	0.0707222	6.50435	7.80322e-11	4.03861e-09
AGAP3	16.8167	0.156983	0.13426	1.16924	0.242306	0.384064
AGAP4	18.9811	0.223484	0.131859	1.69487	0.0900993	0.183666
AGAP5	7.63423	0.176312	0.195689	0.900982	0.367598	0.519931
AGAP9	10.8666	-0.0173661	0.184113	-0.0943228	0.924853	0.955905
AGBL2	12.1663	-0.30783	0.137003	-2.24688	0.0246478	0.0676838
AGBL3	33.8361	-0.165354	0.128713	-1.28467	0.198909	0.333358
AGBL4	4.88177	-0.583855	0.297403	-1.96317	0.0496259	0.115902
AGBL5	22.9698	0.0372915	0.0977072	0.381666	0.702709	0.805268
AGER	19.6237	-0.291533	0.123142	-2.36747	0.0179103	0.0528195
AGFG1	151.788	0.112208	0.1095	1.02472	0.305493	0.455118
AGFG2	75.9013	0.219342	0.107378	2.04271	0.0410811	0.100389
AGGF1	168.981	-0.0614352	0.0438008	-1.40261	0.160734	0.285769
AGK	80.3209	0.085192	0.0672931	1.26598	0.205519	0.341064
AGL	49.4973	-0.128776	0.0869939	-1.48029	0.138796	0.25596
AGMAT	59.3866	0.146972	0.114831	1.2799	0.200581	0.335084
AGO1	37.3489	0.235694	0.124998	1.88559	0.0593499	0.13353
AGO2	135.619	0.340906	0.0755319	4.5134	6.37955e-06	7.7934e-05
AGO3	164.905	0.0152302	0.0602512	0.252778	0.80044	0.875249
AGO4	31.8145	0.476771	0.241438	1.97471	0.0483009	0.11357
AGPAT1	92.7502	0.0370925	0.0657446	0.564191	0.572624	0.703905
AGPAT2	31.4144	0.52436	0.163247	3.21207	0.0013178	0.00642485
AGPAT3	98.902	0.399078	0.104086	3.83411	0.000126021	0.000926063
AGPAT4	34.9713	0.564807	0.153297	3.68441	0.000229234	0.00151334
AGPAT5	65.7519	0.0545028	0.105429	0.516961	0.605183	0.731594
AGPS	87.7702	0.156471	0.0681095	2.29735	0.0215987	0.0613744
AGTPBP1	169.606	0.169919	0.0713457	2.38163	0.0172363	0.0512231
AGTRAP	105.69	0.0260493	0.172466	0.15104	0.879944	0.927791
AHCTF1	146.13	-0.0213404	0.0463387	-0.460532	0.645135	0.763886
AHCY	139.331	0.444927	0.0968329	4.59479	4.33181e-06	5.56771e-05
AHCYL1	93.0555	0.142753	0.0599366	2.38173	0.0172315	0.0512231
AHCYL2	94.9555	0.0112508	0.0589815	0.190752	0.84872	0.908071
AHDC1	34.6651	0.406568	0.100081	4.06239	4.85737e-05	0.000421138
AHI1	57.6744	0.465177	0.249351	1.86555	0.0621049	0.138351
AHNAK	720.972	0.421275	0.231401	1.82054	0.0686767	0.149395
AHR	104.172	0.442446	0.22707	1.9485	0.0513551	0.119017
AHSA1	193.25	-0.109813	0.0844816	-1.29984	0.193656	0.326736
AIDA	76.7661	-0.159962	0.0731698	-2.18618	0.0288024	0.0763411
AIF1	133.301	-1.04578	0.752883	-1.38904	0.164821	0.291012
AIFM1	63.736	0.164062	0.0591672	2.77285	0.00555684	0.0206809
AIFM2	4.04022	0.0841995	0.272593	0.308884	0.75741	0.845237
AIG1	67.183	-0.126261	0.0992376	-1.27231	0.203262	0.338395
AIM2	11.8157	0.772532	0.301126	2.56548	0.0103033	0.034068
AIMP1	196.935	0.0468284	0.0577257	0.811223	0.417238	0.568104
AIMP2	61.9603	0.25498	0.0990548	2.57413	0.0100491	0.0333741
AIP	385.997	-0.185278	0.0448872	-4.12763	3.66526e-05	0.000335137
AIRE	3.13762	0.772181	0.447476	1.72564	0.0844125	0.174994
AJM1	6.74195	1.37651	0.407962	3.37412	0.000740533	0.00400703
AK1	6.08976	0.132741	0.268164	0.495	0.6206	0.743667
AK2	155.406	0.0665057	0.0551118	1.20674	0.227532	0.366909
AK3	116.941	0.174531	0.088413	1.97404	0.0483768	0.11369
AK5	187.18	-1.02106	0.159459	-6.40332	1.52035e-10	7.41578e-09
AK6	78.93	-0.132182	0.103183	-1.28104	0.200179	0.334742
AK9	55.195	-0.494176	0.0863	-5.72625	1.02673e-08	3.02663e-07
AKAP1	44.6512	0.0716889	0.0859262	0.834308	0.404107	0.555606
AKAP10	105.252	-0.166909	0.0492953	-3.3859	0.00070944	0.00387038
AKAP11	119.564	0.0715101	0.0728773	0.981239	0.326475	0.47679
AKAP13	746.541	0.45558	0.0679111	6.70847	1.96678e-11	1.14462e-09
AKAP17A	192.796	-0.127115	0.0814441	-1.56076	0.11858	0.226663
AKAP3	3.3023	-0.368832	0.27594	-1.33664	0.181341	0.31154
AKAP6	9.92273	0.228757	0.294981	0.775495	0.438047	0.585849
AKAP7	123.602	-0.250861	0.0897821	-2.79411	0.00520427	0.0195539
AKAP8	83.8995	0.136389	0.0524825	2.59875	0.00935651	0.0315294
AKAP8L	173.016	-0.134634	0.0470058	-2.86419	0.00418074	0.016328
AKAP9	316.912	-0.170285	0.048062	-3.54302	0.00039557	0.00237657
AKIP1	37.1392	-0.265138	0.121665	-2.17924	0.0293135	0.0773262
AKIRIN1	234.174	-0.0806989	0.0385719	-2.09217	0.0364234	0.0915479
AKIRIN2	149.881	-0.0287933	0.074829	-0.384788	0.700395	0.803839
AKNA	467.257	0.340164	0.089711	3.79177	0.000149576	0.00106581
AKNAD1	15.6158	-0.377145	0.119341	-3.16025	0.00157636	0.0074661
AKR1A1	183.159	0.00716074	0.0698508	0.102515	0.918348	0.951014
AKR1B1	217.969	-0.244152	0.0464766	-5.25322	1.49463e-07	3.02045e-06
AKR1C3	9.86628	-0.0328562	0.417509	-0.0786958	0.937275	0.963038
AKR1E2	31.6248	-0.191619	0.15369	-1.24679	0.212473	0.349187
AKR7A2	155.967	-0.220599	0.0465208	-4.74195	2.1167e-06	2.99296e-05
AKT1	141.898	0.382237	0.0788454	4.84792	1.24761e-06	1.89659e-05
AKT1S1	33.235	-0.139498	0.0948725	-1.47038	0.14146	0.259572
AKT2	117.862	0.240061	0.0510872	4.69904	2.61393e-06	3.56605e-05
AKT3	297.904	0.0402971	0.094625	0.425861	0.670209	0.782184
AKTIP	157.438	-0.461837	0.0728341	-6.34095	2.28351e-10	1.05681e-08
AL008633.1	6.96477	0.0502434	0.24124	0.208271	0.835017	0.898852
AL008635.1	3.52702	0.231523	0.273191	0.847477	0.396729	0.548328
AL009179.1	5.57594	-0.354076	0.277831	-1.27443	0.202512	0.33752
AL020995.1	6.31261	0.0691974	0.189255	0.36563	0.714641	0.813819
AL020996.1	4.48348	-0.0729407	0.288724	-0.252631	0.800553	0.875249
AL020997.5	4.70559	0.0965501	0.293852	0.328567	0.742483	0.834901
AL021155.5	20.3089	0.429053	0.200614	2.13869	0.0324605	0.0837291
AL021368.2	3.8337	0.0201674	0.29618	0.0680916	0.945713	0.967734
AL021707.1	11.0641	-0.416477	0.204633	-2.03524	0.0418262	0.10177
AL021707.2	3.27593	-0.191863	0.278811	-0.688146	0.491361	0.635231
AL021918.5	16.1261	-0.134901	0.115088	-1.17215	0.241137	0.382568
AL022097.1	7.37616	-0.413713	0.206352	-2.00489	0.0449743	0.107691
AL022157.1	22.3453	-0.416385	0.178803	-2.32874	0.019873	0.0574826
AL022311.1	4.18438	-0.00723319	0.277035	-0.0261093	0.97917	0.987692
AL022328.4	14.0515	-0.426029	0.149475	-2.85017	0.0043696	0.0169146
AL022345.4	20.4964	-0.465219	0.275179	-1.6906	0.0909127	0.184932
AL022724.3	3.1337	0.711443	0.340669	2.08837	0.0367647	0.0921852
AL023882.1	15.1149	-0.220729	0.153328	-1.43959	0.149984	0.270991
AL024498.1	4.11959	-0.531778	0.28178	-1.88721	0.059132	0.133106
AL031280.1	3.91924	0.00600376	0.325439	0.0184482	0.985281	0.991864
AL031428.1	19.0962	0.101161	0.153187	0.660374	0.509014	0.649866
AL031432.4	5.83088	-0.00278888	0.195617	-0.0142569	0.988625	0.993659
AL031590.1	7.31243	-0.492801	0.333415	-1.47804	0.139398	0.25679
AL031600.1	3.0553	-0.09497	0.265229	-0.358068	0.720293	0.817804
AL031602.2	5.15159	0.661835	0.233922	2.82929	0.00466508	0.0178747
AL031663.3	3.16482	-0.595914	0.267659	-2.2264	0.0259876	0.0704924
AL031714.1	6.99574	0.640468	0.311216	2.05795	0.0395948	0.0975837
AL031727.2	11.2742	0.490729	0.205004	2.39375	0.0166773	0.0499434
AL031728.1	15.4716	0.767732	0.136744	5.61438	1.97274e-08	5.25546e-07
AL031772.1	32.3238	-0.298692	0.150536	-1.98419	0.0472352	0.111676
AL031848.2	7.80297	0.0520509	0.253284	0.205504	0.837178	0.900463
AL031963.3	12.0087	-0.369237	0.212647	-1.73638	0.0824962	0.17202
AL033527.4	8.58917	-0.0982675	0.255155	-0.385128	0.700142	0.803685
AL034405.1	7.25657	0.132903	0.208496	0.637438	0.523839	0.661569
AL034550.2	22.6942	-1.63633	0.193509	-8.45609	2.7649e-17	5.13589e-15
AL035071.1	3.74621	-0.0751476	0.270855	-0.277446	0.781438	0.862263
AL035071.2	8.90019	0.25824	0.274147	0.941977	0.346205	0.497408
AL035427.1	8.75472	0.0330941	0.162707	0.203396	0.838825	0.901734
AL035530.2	66.7111	-0.243618	0.150163	-1.62236	0.104725	0.206132
AL035587.1	8.89974	0.0338959	0.224455	0.151014	0.879964	0.927791
AL035587.2	18.75	-0.286514	0.146776	-1.95206	0.0509317	0.118259
AL035634.1	5.1214	0.0129222	0.204548	0.0631744	0.949628	0.969796
AL035658.1	6.31376	0.288861	0.257845	1.12029	0.262591	0.407687
AL035661.2	4.05912	-0.170877	0.24442	-0.699112	0.484482	0.629692
AL035701.1	7.66597	-0.282829	0.206239	-1.37137	0.170261	0.298133
AL049557.1	3.1902	-0.850496	0.403578	-2.10739	0.0350838	0.0888894
AL049597.2	5.52779	-0.644054	0.26167	-2.46132	0.0138426	0.0431112
AL049646.1	9.55214	-0.29767	0.22095	-1.34723	0.177907	0.307275
AL049779.4	3.52219	0.0754086	0.259598	0.290482	0.771447	0.855344
AL049780.1	3.77806	0.0392584	0.287832	0.136393	0.89151	0.934983
AL049780.2	9.48206	-0.171094	0.315315	-0.542612	0.587397	0.716866
AL049820.1	4.18771	-0.127791	0.282946	-0.451646	0.651524	0.768708
AL049828.1	29.7056	0.374724	0.178443	2.09996	0.0357326	0.0901794
AL049869.3	16.4783	0.207107	0.176334	1.17452	0.240189	0.381511
AL049870.3	6.24473	0.0115123	0.231553	0.0497178	0.960347	0.976112
AL050309.1	55.2885	0.344015	0.157594	2.18292	0.029042	0.0767959
AL050341.2	31.7592	-0.303752	0.157251	-1.93165	0.0534033	0.12255
AL078581.4	5.28595	0.120492	0.229041	0.526072	0.598838	0.726514
AL078600.1	12.4677	0.342558	0.136221	2.51473	0.0119123	0.0382684
AL078604.4	3.8411	-0.332553	0.289444	-1.14894	0.250582	0.393685
AL078622.1	3.04639	-0.546579	0.399834	-1.36701	0.171621	0.299816
AL080250.1	10.6077	-0.633613	0.188277	-3.36531	0.000764568	0.00412392
AL080276.2	16.9389	-0.199418	0.184714	-1.0796	0.280321	0.426879
AL096677.1	8.96244	0.668616	0.160488	4.16615	3.09793e-05	0.000290712
AL096678.1	4.08181	-0.090186	0.242877	-0.371324	0.710396	0.810743
AL096701.4	4.64103	-0.577516	0.276335	-2.08992	0.0366254	0.0919365
AL096803.2	5.37342	-0.365048	0.308944	-1.1816	0.237365	0.378578
AL096870.6	3.75849	0.32563	0.302022	1.07817	0.28096	0.427493
AL096870.8	21.2911	0.279979	0.126982	2.20486	0.0274637	0.0735692
AL109628.2	14.7351	-0.146789	0.130271	-1.1268	0.259827	0.40446
AL109741.1	34.181	0.01611	0.172679	0.0932944	0.92567	0.956195
AL109767.1	6.79583	0.603595	0.221539	2.72455	0.00643887	0.0231902
AL109811.1	3.40964	0.175734	0.378143	0.464729	0.642125	0.761453
AL109811.2	4.06982	-0.0882417	0.265791	-0.331996	0.739892	0.832704
AL109824.1	11.0551	0.0508071	0.185789	0.273467	0.784494	0.864154
AL109930.1	84.1079	0.635511	0.183306	3.46695	0.000526405	0.00302332
AL109935.1	3.40194	-0.845284	0.330214	-2.5598	0.0104731	0.0344781
AL109946.1	5.97639	0.0541748	0.22953	0.236025	0.813413	0.883451
AL109955.1	9.65053	-0.427934	0.23086	-1.85365	0.0637897	0.141177
AL110114.1	15.2495	-0.185643	0.168169	-1.10391	0.269633	0.415433
AL117332.1	15.0144	0.377238	0.178547	2.11282	0.0346164	0.0881003
AL117336.2	12.9542	-0.108999	0.237675	-0.458608	0.646516	0.764927
AL117379.1	9.32656	-0.569855	0.190962	-2.98413	0.00284384	0.011994
AL117381.1	22.8319	-0.201625	0.128543	-1.56854	0.116756	0.223862
AL118506.1	7.60779	0.210209	0.168263	1.24929	0.211559	0.348022
AL118516.1	104.489	-0.386513	0.155502	-2.48558	0.0129342	0.0407878
AL118558.3	11.1996	-0.48276	0.173431	-2.78358	0.00537621	0.0200858
AL121574.1	4.2608	-0.502145	0.267127	-1.8798	0.0601352	0.134765
AL121601.1	4.37812	0.0252105	0.295933	0.0851901	0.93211	0.960077
AL121603.2	27.1025	0.693603	0.147197	4.71207	2.45217e-06	3.38955e-05
AL121658.1	6.49255	-0.133032	0.230293	-0.577665	0.563491	0.696408
AL121787.1	6.739	-0.00442231	0.184071	-0.0240251	0.980833	0.98882
AL121832.2	11.9811	-0.282665	0.156265	-1.80888	0.0704698	0.152404
AL121839.2	18.486	-0.0436206	0.141769	-0.307688	0.75832	0.845974
AL121917.1	3.79104	0.242387	0.236927	1.02304	0.306288	0.455701
AL121933.2	5.72062	2.01996	0.385677	5.23745	1.62812e-07	3.26588e-06
AL121944.1	31.3932	-0.147691	0.118022	-1.25138	0.210796	0.34706
AL121985.1	7.50123	0.0851526	0.205724	0.413918	0.678934	0.789026
AL122035.1	11.117	0.26184	0.165275	1.58427	0.113132	0.218746
AL132780.1	7.79028	-0.126608	0.321581	-0.393706	0.693798	0.799652
AL132800.1	7.8353	0.148423	0.189473	0.783343	0.433425	0.582021
AL132996.1	3.70789	-0.228306	0.347525	-0.65695	0.511213	0.651999
AL133227.1	13.7996	0.394764	0.130268	3.03039	0.00244235	0.0105877
AL133243.2	5.34637	-0.423174	0.208287	-2.03169	0.0421854	0.102392
AL133243.3	5.80291	0.46969	0.22165	2.11907	0.0340849	0.087058
AL133268.4	38.7755	0.038967	0.107059	0.363977	0.715875	0.81437
AL133334.1	7.24488	-0.428375	0.221567	-1.93339	0.0531879	0.122181
AL133338.1	5.16209	-0.28278	0.266336	-1.06174	0.288354	0.435421
AL133342.1	4.47437	1.61442	0.398709	4.04911	5.14126e-05	0.000439568
AL133410.1	4.96784	-0.38232	0.211809	-1.80502	0.0710714	0.153289
AL133415.1	39.8846	0.344762	0.145438	2.37052	0.0177632	0.0524655
AL133477.2	6.76353	-0.250766	0.243621	-1.02933	0.303326	0.452338
AL133480.1	10.2581	-0.109507	0.148167	-0.739078	0.45986	0.606526
AL133493.1	8.29035	0.256785	0.203165	1.26392	0.206258	0.341914
AL133523.1	12.8025	-0.503459	0.183284	-2.74688	0.00601655	0.0220141
AL135791.1	25.8108	-0.314499	0.231686	-1.35744	0.174643	0.303455
AL135818.1	9.74427	1.52405	0.389344	3.91439	9.06316e-05	0.000701064
AL135818.2	3.31074	-0.426814	0.361265	-1.18145	0.237426	0.37862
AL135905.2	96.7164	0.24392	0.0610596	3.99479	6.47529e-05	0.000533768
AL135925.1	26.0079	-0.307682	0.120022	-2.56355	0.0103607	0.0342161
AL135999.1	11.323	-0.0478103	0.183344	-0.260768	0.794272	0.871278
AL136038.2	6.03295	-0.282841	0.195108	-1.44966	0.147153	0.26705
AL136038.3	4.23715	-0.347338	0.29049	-1.19569	0.231816	0.371696
AL136038.5	23.5631	-0.408137	0.159249	-2.56289	0.0103804	0.0342562
AL136040.1	3.74095	-0.319239	0.290283	-1.09975	0.271441	0.417697
AL136084.2	4.35447	-0.0420771	0.221435	-0.190021	0.849293	0.908378
AL136171.2	17.6067	0.590008	0.17529	3.3659	0.000762936	0.00411676
AL136295.17	3.80483	-0.0415032	0.293384	-0.141464	0.887503	0.932766
AL136320.1	5.46741	0.875734	0.300071	2.91842	0.00351811	0.0141854
AL136368.1	10.1128	-0.63316	0.218139	-2.90255	0.00370134	0.0147748
AL136419.3	54.5761	-0.603361	0.354327	-1.70284	0.0885988	0.181343
AL136454.1	44.3686	-0.621222	0.243546	-2.55074	0.0107496	0.0351815
AL136456.1	38.027	0.532667	0.352647	1.51048	0.130921	0.244805
AL136962.1	30.4817	-0.12654	0.360482	-0.351029	0.725567	0.822151
AL137003.1	19.427	0.532375	0.180467	2.94999	0.00317783	0.0130809
AL137009.1	29.5194	0.216563	0.223466	0.969109	0.332491	0.483131
AL137025.1	4.1526	1.22429	0.606765	2.01773	0.043619	0.105076
AL137139.2	5.02646	0.425892	0.213155	1.99804	0.0457127	0.108958
AL137779.2	23.6806	0.00890526	0.11334	0.0785712	0.937374	0.963038
AL137856.1	20.2192	0.381133	0.117091	3.255	0.00113392	0.00571173
AL137857.1	16.6981	-0.0434795	0.141802	-0.306621	0.759132	0.846462
AL138720.1	6.81057	1.59274	0.619823	2.56968	0.0101793	0.0337321
AL138724.1	12.87	0.320875	0.141924	2.26089	0.0237658	0.065971
AL138760.1	3.66938	-0.25613	0.247008	-1.03693	0.299768	0.448957
AL138778.1	3.87626	-0.25032	0.393701	-0.635813	0.524898	0.662659
AL138787.2	7.60472	-0.20628	0.168141	-1.22683	0.219888	0.358031
AL138895.1	27.3539	0.101935	0.122152	0.834498	0.404	0.555546
AL138930.1	10.0525	0.639166	0.282276	2.26433	0.0235539	0.06557
AL138963.4	25.6861	0.450892	0.162861	2.76858	0.00563017	0.0208927
AL139011.1	8.34052	-0.191688	0.162654	-1.17851	0.238595	0.37978
AL139021.1	3.54655	0.124417	0.318944	0.390089	0.696471	0.801166
AL139021.2	9.0888	-0.168189	0.184984	-0.909207	0.363241	0.515018
AL139022.1	6.2113	0.0716327	0.18524	0.386701	0.698977	0.802888
AL139089.1	3.88666	-0.599167	0.271232	-2.20906	0.0271703	0.0729996
AL139095.4	6.35447	-0.0795947	0.208397	-0.381938	0.702507	0.805173
AL139099.1	6.96582	0.389067	0.215491	1.80549	0.0709985	0.153183
AL139106.1	5.06653	0.143492	0.205187	0.699325	0.484349	0.62964
AL139246.5	68.7322	-0.538092	0.0905419	-5.94302	2.79824e-09	9.71007e-08
AL139260.1	15.4377	0.0702767	0.149231	0.470926	0.637694	0.757902
AL139274.2	5.65647	-0.0737788	0.253896	-0.290587	0.771367	0.855344
AL139289.2	3.75062	-0.0902036	0.237494	-0.379815	0.704083	0.80633
AL139317.5	6.3693	-0.548485	0.296397	-1.85051	0.0642403	0.141942
AL139353.2	13.5299	0.293918	0.185263	1.58649	0.112628	0.218114
AL139383.1	12.5378	-0.2731	0.149667	-1.82472	0.0680437	0.148435
AL139384.1	14.3829	-0.127692	0.228733	-0.558258	0.576668	0.707979
AL139393.3	5.98617	-0.0160845	0.244533	-0.0657763	0.947556	0.968483
AL139807.1	12.9554	0.392515	0.188827	2.0787	0.0376452	0.093841
AL157392.3	16.1896	0.122301	0.196307	0.623011	0.533277	0.670304
AL157394.3	9.60358	0.853715	0.405289	2.10643	0.0351667	0.0890662
AL157400.3	4.96588	-0.8771	0.232643	-3.77015	0.00016315	0.00114332
AL157402.2	40.8631	-0.00290091	0.176079	-0.0164751	0.986855	0.992565
AL157756.1	3.98931	0.0619852	0.23718	0.261342	0.793829	0.871041
AL157786.1	17.4136	-0.0571939	0.121993	-0.468828	0.639192	0.758836
AL157902.1	3.94059	0.416849	0.309395	1.3473	0.177882	0.307272
AL157911.1	3.46916	-0.53246	0.412892	-1.28959	0.197195	0.331058
AL157912.1	9.40916	-0.175287	0.15547	-1.12746	0.259547	0.404256
AL157938.2	21.0944	0.204676	0.131691	1.55421	0.120134	0.229159
AL158055.1	14.6875	-0.0855343	0.124374	-0.687721	0.491629	0.635506
AL158068.2	4.28004	0.251207	0.278065	0.90341	0.366308	0.518682
AL158152.1	54.3341	0.00173393	0.0750943	0.02309	0.981578	0.989443
AL158198.1	5.14743	-0.00388085	0.348533	-0.0111348	0.991116	0.994836
AL158207.2	4.77721	0.4617	0.27236	1.69518	0.0900406	0.183574
AL160291.1	4.71001	0.348715	0.428843	0.813153	0.41613	0.566903
AL160313.1	4.61247	-0.214544	0.217191	-0.987813	0.323244	0.473398
AL160408.2	12.8147	-0.00252499	0.165196	-0.0152848	0.987805	0.993078
AL161421.1	15.732	-0.309871	0.170489	-1.81754	0.0691341	0.150186
AL161644.1	6.75712	-0.186997	0.254339	-0.735228	0.462201	0.608313
AL161668.3	8.95524	-0.0755084	0.17183	-0.439438	0.660344	0.775933
AL161725.1	16.5306	-0.289852	0.216088	-1.34137	0.179802	0.309641
AL161757.2	8.65008	-0.219839	0.218872	-1.00442	0.315177	0.464999
AL162231.1	4.9843	-0.513724	0.250687	-2.04926	0.0404367	0.0991181
AL162231.2	16.9736	-0.225411	0.169698	-1.32831	0.184077	0.314963
AL162253.2	62.0102	-0.321488	0.145332	-2.2121	0.0269601	0.0725101
AL162258.2	13.7234	0.390792	0.250667	1.55901	0.118995	0.227359
AL162377.1	27.9366	0.1415	0.124143	1.13982	0.254363	0.398471
AL162385.2	4.90564	-0.0593257	0.304463	-0.194854	0.845507	0.90604
AL162457.1	5.20092	-0.550109	0.241036	-2.28227	0.0224735	0.0632111
AL162458.1	5.33234	0.415353	0.248958	1.66836	0.0952436	0.19139
AL162493.1	7.16907	-0.265592	0.574935	-0.461952	0.644116	0.76288
AL162586.1	7.35848	0.0748642	0.235411	0.318015	0.750474	0.840984
AL163051.1	6.06422	0.129713	0.1856	0.69888	0.484627	0.62982
AL163932.1	47.5826	-1.0151	0.269596	-3.76526	0.000166378	0.00116353
AL163973.2	25.1144	-0.157315	0.200786	-0.783497	0.433335	0.582021
AL353194.1	3.1409	0.056708	0.263095	0.215542	0.829345	0.894307
AL353593.1	14.7664	0.0117798	0.129958	0.0906428	0.927776	0.957431
AL353622.1	3.89299	-0.372848	0.312342	-1.19372	0.232588	0.372722
AL353660.1	56.799	0.136587	0.256352	0.532812	0.594164	0.722731
AL353708.1	4.50453	-0.124398	0.22844	-0.544554	0.58606	0.715751
AL353708.3	23.6582	0.0475024	0.115045	0.412901	0.679679	0.789552
AL353719.1	6.10819	0.281095	0.210062	1.33816	0.180846	0.310846
AL353759.1	7.85232	0.199413	0.198617	1.004	0.315376	0.465224
AL353807.5	39.1238	-0.0423516	0.10576	-0.40045	0.688825	0.796289
AL354696.2	17.0522	0.0322728	0.123194	0.261967	0.793347	0.870794
AL354707.1	4.73061	0.0769212	0.353855	0.217381	0.827912	0.893558
AL354733.1	6.03141	-1.11859	0.283088	-3.95139	7.76975e-05	0.000617572
AL354733.3	36.931	-0.159632	0.111576	-1.43071	0.152514	0.274355
AL354740.1	8.28947	0.233943	0.193202	1.21088	0.225943	0.365275
AL354809.1	3.39714	-0.178804	0.251638	-0.71056	0.477357	0.623239
AL354920.1	8.02639	-0.223499	0.209006	-1.06934	0.284915	0.431912
AL355001.2	14.5439	-0.0879453	0.177847	-0.494499	0.620954	0.74396
AL355075.4	7.62488	0.318514	0.272688	1.16805	0.242786	0.3846
AL355304.1	5.04899	0.733778	0.269271	2.72506	0.00642904	0.0231671
AL355353.1	5.5159	-0.198884	0.205133	-0.969537	0.332277	0.482924
AL355472.2	4.4833	-0.219022	0.385571	-0.568044	0.570005	0.701513
AL355490.2	4.30223	-0.438828	0.231562	-1.89508	0.0580815	0.131242
AL355574.1	9.76132	-0.696005	0.169776	-4.09954	4.13968e-05	0.000369546
AL355581.1	6.47408	-0.689299	0.232723	-2.96189	0.0030576	0.0126909
AL355816.2	14.6335	-0.351297	0.166213	-2.11354	0.0345546	0.0879761
AL355916.1	5.35651	0.276612	0.307035	0.900916	0.367633	0.519931
AL355916.2	6.14794	-0.268662	0.227427	-1.18131	0.237479	0.37862
AL355999.1	10.5611	-0.231221	0.167697	-1.3788	0.167955	0.294895
AL356481.1	9.83782	-0.057605	0.177049	-0.325362	0.744907	0.836837
AL356488.2	5.34075	-0.421072	0.237205	-1.77514	0.0758744	0.161389
AL356488.3	3.8945	-0.703142	0.277495	-2.53389	0.0112803	0.0365586
AL356512.1	13.8202	-0.0759164	0.175076	-0.43362	0.664565	0.778666
AL356599.1	24.8195	0.128394	0.128832	0.996599	0.318959	0.468794
AL356804.1	7.01631	-0.117183	0.289564	-0.404687	0.685707	0.794107
AL357054.2	3.94192	-0.268318	0.297082	-0.903178	0.366432	0.518751
AL357054.4	7.84948	-0.723687	0.281979	-2.56646	0.0102742	0.0339884
AL357079.1	5.32501	0.169319	0.246978	0.685562	0.49299	0.636418
AL357093.2	3.94292	-0.424945	0.288856	-1.47113	0.141256	0.259298
AL357153.2	8.44498	0.140563	0.273871	0.513245	0.60778	0.733621
AL358333.3	4.68702	0.397282	0.2861	1.38861	0.16495	0.291127
AL358472.2	7.09293	-0.445791	0.193005	-2.30974	0.0209023	0.0598218
AL358790.1	3.55541	-0.389069	0.235035	-1.65537	0.0978504	0.195384
AL358852.1	3.61319	0.201133	0.334134	0.601953	0.547206	0.682874
AL359220.1	54.6046	-0.64257	0.125451	-5.12209	3.02169e-07	5.5747e-06
AL359232.1	47.0288	0.370407	0.132088	2.80424	0.00504346	0.0190872
AL359258.2	5.30574	0.28821	0.311557	0.925064	0.354933	0.506407
AL359317.2	4.23236	0.131168	0.227928	0.575479	0.564967	0.697465
AL359504.2	3.47024	-1.03675	0.303114	-3.42035	0.000625416	0.00349141
AL359513.1	11.9904	-0.753583	0.157478	-4.78533	1.70705e-06	2.49114e-05
AL359636.2	12.021	0.528102	1.04775	0.504037	0.614236	0.738644
AL359643.3	6.21135	-0.543611	0.19419	-2.79938	0.00512008	0.0193125
AL359644.1	7.86174	0.304873	0.307237	0.992306	0.321048	0.470945
AL359706.1	9.72692	0.0490735	0.216913	0.226236	0.821018	0.888781
AL359921.1	10.5225	-0.0244579	0.153296	-0.159547	0.873238	0.923355
AL360012.1	7.57433	0.72514	0.27442	2.64244	0.00823104	0.028321
AL360091.3	22.5886	-0.0909569	0.105515	-0.862026	0.388673	0.54061
AL360178.1	12.8812	-0.889789	0.167887	-5.29993	1.15847e-07	2.41303e-06
AL360270.1	4.75195	-0.259952	0.237335	-1.0953	0.273386	0.419642
AL365203.2	6.05906	0.156031	0.312305	0.49961	0.61735	0.740958
AL365255.1	8.58077	0.117894	0.354482	0.332582	0.73945	0.832526
AL365272.1	3.73088	-0.42672	0.346396	-1.23188	0.217992	0.355713
AL365295.1	30.1432	0.15643	0.155214	1.00783	0.313534	0.463179
AL365356.1	14.2001	-0.201305	0.160769	-1.25213	0.210521	0.346693
AL365361.1	49.8439	0.0810672	0.122017	0.664391	0.50644	0.6478
AL390198.1	9.75816	-0.25862	0.209131	-1.23664	0.216221	0.353503
AL390719.3	3.56357	0.256274	0.274011	0.935267	0.349651	0.500716
AL390728.5	95.3839	-0.0105616	0.0711545	-0.148433	0.882001	0.929649
AL390728.6	8.59383	-0.233703	0.15765	-1.48242	0.138229	0.255192
AL390957.1	9.93791	0.61549	0.206234	2.98443	0.00284103	0.0119902
AL391069.2	3.96892	0.159614	0.265697	0.600737	0.548015	0.683507
AL391097.1	2.91526	0.515093	0.378634	1.3604	0.173704	0.302353
AL391097.2	3.28794	0.899015	0.408823	2.19903	0.0278757	0.074423
AL391839.1	7.02728	0.250688	0.192128	1.3048	0.191961	0.324644
AL391839.3	8.85018	-0.739566	0.200693	-3.68506	0.000228649	0.00151022
AL392023.2	5.23099	-0.263973	0.239036	-1.10432	0.269454	0.415204
AL392046.1	13.8131	-0.476755	0.169458	-2.81341	0.00490194	0.0186191
AL392172.1	28.9559	-0.290949	0.121266	-2.39926	0.0164283	0.0493612
AL441883.1	4.52386	-0.0423248	0.30327	-0.139561	0.889007	0.933795
AL441992.1	32.8207	0.0614062	0.259936	0.236236	0.81325	0.883415
AL442003.1	3.40749	-0.158992	0.309379	-0.513907	0.607317	0.733365
AL442067.3	8.92042	-0.861599	0.204521	-4.21276	2.52266e-05	0.000246806
AL442071.1	3.9873	0.25876	0.331146	0.781409	0.434562	0.582871
AL442663.3	5.10207	-0.383873	0.256663	-1.49563	0.134749	0.250471
AL445524.1	10.5229	0.000796951	0.257977	0.00308924	0.997535	0.998419
AL445928.2	4.33009	-0.0838661	0.258016	-0.325042	0.745149	0.836938
AL450326.1	7.82146	0.252336	0.208275	1.21155	0.225683	0.365056
AL450352.1	11.381	-0.384922	0.313447	-1.22803	0.219436	0.357595
AL450384.2	13.2039	0.397897	0.209163	1.90233	0.0571284	0.129564
AL450992.1	5.34498	-0.479795	0.224707	-2.1352	0.0327443	0.0842369
AL450992.2	36.4162	-0.54047	0.150019	-3.60268	0.000314956	0.00197631
AL450998.2	74.7427	-0.393269	0.0956205	-4.11281	3.90864e-05	0.000352167
AL451085.1	20.9682	-0.364464	0.120352	-3.02831	0.00245922	0.0106438
AL451085.2	23.5973	-0.458426	0.121927	-3.75983	0.000170029	0.00118539
AL451165.2	29.8425	0.105185	0.193069	0.544805	0.585888	0.715604
AL499604.1	85.3775	-0.142248	0.0753926	-1.88676	0.0591927	0.13322
AL512306.3	4.27786	0.560845	0.34209	1.63947	0.101116	0.200539
AL512353.1	4.91884	-0.132834	0.237549	-0.559187	0.576034	0.707392
AL512603.2	5.70942	-0.59359	0.325517	-1.82353	0.0682232	0.148635
AL512625.2	3.41511	-0.362798	0.333294	-1.08852	0.276364	0.422693
AL512791.2	6.26816	-0.016677	0.231059	-0.0721764	0.942462	0.966051
AL513008.1	14.4033	0.612059	0.146901	4.16647	3.0935e-05	0.000290712
AL513188.1	11.6843	0.0588292	0.143277	0.410598	0.681368	0.790837
AL513327.1	5.84617	0.374938	0.189769	1.97575	0.0481826	0.113371
AL513550.1	20.2968	-0.0333963	0.141294	-0.236361	0.813153	0.88338
AL589693.1	143.456	-0.346196	0.338737	-1.02202	0.306771	0.456321
AL589765.4	4.57956	-0.165508	0.279309	-0.592565	0.553473	0.688288
AL589765.7	4.92988	0.194126	0.259134	0.749132	0.453778	0.600784
AL589843.1	9.23037	-0.123741	0.224889	-0.550232	0.58216	0.712355
AL589990.1	9.4291	-0.281236	0.220913	-1.27307	0.202995	0.338116
AL590064.1	5.10611	0.19305	0.243837	0.79172	0.428524	0.578418
AL590068.4	4.34318	1.09414	0.305825	3.57767	0.000346672	0.00213482
AL590705.1	10.3696	-0.22533	0.252723	-0.89161	0.372602	0.524831
AL590714.1	9.35171	0.121771	0.241758	0.503692	0.614478	0.738686
AL590764.1	32.2698	-0.0422649	0.0899052	-0.470105	0.63828	0.758255
AL591043.2	7.07595	-0.475909	0.228948	-2.07868	0.0376471	0.093841
AL591895.1	27.0425	-0.490398	0.104458	-4.69469	2.67005e-06	3.63149e-05
AL592148.3	4.09288	-0.351198	0.354791	-0.989871	0.322237	0.472229
AL592183.1	57.4986	-0.407622	0.270099	-1.50915	0.131259	0.245331
AL592295.3	4.23617	0.265274	0.226613	1.1706	0.241758	0.383286
AL592295.4	13.8498	0.31627	0.170673	1.85308	0.0638716	0.141289
AL592429.2	17.8033	-0.0389369	0.167253	-0.232802	0.815915	0.885501
AL592430.1	5.10084	0.95512	0.265913	3.59185	0.000328338	0.00204045
AL592435.1	8.52759	0.161694	0.207969	0.777493	0.436868	0.584906
AL596214.1	6.9389	0.0141259	0.212038	0.0666197	0.946884	0.967942
AL596325.1	5.59843	-0.991185	0.257961	-3.84238	0.000121845	0.000899904
AL603756.1	3.21653	0.0113663	0.381742	0.0297747	0.976247	0.986284
AL603839.3	17.5265	-0.415839	0.110337	-3.76881	0.000164025	0.00114886
AL606489.1	10.0729	0.568762	0.160238	3.54949	0.000385982	0.00232603
AL606491.1	4.25519	0.0562883	0.297534	0.189183	0.84995	0.908937
AL627171.1	26.2845	-0.2708	0.134362	-2.01545	0.0438573	0.105575
AL627171.2	89.8045	-0.0546014	0.14535	-0.375654	0.707174	0.808335
AL627309.5	8.35821	0.197639	0.228902	0.863423	0.387905	0.539874
AL627422.2	3.51158	-0.184603	0.29906	-0.617276	0.537053	0.6738
AL645465.1	20.305	-0.0651037	0.101174	-0.64348	0.519913	0.65851
AL645568.1	83.3536	0.249751	0.0781235	3.19688	0.00138924	0.00670396
AL645728.1	24.1368	-0.187225	0.123706	-1.51346	0.130163	0.243751
AL645933.3	5.30261	-0.414574	0.284348	-1.45798	0.144845	0.26385
AL645939.5	5.42017	0.157663	0.302641	0.520958	0.602396	0.72946
AL645941.3	6.64911	0.0765715	0.203381	0.376494	0.70655	0.80803
AL662797.1	7.56481	0.683022	0.282773	2.41545	0.0157159	0.0476045
AL662844.4	61.7148	-0.118188	0.201849	-0.585528	0.558193	0.692823
AL662884.3	4.99515	-0.652946	0.268292	-2.43371	0.0149448	0.0457437
AL683807.1	13.9764	0.318015	0.249063	1.27685	0.201656	0.336507
AL683813.1	4.11472	-0.600195	0.314288	-1.9097	0.0561724	0.127905
AL691403.1	166.295	-0.350155	0.110151	-3.17886	0.00147855	0.00707701
AL691403.2	3.2545	-1.20063	0.295541	-4.06247	4.85569e-05	0.000421138
AL691432.2	14.4167	-0.160117	0.119775	-1.33681	0.181285	0.311483
AL731569.1	4.5792	-0.220687	0.256151	-0.86155	0.388935	0.540864
AL731577.2	15.9598	0.371354	0.151882	2.44502	0.0144844	0.0445876
AL731769.2	8.86712	-0.199007	0.159898	-1.24459	0.213283	0.350305
AL732437.2	3.28101	-1.07022	0.30991	-3.45333	0.000553711	0.00315211
ALAD	69.7884	-0.0429201	0.0657384	-0.652892	0.513826	0.653917
ALAS1	61.2728	0.0808603	0.0595182	1.35858	0.174279	0.302964
ALCAM	21.6042	0.287705	0.170552	1.68691	0.0916211	0.186096
ALDH16A1	98.641	0.112832	0.0816207	1.38239	0.166852	0.293524
ALDH18A1	72.8019	0.239397	0.0654665	3.65678	0.000255402	0.00165864
ALDH1B1	16.3461	0.266266	0.132087	2.01584	0.043817	0.105497
ALDH3A2	57.1204	0.178778	0.0617872	2.89345	0.00381033	0.0151461
ALDH4A1	5.78166	0.868906	0.265232	3.27602	0.00105281	0.00538515
ALDH5A1	47.7056	-0.00506218	0.083655	-0.0605126	0.951747	0.970645
ALDH6A1	60.3061	-0.157906	0.0971055	-1.62613	0.103922	0.204973
ALDH7A1	3.13463	-1.02324	0.313115	-3.26792	0.0010834	0.00550426
ALDH9A1	158.313	0.0178451	0.0633836	0.281541	0.778295	0.85977
ALDOA	1014.3	0.0755567	0.0562871	1.34234	0.179484	0.309369
ALDOC	47.2837	-0.191601	0.120524	-1.58973	0.111895	0.216973
ALG1	58.2101	0.0382943	0.0698495	0.548241	0.583527	0.71362
ALG10	16.3477	-0.429006	0.139833	-3.06799	0.00215502	0.00959676
ALG10B	9.7758	-0.0448612	0.162987	-0.275244	0.783129	0.863493
ALG11	61.415	-0.156753	0.0701646	-2.23407	0.0254784	0.069389
ALG12	76.804	-0.117744	0.0771409	-1.52635	0.126924	0.238741
ALG13	224.572	-0.0271113	0.0742891	-0.364943	0.715154	0.8142
ALG14	25.8304	0.0527837	0.0957659	0.551175	0.581514	0.711929
ALG1L2	7.8364	0.257436	0.201214	1.27941	0.200753	0.33527
ALG1L9P	9.2128	0.0216324	0.205047	0.1055	0.915979	0.949448
ALG2	64.583	-0.207288	0.0673766	-3.07656	0.00209406	0.00936834
ALG3	111.492	-0.133416	0.0742881	-1.79593	0.0725052	0.15598
ALG5	98.4978	0.013526	0.074014	0.182749	0.854995	0.912246
ALG6	56.4413	-0.0103278	0.0884167	-0.116808	0.907012	0.943905
ALG8	75.0431	0.0589998	0.0663017	0.889869	0.373536	0.52537
ALG9	34.3657	0.0158665	0.0980747	0.16178	0.871479	0.92257
ALKBH1	33.6432	-0.127647	0.117441	-1.0869	0.277083	0.423208
ALKBH2	66.1542	-0.0926199	0.115415	-0.802498	0.422265	0.572201
ALKBH3	76.8811	-0.00550358	0.0524919	-0.104846	0.916498	0.949713
ALKBH4	46.0838	-0.137545	0.0807214	-1.70395	0.0883905	0.180999
ALKBH5	220.659	0.0774403	0.0499306	1.55096	0.120912	0.230341
ALKBH6	78.4281	-0.186794	0.0606129	-3.08176	0.00205782	0.0092428
ALKBH7	686.427	-0.0401592	0.110272	-0.364183	0.715722	0.81437
ALKBH8	40.963	-0.0330449	0.0994219	-0.33237	0.73961	0.832567
ALMS1	98.3357	-0.0734777	0.127199	-0.577658	0.563495	0.696408
ALOX12-AS1	75.3458	-0.253805	0.0803078	-3.1604	0.00157551	0.00746466
ALOX5	16.4349	3.01644	0.58098	5.19198	2.08066e-07	4.03054e-06
ALOX5AP	361.251	0.0935043	0.153292	0.609974	0.541879	0.678412
ALPK1	67.7761	0.171557	0.125819	1.36353	0.172717	0.300895
ALS2	23.2883	-0.164031	0.179586	-0.913381	0.361042	0.513261
ALS2CL	43.1681	-0.452248	0.158986	-2.84458	0.00444704	0.0171702
ALYREF	159.648	0.379649	0.113086	3.35718	0.000787423	0.00423205
AMACR	18.8898	-0.0922739	0.108614	-0.849554	0.395573	0.547344
AMBRA1	130.868	0.281375	0.0759472	3.70488	0.000211489	0.00142013
AMD1	160.756	0.126897	0.0640599	1.98091	0.0476013	0.112315
AMDHD1	2.85934	-0.46564	0.278043	-1.6747	0.0939921	0.189494
AMDHD2	43.6429	-0.187939	0.0784706	-2.39502	0.0166194	0.0498032
AMER1	9.16716	0.580466	0.153222	3.78839	0.000151626	0.00107485
AMFR	96.8645	0.167023	0.0940669	1.77558	0.0758021	0.161286
AMIGO1	39.053	-0.165664	0.125815	-1.31673	0.187931	0.319461
AMIGO2	33.5109	-0.508493	0.14405	-3.52998	0.00041559	0.00247705
AMMECR1	115.601	-0.112635	0.101556	-1.1091	0.267387	0.413146
AMMECR1L	26.1246	0.108575	0.0990731	1.0959	0.273121	0.419469
AMN	9.97755	-0.537444	0.234029	-2.29649	0.021648	0.0614373
AMN1	59.9493	-0.483797	0.0882187	-5.48406	4.15664e-08	9.85385e-07
AMOT	4.83508	0.0239985	0.228551	0.105003	0.916373	0.949711
AMPD2	63.6247	0.230022	0.137014	1.67882	0.093187	0.188347
AMPD3	53.6186	0.140397	0.0767651	1.82891	0.0674127	0.147367
AMT	7.12916	-0.250535	0.258431	-0.969446	0.332323	0.482938
AMY2B	15.0953	-0.176998	0.166178	-1.06511	0.286827	0.433791
AMZ1	4.74472	-0.03279	0.267729	-0.122475	0.902523	0.940894
AMZ2	146.777	-0.00598792	0.0522129	-0.114683	0.908697	0.944933
ANAPC1	103.349	0.122542	0.102541	1.19505	0.232069	0.371969
ANAPC10	66.2796	-0.0992959	0.0568341	-1.74712	0.0806171	0.168803
ANAPC11	331.853	-0.0695082	0.0790423	-0.87938	0.379195	0.531134
ANAPC13	132.543	-0.235422	0.0852023	-2.76309	0.00572569	0.0211669
ANAPC15	159.482	-0.187223	0.0672809	-2.7827	0.00539084	0.0201211
ANAPC16	872.902	-0.138766	0.0474909	-2.92196	0.00347839	0.0140378
ANAPC2	49.0814	-0.0950932	0.0804529	-1.18197	0.237216	0.378385
ANAPC4	81.332	-0.0350656	0.074014	-0.47377	0.635664	0.756504
ANAPC5	370.551	-0.114626	0.0350593	-3.26949	0.00107741	0.00548205
ANAPC7	65.9773	-0.0660045	0.05717	-1.15453	0.248283	0.391023
ANGEL1	50.4629	0.0712304	0.073841	0.964646	0.334722	0.485524
ANGEL2	109.417	-0.0776601	0.0535229	-1.45097	0.146788	0.266482
ANGPT2	13.532	-0.00184719	0.18085	-0.0102139	0.991851	0.995153
ANGPTL1	8.11368	-0.0136021	0.238341	-0.0570698	0.95449	0.972444
ANGPTL6	7.41305	0.0446044	0.226328	0.197078	0.843766	0.905108
ANK1	8.95408	0.345929	0.329435	1.05007	0.293688	0.441655
ANK2	26.049	0.514822	0.752743	0.683928	0.494021	0.637325
ANK3	729.645	0.58045	0.16416	3.53587	0.000406435	0.00243323
ANKAR	72.6717	-0.269462	0.0543067	-4.96186	6.98226e-07	1.14209e-05
ANKDD1A	9.79033	0.392245	0.38283	1.02459	0.305556	0.455161
ANKDD1B	4.83339	-0.312101	0.270885	-1.15215	0.249259	0.392105
ANKEF1	26.8744	-0.097771	0.12119	-0.80676	0.419805	0.570339
ANKFY1	96.1995	0.245031	0.0656774	3.73082	0.000190854	0.00130971
ANKH	128.037	-0.199922	0.0723353	-2.76382	0.00571283	0.0211251
ANKHD1	397.112	0.115796	0.0478728	2.41882	0.015571	0.047272
ANKIB1	148.447	-0.0178566	0.0565159	-0.315957	0.752035	0.841664
ANKLE2	149.792	0.0911247	0.0687304	1.32583	0.184896	0.316018
ANKMY1	95.8139	-0.000652678	0.095345	-0.00684543	0.994538	0.996375
ANKMY2	34.357	-0.133007	0.0880443	-1.51068	0.130871	0.244805
ANKRA2	71.2547	-0.427127	0.0697749	-6.1215	9.2697e-10	3.6434e-08
ANKRD10	218.379	0.190294	0.0549998	3.4599	0.000540377	0.00308657
ANKRD11	473.162	0.108891	0.0481461	2.26168	0.023717	0.0658886
ANKRD12	996.642	-0.0276091	0.0558875	-0.494012	0.621297	0.744305
ANKRD13A	130.142	0.189151	0.0885143	2.13696	0.0326015	0.0840131
ANKRD13C	107.167	0.0744009	0.0452456	1.64438	0.100098	0.198914
ANKRD13D	251.819	0.0256861	0.0725213	0.354188	0.723198	0.82029
ANKRD16	31.718	-0.162086	0.0908047	-1.78499	0.0742625	0.158812
ANKRD17	295.472	0.25679	0.066399	3.86738	0.000110011	0.000823264
ANKRD18A	11.8206	0.441489	0.343097	1.28678	0.198172	0.33237
ANKRD23	15.8598	0.234898	0.135585	1.73248	0.0831886	0.173053
ANKRD26	93.234	-0.207752	0.067534	-3.07626	0.00209612	0.00937446
ANKRD27	69.9297	0.158112	0.0788615	2.00493	0.0449707	0.107691
ANKRD28	76.0333	0.380416	0.114953	3.3093	0.000935287	0.00487477
ANKRD31	13.1254	-0.0231541	0.162764	-0.142255	0.886878	0.932615
ANKRD33B	3.59257	1.6176	0.401421	4.02968	5.58536e-05	0.000468673
ANKRD34A	7.43018	-0.098643	0.222966	-0.442412	0.658191	0.774007
ANKRD36	210.934	-0.0232001	0.0848099	-0.273554	0.784427	0.864151
ANKRD36B	136.657	0.172148	0.0829067	2.07641	0.0378565	0.094207
ANKRD36C	156.428	0.148747	0.0927931	1.603	0.108935	0.212596
ANKRD37	21.1406	0.190461	0.137702	1.38314	0.166621	0.293275
ANKRD39	80.6264	0.141835	0.0945872	1.49952	0.133739	0.249039
ANKRD40	49.0138	0.307175	0.10492	2.92771	0.00341467	0.0138237
ANKRD42	28.3549	0.372302	0.0875884	4.25058	2.13214e-05	0.00021432
ANKRD44	983.327	-0.165868	0.0584896	-2.83585	0.00457033	0.0175563
ANKRD46	42.684	-0.181776	0.0988492	-1.83892	0.0659265	0.144724
ANKRD49	82.3183	0.118414	0.0868002	1.36422	0.1725	0.30076
ANKRD52	65.9765	0.410507	0.0940319	4.36561	1.26767e-05	0.000137848
ANKRD54	53.8626	0.069448	0.0700935	0.99079	0.321788	0.471673
ANKRD55	153.013	-0.349166	0.234353	-1.48991	0.136247	0.252496
ANKRD6	10.4796	0.522509	0.213418	2.44829	0.0143536	0.0442755
ANKS1A	52.7689	0.115163	0.0962657	1.1963	0.231578	0.371445
ANKS3	38.7405	-0.129858	0.0963053	-1.3484	0.177529	0.306897
ANKS6	24.8013	0.344406	0.135336	2.54483	0.0109332	0.0356414
ANKUB1	58.3624	-0.15259	0.131466	-1.16068	0.245774	0.387974
ANKZF1	140.602	-0.251076	0.0423775	-5.92474	3.12796e-09	1.06038e-07
ANO10	38.4629	-0.320426	0.104308	-3.07194	0.00212674	0.00949573
ANO6	143.055	0.170959	0.1294	1.32116	0.186447	0.317798
ANO8	24.2945	0.304687	0.241378	1.26228	0.206848	0.342641
ANO9	79.0046	0.0511876	0.0757039	0.676155	0.498942	0.641538
ANP32A	463.867	0.0170265	0.0326102	0.52212	0.601587	0.728805
ANP32B	1284.23	-0.143888	0.0613842	-2.34405	0.0190754	0.0556383
ANP32E	293.006	0.268696	0.0441069	6.09193	1.11559e-09	4.28538e-08
ANTKMT	102.859	0.521677	0.167609	3.11246	0.00185534	0.00852734
ANTXR2	111.18	0.107003	0.166774	0.641606	0.521129	0.6593
ANXA1	653.535	-0.691436	0.242264	-2.85406	0.00431638	0.0167516
ANXA11	705.313	-0.0920516	0.0474858	-1.93851	0.0525611	0.121103
ANXA2	190.747	1.36993	0.330816	4.14108	3.45673e-05	0.000319736
ANXA2R	284.964	-0.499545	0.119108	-4.19405	2.74022e-05	0.000263902
ANXA4	29.7558	0.747921	0.268412	2.78647	0.00532862	0.0199492
ANXA5	237.166	0.774177	0.197036	3.92911	8.52615e-05	0.000666596
ANXA6	843.491	0.0308422	0.0987213	0.312417	0.754724	0.843628
ANXA7	305.913	-0.059621	0.0289455	-2.05977	0.0394206	0.0972809
AOAH	70.0779	-0.0383134	0.536301	-0.0714401	0.943048	0.966424
AOPEP	52.0769	0.037846	0.135592	0.279117	0.780155	0.861193
AP000331.1	30.5105	-0.0990035	0.165548	-0.598035	0.549816	0.684746
AP000442.1	20.7012	0.0983951	0.100417	0.979861	0.327155	0.4775
AP000446.1	9.2402	-0.0138141	0.194776	-0.0709232	0.943459	0.966494
AP000692.2	6.27593	0.615946	0.196618	3.1327	0.00173208	0.00807393
AP000766.1	6.75604	-0.197966	0.246144	-0.804269	0.421241	0.571661
AP000779.1	34.9712	-0.455817	0.118102	-3.85951	0.000113613	0.000846015
AP000787.1	104.09	0.0931509	0.120745	0.77147	0.440428	0.588105
AP000820.2	18.4727	0.534847	0.303747	1.76083	0.0782668	0.165131
AP000845.1	3.37797	0.272241	0.407879	0.667455	0.504482	0.646209
AP000866.1	9.07725	-0.0874886	0.223335	-0.391737	0.695252	0.800301
AP000866.5	6.54813	-1.16155	0.213565	-5.43888	5.36178e-08	1.21431e-06
AP000873.2	27.8731	-0.162078	0.110806	-1.46271	0.143546	0.262258
AP000879.1	3.08643	0.187866	0.290384	0.646957	0.51766	0.657268
AP000919.2	17.1873	0.0104536	0.199757	0.0523315	0.958265	0.975017
AP000919.3	4.16437	0.0231473	0.304181	0.0760972	0.939342	0.963938
AP000926.2	14.4097	-0.630646	0.202699	-3.11125	0.00186299	0.00855649
AP000977.1	29.5617	-0.560206	0.125086	-4.47856	7.51498e-06	9.0119e-05
AP001011.1	173.953	-0.0963787	0.132177	-0.729166	0.4659	0.612171
AP001062.1	3.79952	0.0256362	0.252442	0.101553	0.919112	0.951538
AP001062.2	3.59447	0.0466011	0.240773	0.193548	0.84653	0.906638
AP001107.2	7.95345	0.530747	0.165757	3.20196	0.00136496	0.00662212
AP001107.9	8.77755	0.186454	0.210018	0.887799	0.374649	0.526668
AP001160.1	11.7046	0.00954657	0.195147	0.04892	0.960983	0.976323
AP001267.1	15.8341	-0.170457	0.114883	-1.48374	0.137878	0.254787
AP001267.3	9.11027	-0.0944637	0.161972	-0.58321	0.559752	0.693827
AP001318.2	4.54766	-0.569898	0.28519	-1.99831	0.0456833	0.10895
AP001347.1	13.7896	-0.545806	0.275879	-1.97842	0.0478813	0.112819
AP001372.2	23.9841	-0.802763	0.116399	-6.89662	5.32549e-12	3.66567e-10
AP001412.1	4.14874	-0.0431274	0.234151	-0.184186	0.853867	0.911456
AP001437.2	3.27954	-0.134225	0.350356	-0.383111	0.701638	0.80472
AP001453.1	3.67922	-0.216135	0.251617	-0.858983	0.39035	0.542386
AP001453.3	4.43486	0.306881	0.211	1.45441	0.145833	0.265221
AP001462.1	7.89962	-0.405353	0.19891	-2.03787	0.0415626	0.101237
AP001610.2	5.25608	-0.0265196	0.244679	-0.108385	0.91369	0.948162
AP001816.1	8.55809	-0.285682	0.198988	-1.43568	0.151094	0.272597
AP001831.1	6.72199	0.561334	0.437058	1.28435	0.199021	0.333463
AP001977.1	4.45572	0.884242	0.295379	2.99358	0.00275722	0.0116874
AP002026.1	13.1196	-0.528342	0.186678	-2.83023	0.0046514	0.0178273
AP002336.2	15.7347	0.393659	0.163741	2.40415	0.0162099	0.0488025
AP002360.1	27.3494	-0.268363	0.118738	-2.26012	0.0238136	0.0660892
AP002381.2	16.0866	-0.115281	0.157777	-0.730658	0.464988	0.611269
AP002383.2	19.8898	0.0795923	0.26237	0.303359	0.761617	0.847839
AP002387.2	121.359	-0.424865	0.173857	-2.44376	0.014535	0.044713
AP002433.2	7.88154	-0.158354	0.181772	-0.871168	0.383663	0.535453
AP002490.1	50.4172	0.0519715	0.120295	0.432034	0.665717	0.779544
AP002495.1	39.7442	-0.229315	0.10449	-2.19462	0.028191	0.075102
AP002748.4	38.5957	-0.165945	0.118489	-1.40051	0.16136	0.286661
AP002762.2	19.6204	0.145143	0.156955	0.924747	0.355098	0.506446
AP002807.1	3.66835	-0.0247095	0.273719	-0.0902732	0.92807	0.957589
AP002812.2	13.592	-0.286875	0.157438	-1.82215	0.0684321	0.148969
AP002813.1	6.01051	0.0518057	0.246135	0.210477	0.833296	0.897283
AP002954.1	5.58228	-0.589419	0.240028	-2.45562	0.0140641	0.0436404
AP003068.2	4.74266	0.0650809	0.393727	0.165294	0.868712	0.920364
AP003086.1	8.63921	0.763835	0.281981	2.70881	0.00675244	0.02414
AP003110.1	3.43366	-0.174443	0.310573	-0.561682	0.574333	0.705699
AP003307.1	13.4867	-0.359674	0.127228	-2.82699	0.00469874	0.0179884
AP003327.2	22.7592	0.315119	0.392946	0.801941	0.422587	0.572456
AP003352.1	3.43339	0.0566631	0.253394	0.223616	0.823056	0.890145
AP003392.5	8.30496	0.324048	0.199695	1.62271	0.104651	0.206069
AP003486.1	3.50321	0.130948	0.295113	0.443721	0.657244	0.773354
AP003717.1	6.17437	-0.967981	0.23736	-4.07812	4.54009e-05	0.00039847
AP003717.4	22.0588	-0.69655	0.15877	-4.38717	1.14835e-05	0.000128252
AP003721.4	3.5024	-0.604337	0.249131	-2.42578	0.0152754	0.0465575
AP004609.3	14.0777	0.069763	0.202634	0.34428	0.730636	0.826169
AP005019.1	28.7241	0.115067	0.190551	0.603865	0.545934	0.681851
AP005131.5	9.55835	-0.273293	0.178916	-1.5275	0.126637	0.238409
AP005329.1	4.16125	-0.383775	0.30203	-1.27065	0.203853	0.339073
AP005329.2	4.40184	-0.44867	0.220859	-2.03148	0.0422066	0.10242
AP005482.1	14.4738	-0.696404	0.196156	-3.55025	0.000384862	0.0023215
AP006621.3	29.7914	-0.0347298	0.205475	-0.169022	0.865779	0.91862
AP1AR	78.9946	0.187265	0.0690188	2.71325	0.0066627	0.0238695
AP1B1	85.8939	0.149804	0.0675268	2.21844	0.0265248	0.0716772
AP1G1	104.157	0.353232	0.0689486	5.12312	3.00524e-07	5.55192e-06
AP1G2	225.401	-0.0743743	0.0401176	-1.85391	0.0637527	0.141118
AP1M1	217.235	-0.331278	0.0674283	-4.91303	8.96779e-07	1.42226e-05
AP1S1	64.23	0.175099	0.0723954	2.41865	0.0155784	0.047272
AP1S2	132.343	0.0636499	0.062991	1.01046	0.312275	0.461823
AP2A1	75.277	0.295683	0.0910939	3.24591	0.00117074	0.00583436
AP2A2	109.998	0.226264	0.0768904	2.94268	0.00325383	0.0133058
AP2B1	185.812	0.255955	0.055274	4.63067	3.64488e-06	4.80317e-05
AP2M1	363.817	0.00376059	0.0583002	0.0645039	0.948569	0.96915
AP2S1	265.659	-0.0685078	0.0853647	-0.80253	0.422246	0.572201
AP3B1	222.661	0.0856584	0.0547407	1.5648	0.117629	0.225163
AP3D1	124.089	0.231321	0.0726665	3.18332	0.00145596	0.00698118
AP3M1	84.819	0.105327	0.0517913	2.03368	0.0419837	0.102054
AP3M2	130.853	0.349723	0.106733	3.27662	0.00105056	0.00537773
AP3S1	145.582	0.0810952	0.0485764	1.66943	0.0950312	0.191049
AP3S2	50.5987	0.117527	0.0844038	1.39243	0.163792	0.289685
AP4B1	52.9757	-0.0184356	0.0646996	-0.284941	0.775689	0.858239
AP4B1-AS1	6.93971	-0.208929	0.192611	-1.08472	0.278046	0.424392
AP4E1	43.2592	-0.0936681	0.0868102	-1.079	0.280588	0.427119
AP4M1	17.9543	0.276908	0.147151	1.88179	0.0598644	0.134331
AP4S1	46.9313	0.267271	0.109648	2.43754	0.0147874	0.0453249
AP5B1	29.7988	0.284367	0.113088	2.51457	0.0119176	0.0382765
AP5M1	94.4116	-0.110133	0.0505384	-2.1792	0.0293167	0.0773262
AP5S1	34.8791	-0.079069	0.086132	-0.917998	0.35862	0.510593
AP5Z1	93.379	-0.0152588	0.0602736	-0.253159	0.800145	0.875114
APAF1	48.7837	0.406089	0.18585	2.18504	0.0288862	0.0765222
APBA1	3.53349	-0.701347	0.318498	-2.20204	0.0276622	0.0739696
APBA2	234.891	-0.0902095	0.196948	-0.458038	0.646925	0.765205
APBA3	87.2235	-0.0786562	0.0965557	-0.81462	0.41529	0.566077
APBB1	252.12	-0.38239	0.0655857	-5.83039	5.52992e-09	1.75611e-07
APBB1IP	828.485	-0.330861	0.0621919	-5.32	1.03769e-07	2.20549e-06
APBB3	39.1734	-0.242927	0.0949149	-2.55942	0.0104846	0.0345077
APC	118.014	-0.02696	0.0493331	-0.546489	0.58473	0.714512
APEH	179.16	0.0904603	0.0562139	1.60922	0.107569	0.210664
APEX1	428.307	-0.0822653	0.0643389	-1.27862	0.20103	0.335586
APEX2	46.4565	-0.210834	0.0838906	-2.5132	0.011964	0.038389
APH1A	332.281	0.0158443	0.0554997	0.285485	0.775273	0.857899
APH1B	47.7667	0.182984	0.0918592	1.99201	0.0463704	0.110168
API5	210.962	0.00948892	0.0322227	0.294479	0.768392	0.85307
APIP	102.418	-0.0534004	0.0575109	-0.928527	0.353134	0.504478
APLF	28.1053	-0.433886	0.120905	-3.58866	0.000332386	0.002059
APLP2	89.9707	0.503105	0.372393	1.35101	0.176694	0.305959
APMAP	132.158	0.0933382	0.0743236	1.25583	0.209176	0.345148
APOA1	3.47287	-0.421218	0.330398	-1.27488	0.202351	0.337376
APOBEC3C	72.5847	0.664082	0.132452	5.01377	5.33728e-07	9.07158e-06
APOBEC3D	31.5583	0.00874025	0.129031	0.0677374	0.945995	0.967734
APOBEC3F	25.9875	0.462151	0.130939	3.52952	0.000416313	0.00247849
APOBEC3G	86.8574	0.681199	0.120669	5.64521	1.6498e-08	4.53778e-07
APOBEC3H	2.82862	1.62623	0.538133	3.02198	0.00251128	0.010838
APOBR	15.5432	0.793295	0.373412	2.12445	0.0336324	0.0861945
APOL1	28.75	0.244431	0.0919922	2.65708	0.00788207	0.0273773
APOL2	62.0456	-0.0568944	0.0651811	-0.872866	0.382736	0.534711
APOL3	126.946	-0.188329	0.0689461	-2.73153	0.00630404	0.0228197
APOL6	163.425	0.271224	0.0924411	2.93402	0.003346	0.0136067
APOLD1	41.3577	-0.420001	0.167483	-2.50773	0.012151	0.0387993
APOM	12.3305	0.0938767	0.169852	0.552696	0.580472	0.711039
APOO	3804.98	-0.171553	0.100344	-1.70965	0.0873301	0.17933
APOOL	43.7352	0.109269	0.0820406	1.33189	0.182898	0.313616
APP	217.258	-0.228312	0.100114	-2.28052	0.0225771	0.063463
APPBP2	122.821	-0.215845	0.041943	-5.14615	2.65882e-07	5.0005e-06
APPL1	196.056	-0.0734296	0.068538	-1.07137	0.284003	0.430795
APPL2	85.4067	-0.287553	0.0798913	-3.5993	0.000319075	0.00199661
APRT	1383.91	-0.115119	0.10124	-1.13709	0.255499	0.399593
APTR	18.804	-0.270104	0.120386	-2.24366	0.0248545	0.0681663
APTX	86.818	-0.0882657	0.0527272	-1.67401	0.094129	0.189603
AQP11	6.90286	-0.127327	0.195166	-0.652404	0.514141	0.654194
AQP3	735.27	-0.0535746	0.12837	-0.417347	0.676425	0.787112
AQR	112.083	-0.0267444	0.0636185	-0.420387	0.674203	0.785276
ARAF	164.909	-0.0133934	0.0552229	-0.242534	0.808366	0.880367
ARAP1	77.7327	0.313759	0.119843	2.61809	0.00884245	0.0300285
ARAP2	156.323	0.619204	0.199572	3.10265	0.00191795	0.0087626
ARCN1	219.102	0.223185	0.0316146	7.05955	1.67038e-12	1.25835e-10
AREG	53.8254	1.0866	0.206751	5.25559	1.4755e-07	2.99967e-06
AREL1	50.3899	0.368208	0.103164	3.56916	0.000358131	0.00218921
ARF1	620.482	0.0269685	0.0474151	0.568776	0.569508	0.701029
ARF3	121.981	0.157327	0.0858899	1.83173	0.0669912	0.146777
ARF4	237.673	-0.041127	0.049807	-0.825727	0.408959	0.55998
ARF4-AS1	24.1679	0.299484	0.151929	1.97121	0.0486994	0.114191
ARF5	443.052	-0.0229107	0.0705198	-0.324884	0.745269	0.836938
ARF6	493.728	0.282874	0.0389861	7.25577	3.99374e-13	3.44937e-11
ARFGAP1	55.0954	0.105457	0.0887492	1.18826	0.234732	0.375305
ARFGAP2	151.281	-0.0568817	0.0449921	-1.26426	0.206136	0.341796
ARFGAP3	98.0764	-0.0250817	0.0560879	-0.447185	0.654742	0.771154
ARFGEF1	288.031	0.0240973	0.0501453	0.480548	0.630838	0.752219
ARFGEF2	107.845	0.0697895	0.0653089	1.06861	0.285247	0.432115
ARFIP1	64.9896	0.204558	0.0880282	2.32378	0.0201372	0.0581342
ARFIP2	78.4532	-0.0765185	0.0524245	-1.45959	0.144402	0.263356
ARFRP1	179.425	-0.159016	0.0515569	-3.08429	0.00204041	0.0091707
ARG2	9.39919	0.0328967	0.172479	0.190728	0.848739	0.908071
ARGLU1	919.162	-0.122691	0.0566284	-2.16659	0.0302659	0.0792383
ARHGAP1	134.739	0.0130468	0.0717535	0.181829	0.855717	0.912669
ARHGAP10	37.8461	0.546797	0.147588	3.70489	0.000211482	0.00142013
ARHGAP11A	8.55772	0.491118	0.286632	1.71341	0.0866367	0.178405
ARHGAP11B	4.18402	0.563239	0.250138	2.25172	0.0243401	0.0670837
ARHGAP12	102.404	-0.0727763	0.0868747	-0.837715	0.402191	0.55407
ARHGAP15	1914.89	0.0272808	0.05781	0.471904	0.636995	0.757357
ARHGAP17	136.064	0.196353	0.0632928	3.1023	0.00192026	0.00877021
ARHGAP18	17.1928	0.640574	0.325596	1.96739	0.0491382	0.114981
ARHGAP19	41.5686	-0.0453984	0.0768192	-0.590977	0.554536	0.689231
ARHGAP21	18.7394	-0.293917	0.23632	-1.24372	0.213601	0.350694
ARHGAP25	354.824	-0.121101	0.0573107	-2.11306	0.0345956	0.0880639
ARHGAP26	90.1857	0.245906	0.244506	1.00572	0.314549	0.464325
ARHGAP27	86.4827	0.126177	0.0586133	2.15269	0.0313427	0.0814502
ARHGAP30	519.392	0.124947	0.053319	2.3434	0.0191091	0.0557122
ARHGAP31	13.551	-0.110617	0.243942	-0.453456	0.65022	0.767963
ARHGAP32	16.0805	-0.937447	0.245433	-3.81956	0.000133689	0.000968386
ARHGAP33	14.1276	0.266518	0.123038	2.16614	0.0303005	0.0793041
ARHGAP35	70.2363	0.557335	0.12599	4.42366	9.70435e-06	0.000111897
ARHGAP4	459.772	0.102663	0.0590344	1.73903	0.0820298	0.171232
ARHGAP45	699.197	-0.00990084	0.0538133	-0.183985	0.854025	0.911456
ARHGAP5	107.339	-0.115642	0.128611	-0.899156	0.368569	0.52092
ARHGAP5-AS1	7.17733	-0.694022	0.280355	-2.47551	0.0133046	0.0417715
ARHGAP9	379.156	-0.348566	0.0732441	-4.75897	1.94586e-06	2.77162e-05
ARHGDIA	522.434	0.197848	0.044447	4.45133	8.53395e-06	0.000100365
ARHGDIB	3659.55	-0.196668	0.0593233	-3.31519	0.000915807	0.00478549
ARHGEF1	1019.9	-0.104286	0.0509533	-2.04671	0.0406868	0.0996411
ARHGEF10	18.4937	0.285651	0.275632	1.03635	0.300041	0.449167
ARHGEF11	40.9569	0.0985437	0.151117	0.6521	0.514336	0.654259
ARHGEF12	8.29042	0.886717	0.23098	3.83893	0.000123571	0.000911163
ARHGEF18	148.076	0.018516	0.0686406	0.269753	0.78735	0.866315
ARHGEF19	27.7663	0.127952	0.0954045	1.34115	0.179871	0.309721
ARHGEF2	155.206	0.0213442	0.0828716	0.257557	0.796749	0.87286
ARHGEF3	444.11	0.0179013	0.0639226	0.280046	0.779442	0.860477
ARHGEF35	2.80607	-0.891862	0.563302	-1.58327	0.113359	0.21906
ARHGEF38	3.38478	0.229861	0.247574	0.928452	0.353173	0.50448
ARHGEF4	7.18769	0.3136	0.298258	1.05144	0.293058	0.441051
ARHGEF40	8.04652	-0.897903	0.267303	-3.35912	0.00078192	0.00420823
ARHGEF5	19.361	0.225879	0.202738	1.11415	0.265216	0.410494
ARHGEF6	253.318	-0.0750187	0.0614186	-1.22143	0.221922	0.360649
ARHGEF7	137.413	0.104332	0.0673536	1.54902	0.121378	0.231054
ARHGEF9	74.2358	-0.295341	0.0582803	-5.0676	4.02871e-07	7.13177e-06
ARID1A	203.536	0.231588	0.0792215	2.9233	0.00346346	0.0139845
ARID1B	338.191	0.148517	0.0780463	1.90294	0.0570487	0.129426
ARID2	189.817	0.0890295	0.0729414	1.22056	0.222252	0.360938
ARID3A	12.0129	0.778052	0.352276	2.20864	0.0271995	0.0730493
ARID3B	63.0212	0.189001	0.0849175	2.2257	0.0260343	0.0705486
ARID4A	218.44	-0.154482	0.0376856	-4.09924	4.14506e-05	0.000369783
ARID4B	652.133	0.0491626	0.0451388	1.08914	0.276091	0.422455
ARID5A	233.703	0.392175	0.106735	3.67428	0.000238524	0.00156629
ARID5B	575.912	1.07849	0.117767	9.15787	5.29326e-20	1.6982e-17
ARIH1	438.153	0.22039	0.0498864	4.41785	9.96886e-06	0.000114045
ARIH2	211.859	-0.0431266	0.0486567	-0.886343	0.375432	0.527605
ARIH2OS	38.0899	-0.166199	0.124444	-1.33553	0.181702	0.311883
ARL1	82.9067	-0.0557459	0.0678392	-0.821736	0.411227	0.562121
ARL10	21.1708	0.436509	0.14363	3.03911	0.00237275	0.0103555
ARL13B	34.4605	-0.448587	0.0886072	-5.06264	4.1348e-07	7.28155e-06
ARL14EP	179.137	-0.16352	0.101871	-1.60517	0.108456	0.212034
ARL15	144.721	0.230555	0.123627	1.86492	0.062192	0.138499
ARL16	117.031	-0.311785	0.110413	-2.8238	0.00474585	0.018138
ARL17A	49.4283	0.20274	0.222988	0.909195	0.363247	0.515018
ARL17B	45.8518	-1.20827	0.256588	-4.70898	2.48962e-06	3.43081e-05
ARL2	183.206	0.1783	0.101285	1.76038	0.0783428	0.165214
ARL2BP	201.24	-0.20939	0.0607616	-3.4461	0.000568748	0.00322148
ARL3	57.1502	-0.0679914	0.0901746	-0.753997	0.450851	0.598487
ARL4A	102.484	0.209705	0.0933109	2.24738	0.0246158	0.0676786
ARL4C	952.292	0.0687605	0.0844893	0.813837	0.415738	0.566517
ARL4D	14.9017	0.0482555	0.2026	0.238181	0.81174	0.882452
ARL5A	174.177	0.00438565	0.0469956	0.0933205	0.925649	0.956195
ARL5B	33.667	0.296486	0.116601	2.54275	0.0109985	0.0358079
ARL6	18.178	0.00323804	0.120737	0.0268189	0.978604	0.987489
ARL6IP1	418.747	-0.2266	0.0480533	-4.7156	2.41002e-06	3.33809e-05
ARL6IP4	792.202	-0.330237	0.0592561	-5.57305	2.50316e-08	6.42857e-07
ARL6IP5	1100.26	-0.107627	0.0582129	-1.84885	0.0644799	0.142286
ARL6IP6	101.581	-0.0518777	0.0658993	-0.787227	0.431149	0.580574
ARL8A	125.159	0.303121	0.0629244	4.81723	1.45567e-06	2.16911e-05
ARL8B	171.434	-0.0485566	0.0454463	-1.06844	0.285322	0.432115
ARMC1	91.4895	-0.169299	0.0684081	-2.47483	0.0133299	0.041841
ARMC10	144.507	-0.00886886	0.0666137	-0.133139	0.894084	0.936343
ARMC2	26.3626	-0.43201	0.111679	-3.86833	0.000109582	0.000820959
ARMC5	25.8427	-0.160504	0.117423	-1.36688	0.171661	0.299849
ARMC6	68.0963	0.134691	0.0738273	1.82441	0.06809	0.148512
ARMC7	22.7327	-0.139536	0.113635	-1.22794	0.21947	0.357608
ARMC8	138.556	0.00860792	0.0477485	0.180276	0.856936	0.913487
ARMC9	41.4693	-0.186313	0.184483	-1.00992	0.312533	0.462053
ARMCX2	15.6466	-0.16123	0.17557	-0.918323	0.35845	0.510404
ARMCX3	93.0957	-0.0305053	0.0613048	-0.4976	0.618766	0.742191
ARMCX4	31.7988	-0.182238	0.123857	-1.47135	0.141195	0.259221
ARMCX5	11.9857	-0.233847	0.159035	-1.47041	0.141449	0.259572
ARMCX5-GPRASP2	25.3843	-0.0997236	0.144239	-0.691379	0.489327	0.633681
ARMCX6	87.3022	0.104263	0.0501871	2.07748	0.0377571	0.0940287
ARMH1	325.521	-0.0624188	0.0943358	-0.661666	0.508185	0.649175
ARMH2	7.19692	-0.892921	0.182608	-4.88981	1.00933e-06	1.56955e-05
ARMH3	76.4889	0.297886	0.105837	2.81457	0.0048842	0.0185673
ARMH4	43.6509	-0.120927	0.0704547	-1.71639	0.0860913	0.177564
ARMT1	53.6436	0.0832484	0.0692689	1.20181	0.229435	0.369131
ARNT	83.0785	0.212726	0.0886294	2.40018	0.0163872	0.0492705
ARNTL	106.798	0.150611	0.111982	1.34495	0.178641	0.308347
ARPC1A	140.711	-0.0566558	0.0427535	-1.32517	0.185113	0.316158
ARPC1B	1489.6	0.239708	0.100091	2.39489	0.0166253	0.0498099
ARPC2	1284.98	0.13522	0.0696237	1.94215	0.0521186	0.120417
ARPC3	1377.36	0.150963	0.0605421	2.49352	0.0126484	0.040045
ARPC4	558.546	0.109142	0.0632069	1.72674	0.0842145	0.174727
ARPC5	791.828	-0.10215	0.0837713	-1.21939	0.222697	0.361519
ARPC5L	272.62	0.505283	0.0897044	5.63276	1.77349e-08	4.82903e-07
ARPP19	106.906	0.289309	0.0667453	4.33452	1.46076e-05	0.000155356
ARRB1	39.7074	-0.0646235	0.225371	-0.286742	0.77431	0.857044
ARRB2	397.431	-0.15339	0.0895785	-1.71236	0.0868309	0.178669
ARRDC1	168.449	-0.0934479	0.0525068	-1.77973	0.0751203	0.160162
ARRDC1-AS1	38.0969	-0.363756	0.0916375	-3.96952	7.20191e-05	0.000582337
ARRDC2	142.438	-0.442582	0.0874581	-5.06051	4.18145e-07	7.34463e-06
ARRDC3	94.7915	-0.445196	0.107318	-4.14837	3.34855e-05	0.000311215
ARRDC3-AS1	30.7576	0.0620939	0.118104	0.525757	0.599057	0.726585
ARRDC4	3.29636	0.634061	0.459255	1.38063	0.167393	0.294098
ARRDC5	8.34309	0.0633965	0.229747	0.275941	0.782593	0.862972
ARSA	96.3973	-0.0332899	0.092141	-0.361293	0.717881	0.816166
ARSB	33.977	0.280272	0.132138	2.12105	0.0339175	0.0867611
ARSG	44.5487	0.207496	0.111892	1.85442	0.0636786	0.140992
ARSK	44.6101	-0.282905	0.0823052	-3.43727	0.000587611	0.00331421
ARV1	62.8254	-0.266695	0.0769625	-3.46526	0.000529722	0.00303922
ASAH1	145.721	-0.0563828	0.0826142	-0.682484	0.494933	0.638138
ASAH2B	12.6755	-0.553112	0.147756	-3.74341	0.000181536	0.0012521
ASAP1	240.679	0.400942	0.107711	3.72238	0.000197356	0.00134547
ASB1	70.5548	0.195486	0.0642888	3.04074	0.00235994	0.0103129
ASB13	33.9887	-0.228786	0.158756	-1.44112	0.149551	0.270388
ASB16-AS1	61.3364	-0.15227	0.109787	-1.38695	0.165457	0.291793
ASB2	10.1056	1.28942	0.453656	2.84228	0.00447923	0.017265
ASB3	119.751	0.00243589	0.0658266	0.0370047	0.970481	0.982296
ASB6	67.7534	0.0408687	0.0612263	0.667503	0.504451	0.646209
[truncated: 11,561 more rows]

## Sheet: CISep-vs-NHC_EM
	baseMean	log2FoldChange	lfcSE	stat	pvalue	padj
A1BG	123.411	0.115518	0.271623	0.42529	0.670625	0.810191
A1BG-AS1	20.5138	-0.107614	0.242609	-0.44357	0.657353	0.800983
A2M	79.8141	0.138022	0.206534	0.668275	0.503958	0.687065
A2M-AS1	16.8244	0.191819	0.178892	1.07226	0.283601	0.484358
A2ML1-AS1	3.60659	-0.618179	0.257377	-2.40184	0.0163129	0.0711323
AAAS	79.8634	-0.00454462	0.0546015	-0.0832325	0.933667	0.967731
AACS	14.9409	0.241229	0.155355	1.55276	0.120481	0.276862
AAGAB	115.915	0.0478469	0.059576	0.803123	0.421903	0.618053
AAK1	472.633	0.115991	0.0883688	1.31258	0.189325	0.373743
AAMDC	44.4994	-0.405714	0.102306	-3.96571	7.31793e-05	0.00115394
AAMP	150.555	-0.0951377	0.0517546	-1.83825	0.0660262	0.18597
AAR2	59.525	0.0788846	0.0631657	1.24885	0.211719	0.401623
AARS	77.1546	0.163971	0.0701794	2.33646	0.0194674	0.0809532
AARS2	27.3249	0.130833	0.097525	1.34153	0.179749	0.361129
AARSD1	76.5065	-0.177465	0.0864163	-2.05361	0.0400138	0.133248
AASDH	51.8553	-0.122487	0.0840697	-1.45697	0.145126	0.312519
AASDHPPT	160.261	-0.18952	0.074607	-2.54025	0.0110774	0.0533218
AASS	5.33256	0.0442447	0.390577	0.11328	0.909808	0.956002
AATF	245.17	-0.0263924	0.0466163	-0.566161	0.571284	0.739862
ABALON	5.40574	0.555535	0.22681	2.44934	0.0143119	0.0642651
ABAT	20.2269	0.0524806	0.158037	0.332078	0.739831	0.855408
ABCA1	16.8282	1.31184	0.490999	2.67178	0.00754506	0.0406842
ABCA10	10.9954	-0.170416	0.195328	-0.872461	0.382957	0.583741
ABCA2	59.0284	0.242125	0.163935	1.47696	0.139687	0.30398
ABCA3	20.1176	0.129738	0.120235	1.07903	0.280575	0.48083
ABCA5	61.976	-0.140781	0.0968348	-1.45382	0.145996	0.313914
ABCA7	68.4649	0.0404668	0.127589	0.317166	0.751117	0.863012
ABCB1	44.8924	-0.371901	0.280656	-1.32511	0.185133	0.368343
ABCB10	43.835	0.51738	0.118606	4.36218	1.28773e-05	0.000293679
ABCB6	7.48341	0.231911	0.190482	1.21749	0.223417	0.414311
ABCB7	99.4266	0.0251133	0.0805148	0.311909	0.75511	0.865671
ABCB8	67.5883	0.0049535	0.0830504	0.0596445	0.952439	0.977398
ABCB9	9.9995	0.425922	0.195231	2.18163	0.0291369	0.107732
ABCC1	203.94	0.842933	0.121628	6.93041	4.19621e-12	1.04361e-09
ABCC10	51.4308	0.115752	0.0937859	1.23422	0.217123	0.407196
ABCC11	2.75241	-0.346034	0.29474	-1.17403	0.240384	0.435439
ABCC2	2.49578	1.16945	0.463526	2.52294	0.0116379	0.0552138
ABCC4	37.9777	0.139492	0.124034	1.12463	0.260746	0.459171
ABCC5	44.6905	0.0557	0.0894233	0.622881	0.533363	0.710549
ABCD1	22.8531	0.446904	0.161091	2.77423	0.00553326	0.0323996
ABCD2	109.455	0.0248653	0.108555	0.229057	0.818825	0.904516
ABCD3	62.724	0.126829	0.0814927	1.55632	0.119631	0.275667
ABCD4	69.7317	0.0731126	0.094383	0.774637	0.438554	0.633284
ABCE1	150.305	-0.0184888	0.06562	-0.281756	0.778131	0.880983
ABCF1	172.28	-0.0853749	0.05871	-1.45418	0.145897	0.313749
ABCF2	122.934	-0.0154862	0.0710269	-0.218033	0.827403	0.910083
ABCF3	91.0621	-0.0661247	0.0748912	-0.882944	0.377267	0.578402
ABCG1	67.7251	0.102701	0.204794	0.501484	0.61603	0.771716
ABCG2	7.01985	0.959357	0.484044	1.98196	0.0474837	0.149102
ABHD1	2.6689	-0.203673	0.302825	-0.672578	0.501216	0.68438
ABHD10	58.0537	-0.312178	0.117489	-2.65709	0.00788187	0.0420524
ABHD11	24.3019	-0.206061	0.0974906	-2.11365	0.0345452	0.120947
ABHD12	68.3942	0.0549385	0.0822437	0.667996	0.504136	0.687176
ABHD13	91.814	-0.239621	0.0890823	-2.68988	0.00714779	0.0391346
ABHD14A	166.649	-0.378364	0.0864533	-4.37652	1.20589e-05	0.000279326
ABHD14B	400.267	-0.176123	0.0857137	-2.05478	0.0398998	0.133127
ABHD15	16.8514	-0.0169325	0.155968	-0.108564	0.913548	0.957252
ABHD15-AS1	44.5077	0.303672	0.117134	2.59251	0.00952796	0.0482387
ABHD16A	81.3644	-0.160319	0.0561124	-2.8571	0.0042753	0.0267225
ABHD17A	578.314	-0.0418233	0.0653446	-0.640043	0.522145	0.701694
ABHD17B	17.2212	0.316703	0.123541	2.56354	0.0103612	0.0509587
ABHD17C	9.71195	-0.242034	0.152928	-1.58267	0.113496	0.26629
ABHD18	93.8701	0.114597	0.0734916	1.55932	0.118922	0.274905
ABHD2	87.9592	0.396158	0.100078	3.95851	7.54193e-05	0.00118007
ABHD3	151.807	0.137096	0.062681	2.1872	0.0287281	0.106722
ABHD4	25.845	-0.0165305	0.11719	-0.141058	0.887825	0.944391
ABHD5	41.8993	-0.008412	0.0906875	-0.0927582	0.926096	0.964296
ABHD6	20.0275	-0.0133641	0.128649	-0.10388	0.917264	0.959287
ABHD8	23.0095	-0.13136	0.10051	-1.30693	0.191237	0.375899
ABI1	281.124	0.0667232	0.0440364	1.51518	0.129726	0.290292
ABI2	55.7941	-0.063235	0.0856523	-0.738276	0.460347	0.651762
ABI3	60.9484	-0.0253994	0.150718	-0.168523	0.866172	0.93354
ABI3BP	2.22835	0.0603515	0.353026	0.170955	0.864259
ABITRAM	36.821	-0.167951	0.0929809	-1.8063	0.0708713	0.19491
ABL1	59.0721	0.18418	0.0935754	1.96825	0.0490392	0.152176
ABL2	45.79	0.253832	0.105818	2.39877	0.0164501	0.0715327
ABLIM1	385.298	-0.0467515	0.087846	-0.532199	0.594588	0.757993
ABLIM2	10.2102	-0.310941	0.149465	-2.08036	0.0374924	0.127548
ABO	7.24473	1.21607	0.411895	2.95238	0.00315338	0.0210265
ABR	106.849	0.40625	0.0790526	5.13898	2.76234e-07	1.29752e-05
ABRACL	784.769	-0.0814215	0.0944488	-0.86207	0.388649	0.588954
ABRAXAS1	88.5025	-0.0162232	0.0727225	-0.223084	0.82347	0.907244
ABRAXAS2	54.4918	-0.220893	0.0696081	-3.17338	0.00150674	0.0120675
ABT1	140.578	-0.382635	0.0723794	-5.28652	1.24666e-07	6.52126e-06
ABTB1	182.483	-0.0907073	0.0825466	-1.09886	0.271828	0.470577
ABTB2	3.97731	0.808907	0.529286	1.5283	0.126439	0.285368
AC000032.1	4.22057	1.25472	0.557285	2.25149	0.0243543	0.0948218
AC000035.1	2.2557	-0.241073	0.457212	-0.527267	0.598008
AC000065.1	3.80945	0.495299	0.356301	1.39011	0.164495	0.34062
AC002091.2	4.87572	-0.176356	0.218147	-0.808425	0.418846	0.615355
AC002116.2	7.07669	0.481924	0.195606	2.46376	0.013749	0.0623298
AC002310.1	15.5206	-0.0416734	0.135461	-0.307642	0.758355	0.86769
AC002310.2	2.7111	0.23846	0.400392	0.595566	0.551465	0.724655
AC002377.1	2.41426	-0.0754478	0.428098	-0.17624	0.860106	0.93061
AC002401.1	2.58331	0.776195	0.422494	1.83717	0.0661844	0.186342
AC002460.2	24.6099	0.126121	0.216124	0.583557	0.559518	0.730026
AC002463.1	41.9534	-0.098329	0.100977	-0.973774	0.330169	0.531753
AC002467.1	14.6866	-0.119878	0.222304	-0.539252	0.589713	0.753713
AC002546.1	2.57237	1.01318	0.38914	2.60364	0.00922392	0.0470896
AC002558.3	3.85098	-0.319614	0.343536	-0.930364	0.352183	0.553552
AC003093.1	4.72663	-0.0258867	0.229376	-0.112857	0.910144	0.956002
AC003102.1	2.87951	0.06982	0.377803	0.184805	0.853382	0.92666
AC003681.1	11.3497	0.563315	0.174231	3.23315	0.00122432	0.0103125
AC004039.1	5.06033	-0.25181	0.270868	-0.92964	0.352557	0.553713
AC004112.1	5.84052	-0.280062	0.225432	-1.24234	0.214113	0.403948
AC004158.1	2.38909	0.00214563	0.421875	0.00508593	0.995942	0.998593
AC004241.1	8.09785	0.480565	0.202242	2.37619	0.0174925	0.074655
AC004253.1	7.40938	0.0547124	0.233607	0.234207	0.814824	0.902771
AC004263.2	2.28629	0.84828	0.473218	1.79258	0.0730403
AC004448.2	2549.11	-1.07986	1.015	-1.06389	0.287376	0.488412
AC004477.1	2.61911	0.367841	0.443569	0.829274	0.406949	0.6042
AC004551.1	13.4952	-0.238724	0.163208	-1.4627	0.143549	0.310206
AC004585.1	23.4266	1.41756	0.315357	4.49509	6.95413e-06	0.000183163
AC004596.1	20.618	-0.321438	0.135132	-2.37869	0.0173743	0.0743533
AC004687.1	163.86	-0.450288	0.139917	-3.21826	0.00128969	0.0107482
AC004771.3	4.55181	-0.389944	0.217846	-1.78999	0.073455	0.199688
AC004771.5	4.89241	0.288034	0.350554	0.821653	0.411274	0.608519
AC004797.1	32.2065	-0.0329313	0.1346	-0.24466	0.80672	0.897438
AC004803.1	2.84689	-0.00336023	0.406185	-0.00827267	0.993399	0.997847
AC004812.2	13.6006	-0.293996	0.128054	-2.29587	0.0216834	0.0878992
AC004825.3	3.61447	0.0103071	0.306595	0.0336178	0.973182	0.988169
AC004832.6	6.89458	0.0648921	0.349296	0.185779	0.852618	0.926588
AC004847.1	12.0863	0.408872	0.205357	1.99103	0.0464776	0.147035
AC004854.2	18.0892	0.860942	0.186117	4.62581	3.73135e-06	0.000111125
AC004865.2	31.7199	-0.272866	0.140346	-1.94423	0.0518673	0.158259
AC004889.1	16.1041	-0.184235	0.216153	-0.852334	0.394029	0.593913
AC004893.3	3.46121	1.06791	0.307453	3.4734	0.000513912	0.00535677
AC004906.1	10.371	0.0455677	0.230243	0.197912	0.843114	0.920304
AC004918.1	3.51409	0.810286	0.380307	2.13061	0.0331215	0.117651
AC004938.2	5.00619	-0.0181675	0.261383	-0.0695053	0.944587	0.973369
AC004943.2	7.80241	0.115303	0.281685	0.409334	0.682295	0.818223
AC004951.1	3.37167	0.298108	0.352225	0.846358	0.397353	0.596577
AC004974.1	9.59143	0.280767	0.156391	1.79529	0.0726067	0.198204
AC004982.2	5.54693	0.178091	0.276993	0.642943	0.520261	0.700391
AC005037.1	26.4455	0.150698	0.14911	1.01065	0.312182	0.513755
AC005041.5	12.637	0.120536	0.160879	0.749234	0.453716	0.646355
AC005052.2	9.86462	-0.138662	0.207223	-0.669146	0.503403	0.686573
AC005070.3	6.24606	-0.621544	0.241218	-2.57669	0.00997514	0.0495993
AC005165.1	2.74857	1.61224	0.498238	3.23587	0.00121271	0.0102449
AC005224.2	5.0002	-0.314679	0.279234	-1.12694	0.25977	0.458079
AC005225.2	6.02326	-0.170895	0.276082	-0.619	0.535916	0.712077
AC005225.3	1.95382	-0.51546	0.348889	-1.47743	0.139559
AC005229.4	7.90347	0.0350853	0.205501	0.170731	0.864435	0.932677
AC005237.1	18.0988	-0.08694	0.228071	-0.381197	0.703057	0.832209
AC005261.1	12.7549	0.166596	0.148531	1.12162	0.262023	0.460278
AC005264.1	8.34918	1.42332	0.359118	3.96339	7.38931e-05	0.00116261
AC005288.1	4.49446	0.277942	0.230162	1.2076	0.227203	0.418661
AC005306.1	3.91884	-0.614475	0.23576	-2.60636	0.00915105	0.0468492
AC005332.1	7.68711	0.58556	0.247877	2.3623	0.0181618	0.0769461
AC005332.4	67.0119	-0.0723503	0.120006	-0.602887	0.546584	0.721167
AC005332.5	4.24988	-0.146149	0.268547	-0.544223	0.586288	0.750923
AC005332.6	7.65607	-0.0158554	0.215183	-0.0736835	0.941262	0.971696
AC005363.2	3.07797	-0.355885	0.274147	-1.29815	0.194235	0.379633
AC005476.2	2.87506	-0.124133	0.350677	-0.35398	0.723354	0.844737
AC005480.1	6.50843	-0.0764466	0.189689	-0.40301	0.686941	0.821432
AC005498.3	3.64681	-0.367159	0.308087	-1.19174	0.233365	0.426524
AC005520.2	16.8569	0.284879	0.337288	0.844617	0.398325	0.597593
AC005523.2	7.4973	0.296567	0.226271	1.31067	0.189969	0.37434
AC005532.1	4.17437	0.136664	0.39857	0.342886	0.731684	0.849983
AC005540.1	5.25365	0.667261	0.225449	2.9597	0.00307938	0.0206301
AC005562.1	33.35	-0.282511	0.139819	-2.02055	0.0433265	0.140227
AC005586.1	4.84714	-0.0287874	0.218002	-0.132051	0.894944	0.94854
AC005670.3	56.6974	0.0115409	0.154181	0.0748527	0.940332	0.971019
AC005674.2	4.323	-0.0781348	0.328366	-0.237951	0.811919	0.90089
AC005695.2	8.30129	0.308512	0.174161	1.77142	0.0764905	0.204444
AC005726.1	6.96373	-0.156777	0.186313	-0.841472	0.400084	0.599027
AC005726.2	1.8236	1.07625	0.491114	2.19144	0.0284203
AC005786.3	5.04989	-0.11293	0.215829	-0.523239	0.600808	0.76172
AC005803.1	4.2984	0.15511	0.287851	0.538857	0.589986	0.75382
AC005808.1	2.21053	-0.638625	0.397331	-1.60729	0.107992
AC005837.1	3.55249	-0.522217	0.257389	-2.0289	0.0424682	0.138621
AC005842.1	71.1151	-0.272267	0.223208	-1.21979	0.222543	0.413492
AC005856.1	3.66939	0.00515065	0.274913	0.0187356	0.985052	0.993444
AC005884.1	2.84967	-0.619999	0.346498	-1.78933	0.073562	0.19985
AC005920.1	5.03022	-0.331396	0.365268	-0.907269	0.364265	0.565031
AC005920.2	8.32073	0.8244	0.276172	2.9851	0.00283486	0.0193881
AC005944.1	58.7331	-0.0956512	0.109303	-0.875101	0.381519	0.58242
AC006001.2	29.8712	0.00844138	0.111913	0.0754281	0.939874	0.9709
AC006008.1	5.64275	0.146639	0.254827	0.575446	0.56499	0.734663
AC006026.3	4.59333	0.27241	0.3893	0.699744	0.484087	0.670486
AC006042.2	5.63813	-0.450582	0.231509	-1.94629	0.0516204	0.157686
AC006059.1	21.6928	0.149282	0.196507	0.75968	0.447446	0.641225
AC006064.2	4.72647	0.343019	0.240989	1.42338	0.154626	0.326528
AC006064.4	33.8656	0.942524	0.155101	6.07683	1.2258e-09	1.36826e-07
AC006115.2	2.68937	-0.899231	0.336871	-2.66936	0.00759959	0.0409626
AC006116.10	2.08906	-0.869234	0.401747	-2.16363	0.0304924
AC006141.1	7.37395	0.2576	0.186176	1.38364	0.166469	0.343256
AC006160.1	4.61906	0.400717	0.24529	1.63365	0.102333	0.247978
AC006207.1	7.14832	0.158903	0.308294	0.515428	0.606254	0.765976
AC006213.1	2.50329	-0.0598072	0.310211	-0.192795	0.847119	0.923208
AC006213.2	10.8247	-0.577085	0.257121	-2.24441	0.0248061	0.0959749
AC006213.3	4.64354	-0.219374	0.270673	-0.810475	0.417667	0.614387
AC006252.1	9.28631	-0.0801542	0.201255	-0.398272	0.69043	0.823157
AC006299.1	16.4912	-0.490521	0.177229	-2.76773	0.00564478	0.0328626
AC006333.2	7.34399	-0.373522	0.189357	-1.97258	0.0485435	0.151347
AC006369.1	211.868	-0.449371	0.0892634	-5.03421	4.79812e-07	2.04259e-05
AC006378.1	2.62445	-0.189348	0.301614	-0.627783	0.530146	0.708018
AC006449.3	2.8752	0.0151839	0.295517	0.0513807	0.959022	0.980964
AC006449.6	14.6551	-0.161496	0.152719	-1.05747	0.290296	0.491371
AC006460.2	8.21597	0.415382	0.177027	2.34644	0.0189538	0.0793531
AC006504.5	28.9205	-0.164663	0.148844	-1.10628	0.268606	0.467726
AC006511.6	7.48212	0.340483	0.20961	1.62437	0.104298	0.250568
AC006547.3	2.62913	-0.351167	0.301097	-1.16629	0.243497	0.439329
AC006942.1	7.76626	-0.437363	0.315242	-1.38739	0.165324	0.341834
AC007014.1	2.76204	0.803992	0.377178	2.1316	0.0330398	0.117463
AC007029.1	1.96902	-0.574075	0.438316	-1.30973	0.190288
AC007032.1	4.40284	1.8621	0.425697	4.37425	1.21853e-05	0.000280877
AC007038.1	13.3232	-0.313389	0.222274	-1.40993	0.158562	0.332215
AC007038.2	2.14472	0.0777474	0.49066	0.158455	0.874098
AC007098.1	7.20824	0.215129	0.2409	0.893023	0.371845	0.572902
AC007114.1	13.8356	-0.285717	0.162614	-1.75702	0.0789137	0.208553
AC007163.1	5.339	0.668257	0.332251	2.0113	0.0442938	0.142239
AC007192.2	3.11365	0.317169	0.361992	0.876177	0.380934	0.582158
AC007216.4	27.627	0.304097	0.0970544	3.13326	0.00172874	0.0133989
AC007220.1	3.86478	1.24483	0.433694	2.8703	0.00410087	0.0258143
AC007262.2	6.63515	-0.224857	0.308306	-0.729331	0.465799	0.656584
AC007342.4	6.62254	0.250722	0.296945	0.844338	0.39848	0.597763
AC007347.1	2.34656	0.501322	0.449874	1.11436	0.265124	0.463714
AC007383.2	23.6954	-0.363328	0.0984456	-3.69065	0.000223685	0.00275975
AC007384.1	56.7416	-0.199951	0.138969	-1.43882	0.150202	0.320143
AC007390.2	2.71433	-0.0597293	0.309854	-0.192766	0.847142	0.923208
AC007406.5	6.16702	-0.27601	0.190286	-1.4505	0.146919	0.315164
AC007448.4	2.65167	0.182496	0.489245	0.373016	0.709136	0.835846
AC007513.1	3.103	0.79682	0.403147	1.9765	0.0480983	0.150526
AC007533.1	5.84364	0.168176	0.231681	0.725894	0.467904	0.65784
AC007541.1	6.10738	0.24855	0.237289	1.04746	0.294889	0.495997
AC007566.1	4.15275	-0.402702	0.23843	-1.68897	0.0912248	0.229129
AC007569.1	6.29684	0.791315	0.262401	3.01567	0.00256413	0.017959
AC007608.3	9.23672	-0.0920667	0.194522	-0.473297	0.636002	0.786595
AC007613.1	3.97037	0.834931	0.302117	2.7636	0.00571668	0.0331315
AC007619.1	6.17291	-0.274173	0.264632	-1.03605	0.300177	0.501687
AC007622.2	5.63025	-0.304962	0.218917	-1.39305	0.163604	0.33942
AC007637.1	6.70768	0.1816	0.196031	0.926387	0.354245	0.555331
AC007681.1	3.01722	-0.0957637	0.274147	-0.349315	0.726853	0.847121
AC007686.3	3.47526	0.380833	0.279945	1.36039	0.173707	0.353094
AC007695.1	8.99195	-0.46183	0.211191	-2.18679	0.0287579	0.106804
AC007728.1	18.037	0.235422	0.152492	1.54383	0.122629	0.28016
AC007728.2	8.57838	0.346314	0.175523	1.97304	0.0484907	0.151244
AC007780.1	22.2904	0.195149	0.127212	1.53404	0.125019	0.283383
AC007878.1	1.6327	-0.292071	0.45247	-0.645504	0.518601
AC007952.4	13.6773	0.591962	0.257303	2.30064	0.0214118	0.0869641
AC007993.3	4.49886	0.173274	0.368775	0.469864	0.638452	0.788388
AC008014.1	46.0207	-0.524525	0.25881	-2.02668	0.0426954	0.138946
AC008040.1	3.75652	-0.544495	0.307126	-1.77287	0.0762497	0.204142
AC008063.1	7.73022	-0.000437303	0.204732	-0.00213598	0.998296	0.999424
AC008074.2	3.18559	-0.306294	0.327699	-0.934682	0.349952	0.551275
AC008083.2	30.4451	-0.156907	0.170209	-0.92185	0.356607	0.557299
AC008083.3	21.0421	-0.0419561	0.16925	-0.247895	0.804216	0.896059
AC008105.1	18.0151	0.153567	0.192219	0.798918	0.424338	0.620465
AC008105.3	174.611	-0.342918	0.0724759	-4.73148	2.22889e-06	7.34809e-05
AC008115.1	2.8851	-0.640499	0.422664	-1.51539	0.129675	0.290222
AC008115.3	3.18803	-0.170952	0.299239	-0.571288	0.567805	0.737173
AC008119.1	2.31032	-0.14549	0.327237	-0.444601	0.656608	0.800544
AC008124.1	29.8775	-0.268281	0.0975776	-2.74941	0.00597029	0.0342651
AC008267.5	21.3408	0.157622	0.161941	0.973329	0.33039	0.531986
AC008269.1	5.06542	-0.267393	0.245401	-1.08962	0.275881	0.475257
AC008378.1	11.7211	-0.548215	0.172187	-3.18383	0.00145338	0.0117196
AC008393.1	4.39275	0.0115024	0.309011	0.0372234	0.970307	0.986734
AC008403.3	12.3601	0.0612357	0.227886	0.268712	0.788152	0.886656
AC008438.1	15.5528	-0.161455	0.124429	-1.29757	0.194435	0.379792
AC008440.1	18.9253	0.222474	0.165752	1.34221	0.179528	0.360763
AC008443.1	23.2061	0.0245921	0.111266	0.22102	0.825077	0.908308
AC008443.5	11.1843	0.365736	0.216169	1.69189	0.0906661	0.228008
AC008443.9	5.90217	-0.0933443	0.39259	-0.237765	0.812063	0.900907
AC008462.1	2.55471	-0.161609	0.304218	-0.531228	0.595261	0.758237
AC008467.1	8.89469	0.0055031	0.195965	0.0280821	0.977597	0.990099
AC008522.1	8.69748	0.482606	0.202074	2.38827	0.0169281	0.0730465
AC008537.4	10.9966	0.0418768	0.14815	0.282665	0.777433	0.880474
AC008554.1	4.40401	-0.385302	0.226347	-1.70227	0.0887051	0.224136
AC008555.2	5.23863	-0.68259	0.313885	-2.17465	0.0296565	0.109283
AC008555.4	128.36	-0.521375	0.115996	-4.49478	6.96422e-06	0.000183163
AC008569.1	8.42027	1.09534	0.198821	5.50917	3.60535e-08	2.32316e-06
AC008608.2	3.55979	0.919606	0.302628	3.03873	0.00237574	0.0169385
AC008610.1	3.28295	-0.0649025	0.323019	-0.200925	0.840757	0.919329
AC008629.1	3.79557	-0.081185	0.337516	-0.240537	0.809914	0.899651
AC008676.1	7.18063	0.249261	0.189176	1.31761	0.187633	0.371701
AC008686.1	4.18564	0.00565264	0.272116	0.0207729	0.983427	0.992811
AC008691.1	8.85446	0.334233	0.275961	1.21116	0.225834	0.417233
AC008696.2	2.31015	3.69269	0.990679	3.72744	0.000193438	0.00246599
AC008728.1	2.18791	0.0701617	0.428096	0.163892	0.869816
AC008731.1	5.05121	-0.261721	0.256793	-1.01919	0.308112	0.509721
AC008735.2	19.3545	0.0983634	0.154233	0.63776	0.52363	0.702867
AC008761.1	2.64097	-0.085734	0.309705	-0.276825	0.781915	0.88308
AC008763.1	4.32422	-0.890721	0.288285	-3.08973	0.0020034	0.0150073
AC008764.2	4.29236	0.0893415	0.314985	0.283638	0.776688	0.880122
AC008764.8	14.3723	0.0446365	0.137446	0.324757	0.745365	0.858836
AC008771.1	16.6933	-0.105197	0.168431	-0.62457	0.532253	0.709657
AC008875.2	18.7009	-0.252858	0.164752	-1.53478	0.124838	0.283153
AC008875.3	120.324	-0.0483025	0.0954343	-0.506133	0.612763	0.769751
AC008892.1	58.293	0.885006	0.155029	5.70863	1.13889e-08	8.58769e-07
AC008894.2	6.89858	0.0180687	0.239016	0.0755961	0.93974	0.9709
AC008897.2	4.52087	-0.811324	0.228701	-3.54752	0.00038887	0.00430674
AC008906.1	3.58403	0.369274	0.404915	0.911977	0.361781	0.562779
AC008914.1	2.69605	0.503373	0.360759	1.39532	0.16292	0.338298
AC008915.2	3.23751	0.461338	0.337666	1.36626	0.171858	0.350844
AC008937.1	4.5205	-0.733303	0.353652	-2.07352	0.0381244	0.129233
AC008937.2	39.3217	0.252232	0.143755	1.75459	0.0793297	0.209107
AC008945.2	1.84929	-0.244613	0.423093	-0.578154	0.56316
AC008964.1	9.64654	-0.381725	0.227236	-1.67986	0.0929838	0.232189
AC008966.1	6.67473	-0.305263	0.218747	-1.3955	0.162864	0.338298
AC008969.1	10.7784	-0.671663	0.208718	-3.21803	0.00129073	0.0107505
AC009005.1	3.12253	-0.225497	0.36796	-0.61283	0.539989	0.715677
AC009041.1	29.0168	-0.279059	0.263007	-1.06103	0.288676	0.489887
AC009041.2	21.0374	-0.18562	0.184764	-1.00463	0.315073	0.516524
AC009053.2	3.18749	-0.329616	0.277989	-1.18572	0.235734	0.429091
AC009060.1	6.58286	-0.032094	0.301243	-0.106538	0.915155	0.958171
AC009061.2	25.9375	-0.241944	0.0964495	-2.5085	0.0121244	0.0567869
AC009065.4	5.67382	-0.203592	0.234998	-0.866356	0.386295	0.586579
AC009090.6	4.05684	0.152992	0.270696	0.56518	0.571951	0.740252
AC009093.1	1.98143	0.284228	0.36195	0.785269	0.432296
AC009093.2	44.8994	0.53014	0.118284	4.48191	7.39779e-06	0.000191022
AC009107.2	9.46738	0.12812	0.240081	0.533651	0.593583	0.757188
AC009113.1	9.80181	-0.276238	0.240918	-1.1466	0.251546	0.448373
AC009118.2	2.62583	0.0917078	0.413068	0.222016	0.824301	0.908019
AC009118.3	3.28453	-0.365777	0.293371	-1.2468	0.212469	0.4024
AC009120.2	25.4697	0.190136	0.105621	1.80018	0.0718327	0.196621
AC009126.1	42.529	0.00915821	0.11566	0.0791823	0.936888	0.969389
AC009133.1	31.0657	0.099562	0.108237	0.919853	0.357649	0.558559
AC009133.3	45.0448	-0.258996	0.0930185	-2.78435	0.00536356	0.0316112
AC009133.4	3.34612	-0.143185	0.284576	-0.503152	0.614857	0.770937
AC009137.1	6.91836	0.358136	0.215527	1.66167	0.0965785	0.238145
AC009139.2	3.21809	0.40059	0.399369	1.00306	0.315834	0.517422
AC009185.1	6.36868	0.290808	0.257352	1.13	0.258475	0.456876
AC009226.1	16.0711	0.0836079	0.210547	0.397099	0.691294	0.823789
AC009228.1	5.45318	-0.160253	0.21513	-0.744912	0.456325	0.648352
AC009237.14	3.49273	0.526654	0.369555	1.4251	0.154127	0.325779
AC009299.3	11.6585	-0.347589	0.168724	-2.06011	0.0393884	0.131909
AC009303.2	4.53609	0.0396685	0.30093	0.13182	0.895127	0.948639
AC009309.1	4.84979	0.0838186	0.267563	0.313267	0.754078	0.864925
AC009313.1	38.3933	0.435586	0.116702	3.73248	0.000189606	0.00242587
AC009315.1	4.56596	0.075755	0.516776	0.146592	0.883454	0.942209
AC009318.1	11.7189	0.129829	0.233105	0.556956	0.577558	0.744856
AC009365.4	3.30552	0.253297	0.38954	0.650247	0.515533	0.695753
AC009403.1	4.9396	0.0553575	0.219151	0.252599	0.800578	0.893973
AC009403.2	3.71043	0.818611	0.46066	1.77704	0.0755619	0.202795
AC009404.1	3.267	-0.0011396	0.355674	-0.00320406	0.997444	0.998952
AC009486.2	3.53783	-0.411652	0.294488	-1.39785	0.162157	0.337588
AC009495.1	2.28284	-0.330577	0.543169	-0.608608	0.542785
AC009501.3	8.30195	-0.412582	0.173153	-2.38276	0.0171832	0.0737256
AC009505.1	15.4637	0.261276	0.188298	1.38757	0.165268	0.341771
AC009522.1	13.762	-0.437035	0.226003	-1.93376	0.0531429	0.160705
AC009542.1	3.2247	0.326717	0.278906	1.17142	0.241429	0.436822
AC009554.1	10.4425	0.165571	0.220073	0.752345	0.451843	0.644838
AC009560.4	5.39304	-0.0577054	0.267371	-0.215825	0.829124	0.911419
AC009630.1	13.2758	0.276911	0.176605	1.56797	0.116889	0.271626
AC009630.3	3.67136	0.409256	0.271778	1.50585	0.132106	0.293224
AC009690.2	11.4695	0.31125	0.164568	1.89132	0.0585823	0.171868
AC009779.2	10.4367	0.0477581	0.220226	0.216859	0.828318	0.910745
AC009812.1	8.45523	0.499871	0.280287	1.78343	0.0745171	0.201096
AC009831.1	11.6375	-0.113648	0.166677	-0.681847	0.495335	0.678967
AC009879.4	10.567	0.313956	0.230688	1.36096	0.173527	0.352981
AC009950.1	9.3383	0.138293	0.236564	0.584593	0.558822	0.729721
AC009961.1	19.4468	0.141039	0.153293	0.920065	0.357539	0.558448
AC010149.1	34.8975	-0.0145552	0.0833786	-0.174568	0.861419	0.931108
AC010168.1	2.59274	-0.724401	0.433181	-1.67228	0.0944689	0.234288
AC010175.1	7.96875	-0.203559	0.248006	-0.820784	0.41177	0.60881
AC010186.3	6.34988	0.0454439	0.24294	0.187058	0.851615	0.925876
AC010201.3	4.13454	-0.000334151	0.312652	-0.00106876	0.999147	0.999915
AC010210.1	4.08505	-0.777097	0.278455	-2.79074	0.0052587	0.0311913
AC010226.1	11.1458	0.173106	0.199747	0.866626	0.386147	0.586509
AC010247.1	11.7693	-0.281263	0.20786	-1.35314	0.176012	0.356042
AC010260.1	23.9339	0.610137	0.188588	3.23529	0.00121521	0.010248
AC010273.2	2.9677	-0.467648	0.304433	-1.53613	0.124507	0.282628
AC010275.1	24.5409	0.12539	0.18275	0.686131	0.49263	0.677088
AC010320.2	2.75392	-0.182105	0.404683	-0.449995	0.652714	0.797662
AC010331.1	2.74858	-0.0608536	0.323225	-0.18827	0.850665	0.925488
AC010359.3	2.80686	0.793192	0.392689	2.0199	0.0433938	0.140304
AC010442.1	4.9502	0.321346	0.274375	1.17119	0.241522	0.436848
AC010491.1	2.61908	0.126958	0.451112	0.281432	0.778379	0.881052
AC010531.3	4.29151	0.162044	0.25837	0.627177	0.530543	0.708357
AC010531.6	3.5518	0.457381	0.365168	1.25252	0.21038	0.399854
AC010609.1	142.921	0.144155	0.123621	1.16611	0.24357	0.439353
AC010618.3	9.1992	0.094008	0.206557	0.455119	0.649024	0.795483
AC010624.3	18.1954	0.055474	0.18184	0.305071	0.760312	0.868529
AC010632.1	2.0897	-0.471304	0.388827	-1.21212	0.225467
AC010642.2	61.5819	0.27915	0.14454	1.9313	0.0534464	0.161375
AC010654.1	6.3142	0.39756	0.287665	1.38202	0.166965	0.343976
AC010754.1	15.0236	-0.745486	0.266897	-2.79316	0.00521962	0.0310505
AC010809.1	2.13558	-0.00306067	0.327658	-0.00934106	0.992547
AC010864.1	2.43368	-0.410061	0.298203	-1.37511	0.169099	0.347211
AC010883.1	2.78727	0.214322	0.464558	0.461345	0.644551	0.792536
AC010883.3	27.111	-0.425618	0.153218	-2.77786	0.00547175	0.0320925
AC010894.3	104.747	-0.206706	0.0918446	-2.25061	0.0244105	0.0949885
AC010896.1	2.45022	-0.473263	0.380244	-1.24463	0.213268	0.403226
AC010969.2	5.31111	-0.179531	0.211028	-0.850744	0.394912	0.594431
AC010976.1	13.5624	-0.209457	0.196389	-1.06654	0.286179	0.486946
AC010978.1	12.4705	0.26142	0.194579	1.34351	0.179106	0.360389
AC011092.2	4.8086	-0.398654	0.254704	-1.56516	0.117544	0.27254
AC011246.1	3.03414	0.415735	0.557409	0.745836	0.455767	0.647714
AC011247.1	8.54674	0.0645669	0.341696	0.18896	0.850124	0.925106
AC011287.1	5.39542	0.0365891	0.321164	0.113927	0.909296	0.955819
AC011346.1	5.59675	-0.074765	0.240388	-0.311017	0.755787	0.866061
AC011379.2	3.43063	0.46937	0.425372	1.10343	0.269839	0.468779
AC011405.1	3.52119	0.0753453	0.259484	0.290366	0.771537	0.876597
AC011416.3	3.35403	-1.08572	0.272746	-3.98069	6.87143e-05	0.0011128
AC011444.1	4.83256	0.0617718	0.22211	0.278113	0.780925	0.882385
AC011444.3	4.26702	-0.167735	0.333652	-0.502725	0.615158	0.771109
AC011445.1	4.44996	-0.126048	0.296529	-0.425078	0.67078	0.810285
AC011445.2	2.26605	0.248676	0.403164	0.616812	0.537359
AC011446.1	1.88045	0.44222	0.4432	0.99779	0.318381
AC011446.2	13.1503	0.502898	0.210094	2.39368	0.0166803	0.0722238
AC011447.3	10.3106	0.0372408	0.186405	0.199784	0.841649	0.919625
AC011450.1	18.9528	0.121864	0.115797	1.05239	0.292619	0.493359
AC011462.5	6.34023	0.472944	0.256723	1.84224	0.0654407	0.18511
AC011466.1	3.93259	-0.295896	0.366666	-0.80699	0.419672	0.616185
AC011468.5	3.10181	-0.242641	0.313549	-0.773854	0.439017	0.633565
AC011476.3	44.6989	0.0370695	0.224039	0.16546	0.868582	0.934557
AC011481.2	3.00509	-0.710898	0.332763	-2.13635	0.0326508	0.116854
AC011491.3	6.85845	0.42768	0.290021	1.47465	0.140306	0.304745
AC011498.1	3.45605	0.504087	0.28526	1.76711	0.0772097	0.205583
AC011511.2	7.27088	0.679916	0.215648	3.1529	0.00161655	0.0127667
AC011603.2	55.6567	0.0872513	0.11888	0.733946	0.462982	0.65449
AC011611.3	4.05189	0.579498	0.36005	1.60949	0.107509	0.256143
AC011921.1	3.17053	-0.452008	0.329473	-1.37191	0.170091	0.348643
AC011933.4	9.56235	0.160463	0.234481	0.684333	0.493765	0.677666
AC011997.1	16.8565	-0.0320425	0.265926	-0.120494	0.904092	0.953675
AC011997.2	10.813	0.231407	0.227261	1.01824	0.308562	0.509929
AC012020.1	11.1123	-0.3976	0.171085	-2.32399	0.020126	0.0831311
AC012063.1	6.37428	0.414086	0.213946	1.93547	0.052933	0.16042
AC012085.2	3.29677	0.434861	0.290703	1.49589	0.134682	0.29679
AC012146.1	36.1993	0.424234	0.136699	3.1034	0.00191308	0.0145045
AC012150.1	3.70291	-0.0631865	0.282294	-0.223832	0.822888	0.906885
AC012184.3	6.72203	0.764395	0.205635	3.71725	0.000201405	0.00254083
AC012184.4	3.07309	0.307553	0.331463	0.927868	0.353476	0.554546
AC012291.3	3.5481	-0.31895	0.328643	-0.970505	0.331795	0.53337
AC012306.2	6.79764	-0.395184	0.25833	-1.52977	0.126075	0.284773
AC012307.1	3.07949	1.22206	0.488691	2.50068	0.0123956	0.0576509
AC012313.1	12.0565	0.0823646	0.230435	0.357431	0.720769	0.842659
AC012358.3	13.3147	-0.401165	0.206901	-1.93892	0.052511	0.159591
AC012360.1	2.47103	-0.228797	0.343779	-0.665535	0.505708	0.688521
AC012360.3	11.9712	0.118067	0.231996	0.508917	0.61081	0.768635
AC012368.1	8.81684	-0.0890357	0.208196	-0.427653	0.668904	0.809405
AC012447.1	17.609	0.229265	0.202307	1.13326	0.257107	0.455309
AC012459.1	3.43739	0.0906494	0.266096	0.340665	0.733356	0.851089
AC012557.2	2.32421	0.180906	0.543369	0.332934	0.739184	0.855042
AC012615.1	17.9994	0.20196	0.162529	1.24261	0.214012	0.403865
AC012615.6	2.82653	0.180801	0.291409	0.620438	0.53497	0.711598
AC012636.1	14.6945	0.434208	0.140654	3.08708	0.00202136	0.0150577
AC012640.2	5.05863	0.720161	0.319234	2.2559	0.0240768	0.0942071
AC012645.3	44.3882	-0.443567	0.141557	-3.13347	0.0017275	0.0133966
AC013264.1	58.0181	-0.60303	0.305782	-1.97209	0.0485996	0.151384
AC013270.1	2.16043	1.56458	0.472928	3.30828	0.000938699
AC013400.1	4.72347	-0.151776	0.228771	-0.663441	0.507048	0.689753
AC013437.1	3.61737	-0.128206	0.343294	-0.373458	0.708807	0.835597
AC013472.2	2.73879	-0.0591197	0.346729	-0.170507	0.864611	0.932677
AC013486.1	4.33278	0.298944	0.242503	1.23275	0.21767	0.407732
AC013640.1	2.04255	0.0727272	0.419954	0.173179	0.862511
AC013652.1	37.3351	0.784679	0.36559	2.14633	0.0318465	0.114886
AC015795.1	10.7417	-0.0458102	0.20665	-0.221679	0.824563	0.908096
AC015802.6	3.92232	0.314744	0.252706	1.2455	0.212949	0.402879
AC015813.1	6.4012	0.202072	0.260031	0.777109	0.437094	0.632722
AC015819.2	4.52168	-0.441338	0.266728	-1.65464	0.0979983	0.240667
AC015849.1	8.03651	-1.24001	0.266173	-4.65865	3.18291e-06	9.85174e-05
AC015849.3	6.80401	0.432559	0.202398	2.13717	0.0325842	0.116704
AC015853.3	4.12434	0.262603	0.306274	0.857412	0.391217	0.591247
AC015871.1	27.6897	0.0742151	0.127273	0.583116	0.559815	0.730208
AC015871.7	2.73953	-0.426726	0.384511	-1.10979	0.26709	0.465945
AC015911.3	2.21536	0.840938	0.379875	2.21372	0.0268478
AC015912.3	4.24619	-0.577675	0.31546	-1.83122	0.067068	0.187896
AC015923.1	10.6068	-0.39098	0.200752	-1.94757	0.0514659	0.157373
AC015971.1	7.42879	0.0535581	0.180131	0.297329	0.766215	0.872159
AC015982.2	19.2993	-0.0557277	0.150687	-0.369823	0.711514	0.837604
AC015987.1	5.41566	0.000835724	0.237735	0.00351536	0.997195	0.998886
AC016027.1	3.87972	0.355885	0.296663	1.19963	0.230285	0.422646
AC016065.1	15.4802	-0.269566	0.150506	-1.79107	0.0732825	0.199434
AC016074.2	66.7241	-0.383303	0.123697	-3.09871	0.00194363	0.0147027
AC016168.2	3.93857	0.43351	0.523051	0.828809	0.407212	0.604465
AC016355.1	3.12253	-0.14176	0.284427	-0.498406	0.618198	0.773143
AC016394.1	7.39263	-0.30206	0.17731	-1.70357	0.0884616	0.223894
AC016405.3	6.98594	1.75427	0.437444	4.01027	6.06503e-05	0.00100995
AC016590.1	5.48619	-0.041166	0.243751	-0.168886	0.865887	0.933445
AC016596.1	5.40886	1.23901	0.297225	4.1686	3.06481e-05	0.000583177
AC016644.1	2.3548	0.394113	0.383919	1.02655	0.304632	0.505992
AC016727.1	21.3028	0.0969859	0.107023	0.906214	0.364823	0.565489
AC016747.1	18.0901	0.526534	0.232902	2.26075	0.0237745	0.0933592
AC016773.1	7.17763	0.0186914	0.268004	0.0697428	0.944398	0.973358
AC016821.1	5.68956	-0.134563	0.431056	-0.312171	0.754911	0.865546
AC016831.1	17.1802	0.989121	0.157858	6.26589	3.70705e-10	4.67373e-08
AC016831.5	14.5941	1.37395	0.199676	6.88093	5.94616e-12	1.45332e-09
AC016831.7	117.094	1.05261	0.160465	6.55972	5.39077e-11	9.09756e-09
AC016866.1	4.5171	0.192042	0.34056	0.563899	0.572823	0.741042
AC016866.2	2.16465	-0.510232	0.400299	-1.27463	0.20244
AC016876.1	22.1116	-0.115464	0.165587	-0.697298	0.485616	0.671731
AC016957.2	3.51397	0.187155	0.374716	0.499457	0.617457	0.772835
AC017002.5	5.95613	0.48263	0.323148	1.49353	0.135299	0.297734
AC017028.1	8.48591	0.463559	0.247195	1.87528	0.0607544	0.176342
AC017083.1	6.00272	-0.337776	0.236293	-1.42948	0.152866	0.324101
AC017083.2	16.0212	-0.00307233	0.175832	-0.017473	0.986059	0.994041
AC017101.1	6.94964	-0.0820578	0.323484	-0.253669	0.799751	0.893543
AC018362.1	16.9258	0.306956	0.169945	1.80621	0.0708855	0.19491
AC018462.1	4.06648	0.432833	0.27314	1.58466	0.113044	0.265561
AC018511.2	2.5569	0.185713	0.437724	0.42427	0.671369	0.810537
AC018521.5	26.5983	-0.0664801	0.173838	-0.382425	0.702146	0.831478
AC018557.3	3.22424	0.268098	0.335727	0.79856	0.424545	0.620705
AC018647.2	7.23716	-0.445823	0.226367	-1.96947	0.0488988	0.151933
AC018754.1	13.5812	-0.151487	0.172178	-0.87983	0.378952	0.580386
AC018761.2	5.58206	0.0126878	0.207867	0.0610382	0.951329	0.977086
AC018797.3	10.1283	0.269431	0.156213	1.72477	0.0845695	0.217776
AC018816.1	90.4863	0.915403	0.138633	6.60307	4.02736e-11	7.13648e-09
AC018845.3	2.78075	0.425341	0.358539	1.18632	0.235497	0.428773
AC019077.1	3.31244	-0.122948	0.328828	-0.373899	0.708479	0.835279
AC019129.2	4.04895	-0.240604	0.288278	-0.834625	0.403929	0.601923
AC019130.1	4.08314	0.0448233	0.245813	0.182347	0.85531	0.92771
AC019163.1	17.3645	-0.244262	0.115326	-2.11801	0.034174	0.120181
AC019205.1	9.06455	0.0372102	0.165094	0.225388	0.821678	0.906591
AC020550.2	2.1116	0.60665	0.602814	1.00636	0.314241
AC020558.1	2.97577	0.177867	0.338259	0.525831	0.599006	0.760683
AC020656.2	4.52946	-0.622622	0.415862	-1.49718	0.134346	0.296419
AC020659.1	18.9566	-0.479697	0.227785	-2.10592	0.0352114	0.122553
AC020765.2	16.4878	0.0702127	0.165472	0.424317	0.671335	0.810537
AC020900.1	2.36027	-0.32425	0.380504	-0.852159	0.394126	0.593996
AC020910.5	8.9638	-0.420955	0.16399	-2.56696	0.0102595	0.0506228
AC020911.2	56.8691	-0.033028	0.132968	-0.248391	0.803832	0.895849
AC020913.1	9.37711	0.478217	0.224684	2.1284	0.0333039	0.117999
AC020915.2	40.0039	-0.221136	0.134876	-1.63955	0.101099	0.245786
AC020916.1	47.6898	1.26281	0.336358	3.75437	0.000173779	0.00226424
AC020922.4	3.22477	-0.0778105	0.313999	-0.247805	0.804285	0.896059
AC020928.1	2.56946	0.00158175	0.400976	0.00394474	0.996853	0.998755
AC020978.3	2.65783	0.426252	0.311947	1.36643	0.171805	0.350786
AC020978.5	2.85829	0.320146	0.432785	0.739735	0.459461	0.651136
AC020978.7	3.9509	-0.160777	0.343216	-0.468441	0.639469	0.789317
AC021016.2	2.40581	-0.212234	0.353189	-0.600907	0.547902	0.721912
AC021028.1	11.934	0.196228	0.231386	0.848058	0.396406	0.595844
AC021054.1	27.0786	-0.210844	0.188357	-1.11938	0.262976	0.461666
AC021086.1	2.53535	-0.61675	0.369595	-1.66872	0.0951733	0.235541
AC021092.1	15.804	-0.332402	0.154716	-2.14846	0.0316773	0.114497
AC021127.1	3.95703	-0.232443	0.297081	-0.782423	0.433966	0.630043
AC021188.1	15.739	-0.0970018	0.161405	-0.600984	0.54785	0.721912
AC021683.5	15.3152	-0.655527	0.366648	-1.78789	0.0737938	0.199933
AC021739.4	4.69819	0.150497	0.255465	0.589111	0.555787	0.727971
AC021752.1	18.9227	0.0858101	0.228824	0.375004	0.707658	0.835091
AC021851.1	5.7792	-0.267443	0.264036	-1.0129	0.311106	0.51252
AC021851.2	4.31415	0.0951671	0.312116	0.304909	0.760435	0.868529
AC022075.1	4.42785	-0.221141	0.436719	-0.50637	0.612597	0.769751
AC022098.1	19.7447	0.0303018	0.110358	0.274577	0.783641	0.884075
AC022098.4	4.41981	-0.462863	0.214014	-2.16277	0.030559	0.111593
AC022126.1	3.72901	0.138824	0.416017	0.333698	0.738608	0.854595
AC022137.4	9.63946	0.166043	0.226749	0.732278	0.463999	0.654936
AC022146.2	4.28609	0.274179	0.30134	0.909867	0.362893	0.563767
AC022167.2	3.26055	0.763052	0.439524	1.73609	0.0825484	0.214166
AC022182.1	13.5255	0.284397	0.154904	1.83596	0.0663632	0.186601
AC022182.2	13.1704	0.5547	0.206476	2.68651	0.00722019	0.0393946
AC022210.2	20.6404	0.12965	0.170536	0.760252	0.447104	0.640929
AC022211.2	7.12791	0.0672227	0.184541	0.36427	0.715656	0.839899
AC022217.3	268.93	0.0726499	0.0891259	0.815138	0.414993	0.611596
AC022364.1	12.9124	-0.102985	0.221991	-0.463915	0.642708	0.791833
AC022395.1	7.31267	0.239839	0.18487	1.29734	0.194514	0.379863
AC022400.4	1.93542	0.672795	0.381255	1.76469	0.0776167
AC022413.2	6.05581	-0.225824	0.195423	-1.15556	0.247859	0.444081
AC022540.1	2.79463	-0.189329	0.341404	-0.554559	0.579196	0.746426
AC022558.2	4.54059	0.0961624	0.241303	0.398513	0.690252	0.823157
AC022706.1	44.6708	-0.0793517	0.177575	-0.446862	0.654974	0.799184
AC022726.2	4.49734	1.22293	0.277238	4.41114	1.0283e-05	0.00024707
AC022778.1	3.33092	0.543563	0.273962	1.98408	0.0472472	0.148575
AC022872.1	2.65467	-0.14589	0.366361	-0.398214	0.690473	0.823157
AC022893.1	11.3913	-0.297778	0.159115	-1.87147	0.0612802	0.177505
AC022916.1	37.7662	-0.0674573	0.0821351	-0.821297	0.411477	0.608664
AC022973.3	3.00776	-0.11689	0.280454	-0.416789	0.676833	0.814688
AC022973.4	7.84391	0.53417	0.243306	2.19547	0.0281299	0.105272
AC023051.1	3.79666	-0.24052	0.272501	-0.88264	0.377431	0.578553
AC023157.3	8.84227	-0.329567	0.23749	-1.38771	0.165226	0.341734
AC023355.1	3.30028	-0.437198	0.271389	-1.61097	0.107187	0.255548
AC023389.1	10.8719	-0.00343184	0.151685	-0.0226248	0.98195	0.991673
AC023421.2	9.62518	-0.809975	0.284937	-2.84265	0.00447405	0.0276719
AC023424.3	57.1005	-0.0565694	0.0904123	-0.625682	0.531523	0.709031
AC023449.2	2.66506	0.127898	0.32103	0.398398	0.690337	0.823157
AC023480.1	6.508	-0.0162666	0.264674	-0.0614591	0.950994	0.976905
AC023509.2	8.47014	0.148979	0.193598	0.769524	0.441583	0.635445
AC023509.3	9.71107	-0.229933	0.208897	-1.1007	0.271028	0.469638
AC023509.6	11.9418	0.296597	0.146275	2.02766	0.0425951	0.138901
AC023590.1	15.6484	0.574142	0.289873	1.98067	0.0476288	0.149407
AC023632.2	7.29747	-0.0837013	0.291669	-0.286973	0.774133	0.877928
AC023790.2	4.10188	0.617678	0.36125	1.70984	0.0872962	0.221975
AC023825.2	8.90357	-0.00824744	0.257994	-0.0319675	0.974498	0.988485
AC023906.4	2.73633	0.472014	0.378695	1.24642	0.212609	0.402557
AC023908.3	2.58921	-1.00588	0.364989	-2.75592	0.00585271	0.0337055
AC024028.1	4.4489	-0.58147	0.918026	-0.633392	0.526478	0.705154
AC024075.2	2.8891	-0.505677	0.419134	-1.20648	0.227633	0.419048
AC024084.1	15.1732	0.387384	0.181717	2.1318	0.0330233	0.117463
AC024145.1	6.68379	0.308468	0.270021	1.14239	0.253294	0.450602
AC024257.3	10.1199	-0.30817	0.227786	-1.35289	0.176091	0.356149
AC024267.4	1.98687	0.223883	0.443316	0.50502	0.613545
AC024267.6	3.85877	0.0343272	0.264322	0.129869	0.89667	0.949776
AC024382.1	6.43972	-0.645713	0.290089	-2.22591	0.0260201	0.0995038
AC024560.5	3.36025	-0.00764404	0.281055	-0.0271976	0.978302	0.990177
AC024575.1	5.47805	-0.00157083	0.250217	-0.00627786	0.994991	0.998593
AC024619.3	2.1677	0.47626	0.477126	0.998185	0.31819
AC024940.1	7.3651	0.305596	0.257324	1.18759	0.234994	0.428294
AC025031.2	3.27329	-0.579461	0.262123	-2.21064	0.0270605	0.102405
AC025034.1	8.30014	-0.841955	0.242034	-3.47866	0.000503923	0.00528424
AC025043.1	2.70335	0.546991	0.376946	1.45111	0.146749	0.315007
AC025048.2	6.41575	-0.253569	0.200075	-1.26737	0.205023	0.393029
AC025159.1	60.0238	-0.214132	0.0929176	-2.30454	0.0211925	0.0862794
AC025164.1	105.907	0.0152202	0.139563	0.109056	0.913158	0.957117
AC025165.2	17.4093	0.16187	0.120478	1.34356	0.179089	0.360389
AC025171.1	62.6891	0.00789909	0.0907142	0.0870767	0.930611	0.966047
AC025171.2	52.2566	0.0454726	0.10645	0.427173	0.669253	0.809564
AC025171.3	26.0471	0.117159	0.121964	0.960607	0.33675	0.538999
AC025181.2	6.19953	-0.0210546	0.250428	-0.0840743	0.932997	0.96751
AC025188.1	3.47977	-0.118696	0.277911	-0.4271	0.669307	0.809564
AC025211.1	3.79834	0.0386301	0.267421	0.144455	0.885142	0.943016
AC025257.1	8.39304	0.300246	0.266814	1.1253	0.260461	0.458783
AC025262.1	2.13709	-0.11977	0.449673	-0.266348	0.789971
AC025283.2	11.1562	-0.107626	0.158262	-0.680048	0.496474	0.680121
AC025287.4	1.87144	-1.30318	0.423816	-3.07488	0.00210584
AC025423.4	8.30274	0.349155	0.189724	1.84033	0.0657202	0.185588
AC025442.2	13.0782	-0.142159	0.19431	-0.731609	0.464407	0.655199
AC025682.1	15.8147	0.00236435	0.142811	0.0165558	0.986791	0.994579
AC025822.2	7.48302	-0.750457	0.208939	-3.59176	0.000328456	0.00377102
AC025917.1	7.71935	-0.101794	0.184026	-0.55315	0.580161	0.747261
AC025946.1	6.62091	-0.13556	0.25385	-0.534016	0.59333	0.756934
AC026202.2	21.3984	-0.00891391	0.106876	-0.0834045	0.93353	0.96766
AC026202.3	2.42044	0.129174	0.350994	0.368023	0.712856	0.838632
AC026304.1	3.65698	-0.451584	0.283635	-1.59213	0.111355	0.263008
AC026341.1	30.9942	-0.5525	0.119234	-4.63376	3.59088e-06	0.000107848
AC026347.1	84.6332	-0.136037	0.124978	-1.08848	0.276382	0.475888
AC026470.2	5.84825	0.197373	0.300105	0.65768	0.510744	0.692852
AC026471.1	13.4866	0.705228	0.145442	4.84887	1.24167e-06	4.49326e-05
AC026471.2	3.39806	-0.271628	0.257083	-1.05658	0.290705	0.491595
AC026471.3	9.23701	-0.132868	0.238762	-0.556486	0.577878	0.745202
AC026471.4	3.85588	0.338851	0.316887	1.06931	0.28493	0.486003
AC026704.1	10.7225	-0.202115	0.160166	-1.26191	0.206982	0.395283
AC026748.3	2.60175	0.342661	0.372562	0.919741	0.357708	0.558589
AC026801.2	4.97319	-0.00343183	0.222613	-0.0154161	0.9877	0.9949
AC026979.2	54.7415	-0.00991214	0.101102	-0.0980406	0.9219	0.961794
AC027018.1	16.6896	-0.220892	0.119296	-1.85162	0.0640801	0.182556
AC027020.2	6.28612	0.458883	0.364582	1.25866	0.208155	0.397093
AC027031.2	6.41688	0.576185	0.305024	1.88898	0.0588945	0.172437
AC027097.1	33.0346	0.0882233	0.0854786	1.03211	0.302021	0.503818
AC027097.2	48.3994	-0.100317	0.103308	-0.97105	0.331523	0.533271
AC027243.3	10.1275	0.30768	0.231581	1.32861	0.183978	0.366766
AC027279.1	4.586	0.265419	0.414844	0.639804	0.5223	0.701694
AC027290.1	15.9436	-0.0949857	0.12341	-0.769679	0.44149	0.635445
AC027601.2	2.45469	-0.0214397	0.330762	-0.0648189	0.948318	0.975712
AC027644.3	14.2551	0.19969	0.192102	1.0395	0.298573	0.499966
AC027682.1	2.12009	-0.334389	0.324804	-1.02951	0.30324
AC027682.2	3.63002	0.223483	0.263328	0.848689	0.396054	0.595699
AC027682.4	6.40441	-0.0772212	0.279401	-0.276382	0.782255	0.883127
AC027702.1	4.87314	-0.175784	0.219405	-0.801182	0.423026	0.619058
AC034102.3	4.15147	0.0353329	0.362287	0.0975276	0.922307	0.961938
AC034102.4	5.14663	0.122884	0.316318	0.388481	0.69766	0.828519
AC034102.5	4.22538	-0.252708	0.291292	-0.867543	0.385645	0.586011
AC034102.6	14.8619	-0.0239	0.177337	-0.134772	0.892792	0.947324
AC034139.1	4.52637	-1.11658	0.33181	-3.36511	0.000765144	0.00713597
AC034193.1	13.7201	-0.0324985	0.16932	-0.191935	0.847793	0.923562
AC034195.1	4.84601	0.461287	0.377054	1.2234	0.221179	0.411906
AC034231.1	3.80245	-0.0861344	0.380365	-0.226452	0.82085	0.905906
AC034236.2	7.31045	0.168418	0.229087	0.735172	0.462235	0.653695
AC034238.1	7.75127	-0.98717	0.251925	-3.91851	8.90977e-05	0.00135812
AC036103.1	2.93035	-0.14143	0.328614	-0.430384	0.666916	0.808532
AC036108.2	4.40887	-0.277875	0.38009	-0.731078	0.464732	0.65533
AC036176.1	12.4481	0.00827778	0.208807	0.0396432	0.968378	0.985691
AC037459.2	15.7308	-0.00703725	0.153643	-0.0458027	0.963468	0.982991
AC040169.1	5.859	-0.301046	0.338866	-0.88839	0.374331	0.575669
AC040934.1	2.77687	-0.25439	0.287121	-0.886002	0.375616	0.576729
AC040970.1	9.12775	0.716741	0.279412	2.56517	0.0103124	0.0508307
AC044849.1	37.2194	0.661327	0.1696	3.89934	9.64554e-05	0.00144847
AC046130.1	6.19317	0.015003	0.271613	0.0552368	0.95595	0.979255
AC046134.2	19.2377	0.168219	0.161433	1.04203	0.297396	0.498746
AC046143.1	2.21738	0.461628	0.421592	1.09496	0.273532
AC046158.1	2.66259	0.958604	0.3691	2.59714	0.00940043	0.0477807
AC048341.1	10.5897	0.0225633	0.152426	0.148028	0.88232	0.94185
AC048382.5	10.3047	-0.0744858	0.243797	-0.305524	0.759967	0.868487
AC048382.6	3.57747	0.323254	0.346934	0.931747	0.351467	0.553047
AC051619.5	3.60242	-0.568231	0.370997	-1.53163	0.125613	0.284364
AC051619.6	3.4899	-0.179106	0.258396	-0.693146	0.488218	0.673883
AC053513.1	44.0751	-0.180664	0.0940356	-1.92123	0.0547021	0.163736
AC053527.2	15.5906	-0.147316	0.212261	-0.694035	0.48766	0.673657
AC055733.2	4.51313	0.435977	0.313306	1.39154	0.164062	0.340121
AC055811.1	6.58582	0.628331	0.2527	2.48647	0.0129018	0.0593816
AC055839.2	10.2665	-0.0134199	0.189921	-0.0706606	0.943668	0.972904
AC055855.1	3.55589	-0.152708	0.37566	-0.406507	0.68437	0.819533
AC058791.1	46.9446	0.602644	0.163812	3.67887	0.000234273	0.00287537
AC060780.1	16.6176	-0.0503935	0.141384	-0.35643	0.721519	0.84308
AC061992.2	3.2871	1.72906	0.613661	2.81762	0.00483806	0.0294101
AC064807.1	16.6301	-0.28017	0.133038	-2.10594	0.0352099	0.122553
AC064834.1	12.4414	0.593161	0.363856	1.63021	0.103058	0.248836
AC064836.4	7.74403	0.175698	0.206631	0.850298	0.39516	0.594669
AC067852.2	31.775	-0.19828	0.0974421	-2.03485	0.0418662	0.137288
AC067852.5	3.27912	0.526248	0.295456	1.78114	0.0748898	0.201641
AC067930.8	3.41614	0.0641144	0.27784	0.23076	0.817501	0.903829
AC067945.3	10.4458	0.00321317	0.214876	0.0149536	0.988069	0.994975
AC067945.4	16.8817	0.237518	0.164728	1.44188	0.149337	0.318872
AC068025.1	3.39838	-0.0616827	0.335402	-0.183907	0.854086	0.927256
AC068025.2	23.6071	0.397269	0.173223	2.29339	0.0218253	0.0881469
AC068051.1	19.5593	0.0362039	0.301808	0.119957	0.904517	0.953817
AC068193.1	4.37467	-0.392428	0.223301	-1.75739	0.0788509	0.208504
AC068205.2	1.91038	-0.495153	0.339506	-1.45845	0.144716
AC068279.2	4.76175	0.926375	0.610888	1.51644	0.129408	0.289855
AC068282.1	43.9731	0.279704	0.0839033	3.33365	0.00085714	0.00782618
AC068338.2	15.9771	0.45757	0.148245	3.08658	0.00202474	0.0150749
AC068389.1	2.16219	-0.627841	0.327672	-1.91607	0.0553566
AC068389.3	6.74043	0.573755	0.22902	2.50526	0.0122361	0.0572094
AC068473.5	4.83356	0.396507	0.305912	1.29615	0.194924	0.380297
AC068481.1	2.61612	0.0793024	0.38618	0.205351	0.837298	0.917366
AC068533.3	4.74287	0.301628	0.273129	1.10434	0.269444	0.468417
AC068587.4	119.41	-0.43128	0.207268	-2.08079	0.0374535	0.127508
AC068620.1	2.14843	0.0248127	0.410378	0.060463	0.951787
AC068631.1	4.47711	0.0838603	0.230146	0.364379	0.715575	0.839873
AC068633.1	10.7148	0.394468	0.292866	1.34692	0.178005	0.358896
AC068724.3	46.0252	-0.20213	0.115471	-1.75048	0.0800347	0.210145
AC068831.4	2.137	0.286663	0.419567	0.683236	0.494458
AC068888.1	39.4339	0.138506	0.113829	1.21679	0.223683	0.414555
AC069185.1	4.62941	-0.0945416	0.289269	-0.326829	0.743797	0.858399
AC069213.1	2.10582	-0.132643	0.469664	-0.282421	0.77762
AC069224.1	2.31935	-0.504521	0.333774	-1.51156	0.130645	0.291466
AC069234.1	3.32106	-0.859033	0.332116	-2.58654	0.00969438	0.0487505
AC069272.1	11.9266	-0.727076	0.167329	-4.34518	1.39158e-05	0.000310174
AC069287.2	4.0407	-0.246288	0.243	-1.01353	0.310806	0.512145
AC069287.3	15.1356	0.340032	0.206778	1.64443	0.100087	0.244079
AC069431.1	4.27482	0.408624	0.348737	1.17173	0.241307	0.436657
AC069544.1	8.76574	0.166477	0.189806	0.877092	0.380436	0.581651
AC069547.2	2.19714	0.576015	0.501655	1.14823	0.250874
AC072022.2	6.4971	0.448472	0.285798	1.56919	0.116604	0.271192
AC072061.1	8.14217	-0.0130663	0.23483	-0.0556417	0.955627	0.979181
AC073046.1	4.62583	0.63063	0.265488	2.37536	0.0175318	0.0747235
AC073046.3	4.22595	-0.201149	0.274653	-0.732376	0.463939	0.654929
AC073111.4	87.1933	-0.448243	0.0666372	-6.72662	1.73653e-11	3.78724e-09
AC073115.1	3.98965	-0.685252	0.33192	-2.06451	0.0389693	0.131
AC073115.2	12.3454	-0.338331	0.27894	-1.21292	0.225162	0.416479
AC073167.1	26.3667	-0.0893598	0.163758	-0.545682	0.585284	0.750519
AC073195.1	3.9678	-0.392541	0.313028	-1.25401	0.209838	0.399135
AC073254.1	21.6752	0.00215418	0.137109	0.0157114	0.987465	0.9949
AC073320.1	1.83442	-0.466837	0.471072	-0.991009	0.321681
AC073332.1	66.9123	-0.0701269	0.128707	-0.544858	0.585851	0.750729
AC073333.1	2.68543	0.38912	0.429505	0.905971	0.364951	0.565489
AC073342.1	23.2488	-0.105754	0.143551	-0.736704	0.461303	0.652703
AC073343.2	9.00801	0.102078	0.192549	0.530137	0.596017	0.758518
AC073389.1	7.36691	-0.0896608	0.275679	-0.325236	0.745002	0.858613
AC073475.1	14.0881	-0.0962988	0.195139	-0.493489	0.621667	0.776112
AC073517.1	3.19206	0.563683	0.371147	1.51876	0.128823	0.289046
AC073529.1	10.3041	-0.421147	0.214139	-1.9667	0.0492181	0.15244
AC073530.1	1.92952	-0.937616	0.472886	-1.98275	0.0473952
AC073569.2	9.02821	-0.261669	0.160809	-1.62721	0.103693	0.249822
AC073578.1	8.82273	4.25503	0.706611	6.02174	1.72554e-09	1.83919e-07
AC073840.1	9.50084	-0.476354	0.164954	-2.8878	0.00387941	0.024826
AC073842.2	6.37284	-0.123644	0.192054	-0.643799	0.519706	0.699986
AC073863.1	2.78944	0.168606	0.385727	0.437113	0.66203	0.804607
AC073896.2	28.0696	0.0703873	0.118583	0.593571	0.552799	0.725398
AC073912.1	2.70614	0.2148	0.46642	0.46053	0.645136	0.792844
AC073934.1	7.78437	-0.328015	0.239117	-1.37177	0.170134	0.348681
AC074032.1	31.5497	0.130323	0.0897623	1.45186	0.146539	0.314749
AC074044.1	2.16518	0.60428	0.347057	1.74115	0.0816565
AC074117.1	8.47986	-0.175342	0.209508	-0.836921	0.402637	0.601165
AC074351.1	1.93571	-0.264497	0.342348	-0.772597	0.439761
AC078777.1	5.71209	0.172771	0.285653	0.604828	0.545293	0.720082
AC078785.1	17.9523	-0.347757	0.129725	-2.68072	0.00734641	0.0398772
AC078795.1	8.55319	0.0855346	0.165638	0.516396	0.605578	0.765402
AC078845.1	29.1982	0.316824	0.157351	2.01348	0.0440641	0.141804
AC078846.1	10.4411	-0.378591	0.195668	-1.93487	0.0530068	0.160551
AC078881.1	12.965	0.0782028	0.195589	0.399832	0.68928	0.822841
AC078883.1	47.1668	0.192755	0.0895067	2.15352	0.0312778	0.113662
AC078929.1	2.93513	-0.0379999	0.42366	-0.0896943	0.92853	0.9652
AC079140.6	2.40352	0.18118	0.400555	0.452323	0.651037	0.796779
AC079142.1	12.405	0.45054	0.226503	1.98911	0.0466893	0.147496
AC079209.2	6.3174	0.537191	0.242772	2.21274	0.0269157	0.101993
AC079305.1	22.3648	0.914145	0.238587	3.83149	0.000127371	0.00179663
AC079305.3	7.7447	0.21392	0.179811	1.18969	0.234167	0.427512
AC079313.2	3.20098	-0.0547617	0.36705	-0.149194	0.881401	0.941081
AC079385.1	4.3708	-0.0207098	0.232346	-0.0891333	0.928976	0.96534
AC079447.1	31.6483	-0.251877	0.135464	-1.85936	0.0629762	0.180646
AC079584.2	3.25498	-0.120855	0.275293	-0.439003	0.660659	0.803446
AC079742.1	1.91652	0.0160232	0.341188	0.046963	0.962543
AC079781.5	216.353	-0.022419	0.0549998	-0.407619	0.683553	0.819247
AC079793.1	467.834	0.0693542	0.110779	0.626059	0.531276	0.708768
AC079807.1	14.4196	-0.132367	0.136027	-0.973094	0.330506	0.5321
AC079848.1	2.33438	-0.195612	0.379819	-0.515012	0.606544	0.766132
AC079921.1	36.6754	0.786167	0.175634	4.47617	7.59938e-06	0.000194474
AC079922.2	25.9069	-0.309466	0.114085	-2.71261	0.00667565	0.0372575
AC080162.1	9.35413	0.117567	0.194301	0.605076	0.545129	0.720059
AC083798.2	39.9688	-0.0436502	0.112723	-0.387235	0.698582	0.829267
AC083799.1	2.24217	-0.619633	0.437455	-1.41645	0.156644
AC083862.3	4.25338	0.108985	0.302695	0.360047	0.718812	0.841926
AC083870.1	16.1099	-0.0405147	0.197247	-0.2054	0.837259	0.917366
AC083880.1	19.0052	-0.106243	0.111072	-0.956521	0.338809	0.540934
AC083949.1	2.93228	-0.470895	0.343766	-1.36981	0.170745	0.349427
AC083973.1	3.11542	0.882431	0.411908	2.1423	0.0321693	0.115744
AC084018.2	7.99332	-0.988226	0.210107	-4.70344	2.55816e-06	8.20464e-05
AC084024.3	2.50378	-0.56405	0.388658	-1.45128	0.146703	0.315005
AC084198.2	20.5142	0.146977	0.172688	0.851114	0.394706	0.594365
AC084357.2	4.27711	0.421295	0.253669	1.66081	0.0967524	0.238482
AC087071.2	7.33285	-0.128527	0.176683	-0.727443	0.466955	0.657223
AC087164.1	6.44163	0.503818	0.205511	2.45154	0.0142247	0.0639345
AC087239.1	74.5572	0.491894	0.130063	3.78196	0.000155597	0.00208878
AC087276.2	9.06355	-0.10399	0.240075	-0.433156	0.664902	0.807059
AC087286.2	39.2111	0.437914	0.113988	3.84174	0.000122166	0.00174044
AC087286.3	5.14414	0.26836	0.275588	0.973771	0.33017	0.531753
AC087289.5	2.69362	0.437068	0.368357	1.18653	0.235411	0.428727
AC087294.1	4.08166	0.474729	0.315189	1.50617	0.132023	0.293163
AC087362.1	4.29642	0.224195	0.297362	0.753947	0.450881	0.643934
AC087386.1	1.38254	-0.795352	0.650882	-1.22196	0.221723
AC087439.1	2.92702	-0.145844	0.306009	-0.476599	0.633648	0.785123
AC087500.1	9.95993	-0.123708	0.262743	-0.470832	0.637761	0.787791
AC087623.2	30.537	-0.000907332	0.12017	-0.00755039	0.993976	0.99813
AC087645.2	9.0755	1.03846	0.279877	3.71042	0.000206914	0.00259577
AC087741.1	10.9688	0.0791976	0.245324	0.322828	0.746825	0.859823
AC087854.1	49.4298	-0.0218182	0.09735	-0.224122	0.822663	0.906803
AC089983.1	66.6964	0.280647	0.202392	1.38665	0.165547	0.341949
AC090061.1	9.86333	0.0803385	0.181389	0.442908	0.657832	0.801407
AC090114.2	10.6579	-0.0845022	0.220251	-0.383664	0.701228	0.830946
AC090152.1	16.2275	0.174084	0.223846	0.777694	0.436749	0.632481
AC090204.1	11.6735	0.594141	0.284419	2.08897	0.0367108	0.125886
AC090360.1	2.93333	1.36395	0.749703	1.81932	0.0688632	0.191413
AC090517.5	19.2816	0.0601923	0.112188	0.53653	0.591592	0.755273
AC090518.1	3.50162	-0.105469	0.441302	-0.238996	0.811109	0.900554
AC090579.1	2.7637	-0.424754	0.352205	-1.20598	0.227823	0.419223
AC090587.2	11.1816	0.31653	0.17138	1.84695	0.0647545	0.183997
AC090617.3	2.56507	-0.155064	0.318713	-0.486531	0.626591	0.779994
AC090617.4	2.23246	0.214432	0.390333	0.549358	0.58276
AC090644.1	5.40494	0.337314	0.260156	1.29658	0.194774	0.38011
AC090772.1	12.3172	0.500175	0.185091	2.70232	0.00688567	0.0380402
AC090772.2	34.1404	-0.0170372	0.106966	-0.159277	0.873451	0.937031
AC090825.1	35.7141	0.0501765	0.131137	0.382627	0.701997	0.831469
AC090912.1	2.06524	0.832911	0.420108	1.98261	0.0474106
AC090921.1	2.78033	-0.389181	0.462592	-0.841306	0.400176	0.599067
AC090945.1	5.75002	0.0829285	0.206754	0.401098	0.688348	0.822559
AC090948.4	7.45044	0.744241	0.310603	2.39612	0.0165698	0.0719209
AC090971.2	10.78	-0.124342	0.153582	-0.809612	0.418163	0.614688
AC091045.1	7.12889	0.157013	0.228755	0.686377	0.492475	0.677088
AC091057.2	6.41282	-0.0507236	0.2533	-0.200251	0.841284	0.919439
AC091057.6	9.24332	0.493877	0.22739	2.17194	0.0298601	0.109843
AC091132.4	11.9166	1.02287	0.285099	3.58776	0.000333536	0.00381923
AC091153.2	5.6937	0.341651	0.204935	1.66712	0.0954913	0.236122
AC091153.3	1.98671	0.379783	0.408323	0.930105	0.352317
AC091180.2	8.92387	-0.182203	0.194087	-0.938768	0.34785	0.549857
AC091180.3	3.01056	0.204629	0.331356	0.61755	0.536872	0.712812
AC091180.5	8.67666	-0.0202073	0.209003	-0.0966844	0.922977	0.962351
AC091271.1	34.3147	0.244526	0.138806	1.76164	0.0781303	0.207139
AC091564.2	2.71518	-0.350064	0.427845	-0.818202	0.413242	0.610094
AC091729.3	8.23856	-0.271603	0.264931	-1.02518	0.305276	0.506684
AC091814.1	5.12554	0.345395	0.341516	1.01136	0.311845	0.51332
AC091887.1	2.1671	-1.04889	0.323719	-3.24014	0.00119472
AC091965.1	2.76092	-0.0799734	0.290363	-0.275425	0.782989	0.883632
AC091978.1	6.5467	0.0418715	0.192335	0.217701	0.827662	0.910223
AC091982.3	8.4905	-0.123562	0.185035	-0.667778	0.504275	0.687234
AC092053.2	3.64595	1.0961	0.292751	3.74414	0.00018101	0.00234123
AC092053.3	8.71774	0.46957	0.19737	2.37914	0.0173531	0.0743196
AC092053.4	3.55138	1.86362	0.418838	4.4495	8.60689e-06	0.000213228
AC092079.2	2.89166	-0.95127	0.37543	-2.53381	0.0112829	0.0539811
AC092112.1	2.33357	-0.511812	0.382425	-1.33833	0.180788	0.362402
AC092115.3	5.89744	0.142475	0.243512	0.585085	0.55849	0.729423
AC092117.1	2.54082	0.316466	0.342501	0.923987	0.355493	0.556417
AC092119.3	2.41773	-0.272424	0.431073	-0.631968	0.527408	0.705725
AC092120.3	5.26955	0.885207	0.246778	3.58706	0.000334427	0.00382634
AC092139.1	2.31075	0.828082	0.404126	2.04907	0.0404556	0.134309
AC092142.1	5.04657	-0.743466	0.32581	-2.2819	0.0224953	0.0899051
AC092159.2	2.96628	0.325846	0.307965	1.05806	0.290028	0.491269
AC092164.1	10.3487	-0.0342467	0.151987	-0.225326	0.821726	0.906591
AC092279.1	15.8618	0.24892	0.129628	1.92026	0.0548245	0.163946
AC092295.2	6.99603	-0.347683	0.284578	-1.22175	0.221803	0.412634
AC092329.4	22.8638	-0.000237327	0.156049	-0.00152085	0.998787	0.999703
AC092338.3	5.77878	-0.0688838	0.225744	-0.305141	0.760259	0.868529
AC092368.3	4.79456	0.00714036	0.24689	0.0289212	0.976927	0.989704
AC092445.1	2.25222	0.208766	0.431605	0.483698	0.6286
AC092535.4	10.6709	0.107023	0.355483	0.301062	0.763367	0.870524
AC092567.1	7.19788	-0.650322	0.178497	-3.64331	0.000269152	0.00323348
AC092574.2	5.43622	-0.761529	0.286713	-2.65607	0.00790578	0.0421641
AC092640.1	3.72916	-0.654863	0.327916	-1.99704	0.0458203	0.14559
AC092645.2	3.59969	-0.0967048	0.354332	-0.272921	0.784914	0.884982
AC092650.1	14.1113	0.250457	0.214907	1.16542	0.243849	0.439517
AC092651.3	2.17918	-0.0366856	0.401739	-0.091317	0.927241
AC092652.1	32.0318	-0.121519	0.148196	-0.819989	0.412223	0.609341
AC092652.2	61.3456	0.00786281	0.135662	0.0579587	0.953782	0.978335
AC092683.1	105.367	-0.137064	0.100879	-1.3587	0.174242	0.353667
AC092683.2	24.9677	-0.078381	0.144432	-0.542686	0.587346	0.751803
AC092745.5	5.90416	0.137386	0.234263	0.586462	0.557565	0.728416
AC092747.4	4.03921	0.0193527	0.330778	0.0585067	0.953345	0.978115
AC092755.2	5.66933	-0.0368604	0.24961	-0.147672	0.882602	0.941889
AC092803.1	3.93079	-0.301891	0.273775	-1.1027	0.27016	0.469106
AC092811.1	3.0034	0.297712	0.354091	0.840779	0.400472	0.599329
AC092821.3	286.154	-0.426596	0.112474	-3.79284	0.000148935	0.00202426
AC092835.1	9.04279	0.0566568	0.195722	0.289476	0.772217	0.877035
AC092849.1	2.02464	-0.127543	0.458887	-0.277939	0.781059
AC092902.4	10.6878	0.125978	0.372832	0.337894	0.735443	0.852203
AC092910.3	12.0251	0.313624	0.147724	2.12303	0.0337513	0.119168
AC092919.1	9.49359	-0.184245	0.154912	-1.18935	0.2343	0.427563
AC092944.1	29.6074	0.341247	0.166482	2.04975	0.0403886	0.134149
AC093010.2	37.5976	-0.17716	0.123519	-1.43427	0.151495	0.322159
AC093019.2	10.7916	0.5207	0.222128	2.34414	0.0190708	0.0796077
AC093157.1	64.8219	-0.226977	0.104783	-2.16617	0.0302985	0.110956
AC093227.1	2.5337	-0.193275	0.305863	-0.6319	0.527452	0.705725
AC093249.6	9.93942	-0.315745	0.1852	-1.70489	0.0882146	0.223626
AC093323.1	90.7959	-0.408073	0.0636629	-6.40991	1.45608e-10	2.06414e-08
AC093423.2	51.3048	0.273306	0.103233	2.64745	0.00811012	0.042835
AC093462.1	5.68803	-0.355274	0.247349	-1.43633	0.150909	0.3212
AC093484.3	13.2259	0.193307	0.181997	1.06214	0.28817	0.489259
AC093495.1	11.3806	0.0706411	0.222378	0.317662	0.750741	0.862789
AC093510.1	5.28794	-0.0727803	0.3308	-0.220013	0.825861	0.909031
AC093512.2	53.2493	-0.209993	0.124367	-1.68849	0.0913174	0.229321
AC093525.4	2.25011	0.838201	0.533824	1.57018	0.116372
AC093525.7	3.53671	1.17144	0.356733	3.28381	0.00102415	0.00898972
AC093535.1	15.4882	1.37337	0.3951	3.47601	0.000508924	0.00532043
AC093567.1	2.55734	0.0839356	0.408935	0.205254	0.837373	0.917366
AC093575.1	2.02257	-0.371407	0.43501	-0.85379	0.393221
AC093627.4	2.4705	-0.281352	0.458692	-0.613378	0.539626	0.715397
AC093627.5	5.16267	-0.269326	0.204563	-1.31659	0.187976	0.372067
AC093635.1	10.6189	-0.190292	0.228985	-0.83102	0.405962	0.603431
AC093673.1	1.67555	-0.0388883	0.380095	-0.102312	0.918509
AC093690.1	2.56734	0.206832	0.438959	0.471188	0.637507	0.787633
AC093827.4	13.3945	-0.0536664	0.191717	-0.279925	0.779535	0.882069
AC093865.1	7.56572	0.111103	0.364697	0.304645	0.760637	0.868529
AC093916.1	2.56764	-0.335956	0.677416	-0.495938	0.619938	0.7747
AC095057.3	3.67373	0.13946	0.250328	0.557111	0.577452	0.744856
AC096564.1	4.60917	0.220194	0.295219	0.745867	0.455748	0.647714
AC096677.1	28.063	0.262157	0.134332	1.95157	0.0509898	0.156356
AC097359.2	2.64293	0.511145	0.333176	1.53416	0.12499	0.283362
AC097369.2	2.45288	-0.336448	0.341369	-0.985585	0.324337	0.526365
AC097376.3	61.3072	-0.256005	0.0615341	-4.16037	3.17736e-05	0.000598171
AC097382.2	15.04	0.164635	0.128561	1.2806	0.200335	0.387073
AC097382.3	22.5318	-0.361085	0.153387	-2.35408	0.0185686	0.0781119
AC097460.1	3.60568	-0.42387	0.252346	-1.67972	0.0930113	0.232206
AC097467.3	6.33729	-0.441958	0.197795	-2.23442	0.0254552	0.0978973
AC097534.1	2.50025	-0.251923	0.368938	-0.682833	0.494713	0.678314
AC097534.2	23.5485	0.0236262	0.223093	0.105903	0.915659	0.958315
AC097634.3	5.53233	0.306254	0.217189	1.41008	0.158516	0.332169
AC097662.1	2.98	0.350072	0.430892	0.812437	0.416541	0.613112
AC097713.1	5.05356	0.160965	0.321551	0.500589	0.616661	0.772106
AC098484.4	16.6646	0.255302	0.122006	2.09254	0.03639	0.125067
AC098829.1	13.3598	0.135035	0.202748	0.666027	0.505394	0.688277
AC099050.1	2.19989	0.104617	0.568147	0.184137	0.853906
AC099063.1	29.7315	-0.360157	0.207821	-1.73302	0.0830923	0.215105
AC099063.4	21.3442	-0.636197	0.1167	-5.45153	4.9937e-08	3.05309e-06
AC099343.3	34.1	-0.0132522	0.105308	-0.125842	0.899857	0.951613
AC099489.1	4.70645	0.404557	0.296415	1.36483	0.172305	0.351424
AC099518.4	2.01978	0.24632	0.3564	0.691135	0.48948
AC099522.2	4.46518	-0.302786	0.235675	-1.28476	0.198875	0.38525
AC099535.2	5.05491	0.674805	0.365574	1.84588	0.06491	0.184177
AC099560.1	12.8559	-0.165165	0.16435	-1.00496	0.314917	0.516458
AC099778.1	7.91076	0.0315636	0.172813	0.182646	0.855076	0.927647
AC099850.1	5.21696	-0.778595	0.27131	-2.86976	0.00410787	0.0258354
AC100763.1	5.66241	-0.363732	0.243023	-1.4967	0.134472	0.296523
AC100778.3	11.2635	0.40082	0.255676	1.56769	0.116953	0.271662
AC100786.1	2.62456	-0.466801	0.51238	-0.911044	0.362272	0.563354
AC100793.2	5.19042	-1.12692	0.313756	-3.5917	0.000328528	0.00377102
AC100793.3	2.99908	-0.20239	0.330075	-0.613165	0.539767	0.715517
AC100810.1	57.7091	-0.130398	0.153989	-0.846801	0.397106	0.596353
AC100830.1	4.40498	0.0685974	0.298583	0.229743	0.818291	0.90437
AC100861.1	12.7007	0.0408684	0.251473	0.162516	0.8709	0.935658
AC103409.1	2.70958	-0.694109	0.407433	-1.70362	0.0884527	0.223894
AC103563.7	55.7146	-0.233123	0.145768	-1.59928	0.109759	0.260366
AC103591.3	18.4813	0.473861	0.200617	2.36202	0.0181754	0.0769809
AC103691.1	2.1113	0.251084	0.465947	0.538867	0.589978
AC103724.3	14.5657	0.200077	0.172788	1.15793	0.246892	0.442996
AC103739.2	2.41616	1.00414	0.446551	2.24864	0.0245352	0.0952856
AC103760.1	2.53089	-0.156839	0.421165	-0.372394	0.7096	0.836044
AC103810.2	2.98357	0.571833	0.400429	1.42805	0.153277	0.324814
AC103858.1	11.2392	-0.624619	0.267675	-2.3335	0.0196219	0.0814272
AC103876.1	3.73585	2.16291	0.423929	5.10204	3.36006e-07	1.50423e-05
AC104035.1	16.6516	0.51394	0.393687	1.30545	0.191738	0.376361
AC104041.1	7.69491	0.11655	0.371411	0.313805	0.753669	0.864657
AC104066.4	5.47911	-0.0808283	0.265406	-0.304546	0.760712	0.868545
AC104078.1	2.42301	0.114864	0.420978	0.272851	0.784968	0.884982
AC104078.2	2.31774	-0.131179	0.438046	-0.299464	0.764586	0.871354
AC104109.2	8.91066	0.590279	0.223578	2.64014	0.00828715	0.0435267
AC104123.1	5.2548	0.584434	0.316899	1.84423	0.0651501	0.184465
AC104134.1	3.14294	0.19199	0.383693	0.500373	0.616813	0.772228
AC104162.2	51.7262	0.282987	0.124237	2.2778	0.0227387	0.0906222
AC104170.1	11.8951	0.221158	0.229776	0.962493	0.335802	0.537769
AC104316.1	16.4883	0.635601	0.126393	5.02878	4.93623e-07	2.08262e-05
AC104365.1	56.3647	0.337943	0.11352	2.97695	0.00291135	0.019766
AC104389.5	9.2325	-0.19483	0.185817	-1.0485	0.294407	0.495341
AC104461.1	2.40968	-0.600445	0.329308	-1.82335	0.0682497	0.190304
AC104472.4	2.48808	0.241708	0.347953	0.694658	0.48727	0.673319
AC104506.1	2.86854	0.829772	0.345653	2.40059	0.0163687	0.071288
AC104530.1	2.04154	0.288108	0.480392	0.599735	0.548683
AC104590.1	2.28982	-0.200687	0.396017	-0.506764	0.61232
AC104596.1	20.3841	-0.189131	0.170064	-1.11212	0.266088	0.464712
AC104695.2	20.201	0.427296	0.12627	3.38398	0.000714425	0.00681516
AC104794.3	2.63574	0.115997	0.399081	0.290659	0.771312	0.876413
AC104806.2	14.287	-0.670135	0.129267	-5.1841	2.17065e-07	1.06107e-05
AC104850.2	16.96	0.312743	0.208216	1.50201	0.133095	0.29451
AC104958.1	2.53768	0.627934	0.335247	1.87305	0.0610615	0.177114
AC104971.1	2.51997	0.209136	0.410489	0.509481	0.610415	0.768599
AC104971.3	2.71171	-0.63651	0.360162	-1.76729	0.0771803	0.205583
AC104984.2	2.09159	0.460405	0.555234	0.82921	0.406986
AC104984.3	3.2069	1.02553	0.390377	2.62704	0.00861324	0.0447258
AC104984.4	2.81436	-1.09244	0.379196	-2.88095	0.00396481	0.0252267
AC105020.6	12.0296	-0.616351	0.189179	-3.25804	0.00112186	0.00965865
AC105052.4	95.8375	0.427573	0.266558	1.60406	0.108702	0.258377
AC105206.3	2.70991	-1.22426	0.519893	-2.35482	0.0185316	0.0780463
AC105285.1	5.4819	-0.0277902	0.214932	-0.129297	0.897122	0.949997
AC105339.6	8.81652	-0.121199	0.211734	-0.57241	0.567044	0.736389
AC105402.3	91.8189	0.35857	0.153669	2.3334	0.0196273	0.0814272
AC105402.4	5.52337	0.347313	0.240175	1.44609	0.148153	0.317062
AC105446.1	13.5155	0.0326052	0.266656	0.122274	0.902682	0.953101
AC105450.1	5.21527	1.90836	0.43645	4.37246	1.22853e-05	0.000282722
AC105916.1	7.34389	-0.0321207	0.283895	-0.113143	0.909917	0.956002
AC106037.3	4.19705	0.457818	0.392906	1.16521	0.243934	0.439615
AC106707.1	3.71194	-0.651478	0.319549	-2.03874	0.0414757	0.136265
AC106791.1	27.6722	0.0996733	0.175525	0.567859	0.570131	0.73921
AC106795.2	2.38533	0.563599	0.455797	1.23651	0.216268	0.406283
AC106795.3	22.908	0.577262	0.171586	3.36427	0.000767476	0.00714832
AC106818.2	13.7871	-0.283742	0.18796	-1.50959	0.131149	0.292187
AC106865.2	6.70776	-0.0415696	0.248662	-0.167173	0.867234	0.93389
AC107068.2	10.7172	-0.1049	0.147759	-0.709936	0.477744	0.665161
AC107081.2	9.31315	-0.0248178	0.199419	-0.124451	0.900958	0.952351
AC107214.1	6.20991	-0.222343	0.247368	-0.898835	0.36874	0.569667
AC107223.1	34.1499	-0.274039	0.305495	-0.897034	0.369701	0.570758
AC107959.1	12.5129	0.0525429	0.151611	0.346563	0.72892	0.848312
AC108047.1	3.34048	0.724106	0.376044	1.92559	0.0541553	0.162615
AC108134.3	23.2041	-0.41508	0.494095	-0.840081	0.400863	0.599434
AC108449.1	3.58083	0.446001	0.351772	1.26787	0.204844	0.392921
AC108479.3	2.90433	0.47983	0.385919	1.24334	0.213741	0.403676
AC108519.1	16.65	0.214207	0.286147	0.74859	0.454104	0.646648
AC108718.1	3.02307	0.489117	0.395803	1.23576	0.216549	0.406596
AC108925.1	3.3045	-1.16702	0.561313	-2.07908	0.0376097	0.127859
AC109446.3	2.2627	0.326905	0.34158	0.957038	0.338548
AC109454.2	2.41783	0.326013	0.451597	0.721911	0.470349	0.659447
AC109460.1	1.85934	0.524188	0.430699	1.21706	0.223581
AC109460.2	2.41825	0.16854	0.323593	0.520839	0.602479	0.762975
AC109460.4	4.78785	-0.228591	0.323983	-0.705565	0.480459	0.667416
AC109587.1	22.1085	0.336005	0.122911	2.73373	0.00626222	0.035609
AC109927.1	3.14974	0.806373	0.422504	1.90856	0.0563191	0.166867
AC110611.1	5.65584	-0.00111796	0.208325	-0.00536641	0.995718	0.998593
AC110611.2	9.30237	-0.366799	0.230755	-1.58956	0.111935	0.264025
AC110769.2	7.28901	0.463723	0.208403	2.22512	0.0260729	0.099663
AC110795.1	3.17915	-0.490025	0.315783	-1.55178	0.120715	0.277302
AC111170.1	5.33297	0.281585	0.292255	0.96349	0.335302	0.53721
AC111182.1	35.6852	-0.211157	0.220157	-0.959122	0.337497	0.539722
AC112254.1	1.95635	0.097883	0.436114	0.224444	0.822412
AC112719.2	6.04989	0.0676628	0.196605	0.344157	0.730728	0.849291
AC112722.1	2.34264	0.212668	0.341591	0.62258	0.53356	0.710709
AC112907.3	6.07773	-0.480839	0.267789	-1.79559	0.0725597	0.198114
AC113143.3	4.95092	-0.837385	0.232819	-3.59672	0.000322259	0.0037154
AC113410.4	11.8722	-0.0627328	0.20434	-0.307002	0.758842	0.867942
AC113414.1	1.99721	-0.480796	0.509309	-0.944017	0.345161
AC114271.1	27.7569	0.429108	0.141206	3.03887	0.00237465	0.0169385
AC114488.2	2.84252	1.10228	0.414009	2.66247	0.00775706	0.0415586
AC114760.2	16.0159	0.639916	0.237236	2.69738	0.00698874	0.0384449
AC114763.1	4.48834	-0.215762	0.314247	-0.686601	0.492334	0.677088
AC114956.3	15.4518	-0.00386499	0.165386	-0.0233695	0.981355	0.991445
AC114980.1	2.8508	-0.204086	0.345564	-0.590589	0.554796	0.727144
AC115618.1	10.722	-0.0884704	0.194277	-0.455384	0.648833	0.795318
AC116158.1	2.68526	0.528056	0.422072	1.2511	0.210897	0.400393
AC116158.2	7.60449	0.704173	0.21616	3.25765	0.00112339	0.00965865
AC116158.3	18.8903	0.285094	0.147661	1.93074	0.0535153	0.161489
AC116337.3	4.27853	-0.65124	0.471711	-1.38059	0.167405	0.344582
AC116348.3	2.86482	0.0589096	0.361788	0.162829	0.870653	0.935658
AC116366.1	7.14029	0.581108	0.241843	2.40283	0.0162686	0.0709758
AC116366.2	4.93545	-0.23422	0.328827	-0.71229	0.476285	0.663635
AC116407.2	12.0193	-0.183721	0.143444	-1.28079	0.200269	0.386997
AC116535.1	5.63454	-0.255572	0.20717	-1.23363	0.21734	0.407379
AC116903.2	3.82312	0.0995956	0.370343	0.268928	0.787985	0.886546
AC117382.2	6.87081	0.334513	0.256042	1.30648	0.19139	0.37599
AC117383.1	2.24902	-0.23132	0.37832	-0.61144	0.540908
AC117481.1	2.95518	0.155266	0.292526	0.530777	0.595573	0.758424
AC117528.1	2.19462	-0.157114	0.35564	-0.441778	0.65865
AC118549.1	133.94	0.141363	0.0638197	2.21503	0.026758	0.101586
AC119396.1	510.407	-0.298601	0.0670995	-4.45012	8.58208e-06	0.000213064
AC119403.1	2.40847	-0.299478	0.416446	-0.719129	0.472061	0.660604
AC119673.2	13.7008	0.113905	0.601331	0.189421	0.849763	0.925106
AC120193.1	7.43758	0.744689	0.26895	2.76887	0.00562505	0.0327747
AC121761.1	4.62597	-0.0551401	0.236197	-0.23345	0.815412	0.902777
AC122719.3	4.96612	0.275313	0.331124	0.831449	0.40572	0.603261
AC123512.1	3.43467	0.988023	0.502834	1.96491	0.0494249	0.152836
AC123567.2	3.78979	0.694385	0.276614	2.51031	0.0120627	0.0565477
AC123768.3	8.05313	-0.0282144	0.20909	-0.134939	0.89266	0.947324
AC123912.1	10.41	-0.375568	0.364362	-1.03076	0.302656	0.504521
AC124014.1	10.6328	0.268061	0.206041	1.30101	0.193255	0.378238
AC124016.1	23.1471	-0.0532256	0.166261	-0.320134	0.748867	0.861334
AC124248.1	5.15754	2.53914	0.60793	4.1767	2.9577e-05	0.000567367
AC125494.1	33.5387	-0.0552018	0.0911452	-0.605647	0.544749	0.719698
AC125611.3	6.48959	0.290046	0.272745	1.06343	0.287587	0.488686
AC126121.3	3.65101	0.112324	0.317916	0.353314	0.723853	0.844903
AC127035.1	6.3529	0.336055	0.203871	1.64837	0.0992772	0.242647
AC127070.1	7.03428	-0.198278	0.203349	-0.97506	0.329531	0.531266
AC127496.5	2.30277	-0.489345	0.40198	-1.21733	0.223477	0.414315
AC127502.2	6.06651	-0.218757	0.223024	-0.980867	0.326658	0.528741
AC127521.1	29.8279	-0.372632	0.142186	-2.62075	0.00877377	0.0454262
AC127526.1	5.02898	0.382796	0.279293	1.37059	0.170504	0.349085
AC127526.2	16.8382	0.196894	0.32748	0.60124	0.54768	0.721843
AC127526.4	4.64162	0.953604	0.405121	2.35388	0.0185789	0.0781203
AC129492.1	3.03205	-0.479581	0.271287	-1.7678	0.0770949	0.205502
AC129803.1	2.4743	-0.225811	0.291468	-0.774737	0.438495	0.633284
AC130324.2	4.2141	-0.168121	0.271856	-0.618418	0.5363	0.71232
AC131237.1	6.08572	0.340074	0.31794	1.06962	0.284791	0.485882
AC131568.1	2.07785	-0.627841	0.327672	-1.91607	0.0553566
AC131571.1	23.4484	0.0294508	0.121037	0.243321	0.807757	0.898381
AC131971.1	34.769	0.393484	0.155661	2.52784	0.0114768	0.0545956
AC132192.1	2.37601	-0.086221	0.34011	-0.253509	0.799875	0.893599
AC132192.2	7.65459	0.547704	0.241348	2.26935	0.0232469	0.0920268
AC132938.3	13.6122	0.28683	0.225525	1.27183	0.203432	0.391403
AC133550.2	8.02978	0.377172	0.180453	2.09014	0.0366052	0.125645
AC133552.5	5.27251	-0.152575	0.205642	-0.741947	0.45812	0.649885
AC133644.2	13.0135	-0.199823	0.313708	-0.636973	0.524142	0.703222
AC133919.2	8.05472	0.0424221	0.300691	0.141082	0.887805	0.944391
AC134772.1	2.9198	0.0426259	0.4282	0.0995467	0.920704	0.961112
AC135178.4	2.04249	0.441121	0.413948	1.06564	0.286584
AC135457.1	44.517	0.068772	0.0985186	0.698061	0.485139	0.671615
AC135507.1	2.25203	0.236439	0.3475	0.680402	0.49625
AC135782.3	2.9767	-0.171266	0.336569	-0.508858	0.610852	0.768635
AC136475.1	30.9742	0.0222976	0.290937	0.0766405	0.93891	0.970594
AC136475.2	7.66704	0.549984	0.357614	1.53793	0.124067	0.281854
AC136475.3	103.896	0.349191	0.335636	1.04038	0.298161	0.499614
AC136475.5	5.12405	-0.429864	0.609003	-0.705849	0.480282	0.66731
AC137810.1	32.2432	0.384741	0.144389	2.66462	0.00770759	0.0414031
AC138028.2	2.3699	0.233857	0.337039	0.693857	0.487772	0.673681
AC138028.4	2.4944	0.628203	0.327025	1.92097	0.0547361	0.163769
AC138035.1	3.68097	0.326544	0.341627	0.955849	0.339148	0.541172
AC138123.1	724.478	0.188695	0.115685	1.6311	0.102869	0.248597
AC138150.1	44.4097	-0.15108	0.149291	-1.01198	0.311547	0.513009
AC138466.1	2.19376	1.24793	0.514213	2.42687	0.0152297
AC138627.1	2.01944	-0.337255	0.413689	-0.815238	0.414936
AC138811.1	2.57503	-0.332414	0.344408	-0.965173	0.334458	0.536222
AC138965.2	7.54957	0.435953	0.246615	1.76775	0.0771025	0.205502
AC138969.1	15.0855	0.636851	0.233951	2.72216	0.00648573	0.0365428
AC139019.1	2.66639	-0.287253	0.397095	-0.723388	0.469442	0.658827
AC139149.1	2.15814	0.264612	0.406471	0.650999	0.515047
AC139491.1	4.99545	0.890723	0.443146	2.01	0.0444315	0.142567
AC139491.3	3.34547	-0.126363	0.410414	-0.30789	0.758166	0.867594
AC139530.1	29.6988	-0.127805	0.121079	-1.05555	0.291174	0.492042
AC139720.1	257.708	0.0191718	0.119338	0.160651	0.872368	0.936374
AC139769.2	5.68654	0.333228	0.277986	1.19872	0.230637	0.423073
AC139795.2	7.83398	0.124766	0.1903	0.655631	0.512061	0.693776
AC139887.2	49.1121	0.297224	0.130459	2.27829	0.0227094	0.0905565
AC139887.4	8.98981	-0.267582	0.236957	-1.12924	0.258795	0.457193
AC141424.1	25.099	0.614483	0.147462	4.16707	3.08542e-05	0.000585527
AC142472.1	3.76097	-0.0714961	0.252458	-0.2832	0.777024	0.880274
AC144652.1	17.8151	-0.209974	0.117904	-1.78089	0.0749305	0.201712
AC145124.1	17.5937	-0.428482	0.230607	-1.85806	0.06316	0.181028
AC145207.2	15.0218	0.167966	0.176871	0.949651	0.34229	0.544346
AC145207.5	3.19277	0.251976	0.325925	0.773112	0.439456	0.63389
AC145285.6	7.68217	0.201924	0.179199	1.12681	0.259821	0.458113
AC147067.1	38.3236	-0.30616	0.143802	-2.12904	0.0332511	0.117871
AC147651.4	21.5385	0.336938	0.17611	1.91322	0.0557201	0.165627
AC211433.1	12.4267	0.408767	0.2256	1.81191	0.0699999	0.193299
AC211476.2	7.21568	0.257347	0.221623	1.16119	0.245564	0.441542
AC215522.2	10.8624	0.76631	0.356536	2.14932	0.0316091	0.114309
AC231533.1	17.9265	0.893354	0.212832	4.19745	2.69933e-05	0.000526508
AC231981.1	5.30752	-0.285704	0.228305	-1.25141	0.210785	0.40028
AC233723.1	2.30787	0.918352	0.415225	2.2117	0.0269875	0.102238
AC233976.1	46.0233	0.182303	0.141951	1.28426	0.199051	0.385373
AC234582.1	6.29485	0.133258	0.280219	0.475549	0.634395	0.785595
AC234582.2	3.98283	0.362443	0.282217	1.28427	0.199047	0.385373
AC234781.1	3.4658	-0.440837	0.263037	-1.67595	0.0937476	0.233111
AC239799.2	21.1414	0.0202285	0.233673	0.0865675	0.931015	0.966376
AC239868.1	4.31715	0.263845	0.325619	0.810289	0.417774	0.614417
AC240274.1	7.75597	-0.340048	0.276743	-1.22875	0.219167	0.409845
AC242426.2	20.9133	0.0548784	0.121286	0.45247	0.65093	0.796718
AC242842.1	21.9622	0.0569512	0.104402	0.545499	0.58541	0.750519
AC243960.1	388.209	-0.152338	0.0573996	-2.65399	0.00795453	0.0423286
AC243960.3	3.5719	0.0183131	0.32188	0.0568943	0.954629	0.978496
AC243965.1	4.69928	-0.82872	0.237023	-3.49637	0.000471635	0.00502322
AC244033.2	4.64103	-0.162993	0.250763	-0.649987	0.515701	0.695914
AC244090.1	10.3685	0.0509328	0.164206	0.310176	0.756427	0.866514
AC244131.2	15.4605	0.258283	0.328637	0.785924	0.431912	0.627914
AC244197.2	24.7851	-0.235182	0.0948716	-2.47895	0.0131768	0.0603341
AC244213.1	6.12692	0.53994	0.916971	0.58883	0.555975	0.727972
AC244502.1	19.8686	-0.0733798	0.19585	-0.374673	0.707904	0.835099
AC245014.1	2.40397	-0.556051	0.427461	-1.30082	0.193319	0.378312
AC245014.3	72.6056	0.201308	0.201779	0.997666	0.318441	0.519892
AC245033.2	2.44192	0.41622	0.395266	1.05301	0.292336	0.493116
AC245052.4	1.74408	0.158184	0.477673	0.331156	0.740527
AC245060.5	16.4976	-0.297976	0.185996	-1.60205	0.109144	0.259254
AC245140.2	8.78646	0.342165	0.174853	1.95688	0.0503618	0.154932
AC245164.2	2.28825	0.433582	0.57189	0.758155	0.448358
AC245297.3	172.258	-0.302588	0.0968814	-3.12328	0.00178845	0.0137341
AC245407.2	93.1266	-0.289612	0.209312	-1.38363	0.166471	0.343256
AC245452.1	3.87279	0.0487981	0.247633	0.197058	0.843782	0.920395
AC246785.3	7.63081	-0.957059	0.710649	-1.34674	0.178064	0.358964
AC246817.1	7.2442	1.28998	0.594613	2.16945	0.0300487	0.110258
AC246817.2	6.97521	1.09482	0.445189	2.45923	0.0139236	0.06288
AC253572.2	91.3985	0.708672	0.576104	1.23011	0.218655	0.409292
ACAA1	196.669	0.0374937	0.0875272	0.428367	0.668384	0.809202
ACAA2	161.463	0.451021	0.1098	4.10766	3.99696e-05	0.000721795
ACACA	58.0103	0.371536	0.123442	3.00981	0.00261411	0.0182164
ACACB	23.3107	0.119616	0.165893	0.721044	0.470882	0.659933
ACAD10	29.8225	0.245842	0.117183	2.09794	0.0359108	0.123982
ACAD11	38.2794	0.127857	0.124467	1.02723	0.30431	0.505851
ACAD8	44.8491	0.0595858	0.0886917	0.67183	0.501692	0.684964
ACAD9	49.5345	0.0854166	0.100183	0.852605	0.393878	0.593798
ACADM	111.935	-0.00298757	0.0722587	-0.0413455	0.96702	0.985088
ACADS	51.7855	-0.119049	0.0840084	-1.41711	0.156451	0.329005
ACADSB	74.1852	0.0339149	0.0796351	0.425879	0.670196	0.809949
ACADVL	296.055	0.400293	0.0950066	4.21332	2.51648e-05	0.000499832
ACAP1	781.918	0.0285487	0.0567713	0.502872	0.615054	0.771048
ACAP2	489.694	-0.0126939	0.0382291	-0.332048	0.739853	0.855408
ACAP3	41.6168	0.278667	0.140634	1.9815	0.0475355	0.149151
ACAT1	128.182	0.206227	0.0944857	2.18263	0.0290634	0.107573
ACAT2	99.8285	-0.0991245	0.0772641	-1.28293	0.199516	0.386016
ACBD3	111.968	-0.115129	0.0699579	-1.64568	0.0998288	0.243617
ACBD3-AS1	2.94242	-0.11004	0.338307	-0.325266	0.74498	0.858613
ACBD4	39.0721	-0.208975	0.0779564	-2.68067	0.00734758	0.0398772
ACBD5	60.8064	0.0704898	0.0899123	0.783984	0.43305	0.629116
ACBD6	195.241	0.023318	0.0573085	0.406885	0.684093	0.819482
ACCS	24.5229	-0.301316	0.283824	-1.06163	0.288405	0.489573
ACD	110.749	-0.331704	0.0720908	-4.60121	4.20053e-06	0.000122621
ACE	23.5548	-0.0449552	0.172149	-0.261142	0.793983	0.889974
ACER1	4.43963	0.614395	0.312178	1.96809	0.0490579	0.152176
ACER2	10.9449	-0.1493	0.228089	-0.65457	0.512745	0.694304
ACER3	35.6714	0.0977194	0.142079	0.687784	0.491589	0.676448
ACIN1	338.164	0.053888	0.0390008	1.38171	0.16706	0.34407
ACKR3	2.58519	-0.169114	0.295741	-0.571833	0.567435	0.736761
ACKR4	2.2934	0.279599	0.338288	0.826513	0.408513	0.605952
ACLY	138.61	0.24581	0.0640422	3.83825	0.000123913	0.00175659
ACO1	30.2111	-0.111173	0.121339	-0.916221	0.359551	0.560664
ACO2	157.357	0.109287	0.0534258	2.04559	0.0407964	0.134809
ACOT11	2.54846	-0.00920525	0.440364	-0.0209037	0.983322	0.992777
ACOT13	64.0947	-0.0245505	0.0948026	-0.258965	0.795663	0.890873
ACOT2	43.047	0.0159307	0.141086	0.112915	0.910098	0.956002
ACOT4	16.2237	-0.530227	0.244212	-2.17118	0.0299179	0.109911
ACOT7	33.5485	-0.158329	0.132877	-1.19154	0.23344	0.42656
ACOT8	78.9347	0.0100099	0.0817325	0.122471	0.902526	0.953014
ACOT9	72.4658	-0.00372482	0.0751922	-0.0495373	0.960491	0.98154
ACOX1	37.7168	0.188485	0.0836236	2.25397	0.0241983	0.0944221
ACOX3	34.2452	0.00147591	0.0841509	0.0175389	0.986007	0.994041
ACP1	261.61	-0.111211	0.0446151	-2.49267	0.0126785	0.0586398
ACP2	34.2649	0.202241	0.120533	1.67789	0.0933688	0.232659
ACP5	73.1295	0.110658	0.134908	0.820248	0.412075	0.609195
ACP6	37.1822	0.101589	0.14614	0.695147	0.486963	0.673277
ACSBG1	2.22593	0.526282	0.397058	1.32545	0.185021
ACSF2	10.4939	0.219301	0.18166	1.20721	0.227353	0.418674
ACSF3	92.6669	0.134195	0.0727572	1.84443	0.0651212	0.184447
ACSL1	17.5661	-0.359917	0.340303	-1.05764	0.290221	0.491371
ACSL3	87.7823	0.0249113	0.0690442	0.360803	0.718247	0.841808
ACSL4	78.0776	0.122344	0.0953293	1.28339	0.199356	0.385812
ACSL5	131.972	-0.0247295	0.0678308	-0.364576	0.715428	0.839803
ACSL6	68.6508	0.143444	0.0990162	1.44869	0.147423	0.315881
ACSM3	17.6296	0.0388918	0.13783	0.282173	0.777811	0.880831
ACSS1	86.8419	0.034415	0.0936831	0.367355	0.713354	0.838794
ACSS2	15.9504	-0.176676	0.15581	-1.13392	0.25683	0.454989
ACTA2	12.8511	0.509328	0.203742	2.49987	0.0124239	0.0577175
ACTB	20700.5	0.0908268	0.0926216	0.980622	0.326779	0.528784
ACTG1	6626.54	0.245547	0.0826716	2.97015	0.00297653	0.020141
ACTL10	12.4918	-0.335252	0.166981	-2.00773	0.0446722	0.143022
ACTL6A	90.2653	-0.265837	0.063614	-4.17891	2.92907e-05	0.00056311
ACTN1	61.4824	-0.175686	0.214811	-0.817861	0.413436	0.610253
ACTN4	361.175	0.111303	0.120215	0.925868	0.354514	0.555479
ACTR10	126.578	-0.0718578	0.0901201	-0.797356	0.425245	0.621283
ACTR1A	145	0.0102145	0.0607492	0.168142	0.866472	0.93365
ACTR1B	119.796	-0.0363351	0.0610982	-0.594699	0.552044	0.724879
ACTR2	649.278	0.113849	0.0524361	2.17119	0.0299171	0.109911
ACTR3	901.345	0.188112	0.0770808	2.44046	0.0146687	0.0655149
ACTR3B	30.3154	0.101876	0.0925562	1.1007	0.271029	0.469638
ACTR3C	33.5829	0.278006	0.135315	2.05451	0.0399266	0.133145
ACTR5	34.3587	0.0150296	0.102742	0.146284	0.883697	0.942209
ACTR6	107.3	-0.135749	0.0539795	-2.51482	0.0119093	0.0560142
ACTR8	53.3718	0.113989	0.103555	1.10076	0.271003	0.469638
ACVR1	82.2423	0.501959	0.140489	3.57293	0.000353005	0.00397717
ACVR1B	21.7531	-0.151519	0.182189	-0.83166	0.405601	0.603261
ACVR1C	27.4673	-0.185383	0.170766	-1.0856	0.277657	0.477215
ACVR2A	72.8781	0.821492	0.185632	4.42538	9.62724e-06	0.000234092
ACVR2B	22.517	-0.0419924	0.11362	-0.369586	0.711691	0.837741
ACY1	25.2952	0.328253	0.10674	3.07526	0.00210316	0.015488
ACYP1	73.9068	0.0133971	0.101675	0.131765	0.895171	0.948639
ACYP2	152.333	-0.0699135	0.0773393	-0.903985	0.366004	0.566674
ADA	122.641	0.18342	0.147337	1.2449	0.213168	0.403131
ADA2	156.292	-0.0655374	0.0886691	-0.739123	0.459832	0.651532
ADAL	16.6153	-0.0541754	0.154849	-0.349859	0.726444	0.846872
ADAM10	305.355	0.279064	0.102147	2.73198	0.00629545	0.0357263
ADAM12	41.1627	0.951589	0.404212	2.35418	0.0185634	0.0781119
ADAM15	59.9741	0.560637	0.102608	5.46388	4.65843e-08	2.90916e-06
ADAM17	96.3736	0.158953	0.076388	2.08086	0.0374467	0.127508
ADAM19	316.401	0.548654	0.144789	3.78934	0.000151049	0.00204125
ADAM22	21.6516	-0.35739	0.115899	-3.08363	0.0020449	0.0151852
ADAM23	79.5257	-0.538355	0.365362	-1.47348	0.140621	0.30518
ADAM8	238.156	-0.0948802	0.104456	-0.908325	0.363707	0.564479
ADAM9	3.98735	-0.149179	0.499183	-0.298847	0.765057	0.87161
ADAMTS10	23.2686	-0.248312	0.180304	-1.37719	0.168454	0.346287
ADAMTS13	2.65571	0.163218	0.295634	0.552095	0.580883	0.747784
ADAMTS17	45.3456	0.64337	0.139902	4.59871	4.25114e-06	0.000123492
ADAMTS4	2.42544	-0.469625	0.361662	-1.29852	0.194108	0.379437
ADAMTS6	9.93567	-0.146361	0.214953	-0.680895	0.495938	0.679661
ADAMTSL4-AS1	38.9451	0.248802	0.157245	1.58225	0.113591	0.266425
ADAMTSL5	11.0647	0.451193	0.254749	1.77113	0.0765394	0.204444
ADAP1	15.7162	-0.279255	0.141623	-1.97183	0.0486293	0.151443
ADAR	471.034	0.0592835	0.036047	1.64462	0.100049	0.244028
ADARB1	121.537	0.195387	0.0934073	2.09177	0.0364589	0.125265
ADARB2	6.6913	-1.16097	0.596144	-1.94746	0.0514798	0.157381
ADAT1	51.4129	-0.110065	0.132408	-0.831253	0.405831	0.603355
ADAT2	31.2419	0.283351	0.0935369	3.0293	0.00245124	0.0173484
ADAT3	14.1957	-0.068283	0.129882	-0.525731	0.599075	0.760703
ADCK1	13.877	0.01767	0.131215	0.134664	0.892878	0.947324
ADCK2	55.4031	0.0444606	0.0813801	0.546333	0.584837	0.750358
ADCK5	26.6667	-0.237414	0.120656	-1.96769	0.0491033	0.152217
ADCY3	19.4168	0.440021	0.175792	2.50307	0.0123121	0.0573468
ADCY4	2.70765	-0.0321439	0.418706	-0.0767695	0.938807	0.970594
ADCY7	114.964	0.0834556	0.0948752	0.879636	0.379056	0.580386
ADCY9	30.9767	0.544264	0.131593	4.13596	3.5348e-05	0.000650771
ADD1	360.249	0.0692059	0.0538653	1.2848	0.198863	0.38525
ADD3	760.887	0.0445337	0.0563127	0.79083	0.429043	0.624865
ADGRB1	2.65914	0.486118	0.440037	1.10472	0.269281	0.468268
ADGRE1	18.9207	-0.597205	0.402821	-1.48256	0.138192	0.301717
ADGRE3	6.4323	-0.0225806	0.300017	-0.0752642	0.940004	0.970914
ADGRE5	562.99	0.322756	0.0711535	4.53606	5.73161e-06	0.000155953
ADGRF3	6.15952	0.11584	0.243731	0.475277	0.63459	0.785616
ADGRG1	2.57477	-0.0608197	0.539929	-0.112644	0.910313	0.956038
ADGRG5	11.4821	-0.388125	0.24032	-1.61504	0.106303	0.254209
ADGRL1	16.0246	-0.0826705	0.119443	-0.692133	0.488854	0.674189
ADGRV1	3.14807	-0.0173952	0.303111	-0.0573888	0.954235	0.978496
ADH5	269.561	-0.132031	0.0474627	-2.78178	0.00540611	0.031798
ADHFE1	48.6838	-0.0868279	0.131809	-0.658738	0.510064	0.692328
ADI1	180.136	-0.142768	0.0880871	-1.62075	0.10507	0.252032
ADIPOR1	150.776	-0.0631677	0.0508952	-1.24113	0.214556	0.404548
ADIPOR2	77.3483	0.153311	0.0945932	1.62074	0.105073	0.252032
ADIRF	2.26174	-0.425363	0.367628	-1.15705	0.247253
ADIRF-AS1	5.31616	-0.199918	0.286051	-0.698888	0.484622	0.671095
ADK	375.937	-0.0821755	0.0927786	-0.885716	0.375771	0.576757
ADM2	4.00733	0.662438	0.383456	1.72755	0.0840695	0.216843
ADNP	127.256	0.207949	0.084	2.47559	0.0133017	0.0607488
ADNP-AS1	10.5403	0.00108648	0.18271	0.0059465	0.995255	0.998593
ADNP2	44.375	0.228811	0.107449	2.12948	0.0332144	0.117771
ADO	30.8918	0.0726084	0.104136	0.697245	0.485649	0.671731
ADORA2A	70.2922	-0.244316	0.0814733	-2.99872	0.00271114	0.0187114
ADORA2A-AS1	2.77482	-0.290941	0.307972	-0.944701	0.344811	0.547067
ADPGK	123.265	0.0088587	0.0440197	0.201244	0.840508	0.919158
ADPGK-AS1	9.66319	0.381498	0.23442	1.62741	0.103649	0.249801
ADPRH	6.84714	0.760642	0.399375	1.90458	0.0568344	0.167991
ADPRHL2	98.6434	-0.234224	0.0694679	-3.37169	0.000747094	0.00703241
ADPRM	67.7186	-0.261985	0.147801	-1.77255	0.0763025	0.204203
ADRB2	39.2114	-1.28787	0.201159	-6.40226	1.53092e-10	2.10702e-08
ADRM1	251.609	-0.162468	0.0686177	-2.36773	0.0178976	0.0760086
ADSL	333.293	0.115184	0.0846658	1.36045	0.173686	0.353094
ADSS	224.785	0.0181003	0.0477503	0.379061	0.704642	0.833055
ADSSL1	2.41949	0.390259	0.426505	0.915015	0.360184	0.561156
ADTRP	50.1662	0.517454	0.279332	1.85247	0.0639583	0.182319
AEBP1	7.77901	-0.07834	0.414536	-0.188982	0.850107	0.925106
AEBP2	203.896	0.113785	0.0446935	2.5459	0.0108997	0.0526634
AEN	64.2307	0.399367	0.118522	3.36955	0.000752915	0.00706334
AF001548.2	4.32107	0.0106466	0.255706	0.0416361	0.966789	0.984993
AF106564.1	3.07612	0.526248	0.295456	1.78114	0.0748897	0.201641
AF111167.1	34.6208	-0.0469655	0.143783	-0.326642	0.743939	0.858399
AF117829.1	27.7759	0.405051	0.189172	2.14118	0.0322597	0.115922
AF129075.2	2.57845	0.468634	0.401925	1.16597	0.243625	0.439353
AF131215.6	3.25299	-0.655016	0.378705	-1.72962	0.0836979	0.216307
AF165147.1	22.0836	0.339194	0.276724	1.22575	0.220293	0.411099
AF196972.1	2.26187	-0.277794	0.34328	-0.809234	0.418381
AF213884.3	22.2226	0.643007	0.20495	3.13739	0.00170457	0.0132478
AF228727.1	8.31643	-0.386946	0.196327	-1.97093	0.0487319	0.151596
AF230666.1	3.89565	0.225203	0.270743	0.831797	0.405523	0.603261
AF274853.1	6.56879	0.239306	0.217277	1.10139	0.270727	0.469574
AFAP1	56.3729	0.17479	0.159907	1.09307	0.274362	0.473445
AFAP1L2	9.95532	0.0199771	0.19202	0.104037	0.91714	0.959228
AFDN	70.9624	0.328917	0.184218	1.78548	0.0741829	0.2005
AFF1	370.928	0.517948	0.0703423	7.36325	1.7949e-13	5.86844e-11
AFF2	2.45227	-0.387317	0.436128	-0.888081	0.374497	0.575862
AFF3	22.6068	0.0533882	0.365831	0.145937	0.883971	0.942332
AFF4	203.544	0.168547	0.0435842	3.86714	0.000110118	0.00161097
AFG1L	20.175	0.103972	0.111385	0.933446	0.35059	0.552157
AFG3L2	91.1185	0.112834	0.0894454	1.26148	0.207136	0.39547
AFMID	6.88675	0.760513	0.302908	2.5107	0.0120491	0.0565296
AFTPH	135.565	-0.0720578	0.0590823	-1.21962	0.22261	0.413492
AGA	90.9326	-0.149696	0.117798	-1.27078	0.203806	0.391804
AGAP1	27.681	0.388847	0.295016	1.31805	0.187486	0.37146
AGAP2	147.254	0.223008	0.0832861	2.67761	0.00741487	0.0402087
AGAP3	20.6004	0.291335	0.201521	1.44568	0.148267	0.317259
AGAP4	17.3736	0.0507567	0.119742	0.423882	0.671652	0.810664
AGAP5	7.88681	0.4297	0.214199	2.00608	0.0448475	0.143382
AGAP9	9.69754	0.150004	0.223893	0.669982	0.502869	0.686043
AGBL2	9.61371	-0.545377	0.192499	-2.83314	0.00460926	0.0283352
AGBL3	22.7556	-0.289014	0.105074	-2.75058	0.00594905	0.0341847
AGBL4	4.46221	-0.745305	0.349656	-2.13154	0.0330449	0.117463
AGBL5	22.3612	0.0199782	0.16522	0.120919	0.903755	0.953601
AGER	16.9338	-0.0249227	0.145622	-0.171146	0.864109	0.932677
AGFG1	156.643	0.17047	0.0803261	2.12222	0.0338194	0.119349
AGFG2	102.584	-0.112909	0.0807667	-1.39797	0.162123	0.337582
AGGF1	146.95	-0.0335562	0.0403945	-0.830712	0.406136	0.603478
AGK	82.0772	0.160257	0.0831569	1.92716	0.0539596	0.16226
AGL	44.162	-0.0283742	0.10422	-0.272252	0.785428	0.885285
AGMAT	32.4778	0.617668	0.125599	4.91777	8.75346e-07	3.35376e-05
AGO1	39.177	0.295287	0.155518	1.89873	0.0576002	0.169759
AGO2	148.502	0.272034	0.0751355	3.62058	0.000293943	0.00345231
AGO3	149.244	0.000163307	0.0545873	0.00299166	0.997613	0.998952
AGO4	68.3496	0.02578	0.158043	0.16312	0.870424	0.935658
AGPAT1	75.4775	-0.138105	0.0849427	-1.62586	0.10398	0.250197
AGPAT2	46.6732	-0.25299	0.110753	-2.28426	0.022356	0.089554
AGPAT3	111.384	0.275039	0.103579	2.65537	0.00792223	0.0422201
AGPAT4	93.9282	0.420631	0.141287	2.97714	0.00290953	0.019766
AGPAT5	73.9737	0.111168	0.0750647	1.48097	0.138615	0.302261
AGPS	102.084	0.297066	0.0786037	3.77929	0.000157276	0.00210334
AGTPBP1	179.614	0.164582	0.0809389	2.03341	0.042011	0.137555
AGTRAP	107.542	-0.263995	0.125978	-2.09556	0.0361213	0.124334
AHCTF1	151.415	0.093585	0.0473216	1.97764	0.0479694	0.150245
AHCY	102.851	0.386835	0.0887249	4.35994	1.301e-05	0.000293679
AHCYL1	92.7999	0.10443	0.0593197	1.76046	0.0783295	0.207629
AHCYL2	90.4937	0.0392915	0.08552	0.459443	0.645916	0.793376
AHDC1	25.7567	0.370924	0.160525	2.31069	0.0208501	0.0850563
AHI1	44.4651	0.118407	0.254145	0.465904	0.641284	0.790671
AHNAK	2173.2	-0.308073	0.104254	-2.95504	0.00312627	0.020885
AHR	210.841	0.237397	0.108788	2.1822	0.029095	0.107633
AHRR	2.32623	0.850631	0.588143	1.4463	0.148093	0.316981
AHSA1	170.121	-0.128227	0.0954844	-1.34291	0.1793	0.360465
AIDA	91.0339	0.099328	0.0741078	1.34032	0.180142	0.361562
AIF1	18.0769	-0.368538	0.902375	-0.408409	0.682973	0.81869
AIFM1	59.7774	0.206493	0.0962093	2.14629	0.0318498	0.114886
AIFM2	5.35847	0.554553	0.319244	1.73708	0.0823725	0.213828
AIG1	64.5794	-0.29678	0.158985	-1.86671	0.0619418	0.178764
AIM2	25.0228	0.165128	0.200167	0.824951	0.409399	0.606505
AIMP1	173.515	0.107772	0.0608533	1.77101	0.0765596	0.204444
AIMP2	57.9494	0.00197491	0.100809	0.0195905	0.98437	0.99326
AIP	372.385	-0.256119	0.0558858	-4.5829	4.58578e-06	0.000129756
AIRE	40.5608	0.339659	0.40112	0.846777	0.39712	0.596353
AJM1	16.4498	0.368429	0.267543	1.37708	0.168487	0.346306
AJUBA	2.03744	0.521463	0.344409	1.51408	0.130005
AK1	9.10711	-0.0907119	0.220379	-0.411618	0.680619	0.817074
AK2	144.399	-0.0345383	0.0588849	-0.586539	0.557513	0.728416
AK3	102.775	0.205685	0.0900491	2.28414	0.0223632	0.089554
AK5	41.5375	-0.77333	0.197214	-3.92128	8.80814e-05	0.00134552
AK6	77.124	-0.257424	0.0918345	-2.80313	0.00506099	0.0304333
AK9	54.1155	-0.176368	0.132526	-1.33082	0.183248	0.36562
AKAP1	41.8645	0.17902	0.0916349	1.95362	0.0507461	0.155777
AKAP10	102.257	0.0571829	0.0658785	0.868005	0.385391	0.585752
AKAP11	123.374	-0.105083	0.1203	-0.873509	0.382386	0.583131
AKAP12	2.70946	0.723324	0.438186	1.65073	0.0987947	0.241969
AKAP13	836.456	0.230017	0.053377	4.30929	1.63783e-05	0.000353931
AKAP17A	184.045	-0.0122708	0.0997231	-0.123049	0.902069	0.952863
AKAP3	2.66896	-0.16656	0.480354	-0.346745	0.728783	0.848312
AKAP6	5.8489	0.14825	0.284808	0.520525	0.602698	0.763078
AKAP7	87.9202	0.0504215	0.0822615	0.612942	0.539915	0.715646
AKAP8	76.2346	0.051623	0.0884837	0.583418	0.559612	0.730081
AKAP8L	155.698	-0.143788	0.0544177	-2.6423	0.00823458	0.0433631
AKAP9	331.441	-0.123427	0.0268559	-4.5959	4.30882e-06	0.000124403
AKIP1	50.8092	-0.130876	0.067597	-1.93612	0.0528531	0.160335
AKIRIN1	237.781	-0.0457035	0.0405814	-1.12622	0.260073	0.458328
AKIRIN2	161.734	-0.0136655	0.09568	-0.142825	0.886429	0.943923
AKNA	517.302	0.251496	0.0704767	3.56851	0.000359023	0.0040278
AKNAD1	17.723	0.125759	0.144522	0.870172	0.384207	0.584579
AKR1A1	187.169	-0.022894	0.0623617	-0.367117	0.713532	0.838864
AKR1B1	177.645	-0.260776	0.0663191	-3.93214	8.41947e-05	0.00129452
AKR1C3	12.5015	-0.25597	0.321754	-0.795547	0.426296	0.622042
AKR1C8P	2.85151	-0.794589	0.402828	-1.97253	0.0485493	0.151347
AKR1E2	19.6945	0.688998	0.227293	3.03132	0.0024349	0.0172499
AKR7A2	145.709	-0.245407	0.0707161	-3.47031	0.000519856	0.00538311
AKT1	143.748	0.100019	0.0774201	1.2919	0.196391	0.382371
AKT1S1	34.5174	0.105754	0.102989	1.02685	0.304492	0.505916
AKT2	96.7545	0.148713	0.0503553	2.95327	0.00314424	0.0209792
AKT3	410.005	0.00301024	0.090675	0.0331982	0.973517	0.988367
AKTIP	105.667	-0.166468	0.0837001	-1.98886	0.0467168	0.147496
AL008635.1	2.52465	0.457702	0.319911	1.43072	0.152511	0.323584
AL009179.1	7.06847	0.0972113	0.236189	0.411583	0.680645	0.817074
AL020995.1	5.66011	0.526039	0.28507	1.8453	0.0649945	0.184199
AL020996.1	3.65887	-0.00294304	0.278327	-0.010574	0.991563	0.996821
AL020997.5	3.3259	0.11875	0.395991	0.29988	0.764269	0.871334
AL020998.1	2.22526	-0.0376551	0.455838	-0.0826063	0.934165
AL021155.5	28.7343	0.132089	0.180618	0.731317	0.464586	0.65533
AL021368.2	3.26228	-0.0764466	0.268261	-0.284971	0.775666	0.879259
AL021396.1	5.36232	-0.206788	0.258283	-0.800624	0.423349	0.619467
AL021707.1	10.8044	0.215264	0.20371	1.05672	0.29064	0.491543
AL021707.5	2.5296	-0.0644484	0.347681	-0.185366	0.852942	0.926588
AL021918.5	13.6684	0.229365	0.196887	1.16496	0.244036	0.439743
AL022097.1	6.37646	-0.267085	0.204486	-1.30613	0.191509	0.376067
AL022157.1	21.2211	-0.407693	0.173083	-2.35549	0.0184985	0.0779533
AL022238.2	2.01476	-0.409247	0.430909	-0.949729	0.34225
AL022311.1	3.60249	-0.170769	0.282296	-0.604928	0.545227	0.720061
AL022328.4	12.1864	-0.0434216	0.150444	-0.288623	0.77287	0.877338
AL022345.4	16.3865	-0.379427	0.226064	-1.6784	0.0932686	0.232628
AL023584.2	2.2497	0.136299	0.406467	0.335326	0.73738
AL023882.1	14.6037	0.0881434	0.164666	0.535285	0.592453	0.756018
AL024498.1	3.23399	-0.532717	0.352337	-1.51195	0.130546	0.29139
AL024507.2	2.58658	-0.196189	0.301053	-0.651675	0.514611	0.695238
AL024508.1	3.47499	0.133718	0.264347	0.505843	0.612967	0.769793
AL031428.1	18.4213	0.177813	0.171166	1.03883	0.298882	0.500281
AL031432.4	3.37055	0.0568913	0.316087	0.179986	0.857163	0.928916
AL031590.1	7.22958	-0.450886	0.221805	-2.03281	0.042072	0.137676
AL031600.1	2.72581	0.681589	0.40211	1.69503	0.0900695	0.226851
AL031602.2	7.3302	0.206384	0.24848	0.830587	0.406207	0.603478
AL031663.3	2.04342	-0.28284	0.457222	-0.618605	0.536176
AL031714.1	4.82003	0.0372102	0.218399	0.170377	0.864714	0.932677
AL031727.2	16.2669	0.221539	0.186626	1.18707	0.235199	0.428614
AL031728.1	19.2085	0.672775	0.132526	5.07655	3.84348e-07	1.68164e-05
AL031768.2	2.77325	0.663148	0.34455	1.92468	0.0542699	0.16289
AL031772.1	27.6605	-0.216127	0.126807	-1.70438	0.0883104	0.223642
AL031846.2	3.4577	0.156378	0.284823	0.549033	0.582983	0.749232
AL031848.2	4.27997	-0.180812	0.302595	-0.597538	0.550149	0.724024
AL031963.3	10.3853	0.176112	0.227247	0.774983	0.43835	0.633284
AL033527.4	9.94213	-0.00825001	0.244	-0.0338115	0.973027	0.988154
AL033528.2	2.54265	-0.172509	0.388401	-0.444152	0.656933	0.800728
AL034405.1	6.70749	-0.0566366	0.229058	-0.247259	0.804708	0.896185
AL034550.2	9.01286	-0.829763	0.214179	-3.87416	0.000106992	0.00157992
AL035071.1	3.61279	0.204205	0.263181	0.77591	0.437802	0.633047
AL035071.2	6.39321	0.430414	0.238784	1.80252	0.0714636	0.195838
AL035106.1	2.78531	0.39399	0.477154	0.82571	0.408969	0.606323
AL035411.3	2.23256	0.21583	0.425661	0.507047	0.612122
AL035427.1	5.99053	-0.321157	0.276774	-1.16036	0.245901	0.441868
AL035530.2	76.4356	-0.192942	0.120508	-1.60107	0.109361	0.259639
AL035587.1	6.04649	0.0961038	0.201798	0.476238	0.633905	0.785373
AL035587.2	14.0978	-0.132221	0.174299	-0.758586	0.4481	0.641716
AL035634.1	3.45655	1.29122	0.334837	3.85625	0.000115139	0.00166212
AL035658.1	4.72215	0.0993591	0.311725	0.31874	0.749924	0.862129
AL035661.2	5.32222	0.408636	0.28441	1.43678	0.15078	0.321036
AL035681.1	1.9867	0.17803	0.343349	0.518511	0.604102
AL035701.1	7.41859	-0.344878	0.211891	-1.62762	0.103605	0.249777
AL049557.1	3.33166	0.00403778	0.329509	0.0122539	0.990223	0.995984
AL049597.2	4.99923	-0.215949	0.248839	-0.867827	0.385489	0.585838
AL049646.1	7.91589	-0.375571	0.175836	-2.13592	0.0326859	0.116899
AL049779.4	2.92365	-0.292095	0.382706	-0.763237	0.445322	0.638827
AL049780.1	4.01583	0.0201418	0.292842	0.0687804	0.945164	0.973668
AL049780.2	8.6317	-0.0989459	0.334234	-0.296038	0.767201	0.872931
AL049820.1	3.99204	0.0221033	0.244761	0.0903056	0.928044	0.9652
AL049828.1	26.9016	0.198555	0.202521	0.980417	0.32688	0.528798
AL049830.3	2.41475	0.937711	0.491663	1.90722	0.0564918	0.167172
AL049840.5	2.93003	-0.311541	0.287233	-1.08463	0.278087	0.477761
AL049869.3	16.4694	0.409526	0.172168	2.37864	0.0173767	0.0743533
AL049870.3	5.21793	-0.312412	0.20412	-1.53053	0.125885	0.284526
AL050309.1	75.9092	0.188284	0.0969401	1.94227	0.0521047	0.158744
AL050341.2	20.4283	-0.293115	0.135706	-2.15992	0.0307787	0.112207
AL078459.1	2.62576	-0.83843	0.37935	-2.21018	0.0270928	0.102464
AL078581.4	4.54195	-0.0069634	0.275465	-0.0252787	0.979833	0.990894
AL078600.1	11.7264	0.514349	0.236955	2.17066	0.0299565	0.110017
AL078604.4	4.77052	0.102874	0.345257	0.297963	0.765731	0.871958
AL078622.1	3.68072	-0.206058	0.467864	-0.440424	0.65963	0.802654
AL080250.1	8.43824	-0.128174	0.196915	-0.65091	0.515105	0.69556
AL080276.2	14.8838	0.231475	0.147681	1.5674	0.117022	0.271729
AL096677.1	8.38766	0.72788	0.215785	3.37318	0.000743066	0.00701779
AL096678.1	3.48846	0.0649089	0.266992	0.243112	0.807918	0.89849
AL096701.4	2.80086	0.250856	0.351817	0.713031	0.475827	0.663191
AL096794.1	2.21591	-0.550032	0.432354	-1.27218	0.203309
AL096803.2	4.137	-0.437291	0.287053	-1.52338	0.127664	0.287249
AL096865.1	5.14945	0.0698726	0.24795	0.281802	0.778096	0.880983
AL096870.6	2.78685	-0.0705327	0.299634	-0.235396	0.813901	0.901963
AL096870.8	15.8831	0.176482	0.147161	1.19924	0.230433	0.422863
AL109628.2	13.3101	-0.0642719	0.169508	-0.379167	0.704564	0.833055
AL109741.1	34.9815	-0.219969	0.131626	-1.67117	0.0946888	0.234751
AL109761.1	4.93187	0.661142	0.382627	1.7279	0.0840058	0.216797
AL109767.1	4.0438	0.231383	0.246928	0.937046	0.348735	0.550581
AL109811.1	3.83589	-0.0656654	0.362426	-0.181183	0.856224	0.928111
AL109811.2	2.89704	-0.118909	0.277837	-0.427981	0.668665	0.809202
AL109824.1	11.9107	0.124237	0.207045	0.600049	0.548473	0.722462
AL109930.1	33.2961	0.791924	0.289332	2.73707	0.00619883	0.0353374
AL109935.1	2.06876	-1.12452	0.448233	-2.50879	0.0121144
AL109946.1	4.43448	0.132814	0.286589	0.46343	0.643057	0.791915
AL109955.1	7.03101	-0.078053	0.210931	-0.37004	0.711353	0.837483
AL110114.1	11.1501	-0.0181342	0.233721	-0.0775891	0.938155	0.970467
AL117332.1	11.776	0.064472	0.211616	0.304665	0.760621	0.868529
AL117336.2	9.71357	-0.37948	0.21919	-1.73128	0.0834018	0.215631
AL117379.1	8.35946	-0.153478	0.266404	-0.576112	0.564539	0.734414
AL117381.1	13.5369	0.262109	0.229984	1.13969	0.254417	0.452013
AL118506.1	5.94444	0.189213	0.204613	0.924736	0.355103	0.55595
AL118516.1	85.7187	-0.131773	0.14774	-0.891924	0.372434	0.573497
AL118558.3	8.57806	0.122965	0.245039	0.501818	0.615796	0.771636
AL121574.1	3.845	-0.394565	0.296355	-1.3314	0.183059	0.365499
AL121601.1	2.82791	-0.00926834	0.369118	-0.0251094	0.979968	0.990894
AL121603.2	26.8758	0.553377	0.132022	4.19154	2.7707e-05	0.000537312
AL121658.1	6.95439	0.222544	0.249684	0.891302	0.372767	0.573949
AL121787.1	3.3055	0.0469488	0.320157	0.146643	0.883414	0.942209
AL121832.2	12.1016	0.269408	0.205512	1.31091	0.189888	0.374284
AL121839.2	18.4016	-0.210207	0.144641	-1.4533	0.146141	0.314132
AL121917.1	2.50487	0.271705	0.323385	0.840191	0.400801	0.599434
AL121933.2	4.6982	0.352418	0.260045	1.35522	0.175348	0.355157
AL121935.1	4.99902	0.35625	0.291138	1.22365	0.221086	0.411787
AL121944.1	19.6443	0.290021	0.182379	1.59021	0.111787	0.263808
AL121985.1	9.65383	0.182335	0.18789	0.970436	0.331829	0.53337
AL122035.1	8.5191	-0.0653596	0.170286	-0.383822	0.70111	0.830876
AL132639.2	2.67608	0.53444	0.374935	1.42542	0.154036	0.325718
AL132780.1	9.42259	-0.0282268	0.289486	-0.0975066	0.922324	0.961938
AL132800.1	6.06989	0.196592	0.330964	0.593998	0.552513	0.725165
AL132996.1	2.57858	0.832971	0.457421	1.82102	0.0686045	0.190885
AL133227.1	13.454	0.407805	0.208619	1.95478	0.0506091	0.155457
AL133243.2	5.75269	0.218993	0.259898	0.842612	0.399445	0.598577
AL133243.3	4.37824	0.00281966	0.255997	0.0110144	0.991212	0.996678
AL133268.4	44.7983	0.414181	0.122065	3.39312	0.000691023	0.00665938
AL133330.1	3.09358	0.488729	0.308636	1.58351	0.113305	0.266017
AL133334.1	8.15533	0.0531497	0.213063	0.249455	0.803009	0.895457
AL133338.1	4.65665	0.0362113	0.324059	0.111743	0.911027	0.956079
AL133342.1	4.88072	0.814644	0.319466	2.55002	0.0107718	0.0522593
AL133410.1	4.63805	0.104324	0.231054	0.451516	0.651618	0.797078
AL133415.1	63.1934	0.314792	0.118651	2.6531	0.00797559	0.0423929
AL133477.2	8.44443	-0.0937207	0.16512	-0.567592	0.570312	0.73921
AL133480.1	10.6844	0.166839	0.156905	1.06331	0.287641	0.488686
AL133493.1	3.01353	0.938186	0.461687	2.03208	0.0421453	0.137852
AL133523.1	11.059	-0.22151	0.152065	-1.45668	0.145205	0.312554
AL135791.1	21.9693	0.148454	0.246383	0.602533	0.546819	0.721291
AL135818.1	19.3476	0.556537	0.143808	3.86999	0.000108838	0.00159741
AL135818.2	2.1796	-0.459226	0.347002	-1.32341	0.185698
AL135905.2	102.466	0.282208	0.0767181	3.6785	0.000234606	0.00287697
AL135925.1	19.0172	-0.346743	0.133837	-2.59079	0.00957567	0.0483593
AL135978.2	3.20184	0.12369	0.336399	0.367688	0.713106	0.838712
AL135999.1	8.86103	0.0165606	0.164957	0.100394	0.920032	0.960764
AL136038.2	4.30055	-0.355501	0.261261	-1.36071	0.173606	0.352989
AL136038.3	4.81272	-0.301747	0.291413	-1.03546	0.300453	0.50203
AL136038.5	15.0246	-0.142716	0.179384	-0.795585	0.426273	0.622042
AL136040.1	3.43353	-0.195654	0.295288	-0.662587	0.507595	0.690232
AL136040.2	2.81693	-0.139223	0.417201	-0.333706	0.738601	0.854595
AL136084.2	3.53544	0.502261	0.305098	1.64623	0.0997164	0.243385
AL136171.2	11.9273	0.190844	0.205221	0.929946	0.352399	0.553653
AL136295.17	4.62671	0.602695	0.23684	2.54474	0.010936	0.0527668
AL136295.7	1.94219	0.328135	0.369799	0.887334	0.374899
AL136320.1	5.50457	0.397399	0.293305	1.3549	0.17545	0.355203
AL136368.1	5.38099	0.0212779	0.268803	0.079158	0.936907	0.969389
AL136419.3	34.7817	-0.162903	0.28942	-0.562859	0.573531	0.741755
AL136454.1	35.0256	-0.441106	0.19614	-2.24893	0.024517	0.0952461
AL136456.1	237.104	0.613112	0.211148	2.9037	0.00368781	0.0238189
AL136962.1	41.9674	0.150952	0.294653	0.512304	0.608439	0.767423
AL137003.1	26.128	0.685874	0.140486	4.88214	1.04939e-06	3.89429e-05
AL137009.1	16.8044	-0.134469	0.225167	-0.597195	0.550377	0.724064
AL137025.1	4.3799	1.5584	0.487705	3.19538	0.00139648	0.0114298
AL137060.3	1.91194	1.21897	0.397628	3.06561	0.00217225
AL137139.2	4.32129	0.679558	0.360974	1.88257	0.0597588	0.174324
AL137779.1	3.48838	0.16072	0.332882	0.482813	0.629228	0.781794
AL137779.2	19.959	0.160749	0.139622	1.15132	0.249601	0.445804
AL137786.1	1.8892	-0.300455	0.331014	-0.907681	0.364047
AL137789.1	7.72227	-0.610253	0.465171	-1.31189	0.189557	0.373896
AL137856.1	26.0255	0.432142	0.151768	2.84739	0.00440799	0.0273589
AL137857.1	16.3817	0.170512	0.141699	1.20334	0.228843	0.420599
AL138720.1	4.48928	0.367507	0.479307	0.766748	0.443231	0.63719
AL138724.1	19.7789	0.224376	0.117224	1.91409	0.0556089	0.165473
AL138733.1	2.29228	0.909998	0.525938	1.73024	0.0835876	0.216072
AL138756.1	3.48316	0.90279	0.429132	2.10376	0.0353996	0.122906
AL138760.1	2.61998	-0.499731	0.297357	-1.68057	0.0928456	0.232049
AL138778.1	14.1649	-0.0836742	0.23446	-0.35688	0.721181	0.842903
AL138787.2	6.45468	-0.0348815	0.19193	-0.181741	0.855786	0.92792
AL138895.1	23.9187	0.29342	0.151664	1.93467	0.0530304	0.160564
AL138930.1	11.2653	0.491005	0.247424	1.98447	0.0472038	0.148532
AL138963.4	27.7893	0.521846	0.159564	3.27044	0.00107379	0.00933864
AL139011.1	12.2568	0.233055	0.183282	1.27157	0.203526	0.391531
AL139021.1	3.57196	0.372435	0.313814	1.1868	0.235306	0.428727
AL139021.2	7.67904	-0.132256	0.200048	-0.661121	0.508535	0.690872
AL139022.1	6.19509	0.0991379	0.198493	0.499452	0.617461	0.772835
AL139089.1	3.32754	-0.0711017	0.273036	-0.260411	0.794546	0.890465
AL139095.4	6.94665	-0.127937	0.20326	-0.629428	0.529069	0.707021
AL139099.1	9.20788	0.0902733	0.164887	0.547485	0.584046	0.750017
AL139106.1	3.86546	-0.196609	0.283899	-0.69253	0.488604	0.673966
AL139246.3	2.87409	-0.16081	0.331318	-0.485365	0.627417	0.780404
AL139246.5	65.162	-0.269923	0.0795187	-3.39445	0.000687655	0.00664046
AL139260.1	15.0251	0.160275	0.13522	1.18529	0.235903	0.429289
AL139274.2	7.54071	0.311819	0.258279	1.20729	0.227319	0.418674
AL139289.2	2.5251	-0.315097	0.423245	-0.74448	0.456586	0.648489
AL139317.5	6.14053	-0.29226	0.252929	-1.1555	0.247885	0.444081
AL139353.2	10.365	0.244768	0.171407	1.42799	0.153294	0.324814
AL139383.1	10.1421	-0.130667	0.151318	-0.863527	0.387848	0.58835
AL139384.1	12.8907	0.328363	0.225551	1.45583	0.145441	0.312944
AL139393.2	4.22247	1.55919	0.577637	2.69925	0.00694961	0.0383337
AL139393.3	11.4888	0.319356	0.19622	1.62754	0.103622	0.249777
AL139423.1	2.35851	0.0867063	0.411959	0.210473	0.833298	0.914306
AL139807.1	24.1839	0.582749	0.136572	4.26697	1.9815e-05	0.000410669
AL157369.1	2.1418	-0.903423	0.346746	-2.60543	0.00917578
AL157392.3	15.5993	-0.0535161	0.174783	-0.306186	0.759463	0.868238
AL157394.3	16.8543	0.442615	0.214085	2.06747	0.0386899	0.130335
AL157400.3	3.79616	-0.684575	0.338161	-2.02441	0.0429282	0.139285
AL157402.2	32.1163	0.132536	0.186634	0.710138	0.477618	0.6651
AL157756.1	3.29839	0.0471943	0.281509	0.167647	0.866861	0.933888
AL157786.1	18.5424	-0.307351	0.148469	-2.07013	0.0384401	0.129899
AL157902.1	3.89724	0.286321	0.37088	0.772006	0.440111	0.634213
AL157911.1	2.69729	0.0170159	0.43267	0.0393277	0.968629	0.985876
AL157912.1	10.312	0.202788	0.199518	1.01639	0.309443	0.510555
AL157938.2	17.3964	0.428233	0.153545	2.78897	0.00528765	0.03133
AL158011.1	2.4832	-0.251427	0.436802	-0.575609	0.56488	0.734663
AL158055.1	6.6067	0.328765	0.190899	1.72219	0.0850348	0.218539
AL158068.2	7.13486	-0.0438264	0.181406	-0.241593	0.809095	0.899023
AL158152.1	48.9041	0.332905	0.0948722	3.50899	0.00044982	0.0048418
AL158163.2	2.66049	-1.30222	0.293892	-4.43094	9.38237e-06	0.000230229
AL158198.1	8.91343	-0.405384	0.178762	-2.26773	0.0233454	0.0922457
AL158207.2	4.36371	0.393881	0.291334	1.35199	0.176378	0.356383
AL158832.1	2.83064	0.195313	0.358853	0.544269	0.586256	0.750923
AL160171.1	2.9385	-0.514893	0.339643	-1.51598	0.129524	0.290021
AL160291.1	3.0339	-0.149905	0.332839	-0.450384	0.652433	0.797456
AL160313.1	3.70172	-0.45867	0.329684	-1.39124	0.164152	0.340207
AL160314.2	3.18094	0.155266	0.292526	0.530777	0.595573	0.758424
AL160408.2	11.1281	0.102228	0.226208	0.45192	0.651327	0.796859
AL161421.1	15.3497	-0.199759	0.188996	-1.05695	0.290534	0.491422
AL161443.1	2.76344	0.143071	0.419722	0.340872	0.7332	0.850978
AL161668.3	9.01129	0.232918	0.177009	1.31585	0.188223	0.372318
AL161725.1	16.5236	0.0248973	0.214279	0.116191	0.907501	0.954924
AL161729.1	2.59607	-0.173966	0.373549	-0.465712	0.641421	0.790671
AL161757.2	8.53576	-0.169608	0.164442	-1.03142	0.302344	0.50412
AL162231.1	7.22809	-0.0213912	0.228428	-0.0936451	0.925391	0.964017
AL162231.2	20.9204	-0.167129	0.175861	-0.950343	0.341938	0.544033
AL162253.2	36.3978	-0.115055	0.153313	-0.750457	0.45298	0.645664
AL162258.2	15.019	0.223914	0.2441	0.917304	0.358983	0.559963
AL162377.1	32.6436	0.305856	0.108471	2.81971	0.00480672	0.0292824
AL162385.2	4.85352	0.0648984	0.267149	0.24293	0.80806	0.898506
AL162431.1	2.7358	0.874882	0.522889	1.67317	0.0942937	0.234059
AL162457.1	4.03566	-0.301923	0.370327	-0.815287	0.414908	0.611534
AL162458.1	5.19458	0.562591	0.266027	2.11479	0.0344483	0.120816
AL162493.1	12.1738	0.0945937	0.52753	0.179314	0.857691	0.929203
AL162586.1	8.23776	0.124515	0.262001	0.475247	0.634611	0.785616
AL163051.1	4.39176	-0.0881979	0.333895	-0.264149	0.791665	0.888629
AL163932.1	11.4225	-0.188484	0.356109	-0.529288	0.596606	0.759131
AL163973.2	11.1962	-0.218332	0.259602	-0.841026	0.400334	0.599211
AL353194.1	3.6369	-0.000620605	0.3152	-0.00196892	0.998429	0.999487
AL353593.1	9.32828	-0.11947	0.19572	-0.610416	0.541587	0.71692
AL353622.1	3.45884	-0.749135	0.363621	-2.06021	0.0393785	0.131907
AL353660.1	30.0339	0.031343	0.214165	0.14635	0.883645	0.942209
AL353708.1	3.14944	-0.375856	0.374275	-1.00422	0.315271	0.51668
AL353708.3	16.9388	0.305337	0.156829	1.94695	0.0515407	0.157534
AL353719.1	4.518	-0.132791	0.283534	-0.468342	0.63954	0.789317
AL353759.1	7.17292	0.161295	0.217536	0.741462	0.458413	0.650172
AL353801.3	2.53563	-0.118538	0.320799	-0.369508	0.711749	0.837741
AL353807.5	30.8697	-0.11532	0.114293	-1.00898	0.312982	0.514296
AL354696.2	11.4086	0.0782625	0.145071	0.539476	0.589559	0.753614
AL354707.1	4.25738	-0.485881	0.324401	-1.49778	0.134191	0.296169
AL354710.2	1.79936	-0.657833	0.492168	-1.3366	0.181352
AL354733.1	4.04985	-0.382838	0.281616	-1.35943	0.17401	0.353456
AL354733.3	31.5906	0.170344	0.0977645	1.74239	0.0814405	0.21242
AL354740.1	8.32833	0.42973	0.173529	2.47642	0.0132708	0.0606665
AL354793.1	2.81408	0.00915394	0.364965	0.0250817	0.97999	0.990894
AL354809.1	3.00368	-0.176082	0.372494	-0.472712	0.636418	0.786974
AL354920.1	6.69908	0.1872	0.198346	0.943807	0.345268	0.547566
AL355001.2	13.0535	0.0898898	0.148909	0.603656	0.546072	0.720775
AL355075.3	2.3324	-0.492664	0.401691	-1.22647	0.22002	0.410937
AL355075.4	10.4748	0.195069	0.295713	0.659656	0.509475	0.691792
AL355076.2	3.34299	1.41915	0.40488	3.50512	0.000456407	0.00490153
AL355303.1	4.95926	-0.129768	0.295927	-0.438514	0.661014	0.803765
AL355304.1	5.40063	0.90356	0.29546	3.05814	0.00222712	0.0161823
AL355353.1	4.71483	-0.406317	0.315509	-1.28781	0.197812	0.38388
AL355472.2	3.55087	-0.5219	0.377409	-1.38285	0.166712	0.343603
AL355490.2	3.2428	-0.299825	0.266842	-1.1236	0.261181	0.459482
AL355574.1	8.18661	-0.348664	0.195524	-1.78323	0.0745496	0.201107
AL355581.1	8.07879	-0.597183	0.22218	-2.68783	0.00719174	0.0393112
AL355816.2	9.33428	-0.300894	0.212992	-1.4127	0.157744	0.330795
AL355916.1	6.98166	0.71399	0.314943	2.26704	0.0233877	0.0923005
AL355916.2	6.26326	0.137668	0.243724	0.564854	0.572173	0.740404
AL355999.1	6.2313	0.132582	0.260437	0.509077	0.610698	0.768635
AL356020.1	3.70388	0.026313	0.32748	0.0803497	0.935959	0.968832
AL356124.1	3.84873	0.704244	0.28899	2.43692	0.0148131	0.066005
AL356234.2	11.4596	0.283109	0.243391	1.16319	0.244754	0.440644
AL356417.1	3.9794	-0.385001	0.243497	-1.58113	0.113848	0.266893
AL356417.3	2.55212	-0.103565	0.408101	-0.253774	0.79967	0.893523
AL356481.1	10.7486	-0.119393	0.160634	-0.743262	0.457323	0.64921
AL356488.2	4.01089	0.185481	0.30755	0.603093	0.546447	0.721135
AL356488.3	3.73861	-0.247851	0.252105	-0.983124	0.325546	0.527655
AL356512.1	13.4223	0.102867	0.202893	0.507003	0.612153	0.769588
AL356599.1	21.7814	-0.0174106	0.152743	-0.113986	0.909249	0.955819
AL356776.2	2.04496	-0.569642	0.316996	-1.797	0.0723354
AL356804.1	5.27507	0.398767	0.317823	1.25468	0.209593	0.398818
AL357033.3	2.88222	0.728916	0.39982	1.82311	0.0682866	0.190333
AL357054.2	4.35512	-0.148723	0.310813	-0.478495	0.632298	0.783998
AL357054.4	9.9389	-0.381063	0.248831	-1.53141	0.125668	0.284387
AL357079.1	3.80264	-0.703715	0.254981	-2.75987	0.00578241	0.0334304
AL357093.2	3.97337	0.334476	0.243313	1.37467	0.169232	0.347334
AL357153.2	5.55085	-0.567138	0.288186	-1.96796	0.0490725	0.152188
AL358333.3	5.3466	0.0703917	0.233569	0.301374	0.76313	0.87047
AL358472.2	5.28262	-0.0105563	0.211025	-0.0500238	0.960103	0.981342
AL358781.1	3.3178	0.252553	0.292341	0.863899	0.387643	0.588165
AL358781.2	1.93498	0.469622	0.458356	1.02458	0.305562
AL358790.1	3.33643	0.553618	0.302835	1.82811	0.0675324	0.188936
AL358852.1	3.23212	0.000451612	0.269892	0.00167331	0.998665	0.999652
AL358937.1	2.11333	-0.294628	0.4032	-0.730725	0.464947
AL359220.1	49.619	-0.327705	0.083807	-3.91023	9.22075e-05	0.0013995
AL359232.1	48.0866	0.341214	0.17093	1.99622	0.0459096	0.145711
AL359258.2	6.10819	-0.586008	0.350642	-1.67125	0.094673	0.234751
AL359317.2	2.25405	-0.464855	0.325697	-1.42726	0.153504
AL359504.2	1.97162	-0.360077	0.499292	-0.721176	0.470801
AL359513.1	9.99417	-0.573387	0.187663	-3.05541	0.00224755	0.0162558
AL359636.2	10.0833	-0.101602	0.701369	-0.144862	0.88482	0.942886
AL359643.3	3.54768	-0.248109	0.299537	-0.828311	0.407494	0.604757
AL359644.1	4.70928	0.928902	0.364695	2.54706	0.0108634	0.0525414
AL359706.1	7.16502	-0.0193734	0.182228	-0.106314	0.915333	0.958171
AL359711.2	3.27395	-0.350527	0.312873	-1.12035	0.262565	0.461001
AL359921.1	8.14931	0.00876301	0.166125	0.0527494	0.957932	0.980362
AL360012.1	9.52525	0.139389	0.190396	0.7321	0.464108	0.654972
AL360091.3	25.6045	0.0583599	0.0979616	0.595743	0.551347	0.724633
AL360178.1	9.63474	-0.293064	0.220425	-1.32954	0.18367	0.36641
AL360270.1	5.52017	-0.0220917	0.294087	-0.0751195	0.94012	0.970941
AL360270.3	3.83398	-0.491627	0.328708	-1.49563	0.134749	0.296846
AL365203.2	15.5458	-0.127719	0.165379	-0.772285	0.439945	0.63413
AL365255.1	7.26249	0.0177375	0.312987	0.0566715	0.954807	0.978496
AL365272.1	3.4758	-0.101527	0.333263	-0.304646	0.760636	0.868529
AL365295.1	34.7726	0.281242	0.168793	1.6662	0.0956739	0.236407
AL365295.2	2.24969	0.297823	0.332095	0.896799	0.369826
AL365356.1	13.8112	-0.0725278	0.133139	-0.544751	0.585925	0.750729
AL365361.1	50.096	-0.102737	0.11033	-0.931175	0.351763	0.553206
AL390066.1	2.94043	0.324324	0.311717	1.04044	0.298135	0.499614
AL390198.1	9.19294	0.174613	0.235166	0.74251	0.457778	0.649596
AL390242.1	2.33247	0.619346	0.410093	1.51026	0.130977	0.29197
AL390719.3	2.02325	0.000679579	0.384405	0.00176787	0.998589
AL390728.5	92.7984	-0.0531086	0.081368	-0.652696	0.513952	0.694857
AL390728.6	9.08801	0.462417	0.249271	1.85508	0.0635853	0.181804
AL390957.1	13.1363	0.0928683	0.203865	0.455538	0.648722	0.795318
AL391069.2	4.49696	0.497335	0.273579	1.81788	0.0690819	0.19187
AL391650.1	2.11561	0.735686	0.419982	1.75171	0.0798243
AL391832.4	3.34615	0.775338	0.443014	1.75014	0.0800938	0.210222
AL391839.1	7.45642	0.397053	0.284543	1.39541	0.162894	0.338298
AL391839.3	8.16843	-0.11239	0.220376	-0.509993	0.610056	0.768384
AL392023.2	4.97979	-1.08377	0.500984	-2.16328	0.0305196	0.111507
AL392046.1	10.4722	0.0439468	0.181894	0.241607	0.809085	0.899023
AL392172.1	23.1901	-0.149965	0.120942	-1.23998	0.214982	0.404887
AL441883.1	3.50954	0.418796	0.380939	1.09938	0.271604	0.470404
AL441992.1	31.6024	0.284823	0.155226	1.83489	0.0665219	0.18692
AL442003.1	3.33842	0.755091	0.312809	2.4139	0.0157827	0.0692895
AL442067.3	9.78924	-0.701722	0.167757	-4.18297	2.87727e-05	0.000554941
AL442071.1	4.99927	0.312634	0.272323	1.14803	0.250957	0.447605
AL442663.3	3.43673	-0.621646	0.268861	-2.31215	0.0207695	0.0848252
AL445248.1	2.64536	-0.362674	0.315142	-1.15083	0.249803	0.446109
AL445524.1	8.06078	-0.301603	0.202874	-1.48665	0.137107	0.300081
AL445928.2	4.41956	0.324115	0.287311	1.1281	0.259279	0.457555
AL450322.2	2.94145	1.91065	0.461122	4.14348	3.42075e-05	0.000635552
AL450326.1	5.79543	-0.360968	0.227073	-1.58965	0.111913	0.264017
AL450352.1	6.28093	-0.641731	0.222552	-2.88351	0.00393266	0.0250784
AL450384.2	10.3412	0.0845086	0.158564	0.532961	0.59406	0.757593
AL450992.1	14.7819	0.177356	0.176395	1.00544	0.314683	0.516134
AL450992.2	35.3615	-0.301357	0.144328	-2.08801	0.0367972	0.12606
AL450992.3	9.15507	-0.945722	0.342901	-2.758	0.00581559	0.0335664
AL450998.2	52.1569	-0.0691735	0.0999757	-0.691903	0.488998	0.674231
AL451085.1	18.7667	-0.373302	0.122438	-3.0489	0.00229681	0.0165193
AL451085.2	22.6742	-0.147848	0.154484	-0.957049	0.338543	0.540731
AL451165.2	25.3474	0.311983	0.175332	1.77938	0.0751769	0.20226
AL499604.1	82.1259	-0.104168	0.101398	-1.02732	0.304269	0.505851
AL512306.3	2.78918	0.401422	0.344024	1.16684	0.243274	0.439094
AL512353.1	4.26162	0.106287	0.301091	0.353005	0.724085	0.845103
AL512603.2	3.81074	-0.536457	0.370042	-1.44972	0.147137	0.315411
AL512625.2	2.66137	-0.0111372	0.353235	-0.0315292	0.974848	0.988485
AL512625.3	4.03449	-0.0802292	0.470016	-0.170695	0.864464	0.932677
AL512658.2	2.36257	-0.0986201	0.372258	-0.264924	0.791068	0.888393
AL512791.1	2.64697	0.018849	0.420455	0.0448299	0.964243	0.983035
AL512791.2	5.13969	0.318551	0.30462	1.04573	0.295684	0.497049
AL513008.1	12.2753	0.568042	0.156136	3.63813	0.000274623	0.00328129
AL513188.1	9.47492	0.226303	0.158175	1.43071	0.152513	0.323584
AL513303.1	8.19461	0.26863	0.237243	1.1323	0.257509	0.455908
AL513320.1	2.61153	-0.501587	0.426864	-1.17505	0.239974	0.4349
AL513327.1	6.36134	0.667418	0.269691	2.47475	0.0133331	0.0608531
AL513550.1	15.2332	0.168358	0.155276	1.08425	0.278255	0.477788
AL583722.2	2.26808	-0.431436	0.315579	-1.36712	0.171586
AL589693.1	188.8	0.282083	0.273532	1.03126	0.302418	0.504184
AL589765.4	5.7248	0.16834	0.24159	0.696802	0.485927	0.672049
AL589765.7	4.71977	-0.0188594	0.284601	-0.0662662	0.947166	0.97506
AL589843.1	5.622	-0.0797941	0.242666	-0.328823	0.742289	0.857385
AL589935.1	3.10097	0.108388	0.430158	0.251972	0.801063	0.894218
AL589990.1	19.9004	0.314744	0.113013	2.78501	0.00535253	0.0315973
AL590064.1	4.52807	0.00682598	0.36324	0.0187919	0.985007	0.993444
AL590068.4	3.08058	0.712775	0.296615	2.40303	0.0162599	0.0709758
AL590399.1	2.14983	0.307449	0.371545	0.827488	0.40796
AL590550.1	2.83729	0.687696	0.669136	1.02774	0.304074	0.505842
AL590560.3	2.60101	0.427072	0.510407	0.836728	0.402746	0.601171
AL590705.1	11.2078	-0.0695079	0.249182	-0.278944	0.780287	0.882251
AL590714.1	7.12444	0.141561	0.287981	0.491565	0.623027	0.776873
AL590764.1	32.6448	-0.114237	0.108047	-1.05729	0.29038	0.491422
AL591043.2	8.36497	-0.096492	0.222673	-0.433335	0.664772	0.80704
AL591846.2	3.39271	0.223484	0.380351	0.587572	0.55682	0.728243
AL591895.1	25.9092	-0.0821939	0.108353	-0.758577	0.448105	0.641716
AL592148.3	3.13051	-0.268843	0.307184	-0.875186	0.381473	0.582419
AL592166.1	2.48038	0.308713	0.367461	0.840125	0.400838	0.599434
AL592183.1	62.8602	-0.366503	0.261414	-1.402	0.160914	0.335731
AL592295.3	5.24864	0.421375	0.252676	1.66765	0.0953856	0.235942
AL592295.4	14.5733	0.145563	0.132576	1.09795	0.272225	0.470937
AL592429.2	27.8315	0.214559	0.130143	1.64864	0.099222	0.242554
AL592430.1	3.02704	0.0410722	0.344156	0.119342	0.905004	0.953817
AL592435.1	4.97472	-0.130964	0.243484	-0.537876	0.590662	0.754345
AL596214.1	5.41226	0.339432	0.259358	1.30874	0.190623	0.375211
AL596325.1	5.0689	-0.396794	0.252529	-1.57128	0.116117	0.27046
AL603756.1	2.47844	0.894829	0.408129	2.19251	0.0283424	0.105871
AL603783.1	1.97092	-0.441563	0.451766	-0.977415	0.328364
AL603839.3	13.0949	-0.326976	0.132944	-2.45951	0.0139126	0.0628507
AL606469.1	2.46914	0.274707	0.385208	0.713138	0.475761	0.663164
AL606489.1	10.9007	0.627295	0.17399	3.60534	0.00031174	0.00362827
AL606491.1	2.90237	0.0319735	0.288254	0.110921	0.911679	0.956485
AL606760.3	2.65732	-0.309443	0.294192	-1.05184	0.292873	0.493729
AL606807.1	2.78373	1.9343	0.545196	3.5479	0.000388308	0.00430388
AL627171.1	20.4716	-0.314661	0.169375	-1.85777	0.0632012	0.181035
AL627171.2	81.245	-0.210283	0.112761	-1.86485	0.0622022	0.179326
AL627309.5	8.23702	0.425982	0.263845	1.61452	0.106415	0.254322
AL627422.2	7.371	-0.372867	0.217489	-1.71442	0.0864517	0.221176
AL645465.1	21.8413	-0.29438	0.132032	-2.22962	0.0257729	0.098852
AL645568.1	78.5452	0.173498	0.0960619	1.80611	0.0709012	0.19491
AL645728.1	16.7915	-0.210797	0.199804	-1.05502	0.291417	0.492094
AL645933.3	8.25546	-0.275748	0.248943	-1.10767	0.268003	0.467077
AL645939.5	4.82342	-0.88391	0.222496	-3.97271	7.10607e-05	0.00113954
AL645941.3	7.0667	0.261109	0.208231	1.25394	0.209864	0.399135
AL662797.1	7.5126	0.0369453	0.251487	0.146907	0.883205	0.942209
AL662844.4	45.8685	-0.0147326	0.208423	-0.0706862	0.943648	0.972904
AL672310.1	2.22814	-0.266039	0.352369	-0.755002	0.450248
AL683807.1	15.5015	0.725056	0.232942	3.1126	0.0018545	0.0141493
AL683813.1	4.6767	0.00626421	0.238764	0.0262359	0.979069	0.990528
AL691403.1	113.969	-0.282113	0.129242	-2.18283	0.0290486	0.107546
AL691403.2	3.28852	-0.230067	0.313984	-0.732733	0.463721	0.654883
AL691432.2	11.199	0.0430442	0.185159	0.232472	0.816172	0.903246
AL731569.1	3.26166	0.325709	0.395461	0.823618	0.410157	0.607246
AL731577.2	18.6019	0.448457	0.193301	2.32	0.0203411	0.0837268
AL731769.2	9.45546	-0.342227	0.185656	-1.84335	0.0652787	0.184745
AL732509.1	2.12536	0.147555	0.327553	0.450478	0.652366
ALAD	53.5686	-0.00274446	0.074416	-0.03688	0.970581	0.986911
ALAS1	66.7645	-0.0951127	0.0852168	-1.11613	0.264368	0.463135
ALCAM	51.558	-0.158061	0.128972	-1.22555	0.220368	0.411099
ALDH16A1	97.4482	0.0266022	0.0799488	0.33274	0.73933	0.855042
ALDH18A1	72.4452	0.261946	0.0655939	3.99345	6.51201e-05	0.00106598
ALDH1B1	16.9812	-0.0898741	0.181247	-0.495866	0.619989	0.7747
ALDH3A2	42.9179	-0.0305724	0.101979	-0.29979	0.764337	0.871334
ALDH4A1	3.20834	-0.215406	0.291839	-0.738099	0.460454	0.651762
ALDH5A1	28.6599	0.333738	0.0956323	3.4898	0.000483378	0.00512518
ALDH6A1	45.5008	-0.0421694	0.0905612	-0.465645	0.641469	0.790671
ALDH7A1	2.2894	-0.29871	0.4525	-0.660133	0.509169
ALDH8A1	2.10173	1.05798	0.558182	1.89541	0.058038
ALDH9A1	152.021	-0.0652432	0.0742428	-0.878782	0.37952	0.580813
ALDOA	979.287	-0.0640084	0.0536775	-1.19246	0.233081	0.426287
ALDOC	37.3327	-0.275959	0.116284	-2.37315	0.0176373	0.075107
ALG1	61.9514	0.0367153	0.0626608	0.585937	0.557918	0.728742
ALG10	15.3286	-0.165211	0.162325	-1.01778	0.308781	0.510128
ALG10B	7.49576	-0.0210575	0.2261	-0.0931336	0.925797	0.964086
ALG11	53.2398	-0.0548642	0.073737	-0.744052	0.456845	0.64871
ALG12	71.1419	-0.0415161	0.0691965	-0.599975	0.548523	0.722462
ALG13	195.047	0.0321518	0.079763	0.403092	0.686881	0.821432
ALG13-AS1	2.1397	0.397364	0.416994	0.952925	0.340628
ALG14	28.33	-0.183066	0.112497	-1.6273	0.103673	0.249816
ALG1L2	11.3035	0.44922	0.258336	1.7389	0.0820521	0.213348
ALG1L9P	11.0466	-0.0218282	0.183488	-0.118962	0.905305	0.953817
ALG2	80.2662	-0.272281	0.0691028	-3.94023	8.1403e-05	0.00126117
ALG3	105.202	-0.109632	0.0840722	-1.30402	0.192227	0.376956
ALG5	101.949	-0.166199	0.0732124	-2.27009	0.0232021	0.0919263
ALG6	55.2054	-0.0231716	0.0807207	-0.287059	0.774067	0.877928
ALG8	64.9995	-0.0151606	0.0856712	-0.176962	0.859538	0.930386
ALG9	34.2133	0.14778	0.0841336	1.75649	0.079005	0.208609
ALK	2.4252	1.24548	0.358787	3.47136	0.000517825	0.00538173
ALKBH1	29.8489	-0.277198	0.119138	-2.32671	0.0199808	0.0826037
ALKBH2	41.1458	-0.291432	0.111907	-2.60424	0.00920772	0.0470543
ALKBH3	66.2934	0.038559	0.059733	0.645523	0.518588	0.698945
ALKBH4	43.3882	-0.122345	0.0868941	-1.40798	0.159138	0.333127
ALKBH5	204.468	-0.0123602	0.0475633	-0.259868	0.794965	0.890754
ALKBH6	72.5537	-0.12688	0.0944608	-1.3432	0.179206	0.360396
ALKBH7	454.647	0.161129	0.0888584	1.81332	0.069782	0.193019
ALKBH8	37.2907	0.190339	0.0901953	2.1103	0.0348327	0.121563
ALMS1	100.945	0.027786	0.0742444	0.374251	0.708218	0.835168
ALOX12-AS1	66.9973	-0.00269637	0.0870877	-0.0309616	0.9753	0.98876
ALOX5	62.6054	1.0417	0.56288	1.85066	0.0642186	0.182804
ALOX5AP	670.684	-0.203671	0.129626	-1.57122	0.116132	0.27046
ALPK1	47.9874	0.209449	0.138043	1.51728	0.129196	0.289562
ALPK2	4.01939	0.418432	0.326962	1.27976	0.200631	0.387539
ALS2	26.8266	-0.0788681	0.128777	-0.61244	0.540246	0.715952
ALS2CL	29.5914	-0.154666	0.177129	-0.873181	0.382565	0.583332
ALYREF	164.064	0.122335	0.114311	1.0702	0.284531	0.485614
AMACR	17.9118	-0.139464	0.114555	-1.21745	0.223435	0.414311
AMBRA1	140.83	0.319736	0.079472	4.02325	5.74009e-05	0.000964118
AMD1	147.224	0.253075	0.0626849	4.03725	5.40812e-05	0.00091815
AMDHD1	3.52388	0.137396	0.393836	0.348865	0.727191	0.847194
AMDHD2	48.7394	0.101548	0.103417	0.981928	0.326135	0.528195
AMER1	7.63953	0.151739	0.177434	0.855185	0.392449	0.592182
AMFR	92.8478	0.269811	0.0892571	3.02285	0.00250403	0.0176515
AMIGO1	24.0983	0.0438263	0.158316	0.276829	0.781912	0.88308
AMIGO2	26.1126	-0.341462	0.140702	-2.42685	0.0152307	0.0675777
AMMECR1	141.103	-0.0380867	0.0608126	-0.626297	0.53112	0.708641
AMMECR1L	29.1998	0.1755	0.102033	1.72003	0.0854272	0.219188
AMN	4.81723	-0.4668	0.286376	-1.63003	0.103096	0.248849
AMN1	37.059	-0.235595	0.097751	-2.41015	0.0159459	0.069833
AMOT	5.49783	-0.427458	0.197263	-2.16695	0.0302388	0.110795
AMPD2	68.4931	-0.185344	0.094583	-1.95959	0.0500443	0.154323
AMPD3	54.4297	0.132525	0.0778709	1.70185	0.0887828	0.224267
AMT	4.97628	0.243507	0.278283	0.875033	0.381556	0.58242
AMY2B	13.1353	-0.039554	0.196533	-0.201259	0.840496	0.919158
AMZ1	3.59385	0.3127	0.336253	0.929957	0.352394	0.553653
AMZ2	161.36	-0.051767	0.0634222	-0.816229	0.414369	0.611185
ANAPC1	97.5604	0.163476	0.0838618	1.94935	0.0512531	0.156892
ANAPC10	65.7131	-0.0578499	0.0606635	-0.95362	0.340276	0.542238
ANAPC11	333.549	-0.151627	0.0841653	-1.80154	0.0716183	0.196148
ANAPC13	111.764	-0.268709	0.0994932	-2.70078	0.00691767	0.0381873
ANAPC15	141.337	-0.222231	0.0601836	-3.69255	0.00022202	0.00274639
ANAPC16	745.037	-0.00762618	0.0483722	-0.157656	0.874728	0.93777
ANAPC2	47.8449	-0.0420346	0.0728818	-0.57675	0.564109	0.733921
ANAPC4	84.0264	-0.0118713	0.0728248	-0.163011	0.87051	0.935658
ANAPC5	359.081	-0.0758496	0.0453299	-1.67328	0.0942723	0.234059
ANAPC7	69.4131	-0.0886563	0.0582054	-1.52316	0.127718	0.287249
ANG	3.39177	-1.3347	0.619643	-2.15398	0.0312415	0.113559
ANGEL1	42.136	-0.129611	0.101512	-1.27681	0.201669	0.388909
ANGEL2	98.1678	0.033957	0.0771937	0.439893	0.660014	0.803052
ANGPT2	13.4135	0.164594	0.164385	1.00127	0.316697	0.518186
ANGPTL1	4.12695	0.103499	0.295146	0.350671	0.725835	0.846519
ANGPTL6	7.31776	0.0180064	0.252511	0.0713095	0.943151	0.972788
ANK1	33.3562	0.130649	0.30143	0.433431	0.664701	0.80704
ANK2	25.4409	0.652311	0.691166	0.943784	0.34528	0.547566
ANK3	771.047	0.430548	0.157817	2.72815	0.00636903	0.0359998
ANKAR	64.2529	-0.279104	0.0971402	-2.87321	0.00406324	0.0256458
ANKDD1A	11.8518	0.577793	0.379633	1.52198	0.128015	0.287725
ANKDD1B	5.28758	-0.0732923	0.237578	-0.308498	0.757703	0.867308
ANKEF1	22.6626	-0.112468	0.144694	-0.777278	0.436995	0.632647
ANKFY1	108.134	0.267893	0.0775628	3.45389	0.000552561	0.00565159
ANKH	122.691	-0.177429	0.0844845	-2.10013	0.035717	0.123494
ANKHD1	407.19	0.112689	0.0516473	2.1819	0.029117	0.107687
ANKIB1	151.199	-0.00504525	0.0659335	-0.0765203	0.939005	0.970594
ANKLE2	156.819	0.085832	0.0569201	1.50794	0.13157	0.292676
ANKMY1	96.8105	-0.068314	0.082756	-0.825487	0.409095	0.606435
ANKMY2	35.0484	-0.114929	0.108947	-1.0549	0.29147	0.492114
ANKRA2	59.7632	-0.21511	0.0918163	-2.34283	0.0191383	0.0798189
ANKRD10	189.964	0.0386852	0.051705	0.748192	0.454344	0.64686
ANKRD11	475.954	0.129108	0.0653328	1.97616	0.0481368	0.150604
ANKRD12	1079.16	-0.0550783	0.0361782	-1.52241	0.127905	0.287579
ANKRD13A	162.638	0.0833042	0.078162	1.06579	0.286519	0.487422
ANKRD13B	5.35823	1.00615	0.345456	2.91251	0.00358533	0.0232931
ANKRD13C	104.785	0.0244596	0.0610803	0.40045	0.688825	0.82262
ANKRD13D	273.333	-0.100148	0.0675703	-1.48213	0.138306	0.301865
ANKRD16	23.134	0.161388	0.146201	1.10388	0.269645	0.468557
ANKRD17	276.342	0.23332	0.0731145	3.19115	0.00141706	0.0115185
ANKRD18A	13.101	0.202468	0.211177	0.958761	0.337679	0.539783
ANKRD23	15.8174	0.078943	0.160642	0.491423	0.623128	0.776909
ANKRD24	2.97827	0.640373	0.497062	1.28832	0.197635	0.383792
ANKRD26	66.6982	-0.0839221	0.0994796	-0.843611	0.398887	0.598182
ANKRD27	80.5336	0.0294108	0.0816695	0.36012	0.718757	0.841926
ANKRD28	150.479	0.140512	0.133914	1.04927	0.294054	0.495014
ANKRD29	2.47086	-0.473949	0.421976	-1.12317	0.261367	0.459637
ANKRD31	6.01811	-0.0916394	0.216275	-0.423717	0.671772	0.810664
ANKRD33B	10.8128	1.11137	0.279327	3.97875	6.92786e-05	0.00111856
ANKRD34A	9.11684	0.0198761	0.187336	0.106098	0.915504	0.958224
ANKRD35	2.77008	0.122641	0.439106	0.279298	0.780016	0.882156
ANKRD36	252.998	-0.00198116	0.0671295	-0.0295126	0.976456	0.989499
ANKRD36B	143.959	0.0892297	0.0778418	1.1463	0.251673	0.44853
ANKRD36C	172.331	0.0504981	0.0719207	0.702135	0.482595	0.669269
ANKRD37	31.9419	-0.0393992	0.103787	-0.379617	0.704229	0.832995
ANKRD39	91.6211	-0.0110265	0.0885725	-0.124491	0.900926	0.952351
ANKRD40	46.9209	0.273994	0.106464	2.57358	0.0100652	0.0498215
ANKRD42	24.9648	-0.0279531	0.108129	-0.258517	0.796008	0.891137
ANKRD44	1005.67	0.0791057	0.059056	1.3395	0.180407	0.361784
ANKRD44-IT1	3.1385	0.473903	0.364693	1.29946	0.193787	0.379008
ANKRD46	34.7183	-0.0038006	0.0831605	-0.045702	0.963548	0.982991
ANKRD49	69.4101	0.0830402	0.108917	0.762414	0.445813	0.639358
ANKRD52	62.2738	0.336137	0.105958	3.17238	0.00151196	0.0120957
ANKRD54	46.8319	0.00462291	0.0918349	0.0503394	0.959852	0.981311
ANKRD55	51.6369	0.59887	0.311818	1.92057	0.0547854	0.163882
ANKRD6	15.1864	0.368749	0.188673	1.95443	0.0506499	0.155549
ANKRD9	3.88482	-0.489267	0.30371	-1.61097	0.107187	0.255548
ANKS1A	61.9971	0.00229958	0.0974479	0.023598	0.981173	0.991445
ANKS3	29.7368	-0.0741121	0.0892959	-0.82996	0.406561	0.603751
ANKS6	18.6813	0.165529	0.164949	1.00351	0.315613	0.517121
[truncated: 12,458 more rows]

## Sheet: CISep-vs-NHC_Treg
	baseMean	log2FoldChange	lfcSE	stat	pvalue	padj
A1BG	21.6835	0.254106	0.209831	1.21101	0.225893	0.504762
A1BG-AS1	3.81659	0.214552	0.272352	0.787776	0.430828	0.701797
A2M	2.82821	1.04162	0.461729	2.25592	0.024076	0.145573
AAAS	14.4246	-0.3013	0.128352	-2.34746	0.0189021	0.125409
AACS	2.43252	-0.199946	0.393968	-0.507519	0.611791	0.822244
AAGAB	25.056	0.0245766	0.108714	0.226065	0.82115	0.931298
AAK1	105.57	-0.0844303	0.0982164	-0.859636	0.38999	0.667226
AAMDC	10.8286	-0.253288	0.155749	-1.62626	0.103895	0.340212
AAMP	32.0409	0.0339013	0.121558	0.27889	0.780329	0.910314
AAR2	13.0115	-0.09192	0.139897	-0.657054	0.511146	0.759845
AARS	18.2701	0.347192	0.182121	1.90638	0.056601	0.243234
AARS2	5.27025	0.217155	0.270728	0.802113	0.422487	0.695503
AARSD1	14.345	-0.313474	0.196335	-1.59663	0.110348	0.35047
AASDH	11.1311	-0.132591	0.174152	-0.76135	0.446448	0.713832
AASDHPPT	33.3495	-0.207576	0.113265	-1.83266	0.0668533	0.267557
AATF	57.5364	-0.0359421	0.0665513	-0.540066	0.589152	0.810709
ABAT	6.93163	-0.118689	0.243566	-0.487299	0.626047	0.830719
ABCA1	4.96938	1.71558	0.502102	3.4168	0.000633625	0.0127477
ABCA10	2.08295	0.148819	0.463454	0.321109	0.748128	0.892742
ABCA2	9.20561	0.675355	0.213588	3.16195	0.00156719	0.0238331
ABCA3	2.37617	-0.295586	0.408576	-0.723455	0.4694	0.730858
ABCA5	11.8491	-0.149108	0.184877	-0.806523	0.419941	0.69325
ABCA7	13.4506	-0.231668	0.171857	-1.34802	0.177651	0.448503
ABCB10	13.1218	0.244902	0.181965	1.34588	0.178341	0.449713
ABCB7	24.9577	0.0666176	0.106439	0.625875	0.531397	0.774416
ABCB8	14.4063	0.226968	0.171903	1.32032	0.186727	0.459769
ABCC1	60.2847	0.665194	0.103367	6.43527	1.23258e-10	4.41356e-08
ABCC10	13.3536	0.0152831	0.179443	0.0851697	0.932126	0.974027
ABCC4	10.5801	0.18593	0.202788	0.916867	0.359212	0.641962
ABCC5	10.544	0.0622857	0.184307	0.337946	0.735404	0.885779
ABCD1	3.10218	0.139681	0.348451	0.400861	0.688522	0.865662
ABCD2	26.5766	-0.254711	0.150599	-1.69132	0.0907755	0.315385
ABCD3	12.2901	-0.13373	0.145525	-0.918949	0.358122	0.640748
ABCD4	16.1074	0.00266769	0.146664	0.0181891	0.985488	0.993165
ABCE1	30.5705	0.0362096	0.107986	0.335316	0.737387	0.887484
ABCF1	33.3244	-0.0952239	0.115405	-0.825127	0.409299	0.68493
ABCF2	20.7797	0.245597	0.133397	1.8411	0.0656071	0.264604
ABCF3	17.1235	-0.0557376	0.124472	-0.447792	0.654303	0.847025
ABCG1	21.9963	0.0856862	0.233856	0.366406	0.714062	0.875121
ABHD10	13.7877	-0.200988	0.200085	-1.00451	0.315131	0.600839
ABHD11	6.43959	-0.230285	0.281315	-0.818604	0.413012	0.688179
ABHD12	17.4631	-0.0258613	0.142597	-0.18136	0.856085	0.946075
ABHD13	18.8963	-0.429212	0.144013	-2.98038	0.00287894	0.0362156
ABHD14A	31.3376	-0.191611	0.126401	-1.5159	0.129546	0.381845
ABHD14B	72.1398	-0.282376	0.0905745	-3.11761	0.00182322	0.0264178
ABHD15	2.24898	0.0981	0.468075	0.209582	0.833994	0.936464
ABHD15-AS1	9.07367	-0.164788	0.209814	-0.785399	0.43222	0.70272
ABHD16A	18.873	-0.0133818	0.150049	-0.0891833	0.928936	0.973857
ABHD17A	133.553	0.0935931	0.104048	0.899517	0.368377	0.650278
ABHD17B	5.46496	0.261717	0.219315	1.19334	0.232736	0.512074
ABHD18	24.7478	0.236434	0.141808	1.66729	0.0954577	0.323867
ABHD2	21.3761	0.345726	0.125269	2.75988	0.00578234	0.058324
ABHD3	43.5311	0.111138	0.109298	1.01683	0.309233	0.593427
ABHD4	5.78645	0.319336	0.261082	1.22312	0.221283	0.500415
ABHD5	15.0486	-0.0360481	0.132117	-0.272849	0.784969	0.912494
ABHD6	3.63746	-0.0128406	0.308724	-0.0415925	0.966824	0.98613
ABHD8	5.77292	-0.288142	0.209611	-1.37465	0.169241	0.437616
ABI1	83.8677	0.204498	0.0768477	2.66108	0.00778908	0.0704355
ABI2	13.3199	-0.061539	0.169299	-0.363493	0.716237	0.875878
ABI3	12.661	0.623922	0.235796	2.64603	0.00814436	0.0727077
ABITRAM	5.65529	-0.303145	0.215404	-1.40734	0.159328	0.425094
ABL1	12.7764	0.396117	0.150895	2.62512	0.0086619	0.0755788
ABL2	7.2835	0.116044	0.247215	0.469407	0.638779	0.838857
ABLIM1	88.5404	0.0335162	0.0953321	0.351574	0.725158	0.880258
ABR	19.945	0.278871	0.14803	1.88387	0.059582	0.250894
ABRACL	134.369	0.111901	0.0859308	1.30222	0.192842	0.466185
ABRAXAS1	15.2154	-0.122397	0.170383	-0.718367	0.472531	0.733629
ABRAXAS2	12.6713	0.0187772	0.145412	0.129131	0.897254	0.963398
ABT1	30.6949	-0.120126	0.0902302	-1.33132	0.183082	0.455203
ABTB1	57.8707	-0.304325	0.0950233	-3.20263	0.00136177	0.0215456
AC002091.2	1.81979	0.790525	0.524004	1.50862	0.131395	0.384962
AC002310.1	3.31405	-0.622038	0.27152	-2.29095	0.0219663	0.137831
AC002460.2	2.88896	0.258318	0.504101	0.512432	0.608349	0.82057
AC002463.1	9.1821	-0.452528	0.163964	-2.75992	0.00578159	0.058324
AC002467.1	3.48353	-0.206286	0.325653	-0.633453	0.526438	0.77118
AC003681.1	2.79133	0.540266	0.367296	1.47093	0.141311	0.400577
AC004241.1	2.62251	0.258649	0.410153	0.630616	0.528292	0.772884
AC004448.2	366.577	-1.17235	0.988988	-1.1854	0.235858	0.514785
AC004551.1	3.65357	-0.144275	0.262688	-0.549227	0.58285	0.807684
AC004585.1	2.93224	1.57485	0.544359	2.89303	0.00381548	0.0440909
AC004596.1	4.29146	-0.577717	0.301302	-1.9174	0.0551869	0.239747
AC004687.1	38.0465	-0.345722	0.120166	-2.87702	0.00401444	0.0456357
AC004797.1	4.62949	0.237908	0.2842	0.837117	0.402527	0.678447
AC004812.2	3.33442	-0.238564	0.315675	-0.755726	0.449814	0.716651
AC004847.1	3.87318	0.451251	0.396735	1.13741	0.255366	0.537763
AC004854.2	3.03612	1.03545	0.387136	2.67464	0.00748104	0.0689744
AC004865.2	11.9821	-0.300873	0.190435	-1.57993	0.114124	0.356191
AC004889.1	8.58236	-0.196723	0.246285	-0.798761	0.424429	0.696547
AC004974.1	2.03859	0.622827	0.421402	1.47799	0.139411	0.397415
AC005037.1	5.51099	-0.1306	0.208235	-0.627178	0.530543	0.774354
AC005041.5	2.627	-0.0221963	0.384354	-0.0577495	0.953948	0.98168
AC005052.2	2.34818	-0.102562	0.442912	-0.231564	0.816877	0.929441
AC005070.3	2.16554	-0.0286899	0.414732	-0.0691768	0.944849	0.97889
AC005224.2	3.94269	-0.144645	0.371171	-0.389701	0.696758	0.869271
AC005237.1	8.19844	0.105127	0.227189	0.462732	0.643557	0.841324
AC005261.1	2.52386	-0.160152	0.319492	-0.501271	0.61618	0.825587
AC005332.4	13.5577	-0.14195	0.1804	-0.786863	0.431362	0.702029
AC005480.1	1.94188	0.105657	0.387428	0.272713	0.785074	0.912494
AC005520.2	3.61158	-0.124808	0.433878	-0.287657	0.773609	0.907751
AC005562.1	3.67367	-0.518881	0.257997	-2.01119	0.0443053	0.210535
AC005580.1	2.85559	1.33109	1.21777	1.09305	0.27437	0.558962
AC005670.3	12.8069	0.00207829	0.205748	0.0101012	0.991941	0.996126
AC005944.1	16.0705	0.195637	0.139085	1.40659	0.159548	0.425239
AC006001.2	6.58915	-0.0543448	0.225781	-0.240697	0.80979	0.925159
AC006059.1	4.27727	0.311404	0.246885	1.26133	0.207188	0.484653
AC006064.4	7.98132	0.562937	0.237321	2.37205	0.0176899	0.120365
AC006141.1	2.53821	-0.0482289	0.376789	-0.128	0.898149	0.963705
AC006213.2	2.57456	-0.406917	0.315116	-1.29132	0.196591	0.470591
AC006252.1	2.42732	0.444199	0.444511	0.999299	0.31765	0.60335
AC006369.1	37.5721	-0.481259	0.159968	-3.00847	0.00262566	0.0339545
AC006449.6	3.61523	-0.0558341	0.308684	-0.180878	0.856463	0.946195
AC006460.2	2.88527	0.688995	0.46493	1.48193	0.138358	0.396346
AC006504.5	5.18865	-0.190802	0.31461	-0.606474	0.5442	0.783452
AC007038.1	2.90586	-0.304244	0.295499	-1.0296	0.3032	0.58892
AC007114.1	3.63392	-0.229164	0.266096	-0.861208	0.389123	0.666732
AC007216.4	5.88182	-0.007218	0.204545	-0.0352881	0.97185	0.988822
AC007262.2	3.70431	0.0416621	0.296798	0.140372	0.888366	0.959727
AC007383.2	6.60223	-0.319167	0.242688	-1.31513	0.188465	0.461942
AC007384.1	23.6614	0.184854	0.12359	1.4957	0.134731	0.390746
AC007569.1	2.89312	1.3737	0.440838	3.11611	0.00183257	0.0264846
AC007608.3	2.52801	-0.416492	0.304406	-1.36821	0.171246	0.440055
AC007728.1	3.33487	-0.0447143	0.376379	-0.118801	0.905433	0.966873
AC007728.2	2.4732	0.0543564	0.323549	0.168001	0.866583	0.951098
AC007780.1	5.63875	-0.0784673	0.22548	-0.348001	0.727839	0.881413
AC007952.4	3.19151	0.474196	0.413553	1.14664	0.251531	0.534503
AC008014.1	6.85146	-0.83944	0.258144	-3.25183	0.00114663	0.0192875
AC008083.2	10.2745	0.0727089	0.200469	0.362693	0.716834	0.876293
AC008083.3	7.12061	0.0328694	0.263318	0.124828	0.90066	0.964178
AC008105.1	4.23631	-0.171479	0.321649	-0.533123	0.593949	0.813706
AC008105.3	48.0574	-0.524487	0.123355	-4.25187	2.11997e-05	0.00105396
AC008124.1	7.94024	0.0128971	0.242243	0.0532404	0.95754	0.983658
AC008267.5	4.41051	-0.227897	0.233167	-0.977401	0.328371	0.613331
AC008378.1	3.15962	-0.439779	0.372369	-1.18103	0.23759	0.51736
AC008403.3	2.75399	-0.383086	0.369122	-1.03783	0.299349	0.585201
AC008438.1	4.52565	-0.158615	0.237714	-0.667252	0.504611	0.756847
AC008440.1	3.2308	-0.534689	0.339578	-1.57457	0.115356	0.358836
AC008443.1	7.19901	-0.0633293	0.195626	-0.323726	0.746145	0.891515
AC008537.4	2.13973	-0.0273244	0.427753	-0.063879	0.949067	0.980722
AC008555.4	46.485	-0.645726	0.0995598	-6.48581	8.82548e-11	3.29073e-08
AC008735.2	4.0884	-0.227224	0.379941	-0.598051	0.549806	0.788231
AC008764.8	3.38988	0.37594	0.323819	1.16096	0.245659	0.527885
AC008771.1	2.16261	-0.93412	0.399296	-2.33941	0.019314	0.126862
AC008875.2	3.70161	-0.89173	0.251052	-3.55198	0.000382349	0.00894998
AC008875.3	28.7267	-0.188975	0.157408	-1.20054	0.229928	0.509
AC008892.1	17.4695	0.310677	0.219922	1.41267	0.157753	0.423092
AC008937.2	7.94117	-0.203296	0.22266	-0.913034	0.361225	0.643426
AC008964.1	2.12574	-1.23042	0.405209	-3.0365	0.00239339	0.0316459
AC008969.1	2.43522	-0.629385	0.426699	-1.47501	0.14021	0.399279
AC009061.2	6.24389	-0.380926	0.253121	-1.50492	0.132345	0.387036
AC009093.2	18.0779	0.253594	0.152659	1.66118	0.0966779	0.326128
AC009107.2	2.3105	-0.350557	0.376395	-0.931356	0.351669	0.634377
AC009113.1	2.69579	-0.98595	0.304233	-3.24077	0.00119208	0.0197843
AC009120.2	5.49571	-0.258086	0.245382	-1.05177	0.292904	0.578159
AC009126.1	10.261	-0.120232	0.202951	-0.592417	0.553571	0.790231
AC009133.1	6.06019	-0.10533	0.25228	-0.417511	0.676304	0.859354
AC009133.3	9.35216	-0.236776	0.19982	-1.18495	0.236038	0.514884
AC009226.1	2.04057	-0.77185	0.401916	-1.92043	0.0548042	0.238875
AC009299.3	2.46351	0.0766146	0.372512	0.20567	0.837049	0.937729
AC009313.1	8.26726	0.314436	0.222186	1.41519	0.157012	0.422455
AC009318.1	2.37305	0.10231	0.431219	0.237258	0.812457	0.926794
AC009505.1	3.32472	0.0878271	0.355676	0.24693	0.804962	0.923387
AC009522.1	2.52944	-0.281889	0.308828	-0.912769	0.361364	0.64346
AC009554.1	2.45361	-0.105988	0.327667	-0.323464	0.746344	0.891563
AC009630.1	2.51181	0.155407	0.363451	0.427589	0.668951	0.854503
AC009690.2	3.21961	0.228805	0.294608	0.776643	0.43737	0.706057
AC009879.4	2.70389	0.555708	0.372908	1.4902	0.136171	0.392378
AC009950.1	2.32237	0.238951	0.452129	0.528502	0.597151	0.815795
AC009961.1	4.17641	-0.030049	0.256131	-0.117319	0.906607	0.967167
AC010149.1	9.63305	-0.250211	0.169699	-1.47444	0.140362	0.399311
AC010247.1	2.99472	0.413934	0.358652	1.15414	0.248442	0.531372
AC010260.1	2.19238	-0.426139	0.427151	-0.99763	0.318459	0.603981
AC010275.1	5.81304	-0.19551	0.230516	-0.848143	0.396358	0.67322
AC010609.1	33.6995	0.0308653	0.162746	0.189654	0.84958	0.942892
AC010624.3	2.96165	-0.658709	0.294475	-2.23689	0.0252933	0.149778
AC010642.2	12.662	0.121132	0.183752	0.659212	0.509759	0.759317
AC010883.3	3.99726	-0.329909	0.249957	-1.31987	0.18688	0.460044
AC010894.3	27.1424	0.025515	0.141731	0.180024	0.857134	0.946486
AC010976.1	3.77324	0.246678	0.344109	0.71686	0.473461	0.734067
AC010978.1	3.23124	-0.162248	0.282728	-0.573867	0.566058	0.797317
AC011247.1	2.75448	0.383797	0.386666	0.992579	0.320915	0.605393
AC011444.1	2.48586	0.0767825	0.388164	0.197809	0.843194	0.940314
AC011446.2	3.16524	0.441174	0.409249	1.07801	0.281029	0.566413
AC011447.3	2.6188	0.144322	0.467051	0.309008	0.757316	0.897863
AC011450.1	3.9447	0.443104	0.340422	1.30163	0.193042	0.466185
AC011476.3	8.09747	0.197296	0.297734	0.662658	0.50755	0.758004
AC011511.2	2.23007	0.416538	0.43516	0.957207	0.338463	0.623423
AC011603.2	9.76402	-0.212484	0.182852	-1.16206	0.245211	0.527688
AC011933.4	2.86659	-0.262653	0.36973	-0.71039	0.477462	0.737329
AC011997.1	15.0081	-0.365236	0.230402	-1.58521	0.112918	0.353908
AC011997.2	7.6253	-0.35779	0.204964	-1.74563	0.0808756	0.297748
AC012020.1	2.85513	0.0187331	0.359949	0.0520438	0.958494	0.983733
AC012146.1	7.55273	0.430493	0.22394	1.92236	0.0545608	0.238219
AC012358.3	3.10288	-0.501822	0.399265	-1.25686	0.208803	0.486902
AC012360.3	2.36441	-0.306538	0.313984	-0.976283	0.328924	0.61394
AC012368.1	11.5082	-0.199521	0.231065	-0.863486	0.387871	0.666052
AC012447.1	2.87841	0.22035	0.410329	0.537009	0.591262	0.812291
AC012615.1	4.44498	0.0418387	0.267423	0.156451	0.875677	0.954896
AC012645.3	6.91403	-0.170216	0.276959	-0.614587	0.538827	0.779715
AC013264.1	3.44165	-0.157872	0.502619	-0.3141	0.753445	0.895865
AC013652.1	35.2304	-0.0716318	0.209439	-0.342018	0.732337	0.884084
AC015795.1	1.89011	-0.550116	0.346009	-1.58989	0.11186	0.352272
AC015871.1	6.71658	0.111591	0.25925	0.430437	0.666878	0.853148
AC015971.1	2.91882	0.302499	0.38385	0.788066	0.430658	0.701725
AC015982.2	4.17641	0.312343	0.259395	1.20412	0.228542	0.507337
AC016065.1	3.86864	0.12942	0.327527	0.395143	0.692737	0.867885
AC016074.2	23.0318	-0.452543	0.190961	-2.36982	0.0177969	0.12074
AC016727.1	5.03452	-0.200093	0.244497	-0.818387	0.413136	0.688212
AC016747.1	3.76095	-0.0763129	0.359163	-0.212474	0.831737	0.935066
AC016773.1	2.0418	-0.138848	0.376126	-0.369153	0.712014	0.874991
AC016831.1	3.79714	0.62428	0.356207	1.75257	0.079675	0.295506
AC016831.5	2.8573	1.30294	0.363447	3.58496	0.000337128	0.00836166
AC016831.7	28.4497	1.12317	0.196067	5.7285	1.01321e-08	2.09885e-06
AC016876.1	3.45233	-0.662924	0.369563	-1.7938	0.0728445	0.281659
AC017002.3	5.30926	0.49208	0.349731	1.40703	0.15942	0.425094
AC017002.5	5.45062	0.907755	0.341418	2.65878	0.00784242	0.0707393
AC017002.6	2.00952	0.842912	0.651337	1.29413	0.195622	0.469616
AC017083.2	3.28141	-0.129248	0.296256	-0.436272	0.662639	0.850618
AC018362.1	3.86168	-0.0151232	0.255398	-0.0592142	0.952782	0.981438
AC018521.5	7.95462	-0.0726093	0.260793	-0.278417	0.780692	0.910491
AC018647.2	2.0183	0.158181	0.45421	0.348255	0.727649	0.881372
AC018754.1	2.38024	0.0323906	0.351565	0.0921326	0.926593	0.973544
AC018816.1	6.0141	0.482472	0.285271	1.69127	0.0907845	0.315385
AC019163.1	2.66973	-0.634083	0.293064	-2.16363	0.0304925	0.167776
AC019205.1	2.46462	-0.162456	0.403044	-0.403072	0.686896	0.865572
AC020659.1	3.37101	-1.23126	0.346109	-3.55742	0.000374509	0.00887733
AC020765.2	3.86271	-0.0855254	0.301224	-0.283926	0.776467	0.908912
AC020910.5	2.14139	-0.202132	0.352219	-0.573881	0.566048	0.797317
AC020911.2	11.9212	-0.106274	0.217072	-0.489579	0.624432	0.830053
AC020913.1	2.37327	0.776734	0.411847	1.88598	0.0592982	0.2504
AC020915.2	8.47903	-0.0880866	0.26322	-0.33465	0.737889	0.887842
AC020916.1	9.53516	1.89789	0.28484	6.66301	2.68276e-11	1.11146e-08
AC021028.1	2.29471	-0.438193	0.449775	-0.974249	0.329933	0.615033
AC021054.1	7.77806	-0.241631	0.196879	-1.22731	0.219706	0.499541
AC021092.1	2.95421	-0.0162961	0.314543	-0.0518087	0.958681	0.983781
AC021188.1	4.35304	0.386093	0.28952	1.33357	0.182346	0.453979
AC021683.5	3.27602	-0.610279	0.329254	-1.85352	0.0638077	0.261161
AC021752.1	3.77104	0.466448	0.367173	1.27038	0.203951	0.480293
AC022098.1	6.43138	0.175475	0.226076	0.776179	0.437643	0.706057
AC022137.4	1.90017	0.081473	0.424882	0.191755	0.847934	0.94228
AC022210.2	7.24608	-0.525771	0.263336	-1.99658	0.045871	0.214423
AC022217.3	49.9119	0.199666	0.129674	1.53975	0.12362	0.372426
AC022364.1	3.91114	-0.332927	0.301114	-1.10565	0.268878	0.553287
AC022706.1	14.32	-0.346873	0.153897	-2.25393	0.0242004	0.146098
AC022893.1	2.7652	-0.481356	0.301173	-1.59827	0.109983	0.349663
AC022916.1	14.9398	-0.378273	0.166006	-2.27867	0.0226866	0.140594
AC022973.4	2.0281	0.506135	0.453423	1.11625	0.264313	0.547744
AC023157.3	3.00148	-1.00762	0.28344	-3.55496	0.000378043	0.00889993
AC023389.1	2.384	0.249121	0.39668	0.628014	0.529995	0.773958
AC023421.2	5.40866	-0.713874	0.302609	-2.35906	0.0183213	0.123162
AC023424.3	14.511	-0.0974266	0.173125	-0.562754	0.573602	0.801966
AC023509.3	2.65765	0.507127	0.425306	1.19238	0.233112	0.5126
AC023509.6	3.16433	0.277572	0.349998	0.793066	0.427739	0.698997
AC023590.1	2.09631	-0.15484	0.463523	-0.334051	0.738341	0.888034
AC023632.2	2.2246	-0.857048	0.421501	-2.03332	0.0420199	0.203968
AC023825.2	2.38693	-0.585023	0.379407	-1.54194	0.123087	0.371521
AC025034.1	2.54192	-0.652793	0.324722	-2.01031	0.0443979	0.210885
AC025159.1	16.8411	-0.319742	0.187397	-1.70623	0.0879662	0.309973
AC025164.1	21.3486	-0.157912	0.18873	-0.836705	0.402758	0.678447
AC025165.2	4.31982	-0.147294	0.34997	-0.420878	0.673844	0.85792
AC025171.1	11.937	-0.355813	0.142634	-2.49459	0.0126102	0.097483
AC025171.2	11.7623	-0.178497	0.169882	-1.05071	0.293392	0.57851
AC025171.3	5.33842	-0.0364633	0.226554	-0.160947	0.872135	0.95345
AC025423.4	2.23389	0.47878	0.547616	0.8743	0.381955	0.661455
AC025442.2	4.00688	-0.159974	0.299585	-0.533987	0.593351	0.813285
AC025682.1	4.3613	-0.709769	0.294652	-2.40884	0.0160033	0.112618
AC025917.1	2.6563	0.142468	0.369648	0.385415	0.69993	0.871
AC026202.2	4.20681	-0.0255417	0.302673	-0.0843873	0.932749	0.974279
AC026341.1	5.59412	-0.793849	0.291389	-2.72436	0.00644262	0.0623418
AC026347.1	24.1828	0.184304	0.204848	0.899709	0.368275	0.650278
AC026471.1	2.47654	0.428588	0.334921	1.27967	0.200661	0.475248
AC026704.1	2.62551	-0.312155	0.310312	-1.00594	0.314444	0.599996
AC026979.2	12.691	0.464978	0.197847	2.35019	0.0187639	0.124788
AC027018.1	3.08099	-0.730155	0.325319	-2.24443	0.024805	0.148272
AC027097.1	7.06412	-0.237564	0.226313	-1.04972	0.293848	0.578873
AC027097.2	9.78904	-0.236472	0.230613	-1.02541	0.305171	0.590765
AC027243.3	2.27949	0.42481	0.361916	1.17378	0.240482	0.520819
AC027290.1	3.95493	0.0823933	0.249659	0.330023	0.741383	0.889246
AC027644.3	2.69777	-0.137494	0.420339	-0.327103	0.74359	0.889773
AC027682.4	1.99883	-0.329921	0.420488	-0.784613	0.43268	0.703176
AC034102.6	3.55168	-0.298819	0.261793	-1.14143	0.25369	0.536583
AC034193.1	3.38716	0.147544	0.375201	0.393239	0.694143	0.868176
AC036176.1	2.8775	-0.448548	0.402497	-1.11441	0.265102	0.548342
AC037459.2	3.27946	-0.0544524	0.325951	-0.167057	0.867325	0.951353
AC044849.1	6.79156	1.05154	0.24847	4.23204	2.31576e-05	0.00112297
AC046134.2	2.82442	0.29074	0.369142	0.78761	0.430925	0.701816
AC048382.5	2.22848	0.0304548	0.382962	0.0795244	0.936616	0.975522
AC053513.1	11.9998	-0.222062	0.146279	-1.51807	0.128996	0.380726
AC053527.2	3.92394	-0.353491	0.400544	-0.882528	0.377492	0.657765
AC058791.1	12.2082	0.978466	0.252979	3.86777	0.000109834	0.00368949
AC060780.1	3.24322	-0.35055	0.349168	-1.00396	0.315399	0.601224
AC064807.1	4.03628	-0.662759	0.286858	-2.3104	0.0208659	0.13391
AC064836.4	1.72682	0.335251	0.515455	0.650397	0.515436	0.762728
AC067852.2	7.38809	0.0886022	0.250164	0.354177	0.723206	0.879501
AC068025.2	5.14224	0.173072	0.300185	0.576551	0.564243	0.796481
AC068051.1	3.88025	-0.454725	0.319659	-1.42253	0.154872	0.41977
AC068279.2	4.95038	0.0819869	0.420532	0.19496	0.845424	0.941341
AC068282.1	9.46814	0.0936027	0.203249	0.460533	0.645134	0.842003
AC068338.2	3.0737	-0.456011	0.311191	-1.46537	0.142819	0.402513
AC068389.3	1.96553	-0.490855	0.375324	-1.30782	0.190936	0.464407
AC068587.4	12.9778	-0.148307	0.189394	-0.78306	0.433592	0.703632
AC068724.3	12.9502	-0.335058	0.161255	-2.07781	0.0377265	0.190326
AC068888.1	6.59508	-0.0976944	0.204199	-0.478428	0.632346	0.835213
AC069287.3	3.59766	-0.143967	0.316027	-0.455552	0.648712	0.84393
AC073111.4	20.1179	-0.365029	0.137237	-2.65984	0.00781779	0.0705809
AC073167.1	6.52484	0.197303	0.269872	0.7311	0.464718	0.727518
AC073254.1	5.21614	-0.0791108	0.243242	-0.325235	0.745003	0.890628
AC073332.1	17.6762	-0.386416	0.151706	-2.54713	0.0108613	0.0880394
AC073342.1	3.11518	-0.362654	0.311032	-1.16597	0.243627	0.525088
AC073343.2	2.47792	-0.578199	0.384722	-1.5029	0.132865	0.387965
AC073475.1	3.09285	-0.0956466	0.357704	-0.26739	0.789169	0.914431
AC073529.1	2.51958	-0.360376	0.458629	-0.785769	0.432003	0.702563
AC073569.2	3.32604	-0.181633	0.35207	-0.5159	0.605924	0.819371
AC073896.2	5.35854	0.0238391	0.266643	0.0894046	0.92876	0.973857
AC074032.1	7.74352	0.14907	0.186318	0.800082	0.423663	0.696142
AC078785.1	3.11227	-0.0258158	0.299739	-0.0861276	0.931365	0.974027
AC078845.1	3.20154	0.631161	0.451437	1.39812	0.162078	0.428579
AC078846.1	2.74492	-0.0742621	0.307669	-0.241371	0.809268	0.924747
AC078881.1	2.96169	-0.273316	0.36399	-0.750889	0.452719	0.718325
AC078883.1	27.9617	0.0460457	0.12027	0.382854	0.701828	0.872031
AC079305.1	3.53444	0.589836	0.405797	1.45352	0.146078	0.406594
AC079447.1	7.29404	-0.409798	0.208634	-1.9642	0.0495073	0.225026
AC079781.5	47.1779	-0.105242	0.109038	-0.965179	0.334455	0.619247
AC079793.1	55.3089	0.0122565	0.0878398	0.139532	0.88903	0.959727
AC079807.1	3.52219	-0.280228	0.324311	-0.86407	0.387549	0.66582
AC079921.1	3.55801	0.681672	0.349607	1.94983	0.0511968	0.2288
AC079922.2	3.70177	-0.130542	0.303297	-0.430409	0.666898	0.853148
AC080162.1	2.6196	0.0348354	0.400405	0.0870004	0.930671	0.973944
AC083798.2	9.77988	-0.247008	0.177228	-1.39373	0.163399	0.430506
AC083870.1	2.77344	-0.624351	0.357086	-1.74846	0.0803843	0.296512
AC083880.1	3.4445	-0.596085	0.270275	-2.20548	0.0274205	0.157533
AC084018.2	3.9376	-0.416815	0.299101	-1.39356	0.163451	0.430506
AC084198.2	4.31193	0.281731	0.326449	0.863018	0.388128	0.666052
AC087164.1	2.15598	0.733201	0.474708	1.54453	0.12246	0.370426
AC087239.1	14.0712	0.0622842	0.188626	0.330199	0.741249	0.889246
AC087286.2	8.30344	0.255177	0.185333	1.37686	0.168557	0.436514
AC087623.2	6.80222	-0.225234	0.233074	-0.966364	0.333862	0.619018
AC087741.1	2.78747	0.396678	0.423045	0.937673	0.348413	0.631149
AC087854.1	10.8708	-0.0525688	0.174029	-0.302069	0.762599	0.901767
AC089983.1	9.32319	0.399339	0.327481	1.21943	0.222683	0.501887
AC090125.1	3.30599	-0.0694025	0.476914	-0.145524	0.884297	0.957946
AC090152.1	14.5648	0.00677757	0.208463	0.032512	0.974064	0.989655
AC090517.5	4.69841	-0.155732	0.276849	-0.562515	0.573765	0.801966
AC090772.2	6.43454	-0.345854	0.245899	-1.40649	0.159579	0.425239
AC090825.1	7.75199	-0.801436	0.254424	-3.15	0.00163272	0.0244493
AC090971.2	2.75808	-0.19968	0.317037	-0.629833	0.528804	0.772953
AC091057.6	3.50781	0.631178	0.324651	1.94417	0.0518746	0.230815
AC091132.4	2.93904	0.640858	0.375408	1.7071	0.0878035	0.309833
AC091271.1	9.98857	0.350583	0.214931	1.63114	0.102861	0.338969
AC091729.3	2.36356	-0.48096	0.376389	-1.27783	0.20131	0.47608
AC092164.1	2.76361	0.235216	0.380911	0.61751	0.536898	0.778652
AC092279.1	3.65421	-0.841889	0.257382	-3.27097	0.0010718	0.0183882
AC092295.2	1.85379	0.118179	0.377807	0.312802	0.754431	0.896094
AC092329.4	6.28218	0.0425129	0.262528	0.161937	0.871356	0.953064
AC092640.1	8.57424	-0.442465	0.200685	-2.20478	0.0274695	0.157657
AC092650.1	5.61733	-0.48264	0.251346	-1.92022	0.0548301	0.238875
AC092652.1	4.03268	0.080519	0.299222	0.269095	0.787857	0.914389
AC092652.2	7.69812	-0.1004	0.200923	-0.499693	0.617292	0.8264
AC092683.1	26.4956	-0.199542	0.109098	-1.82902	0.067397	0.268867
AC092683.2	6.25031	0.0684702	0.234637	0.291814	0.770429	0.906301
AC092821.3	58.4881	-0.385262	0.127728	-3.01627	0.00255901	0.0333626
AC092835.1	2.24905	-0.023143	0.457753	-0.0505577	0.959678	0.983866
AC092902.4	2.58533	0.00103721	0.51444	0.00201619	0.998391	0.999195
AC092910.3	3.05643	0.411294	0.304553	1.35048	0.176861	0.447798
AC092919.1	2.87665	-0.309247	0.292429	-1.05751	0.290279	0.574978
AC092944.1	6.25024	0.0876934	0.263285	0.333074	0.739079	0.888178
AC093010.2	14.668	-0.104588	0.240351	-0.435148	0.663455	0.851372
AC093019.2	2.30337	-0.406917	0.315116	-1.29132	0.196591	0.470591
AC093157.1	14.6048	-0.263339	0.154275	-1.70694	0.0878328	0.309838
AC093323.1	15.9305	-0.687017	0.14383	-4.77658	1.78303e-06	0.000151098
AC093423.2	10.0498	-0.190085	0.189858	-1.00119	0.316733	0.602342
AC093484.3	2.40197	0.3396	0.351273	0.966768	0.33366	0.61881
AC093495.1	2.73485	0.379004	0.356832	1.06214	0.288174	0.572967
AC093512.2	8.55051	-0.521796	0.193744	-2.69322	0.00707659	0.0665911
AC093535.1	2.29062	0.0552731	0.432801	0.12771	0.898378	0.963705
AC093635.1	2.3475	-0.669146	0.409708	-1.63322	0.102422	0.338295
AC093865.1	60.6198	-0.0451428	0.161317	-0.279839	0.779601	0.910172
AC096677.1	6.30441	-0.0471138	0.278443	-0.169204	0.865636	0.950619
AC097376.3	13.9532	-0.276055	0.201727	-1.36846	0.171169	0.440055
AC097382.2	3.71136	0.33478	0.270185	1.23908	0.215316	0.495173
AC097382.3	5.6469	0.0348531	0.273463	0.127451	0.898583	0.963705
AC097534.2	5.33755	-0.00812725	0.327742	-0.0247977	0.980216	0.991777
AC097713.1	2.95371	-0.500605	0.414257	-1.20844	0.226877	0.505368
AC098484.4	2.7656	-0.524994	0.349043	-1.50409	0.132557	0.387453
AC098829.1	3.74845	0.052421	0.284444	0.184293	0.853784	0.944582
AC099063.1	14.2341	-0.136439	0.248351	-0.549379	0.582745	0.807684
AC099063.4	8.76882	-0.707061	0.233226	-3.03165	0.00243221	0.0319328
AC099343.3	10.5179	-0.0999481	0.17726	-0.563851	0.572856	0.801952
AC099560.1	2.34968	0.0349769	0.411126	0.0850758	0.932201	0.974027
AC100810.1	13.7307	-0.333051	0.224744	-1.48191	0.138363	0.396346
AC100861.1	4.01399	-0.0377473	0.339046	-0.111334	0.911352	0.968615
AC103563.7	10.096	-0.326044	0.284917	-1.14435	0.25248	0.535503
AC103591.3	4.32284	0.454761	0.311909	1.45799	0.144843	0.40485
AC103724.3	2.56618	-0.364001	0.42647	-0.853521	0.39337	0.670041
AC104035.1	3.73053	0.631064	0.380959	1.65651	0.0976179	0.328013
AC104162.2	11.4838	0.50674	0.214272	2.36493	0.0180332	0.122082
AC104316.1	3.62958	0.484806	0.309193	1.56797	0.116889	0.361692
AC104365.1	11.1911	0.465994	0.210258	2.2163	0.026671	0.155387
AC104596.1	6.03192	-0.253223	0.279131	-0.907184	0.36431	0.646442
AC104695.2	3.16307	0.871924	0.362737	2.40373	0.0162286	0.1136
AC104806.2	3.89833	-0.557305	0.260496	-2.1394	0.0324031	0.17399
AC104850.2	5.27846	0.127972	0.27218	0.470175	0.63823	0.838778
AC105020.6	2.33413	-0.351025	0.333813	-1.05156	0.293	0.578245
AC105052.4	19.8718	0.148938	0.29947	0.497339	0.61895	0.8264
AC105402.3	20.995	0.508843	0.184281	2.76124	0.00575825	0.0581859
AC105446.1	5.20298	-0.421752	0.276051	-1.52781	0.126561	0.376943
AC105916.1	2.07081	-0.0599379	0.427182	-0.14031	0.888415	0.959727
AC106791.1	6.63817	-0.288506	0.193483	-1.49112	0.135929	0.391782
AC106795.3	4.31405	0.316584	0.312202	1.01404	0.310565	0.595165
AC106818.2	2.45628	0.193662	0.407855	0.474829	0.634909	0.836752
AC107223.1	5.91978	-0.226504	0.359614	-0.629852	0.528791	0.772953
AC107959.1	3.3269	0.189437	0.388995	0.486992	0.626264	0.830736
AC108134.3	9.09346	0.126975	0.362678	0.350105	0.72626	0.880835
AC108519.1	3.47192	0.201496	0.452137	0.445652	0.655849	0.847346
AC109587.1	4.86211	0.5999	0.35005	1.71376	0.0865736	0.307726
AC110611.2	4.06362	0.136675	0.281792	0.485023	0.62766	0.832267
AC113410.4	2.34641	-0.904597	0.371015	-2.43817	0.0147618	0.10742
AC114271.1	4.58581	0.262191	0.275703	0.950989	0.34161	0.625716
AC114760.2	2.76524	0.999186	0.366714	2.7247	0.006436	0.0623317
AC114956.3	3.01676	-0.581954	0.325971	-1.78529	0.0742139	0.284495
AC116158.3	3.96759	-0.00161447	0.35864	-0.00450164	0.996408	0.998461
AC116407.2	2.89319	-0.0193725	0.314897	-0.0615203	0.950945	0.981334
AC118549.1	28.9757	-0.092601	0.140664	-0.658315	0.510336	0.75963
AC119396.1	124.177	-0.333775	0.0702792	-4.74927	2.04155e-06	0.000167216
AC119673.2	4.38742	-0.182536	0.632251	-0.288709	0.772804	0.907378
AC123768.3	2.39748	-0.269927	0.542209	-0.497829	0.618604	0.8264
AC124016.1	5.88763	0.0273245	0.298836	0.0914363	0.927146	0.973553
AC125494.1	7.01799	-0.0768179	0.235014	-0.326865	0.74377	0.889773
AC127521.1	7.22456	-0.33753	0.182963	-1.8448	0.065067	0.263911
AC127526.2	2.30807	0.73127	0.493941	1.48048	0.138745	0.396626
AC131571.1	6.44759	0.676755	0.228396	2.96308	0.0030458	0.037818
AC131971.1	9.7338	0.468487	0.182658	2.56483	0.0103226	0.0849654
AC132938.3	3.04661	-0.254942	0.321714	-0.792449	0.428099	0.699135
AC133644.2	8.56566	-0.359648	0.326155	-1.10269	0.270162	0.554721
AC135457.1	10.0348	-0.322573	0.195109	-1.6533	0.0982702	0.32905
AC136475.1	3.29255	0.302447	0.461519	0.655329	0.512256	0.760678
AC136475.3	8.0587	0.767563	0.518995	1.47894	0.139156	0.397092
AC137810.1	3.71702	0.640753	0.386065	1.6597	0.0969742	0.326536
AC138123.1	116.663	0.213709	0.117726	1.81531	0.0694768	0.273747
AC138150.1	8.32492	-0.267536	0.172928	-1.54709	0.121841	0.369318
AC138969.1	2.48806	0.62332	0.382846	1.62812	0.103499	0.339518
AC139530.1	5.79654	-0.261999	0.277732	-0.943353	0.345501	0.628622
AC139720.1	27.8604	-0.150909	0.272334	-0.554131	0.579489	0.805438
AC139887.2	8.57079	0.0341857	0.176656	0.193515	0.846556	0.941684
AC139887.4	2.14029	-0.265353	0.466588	-0.56871	0.569553	0.799476
AC141424.1	4.67208	0.849616	0.305994	2.77658	0.00549346	0.056898
AC144652.1	5.23586	0.067339	0.224992	0.299295	0.764715	0.902781
AC145124.1	2.96356	-0.646535	0.387707	-1.66759	0.0953978	0.323867
AC145207.2	3.59856	0.296131	0.304588	0.972234	0.330934	0.616252
AC147067.1	8.3619	-0.527611	0.241473	-2.18497	0.0288909	0.162399
AC147651.4	6.56306	0.241852	0.282339	0.8566	0.391666	0.668882
AC211433.1	2.14839	-0.327449	0.323436	-1.01241	0.311344	0.59625
AC215522.2	1.89033	0.366695	0.416792	0.879802	0.378967	0.65876
AC232271.3	8.21207	0.213056	0.278361	0.765394	0.444037	0.711299
AC233976.1	8.22608	-0.15561	0.253885	-0.612916	0.539932	0.779917
AC239799.2	2.72535	-0.313791	0.390523	-0.803514	0.421678	0.694988
AC242426.2	4.58695	0.384509	0.296959	1.29482	0.195382	0.469256
AC242842.1	2.7534	-0.438682	0.356337	-1.23109	0.21829	0.498121
AC243960.1	102.283	-0.453601	0.0850298	-5.33462	9.57471e-08	1.31751e-05
AC244090.1	2.33084	0.339109	0.486076	0.697645	0.485399	0.74318
AC244131.2	4.06627	0.33743	0.458597	0.735788	0.46186	0.726177
AC244197.2	3.19197	0.138566	0.348487	0.397622	0.690909	0.866813
AC244502.1	6.42993	-0.155323	0.242144	-0.641452	0.521229	0.766841
AC245014.3	9.78246	0.0636842	0.263796	0.241414	0.809234	0.924747
AC245060.5	4.19045	-0.538826	0.315759	-1.70644	0.0879253	0.309973
AC245297.3	26.0479	-0.380719	0.142331	-2.67489	0.00747533	0.0689744
AC245407.2	24.5522	-0.4389	0.299244	-1.4667	0.142459	0.402074
AC246817.1	2.59672	0.588745	0.801173	0.734854	0.462428	0.726177
AC246817.2	1.93865	-0.0294924	0.610136	-0.0483374	0.961447	0.984507
AC253572.2	13.8064	0.812599	0.543679	1.49463	0.135011	0.391151
ACAA1	45.1924	0.0489373	0.130668	0.374517	0.70802	0.874279
ACAA2	31.8575	0.442478	0.141918	3.11785	0.00182175	0.0264178
ACACA	17.6116	-0.201303	0.15019	-1.34032	0.180141	0.45158
ACACB	3.49655	-0.298277	0.313054	-0.952798	0.340692	0.625303
ACAD10	7.50189	0.354729	0.214885	1.65078	0.0987828	0.33028
ACAD11	7.19086	-0.108102	0.238547	-0.45317	0.650426	0.845026
ACAD8	10.8855	-0.0669984	0.166733	-0.401829	0.68781	0.865662
ACAD9	10.0106	0.178625	0.192545	0.927704	0.353561	0.636057
ACADM	24.5582	-0.208262	0.102776	-2.02636	0.0427275	0.205835
ACADS	12.7331	-0.33027	0.170637	-1.93551	0.0529277	0.234142
ACADSB	14.9667	-0.0893708	0.159153	-0.561539	0.57443	0.802633
ACADVL	57.7254	0.403728	0.0995412	4.05589	4.99439e-05	0.00199526
ACAP1	158.491	0.0152669	0.061389	0.248691	0.8036	0.922645
ACAP2	112.279	0.0140647	0.0742662	0.189382	0.849793	0.942972
ACAP3	10.2839	0.142251	0.1678	0.847746	0.39658	0.673313
ACAT1	24.3208	-0.0192015	0.103846	-0.184903	0.853305	0.944496
ACAT2	21.9132	-0.0697225	0.125679	-0.554766	0.579055	0.805438
ACBD3	28.1921	0.0660706	0.106809	0.618588	0.536188	0.778227
ACBD4	6.98751	-0.174966	0.225428	-0.776149	0.437661	0.706057
ACBD5	13.3379	0.282181	0.142609	1.9787	0.0478493	0.220446
ACBD6	37.8682	-0.0979537	0.113897	-0.860024	0.389776	0.667182
ACCS	6.22428	-0.169881	0.320387	-0.530237	0.595948	0.815201
ACD	20.1988	-0.419861	0.136258	-3.08137	0.00206048	0.0284901
ACER3	8.02709	-0.137191	0.190603	-0.719774	0.471664	0.733012
ACIN1	79.6013	-0.0907202	0.0636518	-1.42526	0.154083	0.418461
ACLY	26.9658	0.252636	0.146294	1.7269	0.0841851	0.302897
ACO1	4.05351	-0.265727	0.248171	-1.07074	0.284285	0.569469
ACO2	32.3491	-0.00876966	0.108165	-0.0810766	0.935381	0.975286
ACOT13	13.6114	-0.24177	0.134261	-1.80074	0.0717432	0.279429
ACOT2	10.5442	-0.149535	0.182276	-0.820377	0.412001	0.687399
ACOT7	6.94162	0.272652	0.276805	0.984998	0.324625	0.609469
ACOT8	19.551	0.0120474	0.15236	0.0790723	0.936975	0.975522
ACOT9	20.0861	0.195793	0.159037	1.23112	0.21828	0.498121
ACOX1	9.60517	0.0177578	0.20054	0.0885497	0.92944	0.973919
ACOX3	9.46742	0.448244	0.243449	1.84122	0.065589	0.264604
ACP1	60.2738	-0.084504	0.0651337	-1.29739	0.194496	0.467978
ACP2	9.74894	-0.172086	0.224065	-0.768019	0.442476	0.71012
ACP5	32.957	-0.0635331	0.133963	-0.474257	0.635317	0.836766
ACP6	5.82797	-0.136737	0.218156	-0.626787	0.530799	0.774416
ACSF2	3.28607	-0.0508455	0.284383	-0.178793	0.858101	0.946836
ACSF3	19.4451	0.0236132	0.115956	0.20364	0.838635	0.93866
ACSL1	4.99601	-0.440556	0.380278	-1.15851	0.246656	0.529273
ACSL3	16.5615	0.226019	0.159066	1.42091	0.155342	0.420334
ACSL4	26.1066	0.0413832	0.113596	0.364301	0.715633	0.875593
ACSL5	33.0713	0.13368	0.0882642	1.51454	0.129888	0.38255
ACSL6	4.29323	0.471164	0.330232	1.42676	0.153648	0.418075
ACSM3	2.94895	-0.30651	0.316841	-0.967395	0.333347	0.618583
ACSS1	19.9417	0.190091	0.11762	1.61614	0.106063	0.343659
ACSS2	3.92955	0.248017	0.356497	0.695705	0.486614	0.74392
ACTA2	6.56367	0.203754	0.276642	0.736527	0.46141	0.726127
ACTB	5276.83	0.0977486	0.0902783	1.08275	0.278921	0.56389
ACTG1	1693.82	0.108203	0.125445	0.862555	0.388382	0.666085
ACTL10	2.90147	0.59676	0.384393	1.55247	0.120549	0.367428
ACTL6A	21.1129	-0.255629	0.11719	-2.18131	0.0291601	0.163501
ACTN1	19.2436	-0.49532	0.172765	-2.86702	0.00414363	0.0467102
ACTN4	98.5617	0.288724	0.0966054	2.9887	0.00280169	0.0355325
ACTR10	26.8819	-0.150166	0.103428	-1.45189	0.146532	0.407235
ACTR1A	34.0811	-0.0595745	0.110573	-0.538781	0.590038	0.811698
ACTR1B	27.195	-0.179417	0.104947	-1.70959	0.0873412	0.30872
ACTR2	167.056	0.146147	0.0530372	2.75556	0.00585909	0.058711
ACTR3	211.099	0.301466	0.0803394	3.75241	0.000175141	0.00533036
ACTR3B	6.34256	0.0067941	0.26055	0.026076	0.979197	0.991777
ACTR3C	11.1527	0.296186	0.203102	1.45831	0.144756	0.404811
ACTR5	6.58402	0.392962	0.209739	1.87358	0.0609887	0.254131
ACTR6	23.598	-0.026037	0.133213	-0.195455	0.845037	0.941117
ACTR8	12.7721	0.100964	0.142489	0.708573	0.47859	0.737481
ACVR1	24.8361	0.60885	0.156851	3.8817	0.000103727	0.0035483
ACVR2A	6.59252	0.33059	0.340419	0.971126	0.331486	0.616561
ACVR2B	6.04248	0.144339	0.3414	0.422786	0.672452	0.85692
ACY1	5.5262	0.343212	0.346804	0.989643	0.322349	0.607138
ACYP1	17.4653	-0.0947963	0.146899	-0.645319	0.518721	0.765761
ACYP2	34.5985	0.019327	0.120325	0.160623	0.87239	0.953588
ADA	19.4287	0.179255	0.209567	0.855358	0.392353	0.669505
ADA2	25.1004	-0.243219	0.117997	-2.06123	0.0392811	0.19495
ADAL	4.43869	-0.328466	0.30506	-1.07673	0.281603	0.566956
ADAM10	87.1056	0.190581	0.0957502	1.9904	0.0465466	0.21646
ADAM12	10.8946	0.12679	0.446501	0.283963	0.776439	0.908912
ADAM15	14.2447	0.663539	0.145417	4.56301	5.04248e-06	0.000337782
ADAM17	23.4563	-0.159617	0.104106	-1.53321	0.125224	0.374584
ADAM19	31.5931	0.719077	0.21147	3.40037	0.000672951	0.0133732
ADAM22	2.38919	-0.794001	0.411794	-1.92815	0.0538366	0.236183
ADAM8	38.0137	0.210393	0.124002	1.69668	0.0897563	0.313069
ADAMTS17	4.52667	0.83875	0.324696	2.58318	0.00978938	0.082087
ADAMTS6	2.10579	0.343883	0.513195	0.670082	0.502806	0.755807
ADAMTSL4-AS1	10.2518	0.177088	0.196976	0.899033	0.368635	0.650403
ADAR	102.617	0.120324	0.072034	1.67038	0.094845	0.322964
ADARB1	22.2032	0.297983	0.13179	2.26105	0.0237565	0.144267
ADARB2	1.72012	-0.790565	0.936225	-0.844418	0.398436	0.675084
ADAT1	13.2127	-0.393612	0.168519	-2.33571	0.0195062	0.127899
ADAT2	13.2761	0.272782	0.18051	1.51117	0.130745	0.384027
ADAT3	4.10094	0.466752	0.348376	1.33979	0.180313	0.451833
ADCK1	2.91594	-0.00369945	0.379667	-0.00974393	0.992226	0.996144
ADCK2	9.45614	-0.0476794	0.164739	-0.289424	0.772257	0.907036
ADCK5	6.34562	-0.233254	0.203203	-1.14789	0.251016	0.533916
ADCY3	5.41847	0.63284	0.240648	2.62973	0.00854529	0.0748533
ADCY7	27.4633	0.341104	0.146783	2.32386	0.0201328	0.130177
ADD1	85.258	0.0307156	0.0905341	0.339272	0.734405	0.885204
ADD3	143.06	-0.162951	0.0417088	-3.90688	9.34941e-05	0.0032682
ADGRE5	79.0077	0.47413	0.0920228	5.1523	2.57306e-07	2.87822e-05
ADGRL1	2.59248	-0.233208	0.380138	-0.613482	0.539558	0.779779
ADH5	59.845	-0.00662972	0.0924461	-0.0717145	0.942829	0.97797
ADHFE1	11.0533	-0.114709	0.151476	-0.757276	0.448884	0.715963
ADI1	34.1347	-0.005913	0.134537	-0.0439507	0.964944	0.985561
ADIPOR1	33.9399	-0.00754175	0.098923	-0.0762386	0.939229	0.976505
ADIPOR2	18.2972	0.182118	0.162917	1.11785	0.26363	0.547478
ADK	106.691	-0.145245	0.0543103	-2.67435	0.0074874	0.0689744
ADNP	28.8063	0.0881224	0.106746	0.825532	0.40907	0.68493
ADNP2	8.88541	0.305282	0.203541	1.49986	0.133652	0.3894
ADO	5.59348	0.184607	0.234563	0.787023	0.431268	0.702003
ADORA2A	20.9039	-0.187456	0.111022	-1.68847	0.0913218	0.316414
ADPGK	28.3423	0.289434	0.134784	2.1474	0.0317618	0.172135
ADPRH	5.50868	0.281522	0.263454	1.06858	0.285258	0.570043
ADPRHL2	21.8076	-0.310268	0.130405	-2.37926	0.0173476	0.118903
ADPRM	11.2123	-0.664914	0.197524	-3.36624	0.000761991	0.0145703
ADRM1	62.7406	0.0446339	0.079614	0.560629	0.575051	0.80266
ADSL	66.3627	0.334273	0.107769	3.10175	0.00192382	0.0271373
ADSS	44.9952	0.126092	0.077096	1.63553	0.101939	0.337363
ADTRP	28.4482	0.531178	0.254336	2.08849	0.0367541	0.187474
AEBP2	39.7131	0.0401411	0.0990547	0.405241	0.6853	0.86443
AEN	13.3728	0.632186	0.232839	2.71513	0.00662501	0.0633754
AF111167.1	5.78336	-0.208252	0.285475	-0.729493	0.4657	0.727965
AF165147.1	14.5818	0.720815	0.248637	2.89906	0.00374279	0.0434641
AFAP1	5.27091	-0.019643	0.327796	-0.0599246	0.952216	0.981438
AFAP1L2	3.00426	0.432988	0.303779	1.42534	0.154059	0.418461
AFDN	8.96426	-0.25476	0.3131	-0.813671	0.415834	0.689522
AFF1	65.8672	0.437642	0.0997975	4.3853	1.15828e-05	0.000654367
AFF3	10.3037	-0.780146	0.255081	-3.05843	0.00222503	0.0302054
AFF4	44.1443	0.041772	0.0767175	0.544491	0.586104	0.809384
AFG1L	5.05187	0.0775809	0.303801	0.255367	0.798439	0.919714
AFG3L2	17.0246	0.218865	0.139767	1.56593	0.117365	0.362451
AFTPH	36.626	0.0538247	0.0956724	0.562594	0.573711	0.801966
AGA	16.834	-0.134583	0.149583	-0.899721	0.368269	0.650278
AGAP2	30.7981	0.417119	0.102347	4.07555	4.59054e-05	0.00188094
AGAP3	3.04949	0.212926	0.357042	0.596361	0.550934	0.788882
AGAP4	3.54883	-0.504292	0.318883	-1.58143	0.113779	0.355612
AGAP9	2.71734	0.0175205	0.400908	0.043702	0.965142	0.985673
AGBL2	3.07144	-0.587315	0.32148	-1.82691	0.0677139	0.269434
AGBL3	5.67616	-0.302178	0.231959	-1.30272	0.19267	0.466185
AGBL5	4.84528	0.289684	0.265062	1.09289	0.274442	0.558962
AGER	2.72728	0.0246426	0.337883	0.0729322	0.94186	0.977628
AGFG1	30.7135	0.0548757	0.0988576	0.555099	0.578827	0.805438
AGFG2	18.9016	-0.0596951	0.160111	-0.372837	0.70927	0.874484
AGGF1	32.239	-0.0442152	0.093845	-0.471152	0.637532	0.838347
AGK	16.6053	0.0812966	0.144407	0.562969	0.573456	0.801966
AGL	10.6544	-0.0260609	0.176814	-0.147391	0.882823	0.957112
AGMAT	11.3625	0.181383	0.194449	0.932808	0.350919	0.633637
AGO1	8.55047	0.280214	0.213973	1.30958	0.190339	0.463459
AGO2	30.6101	0.119518	0.13941	0.857314	0.391272	0.668514
AGO3	31.8189	-0.124345	0.106822	-1.16404	0.244406	0.526464
AGO4	5.43649	0.360209	0.27794	1.296	0.194977	0.468732
AGPAT1	17.8394	-0.0338864	0.177995	-0.190378	0.849013	0.942449
AGPAT2	7.61159	-0.491568	0.263338	-1.86668	0.0619458	0.256734
AGPAT3	26.1504	0.383151	0.157869	2.42702	0.0152233	0.109337
AGPAT4	13.7533	0.483795	0.226234	2.13847	0.0324783	0.174124
AGPAT5	11.4837	0.146143	0.185159	0.789282	0.429947	0.701282
AGPS	21.7543	0.104122	0.134217	0.775778	0.43788	0.706057
AGTPBP1	37.7272	0.0399793	0.0832306	0.480344	0.630983	0.834497
AGTRAP	24.8632	0.0966742	0.190386	0.507781	0.611607	0.822244
AHCTF1	32.3064	-0.0799373	0.0949836	-0.84159	0.400017	0.676022
AHCY	23.2159	0.271603	0.137064	1.98158	0.047526	0.219771
AHCYL1	20.1623	-0.0708584	0.11471	-0.617718	0.536761	0.778652
AHCYL2	21.9288	0.0570602	0.14607	0.390637	0.696066	0.869271
AHDC1	6.47993	0.231025	0.256602	0.900323	0.367948	0.650216
AHI1	8.46313	-0.0614433	0.379182	-0.162042	0.871273	0.953064
AHNAK	349.99	-0.228279	0.0921905	-2.47616	0.0132803	0.100578
AHR	39.9143	0.249557	0.137241	1.81838	0.0690055	0.272476
AHSA1	36.1816	-0.158132	0.139747	-1.13156	0.257821	0.540275
AIDA	23.171	0.180113	0.134996	1.33422	0.182133	0.453649
AIFM1	14.0356	-0.0787876	0.153882	-0.511999	0.608651	0.82088
AIG1	11.2705	-0.0506562	0.203034	-0.249496	0.802977	0.922566
AIM2	8.65463	-0.0624686	0.220373	-0.283468	0.776818	0.909132
AIMP1	40.7293	0.101249	0.115779	0.874498	0.381847	0.661404
AIMP2	13.3983	0.0184268	0.178505	0.103229	0.917781	0.970809
AIP	94.1608	-0.191821	0.0515523	-3.7209	0.000198512	0.00576767
AIRE	2.37682	-0.567228	0.548335	-1.03446	0.300923	0.586743
AJM1	2.61333	0.743697	0.434179	1.71288	0.0867344	0.307812
AK1	1.94665	0.0409246	0.491434	0.0832758	0.933632	0.974573
AK2	31.7078	0.0713913	0.0956408	0.746453	0.455394	0.720741
AK3	22.4318	0.133242	0.153424	0.868454	0.385146	0.664032
AK5	5.46979	-1.48982	0.351699	-4.23607	2.27462e-05	0.00111176
AK6	12.9611	-0.0982163	0.159252	-0.616735	0.537409	0.778792
AK9	11.4001	-0.555515	0.176438	-3.14851	0.00164108	0.0245088
AKAP1	7.57454	0.341737	0.23651	1.44492	0.148481	0.410609
AKAP10	22.2693	0.0426373	0.10932	0.390022	0.69652	0.869271
AKAP11	32.6471	-0.333298	0.144677	-2.30374	0.0212375	0.135305
AKAP13	184.513	0.276906	0.0803101	3.44796	0.000564831	0.0118097
AKAP17A	33.7186	-0.141391	0.091251	-1.54947	0.121268	0.368715
AKAP7	15.7011	-0.186887	0.201413	-0.927882	0.353469	0.636057
AKAP8	18.642	0.133595	0.157127	0.850231	0.395197	0.671835
AKAP8L	41.3247	-0.0409535	0.102969	-0.397728	0.690831	0.866813
AKAP9	79.6605	-0.0944694	0.0661423	-1.42828	0.153213	0.417907
AKIP1	20.453	-0.280509	0.176291	-1.59117	0.111572	0.352093
AKIRIN1	50.7753	0.0885243	0.0718473	1.23212	0.217906	0.497752
AKIRIN2	41.1795	0.0416879	0.0994032	0.419382	0.674937	0.85862
AKNA	117.793	0.317361	0.0953882	3.32704	0.000877725	0.0160623
AKNAD1	4.29277	-0.607922	0.244793	-2.48342	0.0130129	0.0992919
AKR1A1	33.354	-0.0723536	0.121744	-0.594307	0.552307	0.789598
AKR1B1	31.6995	-0.0454167	0.121436	-0.373998	0.708406	0.874279
AKR1C3	4.90805	0.131093	0.34917	0.375441	0.707333	0.874279
AKR7A2	33.4306	-0.241564	0.118048	-2.04633	0.0407243	0.199799
AKT1	32.7844	0.215735	0.135955	1.58681	0.112555	0.353565
AKT1S1	7.17351	-0.0513253	0.263736	-0.194609	0.845699	0.941369
AKT2	23.9528	0.284327	0.132595	2.14432	0.032007	0.173045
AKT3	42.5862	-0.284982	0.154675	-1.84246	0.0654084	0.264375
AKTIP	26.0236	-0.384512	0.131579	-2.92229	0.00347465	0.0410994
AL009179.1	2.66847	-0.156738	0.341878	-0.458463	0.64662	0.842625
AL021155.5	6.64157	-0.0276071	0.279528	-0.098763	0.921326	0.971974
AL021707.1	1.96837	-0.378225	0.360423	-1.04939	0.293998	0.57899
AL021918.5	2.63098	-0.189485	0.415502	-0.45604	0.648361	0.843681
AL022157.1	5.28318	-0.0732567	0.251725	-0.291019	0.771037	0.906813
AL022345.4	3.69482	-1.1327	0.318115	-3.56067	0.000369903	0.00885171
AL023882.1	2.29224	-0.403397	0.318945	-1.26479	0.205948	0.482964
AL031428.1	3.15121	0.517077	0.302392	1.70995	0.0872743	0.308647
AL031727.2	2.43928	-0.128851	0.425735	-0.302656	0.762152	0.901587
AL031728.1	3.56886	0.205371	0.350659	0.585672	0.558096	0.792584
AL031772.1	4.72873	0.277383	0.267858	1.03556	0.300408	0.586479
AL031963.3	2.43249	-0.231881	0.370314	-0.626174	0.531201	0.774416
AL033527.4	2.85677	-0.0946962	0.372485	-0.254228	0.799319	0.920254
AL034550.2	1.93986	-0.933211	0.338209	-2.75927	0.00579308	0.0583797
AL035530.2	12.9887	-0.344039	0.190198	-1.80885	0.0704746	0.276996
AL035587.2	2.58864	-0.628442	0.396164	-1.58632	0.112668	0.353619
AL049828.1	5.1086	0.176535	0.274183	0.643858	0.519667	0.765761
AL049869.3	4.39338	0.0495557	0.320195	0.154767	0.877005	0.955135
AL050309.1	19.261	0.285265	0.160665	1.77553	0.0758112	0.287368
AL050341.2	4.79679	-0.291378	0.266305	-1.09415	0.273889	0.558563
AL078600.1	2.39954	-0.146064	0.437872	-0.333577	0.738698	0.888034
AL080276.2	3.48881	-0.401844	0.303062	-1.32595	0.184857	0.457338
AL096870.8	4.07406	-0.11196	0.269311	-0.415728	0.677609	0.859876
AL109628.2	2.47511	-0.549903	0.396539	-1.38676	0.165516	0.432996
AL109741.1	4.43823	0.270345	0.308415	0.876562	0.380725	0.660062
AL109824.1	3.38955	0.574058	0.412146	1.39285	0.163665	0.430765
AL109930.1	6.5882	-0.0155119	0.279965	-0.0554063	0.955815	0.982787
AL109955.1	3.4174	-0.297568	0.282619	-1.05289	0.292389	0.577448
AL110114.1	2.81337	-0.160765	0.341769	-0.47039	0.638076	0.838778
AL117332.1	2.44707	0.319887	0.339312	0.942751	0.345808	0.628873
AL117336.2	2.24435	0.0048561	0.415183	0.0116963	0.990668	0.995295
AL117379.1	2.47387	0.420147	0.349684	1.20151	0.229555	0.508575
AL117381.1	2.58586	-0.700959	0.437374	-1.60265	0.109011	0.348003
AL118516.1	14.4716	-0.327263	0.214289	-1.5272	0.12671	0.376985
AL121603.2	4.03791	0.0312718	0.306944	0.101881	0.918851	0.970894
AL121658.1	2.69151	0.243494	0.361517	0.673534	0.500608	0.754182
AL121832.2	2.51625	0.170429	0.336188	0.506946	0.612193	0.822483
AL121985.1	3.54929	0.546756	0.422546	1.29396	0.195681	0.469616
AL122035.1	2.23347	-0.330001	0.367444	-0.898099	0.369133	0.650673
AL133268.4	10.7109	0.0677064	0.150977	0.448454	0.653826	0.846988
AL133415.1	9.72575	0.200241	0.223828	0.89462	0.37099	0.65246
AL133477.2	3.06321	-0.146978	0.288421	-0.509595	0.610335	0.821368
AL133480.1	3.19004	0.747197	0.340104	2.19696	0.028023	0.159259
AL133523.1	2.15992	-0.67887	0.373092	-1.81957	0.0688238	0.272212
AL135791.1	5.1449	-0.0702287	0.292679	-0.239951	0.810368	0.925449
AL135818.1	6.30579	0.839243	0.349752	2.39954	0.0164159	0.114339
AL135905.2	21.059	0.388013	0.132498	2.92844	0.00340664	0.0404533
AL135925.1	4.41059	-0.441465	0.276923	-1.59418	0.110896	0.351441
AL135999.1	2.44984	-0.354308	0.356862	-0.992843	0.320786	0.605393
AL136038.5	3.1315	-0.540976	0.32333	-1.67314	0.0943002	0.321991
AL136419.3	8.14238	-0.864263	0.336728	-2.56665	0.0102686	0.0846834
AL136454.1	4.53423	-0.372965	0.388761	-0.959368	0.337374	0.622031
AL136456.1	156.782	0.576003	0.234997	2.45111	0.0142417	0.105223
AL136962.1	5.24022	0.399317	0.4449	0.897541	0.36943	0.650984
AL137003.1	4.96965	0.186043	0.289753	0.642075	0.520824	0.766598
AL137009.1	6.46017	0.298011	0.33624	0.886305	0.375453	0.656119
AL137025.1	3.46563	0.351466	0.338716	1.03764	0.299436	0.585201
AL137779.2	4.5439	0.0495831	0.311989	0.158926	0.873727	0.954524
AL137856.1	7.3672	0.394502	0.257414	1.53256	0.125385	0.374814
AL137857.1	3.7247	0.233328	0.279399	0.835108	0.403657	0.679211
AL138724.1	2.61526	-0.0671511	0.346183	-0.193976	0.846195	0.941578
AL138778.1	6.05649	-0.148756	0.36536	-0.407148	0.683899	0.863782
AL138895.1	5.26693	0.391947	0.255186	1.53593	0.124556	0.374114
AL138930.1	2.6461	-0.225381	0.364412	-0.618479	0.53626	0.778231
AL138963.4	4.88518	0.276571	0.271289	1.01947	0.307979	0.592536
AL139021.2	2.59078	0.153889	0.469844	0.327533	0.743265	0.889773
AL139246.5	19.8679	-0.225837	0.166249	-1.35843	0.174327	0.444095
AL139260.1	4.05096	0.292091	0.262798	1.11147	0.266368	0.550045
AL139274.2	2.37312	0.631625	0.361262	1.74839	0.0803969	0.296512
AL139383.1	2.70514	-0.259012	0.350282	-0.739439	0.459641	0.724608
AL139384.1	4.63951	0.135551	0.291926	0.464334	0.642408	0.840532
AL139807.1	5.41216	0.297573	0.269866	1.10267	0.27017	0.554721
AL157392.3	4.18075	0.0651526	0.302102	0.215664	0.829249	0.9344
AL157394.3	8.6148	-0.170197	0.285834	-0.59544	0.55155	0.789259
AL157402.2	9.62871	-0.00291517	0.248986	-0.0117081	0.990658	0.995295
AL157786.1	5.38363	-0.107913	0.313051	-0.344715	0.730309	0.882969
AL157912.1	2.5655	-0.19968	0.317037	-0.629833	0.528804	0.772953
AL157938.2	4.01394	0.885701	0.294037	3.01221	0.00259355	0.0337343
AL158152.1	11.0277	-0.00196987	0.165169	-0.0119264	0.990484	0.995295
AL158198.1	1.78039	-0.692857	0.444225	-1.5597	0.118831	0.364177
AL161421.1	2.49068	-0.0337896	0.378209	-0.0893412	0.928811	0.973857
AL161668.3	2.31972	-0.262742	0.391376	-0.671328	0.502012	0.755314
AL161725.1	4.31235	-0.00698557	0.296439	-0.023565	0.9812	0.992133
AL162231.2	4.18665	0.332652	0.280104	1.1876	0.234991	0.514204
AL162253.2	10.735	-0.319566	0.204987	-1.55896	0.119006	0.364514
AL162258.2	4.08452	-0.0972006	0.356041	-0.273004	0.78485	0.912494
AL162377.1	6.5564	0.011092	0.241615	0.0459075	0.963384	0.984907
AL162493.1	3.35218	-0.734966	0.673427	-1.09138	0.275105	0.559505
AL353660.1	12.0988	-0.356798	0.25504	-1.39899	0.161816	0.428392
AL353708.3	3.77446	0.0417813	0.306117	0.136488	0.891435	0.960562
AL353759.1	2.29163	-0.056852	0.350855	-0.162038	0.871276	0.953064
AL353807.5	5.62035	-0.15345	0.297682	-0.515483	0.606215	0.819371
AL354696.2	2.94895	-0.0508455	0.284383	-0.178793	0.858101	0.946836
AL354733.3	6.55438	-0.00189494	0.251745	-0.0075272	0.993994	0.996667
AL355001.2	2.55954	-0.504554	0.354802	-1.42207	0.155006	0.419829
AL355916.2	2.04151	-0.35281	0.44231	-0.797652	0.425073	0.697294
AL356512.1	2.31704	-0.0423005	0.381617	-0.110845	0.911739	0.968615
AL356599.1	6.75103	-0.298001	0.252099	-1.18208	0.237173	0.516956
AL359220.1	12.537	-0.247559	0.199649	-1.23997	0.214985	0.494615
AL359232.1	10.1358	0.279404	0.263404	1.06074	0.288807	0.573309
AL359513.1	3.16867	-0.438544	0.277829	-1.57847	0.114459	0.356639
AL359636.2	4.49058	-0.420112	1.05655	-0.397626	0.690906	0.866813
AL360091.3	7.02048	0.376426	0.241033	1.56172	0.118354	0.363569
AL365203.2	3.20001	-0.436584	0.329223	-1.32611	0.184805	0.457338
AL365295.1	12.6207	0.295837	0.197879	1.49504	0.134904	0.391145
AL365356.1	2.39938	-0.489014	0.439306	-1.11315	0.265643	0.548954
AL365361.1	6.53209	-0.403094	0.229323	-1.75775	0.0787892	0.293485
AL390728.5	19.95	-0.0401479	0.138618	-0.289631	0.772099	0.907025
AL390728.6	2.69367	-0.604937	0.29451	-2.05405	0.0399713	0.197068
AL390957.1	4.45118	0.358096	0.279095	1.28306	0.199471	0.474136
AL392046.1	2.14151	0.32136	0.395964	0.811589	0.417028	0.69058
AL392172.1	5.92925	-0.0933677	0.24479	-0.381419	0.702892	0.872445
AL441992.1	10.2751	-0.0129936	0.282344	-0.0460202	0.963294	0.984907
AL450352.1	3.91597	-1.00132	0.324927	-3.08169	0.0020583	0.0284901
AL450384.2	3.53841	-0.2999	0.344295	-0.871056	0.383724	0.662499
AL450992.2	11.2004	-0.53811	0.186604	-2.88369	0.0039304	0.0449086
AL450998.2	12.334	-0.200255	0.171875	-1.16512	0.243971	0.525729
AL451085.1	5.32067	-0.317505	0.282197	-1.12512	0.26054	0.543427
AL451085.2	4.5645	-0.624745	0.261942	-2.38505	0.0170769	0.117624
AL451165.2	5.56319	0.175098	0.264585	0.661785	0.508109	0.758507
AL499604.1	15.3632	-0.324821	0.239169	-1.35813	0.174424	0.44424
AL513008.1	2.32607	0.185795	0.454917	0.408415	0.682969	0.862949
AL513188.1	2.29524	-0.131106	0.394755	-0.332121	0.739798	0.888488
AL513550.1	3.71747	1.10206	0.302525	3.64288	0.000269607	0.00709924
AL589693.1	19.4249	-0.544587	0.41728	-1.30509	0.191863	0.465146
AL590705.1	2.74927	-0.89213	0.397547	-2.24409	0.0248268	0.148272
AL590714.1	2.38194	0.0462337	0.421279	0.109746	0.912611	0.968913
AL590764.1	8.2302	0.0886417	0.201228	0.440504	0.659572	0.84914
AL591895.1	6.5718	-0.210097	0.254573	-0.825291	0.409207	0.68493
AL592183.1	12.5057	-0.446533	0.260531	-1.71394	0.0865406	0.307725
AL592295.4	5.31393	0.635165	0.302446	2.1001	0.0357205	0.183964
AL592429.2	4.66737	0.82683	0.304922	2.71161	0.00669576	0.0639068
AL603839.3	2.8078	-0.859311	0.348699	-2.46433	0.0137269	0.102605
AL606489.1	2.4632	0.579508	0.411157	1.40946	0.1587	0.424288
AL627171.1	5.08243	-0.557119	0.253603	-2.19682	0.0280333	0.159259
AL627171.2	16.6179	0.0603499	0.242802	0.248556	0.803704	0.922645
AL627422.2	3.85146	-0.278534	0.254151	-1.09594	0.273105	0.557778
AL645465.1	4.78832	-0.519822	0.28407	-1.82991	0.0672638	0.268707
AL645568.1	17.6498	0.197648	0.166736	1.18539	0.235862	0.514785
AL645728.1	4.89064	-0.223269	0.254509	-0.877252	0.38035	0.659777
AL662844.4	11.063	-0.168766	0.242296	-0.696531	0.486097	0.743494
AL683807.1	5.16429	0.196114	0.305774	0.64137	0.521282	0.766841
AL691403.1	17.8874	-0.515063	0.171403	-3.00499	0.00265591	0.0342665
AL691432.2	2.49707	-0.149177	0.310459	-0.480504	0.630869	0.834445
AL731577.2	3.8885	0.140254	0.270876	0.517778	0.604613	0.819187
AL731769.2	2.54216	-0.296756	0.404962	-0.732801	0.46368	0.727145
ALAD	12.7322	-0.121576	0.183241	-0.663476	0.507026	0.757967
ALAS1	13.5515	-0.136499	0.160282	-0.851616	0.394427	0.670997
ALCAM	14.6599	-0.0537007	0.178466	-0.300902	0.76349	0.902409
ALDH16A1	23.8644	0.0484161	0.115199	0.420282	0.67428	0.858369
ALDH18A1	13.9873	0.524508	0.148225	3.5386	0.000402251	0.00927747
ALDH1B1	2.21204	0.269445	0.364988	0.738229	0.460375	0.724928
ALDH3A2	15.6042	0.104685	0.17761	0.589409	0.555587	0.791593
ALDH5A1	7.20665	0.388813	0.271647	1.43132	0.15234	0.416374
ALDH6A1	9.3606	-0.237432	0.186937	-1.27012	0.204043	0.480307
ALDH9A1	35.8727	-0.17132	0.0834073	-2.05402	0.0399738	0.197068
ALDOA	242.315	-0.00851638	0.0602393	-0.141376	0.887573	0.959537
ALDOC	10.6987	-0.302809	0.202135	-1.49805	0.134121	0.389657
ALG1	14.9681	0.312406	0.15438	2.02361	0.0430103	0.206726
ALG10	3.23784	-0.0874326	0.35463	-0.246546	0.80526	0.923387
ALG10B	2.62029	-0.332138	0.321176	-1.03413	0.301075	0.586743
ALG11	10.254	-0.306295	0.162967	-1.87949	0.0601776	0.252493
ALG12	16.0653	-0.20585	0.160964	-1.27886	0.200946	0.47562
ALG13	40.8757	0.0598817	0.108745	0.550663	0.581865	0.807135
ALG14	7.62671	-0.199073	0.219246	-0.907991	0.363883	0.646095
ALG1L2	2.49081	0.258484	0.437299	0.591092	0.554459	0.790818
ALG1L9P	2.70603	0.293492	0.4214	0.696468	0.486136	0.743494
ALG2	12.7244	-0.00761892	0.140918	-0.0540664	0.956882	0.983343
ALG3	21.7034	-0.0601884	0.115151	-0.52269	0.60119	0.817118
ALG5	21.7057	0.0183057	0.115114	0.159022	0.873651	0.954524
ALG6	12.4749	-0.0482265	0.180258	-0.267542	0.789052	0.914431
ALG8	13.6412	0.0442002	0.174988	0.25259	0.800585	0.921142
ALG9	7.24279	-0.0545443	0.22216	-0.245518	0.806056	0.924015
ALKBH1	6.99274	0.0456556	0.237615	0.192141	0.847632	0.942225
ALKBH2	7.24008	-0.36072	0.182863	-1.97263	0.0485382	0.222247
ALKBH3	14.1646	-0.0642981	0.132983	-0.483505	0.628737	0.833004
ALKBH4	9.11091	-0.474395	0.200123	-2.37052	0.017763	0.120715
ALKBH5	40.4568	0.00844948	0.0796882	0.106032	0.915557	0.970015
ALKBH6	16.2762	-0.00894668	0.129322	-0.0691811	0.944845	0.97889
ALKBH7	72.9137	-0.154074	0.0979093	-1.57364	0.11557	0.359001
ALKBH8	7.374	-0.40478	0.201434	-2.0095	0.0444845	0.211117
ALMS1	19.1848	-0.114747	0.19075	-0.601555	0.54747	0.785733
ALOX12-AS1	14.3696	-0.279665	0.156539	-1.78655	0.0740107	0.284106
ALOX5AP	119.11	-0.195059	0.13736	-1.42006	0.155591	0.420803
ALPK1	4.03845	0.148177	0.331211	0.44738	0.654601	0.847028
ALS2	5.15457	-0.0725683	0.231183	-0.3139	0.753597	0.895865
ALS2CL	4.04554	0.486761	0.307053	1.58527	0.112905	0.353908
ALYREF	31.6349	0.257223	0.129819	1.98139	0.0475473	0.219778
AMACR	4.08333	0.191328	0.255534	0.748735	0.454017	0.719455
AMBRA1	31.7607	0.159469	0.113111	1.40984	0.158587	0.424086
AMD1	36.5714	0.138742	0.129605	1.0705	0.284396	0.569504
AMDHD2	11.1551	-0.061143	0.198643	-0.307804	0.758232	0.898329
AMFR	19.949	-0.0263962	0.140992	-0.187218	0.85149	0.943578
AMIGO1	2.85437	-0.456102	0.381448	-1.19571	0.231808	0.511038
AMIGO2	4.43685	-0.124295	0.302579	-0.410784	0.681231	0.861727
AMMECR1	35.9307	-0.290557	0.112934	-2.5728	0.010088	0.083588
AMMECR1L	5.12474	0.555478	0.266948	2.08085	0.0374477	0.189286
AMN1	10.8568	-0.284495	0.195033	-1.4587	0.144647	0.404707
AMPD2	11.9746	0.154903	0.175847	0.880894	0.378375	0.658345
AMPD3	8.68912	-0.0664608	0.209094	-0.317851	0.750598	0.894136
AMY2B	3.76548	-0.659252	0.256234	-2.57286	0.0100863	0.083588
AMZ1	2.52857	-0.417857	0.443752	-0.941644	0.346375	0.629292
AMZ2	28.9366	-0.0623156	0.0954345	-0.652968	0.513777	0.761166
ANAPC1	20.5727	0.181249	0.128308	1.41261	0.157772	0.423092
ANAPC10	14.3529	-0.208367	0.163236	-1.27648	0.201786	0.476803
ANAPC11	65.5845	-0.131836	0.112112	-1.17594	0.239621	0.519995
ANAPC13	20.2014	-0.00466225	0.155578	-0.0299673	0.976093	0.99058
ANAPC15	30.472	-0.0502568	0.0962973	-0.521893	0.601745	0.817181
ANAPC16	142.835	-0.00277964	0.0591305	-0.0470086	0.962506	0.984907
ANAPC2	9.46457	0.0174123	0.2237	0.0778379	0.937957	0.97609
ANAPC4	19.392	0.0813971	0.140131	0.580863	0.561333	0.795121
ANAPC5	83.2314	-0.124763	0.0674227	-1.85047	0.0642463	0.262284
ANAPC7	15.5504	-0.00191679	0.162448	-0.0117994	0.990586	0.995295
ANGEL1	8.7979	0.114493	0.208248	0.549794	0.582461	0.807661
ANGEL2	22.9226	0.00880108	0.140344	0.062711	0.949997	0.981019
ANGPT2	3.15556	-0.124852	0.285852	-0.436772	0.662277	0.850377
ANK1	9.32044	-0.00845583	0.292422	-0.0289165	0.976931	0.990694
ANK2	4.43799	0.455176	0.615768	0.7392	0.459786	0.724695
ANK3	20.3554	0.479357	0.424946	1.12804	0.259303	0.54177
ANKAR	15.4409	-0.348485	0.156939	-2.22051	0.0263839	0.154438
ANKDD1A	3.23621	0.908421	0.449809	2.01957	0.0434278	0.207738
ANKDD1B	3.27082	-0.427757	0.310754	-1.37652	0.168662	0.436514
ANKEF1	4.11944	0.0389369	0.275456	0.141354	0.88759	0.959537
ANKFY1	22.5276	0.0697429	0.135447	0.514908	0.606617	0.819371
ANKH	43.4935	-0.235132	0.0969882	-2.42434	0.0153362	0.10962
ANKHD1	88.1294	0.107428	0.0962959	1.1156	0.264594	0.547744
ANKIB1	41.4648	-0.258822	0.0810614	-3.19292	0.00140844	0.0222525
ANKLE2	30.4789	0.0369653	0.0922383	0.400758	0.688598	0.865662
ANKMY1	20.8212	-0.144984	0.149252	-0.9714	0.331349	0.616462
ANKMY2	8.87787	-0.204274	0.199031	-1.02635	0.304728	0.590249
ANKRA2	14.9384	-0.20998	0.140639	-1.49304	0.135425	0.391491
ANKRD10	50.926	0.0902767	0.0849723	1.06242	0.288043	0.572809
ANKRD11	123.126	0.0222003	0.0676686	0.328074	0.742856	0.889773
ANKRD12	232.805	-0.164051	0.072387	-2.26631	0.0234325	0.142896
ANKRD13A	26.2283	0.00370897	0.132058	0.028086	0.977594	0.99109
ANKRD13C	25.8271	-0.0613534	0.0994339	-0.617027	0.537217	0.778792
ANKRD13D	51.1386	-0.144717	0.100519	-1.4397	0.149951	0.413009
ANKRD16	4.5441	-0.318653	0.236203	-1.34907	0.177315	0.448135
ANKRD17	62.5383	0.243069	0.0982204	2.47473	0.0133337	0.100797
ANKRD18A	2.19359	0.601549	0.438347	1.37231	0.169966	0.438376
ANKRD23	3.45258	-0.428273	0.260382	-1.64479	0.100013	0.332719
ANKRD26	14.3764	-0.116396	0.195642	-0.594945	0.55188	0.789394
ANKRD27	18.4078	0.186921	0.12617	1.4815	0.138473	0.396534
ANKRD28	25.4093	0.0825756	0.152069	0.543015	0.58712	0.80959
ANKRD33B	5.49684	0.869955	0.345944	2.51473	0.0119125	0.0941051
ANKRD36	62.4114	-0.0493966	0.103664	-0.476508	0.633713	0.836271
ANKRD36B	37.0095	-0.0279538	0.130316	-0.214507	0.830152	0.934741
ANKRD36C	44.0993	-0.0360944	0.112044	-0.322146	0.747342	0.892237
ANKRD37	5.87393	0.183975	0.265489	0.692966	0.488331	0.74572
ANKRD39	23.3141	-0.127709	0.126954	-1.00595	0.314441	0.599996
ANKRD40	8.72687	0.189022	0.199419	0.947862	0.3432	0.626631
ANKRD42	3.92627	-0.180359	0.338663	-0.532563	0.594336	0.814038
ANKRD44	225.727	-0.00710284	0.0627117	-0.113262	0.909823	0.968085
ANKRD46	6.52107	-0.0897477	0.274451	-0.327008	0.743662	0.889773
ANKRD49	16.8325	-0.0167685	0.16458	-0.101887	0.918846	0.970894
ANKRD52	14.285	0.334453	0.140382	2.38245	0.0171978	0.118239
ANKRD54	9.73572	0.272471	0.186071	1.46434	0.143102	0.402803
ANKRD55	4.65718	0.795575	0.471418	1.68762	0.0914838	0.316717
ANKS1A	13.2982	0.0445049	0.153311	0.290291	0.771593	0.906902
ANKS1B	6.37075	-0.445305	0.262187	-1.69843	0.0894272	0.312524
ANKS3	6.48313	-0.217391	0.284409	-0.764362	0.444652	0.711893
ANKS6	3.07418	0.0802828	0.337864	0.237619	0.812177	0.926664
ANKUB1	12.6182	-0.116742	0.224428	-0.520176	0.602941	0.818407
ANKZF1	23.0342	-0.0697549	0.104924	-0.664814	0.506169	0.757597
ANO10	7.73961	-0.389039	0.249506	-1.55924	0.11894	0.364411
ANO6	37.8953	0.281805	0.120131	2.3458	0.0189862	0.125594
ANO8	3.90382	0.0340832	0.369671	0.0921989	0.92654	0.973544
ANO9	20.8257	-0.136189	0.115252	-1.18166	0.237341	0.517119
ANP32A	95.1319	-0.0206229	0.0715324	-0.288301	0.773117	0.907552
ANP32B	210.655	0.000992306	0.053882	0.0184163	0.985307	0.993165
ANP32E	67.6945	0.238643	0.0955275	2.49816	0.0124839	0.0967069
ANTKMT	33.7732	0.0590664	0.156247	0.378032	0.705407	0.873572
ANTXR2	69.5017	0.279153	0.118618	2.35337	0.018604	0.124462
ANXA1	51.8784	-0.672203	0.216336	-3.10723	0.00188852	0.0268877
ANXA11	169.436	-0.163571	0.0717997	-2.27815	0.0227176	0.140631
ANXA2	188.876	0.0264279	0.120179	0.219905	0.825945	0.9338
ANXA2R	45.4333	-0.552044	0.110659	-4.98867	6.07957e-07	6.18237e-05
ANXA4	18.1599	0.329935	0.187048	1.76391	0.0777468	0.291348
ANXA5	101.452	0.188626	0.10225	1.84475	0.065074	0.263911
ANXA6	157.27	0.011036	0.0994106	0.111014	0.911605	0.968615
ANXA7	74.455	-0.0705827	0.0620564	-1.1374	0.255373	0.537763
AOAH	3.80329	-0.27484	0.422357	-0.650728	0.515222	0.762635
AOPEP	12.5286	-0.214653	0.179187	-1.19793	0.230944	0.510262
AP000331.1	5.81739	-0.193917	0.310672	-0.624185	0.532506	0.775399
AP000442.1	3.70109	0.102743	0.274311	0.37455	0.707995	0.874279
AP000779.1	4.24741	-0.313464	0.247314	-1.26748	0.204985	0.482121
AP000787.1	21.8124	-0.353704	0.15717	-2.25046	0.0244198	0.146939
AP000820.2	7.11736	-0.145488	0.315126	-0.461683	0.644308	0.841714
AP000873.2	4.8205	-0.036072	0.280362	-0.128662	0.897625	0.963519
AP000926.2	3.12654	-0.13842	0.281721	-0.491336	0.623188	0.82931
AP000977.1	3.40206	-0.973808	0.364387	-2.67246	0.00752984	0.0691534
AP001011.1	54.7685	-0.144298	0.118281	-1.21996	0.22248	0.501848
AP001107.2	2.36355	0.758561	0.451328	1.68073	0.092815	0.31916
AP001160.1	2.73254	-0.184632	0.393041	-0.469751	0.638533	0.838814
AP001267.1	2.7201	-0.269745	0.3701	-0.728843	0.466098	0.728203
AP001347.1	3.86213	-0.958906	0.281312	-3.4087	0.000652739	0.0130852
AP001372.2	2.85107	-0.396542	0.371916	-1.06621	0.286327	0.570818
AP001462.1	2.15113	-0.293454	0.395165	-0.742611	0.457717	0.722759
AP001816.1	4.10939	-0.370508	0.304619	-1.2163	0.22387	0.503157
AP002026.1	2.81736	-0.583641	0.311587	-1.87312	0.0610517	0.254131
AP002336.2	3.35432	0.269064	0.345539	0.778679	0.436169	0.705157
AP002360.1	5.07472	-0.233199	0.261059	-0.893281	0.371707	0.652923
AP002381.2	4.39627	0.809964	0.392229	2.06503	0.0389205	0.193992
AP002383.2	8.85486	-0.245486	0.253008	-0.970267	0.331914	0.617152
AP002387.2	18.2201	-0.534902	0.207632	-2.5762	0.00998933	0.0830786
AP002490.1	10.367	0.172341	0.200502	0.859544	0.39004	0.667226
AP002495.1	9.43447	-0.322674	0.188154	-1.71495	0.0863552	0.307488
AP002748.4	5.65378	0.061588	0.297586	0.206959	0.836042	0.937353
AP002762.2	4.84248	0.147384	0.236953	0.621997	0.533944	0.77638
AP002812.2	4.06096	-0.197462	0.301747	-0.654394	0.512858	0.76075
AP003086.1	2.227	0.146941	0.394621	0.37236	0.709625	0.874511
AP003307.1	2.35659	-0.397605	0.374615	-1.06137	0.288522	0.573151
AP003717.4	3.41815	-0.701756	0.390185	-1.79852	0.0720944	0.279959
AP004609.3	2.26648	0.67324	0.441411	1.5252	0.127209	0.377543
AP005019.1	2.87899	-0.688963	0.337007	-2.04436	0.0409182	0.200174
AP005131.5	3.11986	-0.509227	0.322543	-1.57879	0.114385	0.356509
AP005482.1	5.8942	-0.321569	0.34147	-0.941719	0.346336	0.629292
AP006621.3	5.85404	-0.124428	0.259818	-0.478907	0.632005	0.834962
AP1AR	14.4399	-0.269951	0.180826	-1.49288	0.13547	0.391491
AP1B1	18.8429	0.250861	0.138817	1.80713	0.0707418	0.277511
AP1G1	28.1316	0.275798	0.0986351	2.79615	0.00517158	0.054678
AP1G2	49.9686	-0.150034	0.0718329	-2.08866	0.0367384	0.187474
AP1M1	54.8551	-0.303761	0.0952368	-3.18954	0.001425	0.0223714
AP1S1	18.8778	0.136431	0.176077	0.774841	0.438434	0.706166
AP1S2	33.8967	-0.0585688	0.106225	-0.551366	0.581383	0.806667
AP2A1	19.9747	0.245773	0.149369	1.64541	0.0998849	0.332719
AP2A2	21.7975	0.192455	0.148283	1.29789	0.194324	0.467967
AP2B1	45.1229	0.0171567	0.102052	0.168116	0.866492	0.951092
AP2M1	87.8258	0.0447361	0.0763898	0.585629	0.558125	0.792584
AP2S1	64.2474	-0.057031	0.10978	-0.519504	0.60341	0.818448
AP3B1	61.7128	-0.00723328	0.0858245	-0.0842798	0.932834	0.974279
AP3D1	32.1444	0.294464	0.133886	2.19937	0.0278517	0.158694
AP3M1	16.9539	0.0581062	0.155254	0.374266	0.708206	0.874279
AP3M2	18.6636	0.51858	0.171815	3.01824	0.00254246	0.0331854
AP3S1	30.0733	-0.0537161	0.112553	-0.477249	0.633184	0.836123
AP3S2	11.5778	-0.204663	0.185932	-1.10074	0.27101	0.555631
AP4B1	11.0264	0.11658	0.159736	0.729831	0.465493	0.727808
AP4E1	11.9589	0.0297016	0.171236	0.173454	0.862295	0.948821
AP4M1	3.3661	-0.0486734	0.310311	-0.156854	0.87536	0.954823
AP4S1	9.6237	0.138233	0.213763	0.646662	0.517851	0.764951
AP5B1	5.654	0.127197	0.221554	0.574114	0.565891	0.797317
AP5M1	18.4311	-0.00641529	0.149629	-0.0428746	0.965802	0.985987
AP5S1	7.30941	0.143816	0.241472	0.59558	0.551456	0.789225
AP5Z1	21.3585	-0.155015	0.154182	-1.0054	0.314703	0.600216
APAF1	14.0913	0.132891	0.156723	0.847939	0.396472	0.673286
APBA2	5.00677	-0.817657	0.366228	-2.23265	0.0255723	0.151031
APBA3	23.3346	0.208621	0.117662	1.77305	0.0762205	0.288529
APBB1	34.7795	-0.293635	0.107097	-2.74177	0.00611092	0.0603474
APBB1IP	208.477	-0.253742	0.0624776	-4.06133	4.87939e-05	0.00197043
APBB3	6.07445	-0.573119	0.19912	-2.87826	0.00399877	0.0455038
APC	29.1929	0.119949	0.135387	0.885969	0.375634	0.65623
APEH	34.7484	-0.156276	0.0944267	-1.655	0.0979252	0.328453
APEX1	44.1359	-0.0697663	0.105087	-0.66389	0.506761	0.757967
APEX2	9.42444	-0.132625	0.180567	-0.734495	0.462647	0.726238
APH1A	62.058	0.101973	0.0916695	1.1124	0.265968	0.549422
APH1B	8.23259	-0.188853	0.252846	-0.746906	0.45512	0.720489
API5	39.4667	0.0354211	0.113454	0.312206	0.754884	0.896154
APIP	20.6666	-0.0587565	0.144714	-0.406018	0.68473	0.864127
APLF	6.67268	-0.94566	0.236516	-3.99829	6.38019e-05	0.00242751
APLP2	26.3682	-0.382256	0.0944128	-4.04877	5.14872e-05	0.00204232
APMAP	29.0943	-0.0398591	0.112465	-0.354413	0.723029	0.879501
APOBEC3C	28.0671	0.153721	0.159168	0.965779	0.334155	0.619158
APOBEC3D	11.1441	0.0989424	0.167526	0.590609	0.554783	0.790972
APOBEC3F	7.1906	0.349071	0.252035	1.38501	0.166049	0.433839
APOBEC3G	29.5493	0.0850674	0.120167	0.707907	0.479003	0.737831
APOBEC3H	4.60324	0.654357	0.410514	1.594	0.110937	0.351441
APOBR	4.76	0.120002	0.320717	0.374169	0.708278	0.874279
APOL1	6.55992	-0.185631	0.243941	-0.760967	0.446677	0.713961
APOL2	18.0835	0.0522121	0.158157	0.330128	0.741304	0.889246
APOL3	26.1641	0.00318223	0.131517	0.0241964	0.980696	0.991958
APOL6	44.9992	0.232426	0.0921703	2.5217	0.0116789	0.0926772
APOLD1	18.7086	-0.462804	0.199651	-2.31806	0.0204458	0.131592
APOM	1.97739	-0.029007	0.462417	-0.062729	0.949982	0.981019
APOO	418.739	-0.160108	0.0957329	-1.67244	0.0944371	0.32236
APOOL	7.71183	0.285485	0.194437	1.46827	0.142032	0.401305
APP	16.1361	0.132482	0.231148	0.573149	0.566544	0.797647
APPBP2	28.4585	-0.115665	0.119804	-0.965451	0.334319	0.619247
APPL1	26.7209	-0.0615997	0.109277	-0.5637	0.572958	0.801952
APPL2	19.7031	-0.17913	0.151094	-1.18555	0.235801	0.514785
APRT	220.213	-0.050894	0.0897683	-0.566948	0.570749	0.800401
APTR	3.197	-0.0601948	0.281585	-0.213772	0.830725	0.934918
APTX	21.069	-0.258087	0.133602	-1.93176	0.0533896	0.235032
AQP3	222.854	-0.00396732	0.148617	-0.0266949	0.978703	0.991556
AQR	23.2701	0.0968845	0.106158	0.912642	0.361431	0.643477
ARAF	31.0546	0.00406393	0.114203	0.0355852	0.971613	0.988761
ARAP1	19.4618	0.403579	0.134859	2.9926	0.00276613	0.0353219
ARAP2	46.7135	0.215716	0.108423	1.98958	0.0466373	0.216737
ARAP3	3.75578	0.554012	0.388252	1.42694	0.153597	0.418075
ARCN1	39.5767	0.101004	0.0960023	1.05209	0.292756	0.577968
AREG	2.67627	0.493455	0.44132	1.11813	0.26351	0.547478
AREL1	13.8049	0.356641	0.14619	2.43958	0.0147045	0.107366
ARF1	160.617	0.000856598	0.0591926	0.0144714	0.988454	0.994385
ARF3	31.5277	0.442796	0.136069	3.25421	0.00113708	0.0192134
ARF4	51.7626	0.201105	0.0886346	2.26893	0.0232729	0.142413
ARF4-AS1	4.91828	0.385357	0.319746	1.2052	0.228127	0.507065
ARF5	107.225	-0.13329	0.0979619	-1.36063	0.173629	0.443226
ARF6	119.189	0.0889931	0.0600736	1.4814	0.1385	0.396534
ARFGAP1	10.2445	0.0884834	0.19228	0.460181	0.645386	0.842096
ARFGAP2	33.0555	-0.0996679	0.101583	-0.98115	0.326519	0.611083
ARFGAP3	22.2255	-0.0125965	0.13497	-0.0933282	0.925643	0.973544
ARFGEF1	62.9403	0.119448	0.0642178	1.86004	0.0628801	0.258765
ARFGEF2	20.4511	0.128956	0.126862	1.01651	0.309389	0.593504
ARFIP1	16.9028	0.0639438	0.13655	0.46828	0.639585	0.839028
ARFIP2	13.2983	0.0692401	0.140214	0.493819	0.621434	0.828134
ARFRP1	24.4104	-0.120162	0.123462	-0.973269	0.33042	0.6155
ARG1	3.85291	-0.710674	0.4662	-1.5244	0.127409	0.377722
ARG2	2.57549	0.315623	0.458695	0.688089	0.491397	0.748127
ARGLU1	207.037	-0.108948	0.0652742	-1.66908	0.0951006	0.323539
ARHGAP1	32.1497	0.0892273	0.101626	0.877999	0.379944	0.659573
ARHGAP10	17.6552	0.308147	0.154307	1.99697	0.0458286	0.214423
ARHGAP11A	5.68449	0.181071	0.269002	0.673121	0.50087	0.754272
ARHGAP11B	2.27711	0.509079	0.344368	1.4783	0.139328	0.397321
ARHGAP12	24.7818	-0.21948	0.118864	-1.84648	0.0648226	0.263387
ARHGAP15	376.831	-0.0195129	0.0583503	-0.334409	0.738071	0.887939
ARHGAP17	34.1881	-0.0313748	0.0914563	-0.343058	0.731555	0.883712
ARHGAP18	9.20733	0.300724	0.187055	1.60768	0.107906	0.346005
ARHGAP19	9.34623	0.0473521	0.176133	0.268842	0.788051	0.914389
ARHGAP21	6.42165	-0.13785	0.193673	-0.711766	0.47661	0.736477
ARHGAP25	122.653	-0.14584	0.0685683	-2.12693	0.033426	0.177285
ARHGAP26	18.5619	-0.117022	0.177348	-0.659845	0.509353	0.759216
ARHGAP27	20.9452	0.149048	0.135574	1.09939	0.2716	0.556126
ARHGAP30	124.484	-0.00402254	0.0838807	-0.0479555	0.961752	0.984728
ARHGAP31	10.2661	-0.088054	0.226316	-0.389075	0.697221	0.869466
ARHGAP33	3.31148	0.851252	0.309395	2.75134	0.00593516	0.0592245
ARHGAP35	26.1771	0.434563	0.127593	3.40586	0.000659558	0.0131747
ARHGAP4	102.032	0.0702484	0.0697385	1.00731	0.313785	0.599282
ARHGAP45	126.536	0.0181593	0.0806486	0.225166	0.82185	0.931525
ARHGAP5	20.9463	0.131056	0.122117	1.0732	0.28318	0.568725
ARHGAP9	79.2363	-0.219557	0.0575815	-3.81298	0.0001373	0.00440067
ARHGDIA	126.321	0.103953	0.0843671	1.23215	0.217894	0.497752
ARHGDIB	924.672	-0.17146	0.0717009	-2.39133	0.0167877	0.116056
ARHGEF1	225.599	0.0613534	0.0608881	1.00764	0.313626	0.599082
ARHGEF11	7.52346	0.242761	0.25196	0.96349	0.335301	0.620153
ARHGEF12	19.8801	0.264359	0.216871	1.21897	0.222857	0.501887
ARHGEF18	31.9189	-0.190543	0.0885474	-2.15187	0.0314073	0.171043
ARHGEF19	6.15156	-0.198738	0.210247	-0.945258	0.344527	0.627566
ARHGEF2	30.0372	-0.0556482	0.120282	-0.462646	0.643618	0.841324
ARHGEF3	103.053	0.0363779	0.0723145	0.503051	0.614928	0.824672
ARHGEF5	6.28724	0.273376	0.276981	0.986986	0.323649	0.608359
ARHGEF6	60.5335	-0.120426	0.11687	-1.03043	0.30281	0.588572
ARHGEF7	29.6519	0.213354	0.0953777	2.23694	0.0252904	0.149778
ARHGEF9	15.0183	-0.333868	0.15994	-2.08745	0.0368472	0.187752
ARID1A	43.0411	0.200002	0.112567	1.77675	0.0756102	0.287288
ARID1B	89.9008	0.142044	0.102242	1.38929	0.164745	0.432387
ARID2	47.0799	0.152043	0.104465	1.45544	0.145547	0.405906
ARID3A	5.58725	-0.302337	0.267408	-1.13062	0.258215	0.540476
ARID3B	18.0379	0.150643	0.120902	1.24599	0.212767	0.490847
ARID4A	51.0748	-0.201136	0.0905355	-2.22162	0.0263089	0.154079
ARID4B	153.486	0.0131366	0.0477155	0.275311	0.783077	0.911688
ARID5A	38.3993	-0.0667813	0.137167	-0.486861	0.626357	0.830736
ARID5B	212.497	0.512775	0.0850305	6.03048	1.63474e-09	4.15595e-07
ARIH1	88.9717	0.286519	0.0850961	3.36701	0.000759883	0.0145703
ARIH2	41.0109	0.0521966	0.0925953	0.563706	0.572954	0.801952
ARIH2OS	5.73848	0.0328983	0.215256	0.152833	0.87853	0.955678
ARL1	15.7726	-0.0825753	0.145559	-0.567296	0.570513	0.800321
ARL10	4.15293	0.23197	0.259336	0.894476	0.371067	0.65246
ARL13B	6.71826	-0.361002	0.202468	-1.78301	0.0745846	0.285135
ARL14EP	28.7979	-0.0326124	0.148723	-0.219284	0.826429	0.933876
ARL15	59.2192	0.140589	0.116658	1.20514	0.228148	0.507065
ARL16	22.001	-0.337753	0.187532	-1.80104	0.0716961	0.279429
ARL17A	11.5247	0.266405	0.312198	0.853318	0.393483	0.670041
ARL17B	10.1301	-1.35517	0.285381	-4.74863	2.04797e-06	0.000167216
ARL2	24.1783	0.184579	0.129346	1.42701	0.153576	0.418075
ARL2BP	30.0605	-0.298815	0.121105	-2.46741	0.0136095	0.10224
ARL3	10.8901	-0.0555255	0.174673	-0.317882	0.750574	0.894136
ARL4A	17.921	-0.00734494	0.148773	-0.0493701	0.960624	0.984024
ARL4C	268.007	0.109627	0.0836485	1.31057	0.190005	0.463048
ARL5A	41.4115	0.0652997	0.0798404	0.817878	0.413427	0.688357
ARL5B	6.43834	-0.0090383	0.196571	-0.0459798	0.963326	0.984907
ARL6	3.72476	-0.208056	0.308403	-0.674623	0.499915	0.753341
ARL6IP1	125.913	-0.238236	0.0801779	-2.97135	0.00296496	0.0369745
ARL6IP4	154.529	-0.247721	0.0728065	-3.40246	0.000667824	0.013316
ARL6IP5	248.014	-0.166749	0.0566554	-2.94322	0.00324819	0.0392378
ARL6IP6	28.1123	-0.11221	0.112878	-0.994085	0.320182	0.605233
ARL8A	31.0682	0.213591	0.110057	1.94072	0.0522918	0.231933
ARL8B	36.414	-0.0678902	0.117258	-0.578981	0.562602	0.79591
ARMC1	17.4173	-0.231294	0.118594	-1.9503	0.0511402	0.228639
ARMC10	25.5149	-0.014543	0.120801	-0.120389	0.904175	0.966272
ARMC2	10.6764	-0.580174	0.184224	-3.14928	0.00163672	0.0244765
ARMC5	4.70659	-0.119874	0.232791	-0.514943	0.606593	0.819371
ARMC6	14.4895	0.24228	0.156564	1.54749	0.121746	0.369318
ARMC7	6.58931	-0.306884	0.252609	-1.21486	0.22442	0.503815
ARMC8	32.1623	0.106756	0.110962	0.962095	0.336002	0.620733
ARMC9	4.85722	-0.14672	0.31127	-0.471359	0.637384	0.838347
ARMCX3	15.4361	-0.0211598	0.166801	-0.126856	0.899054	0.963759
ARMCX4	4.76143	0.289718	0.274086	1.05703	0.290497	0.574978
ARMCX5	2.63165	-0.397915	0.554187	-0.718016	0.472747	0.733629
ARMCX5-GPRASP2	4.49099	-0.402304	0.285102	-1.41109	0.158218	0.423499
ARMCX6	16.2647	0.32652	0.152658	2.13889	0.0324443	0.174063
ARMH1	10.9741	-0.601151	0.22883	-2.62706	0.00861249	0.0753239
ARMH3	19.7185	0.267895	0.140441	1.90753	0.0564522	0.242848
ARMH4	8.75377	-0.25828	0.21115	-1.22321	0.221252	0.500415
ARMT1	11.8976	0.211323	0.151881	1.39137	0.164113	0.431337
ARNT	21.3806	0.225532	0.127363	1.77078	0.0765976	0.28937
ARNTL	31.4348	0.142891	0.133884	1.06728	0.285846	0.570469
ARPC1A	30.5232	-0.104237	0.0951672	-1.0953	0.273385	0.558147
ARPC1B	419.43	0.073435	0.100774	0.728713	0.466177	0.728203
ARPC2	349.462	-0.0177951	0.0745475	-0.238708	0.811332	0.926188
ARPC3	345.383	0.00932697	0.0691377	0.134904	0.892688	0.961031
ARPC4	160.876	0.0474176	0.0685043	0.692184	0.488822	0.74572
ARPC5	155.091	-0.0442332	0.117455	-0.376596	0.706474	0.873893
ARPC5L	71.8063	0.378479	0.0901865	4.19663	2.70916e-05	0.00125226
ARPP19	31.4573	0.423286	0.100032	4.2315	2.32137e-05	0.00112297
ARRB1	8.39846	0.146046	0.234255	0.623449	0.53299	0.775598
ARRB2	73.9699	-0.0848548	0.114234	-0.742818	0.457592	0.722702
ARRDC1	41.7733	-0.0952722	0.0778345	-1.22404	0.220939	0.500415
ARRDC1-AS1	6.56841	-0.108233	0.194143	-0.557489	0.577193	0.804714
ARRDC2	21.9973	-0.54417	0.112251	-4.84781	1.24834e-06	0.000111711
ARRDC3	21.6925	-0.483052	0.139767	-3.45612	0.000548013	0.0115444
ARRDC3-AS1	5.327	-0.243238	0.250501	-0.971007	0.331545	0.616569
ARSA	25.2743	0.24493	0.148667	1.64751	0.0994528	0.331687
ARSB	10.0532	0.322464	0.206415	1.56221	0.118238	0.363454
ARSG	13.9913	0.0575873	0.148405	0.388041	0.697985	0.869644
ARSK	6.08956	-0.649661	0.193781	-3.35256	0.00080068	0.0149838
ARV1	11.6757	-0.312039	0.158662	-1.96669	0.0492192	0.224433
ASAH1	29.8676	-0.0908868	0.0924722	-0.982856	0.325678	0.610334
ASAH2B	2.38835	0.632541	0.431544	1.46576	0.142713	0.402417
ASAP1	32.1821	0.144578	0.115888	1.24756	0.212192	0.490364
ASB1	12.9499	0.0120517	0.140133	0.0860016	0.931465	0.974027
ASB13	3.2147	0.0375251	0.367112	0.102217	0.918584	0.970894
ASB16-AS1	10.522	-0.0870058	0.217597	-0.399849	0.689268	0.866017
ASB2	6.03263	0.969148	0.359858	2.69314	0.0070782	0.0665911
ASB3	26.7156	0.0918376	0.127874	0.718189	0.472641	0.733629
ASB6	14.3577	0.0801102	0.135802	0.589902	0.555256	0.791433
ASB7	12.0804	0.246098	0.176275	1.3961	0.162685	0.429602
ASB8	22.4817	-0.21236	0.123355	-1.72153	0.0851545	0.304423
ASCC1	14.2769	0.665853	0.185291	3.59356	0.000326193	0.00816285
ASCC2	26.4866	0.056655	0.122032	0.464263	0.642459	0.840532
ASCC3	59.4064	0.103751	0.0894562	1.1598	0.24613	0.528447
ASF1A	37.2733	-0.393197	0.0950874	-4.13511	3.54777e-05	0.00155629
ASF1B	2.66449	-0.270181	0.363637	-0.742998	0.457483	0.722695
ASH1L	104.696	0.0114023	0.0738653	0.154367	0.877321	0.955135
ASH1L-AS1	6.40366	-0.442414	0.227819	-1.94195	0.0521427	0.231708
ASH2L	15.9901	-0.194444	0.131842	-1.47482	0.14026	0.399279
ASL	12.1129	-0.149903	0.194271	-0.771619	0.44034	0.707911
ASMTL	17.6913	-0.12445	0.183556	-0.677996	0.497774	0.752274
ASNS	5.67118	0.297095	0.270839	1.09694	0.272667	0.557292
ASNSD1	5.72435	0.154485	0.283928	0.544099	0.586373	0.809384
ASPH	5.57667	-0.197812	0.311221	-0.635599	0.525038	0.769633
ASPHD2	7.24879	-0.0226015	0.23923	-0.094476	0.924731	0.973007
ASPM	2.70942	0.823624	0.346834	2.37469	0.0175635	0.119796
ASPSCR1	17.6325	0.0789094	0.144786	0.545006	0.58575	0.809213
ASTE1	17.7922	-0.453633	0.137783	-3.29237	0.000993462	0.0174183
ASTN2	11.5982	-0.368363	0.193382	-1.90485	0.0568001	0.243776
ASXL1	84.4872	0.0894071	0.0689077	1.29749	0.194463	0.467978
ASXL2	46.8545	-0.0986815	0.099027	-0.996511	0.319002	0.604396
ATAD1	23.3966	-0.0176743	0.131074	-0.134842	0.892737	0.961031
ATAD2	16.9478	0.0949204	0.16138	0.588178	0.556413	0.792265
ATAD2B	33.2616	0.182932	0.1302	1.40501	0.160019	0.425981
ATAD3A	5.83754	0.248817	0.253247	0.982508	0.32585	0.610443
ATAD3B	7.08278	-0.0506617	0.209508	-0.241813	0.808925	0.924747
ATAD5	8.12709	0.138588	0.265516	0.521956	0.601701	0.817181
ATAT1	3.32102	-0.424243	0.266549	-1.59161	0.111471	0.352055
ATE1	30.6561	0.178429	0.0935261	1.9078	0.0564167	0.242848
ATF1	22.2701	-0.222751	0.132133	-1.68581	0.0918322	0.317048
ATF2	27.4885	-0.0391021	0.0968617	-0.403689	0.686441	0.865381
ATF3	3.35666	0.842025	0.447631	1.88107	0.0599627	0.251797
ATF4	45.1096	-0.0727052	0.103528	-0.702272	0.48251	0.740377
ATF5	6.38616	-0.304798	0.247436	-1.23183	0.218013	0.497795
ATF6	31.0278	0.0143913	0.0903412	0.159299	0.873433	0.954466
ATF6B	43.5094	-0.013546	0.0925464	-0.14637	0.883629	0.957658
ATF7	23.205	-0.0418374	0.123099	-0.339868	0.733956	0.884915
ATF7IP	98.6101	0.0392861	0.092573	0.42438	0.671289	0.856121
ATF7IP2	47.3589	0.167083	0.156847	1.06527	0.286755	0.571299
ATG10	14.7209	-0.196304	0.130246	-1.50717	0.131766	0.385948
ATG101	15.1009	-0.0366243	0.130531	-0.28058	0.779032	0.910057
ATG12	32.146	-0.0863598	0.114306	-0.755513	0.449941	0.716651
ATG13	21.8854	0.533667	0.130251	4.09723	4.18118e-05	0.00174518
ATG14	17.0908	0.0818178	0.139684	0.585733	0.558055	0.792584
ATG16L1	20.32	0.099879	0.16192	0.616843	0.537339	0.778792
ATG16L2	25.1	-0.205663	0.139959	-1.46945	0.14171	0.401105
ATG2A	15.1467	0.610495	0.184389	3.31092	0.000929912	0.0166166
ATG2B	21.0844	0.363485	0.15814	2.2985	0.0215333	0.136394
ATG3	42.0685	-0.0532711	0.0907807	-0.586811	0.557331	0.792297
ATG4A	7.68109	0.141871	0.230604	0.615217	0.538411	0.779432
ATG4B	28.6435	-0.219801	0.103351	-2.12675	0.0334411	0.177285
ATG4C	9.46225	0.0995687	0.19963	0.498766	0.617944	0.8264
ATG4D	13.3056	-0.115494	0.138148	-0.836012	0.403148	0.678731
ATG5	48.4673	0.376557	0.0938577	4.012	6.02058e-05	0.00229851
ATG7	26.9097	0.147435	0.105101	1.4028	0.160677	0.426615
ATG9A	9.55285	0.333388	0.192216	1.73445	0.0828391	0.300499
ATG9B	7.65918	-0.720326	0.183387	-3.9279	8.56923e-05	0.00307228
ATIC	39.9979	0.294939	0.105103	2.80619	0.00501318	0.053407
ATL2	10.3263	0.300155	0.217416	1.38055	0.167416	0.435515
ATL3	24.0798	0.383708	0.108029	3.55191	0.00038245	0.00894998
ATM	87.1666	-0.224196	0.097765	-2.29321	0.021836	0.13745
ATMIN	14.1839	0.444436	0.153367	2.89785	0.00375726	0.043508
ATN1	4.63042	-0.25742	0.266754	-0.965008	0.334541	0.619257
ATOX1	33.8117	0.253087	0.123802	2.04428	0.040926	0.200174
ATP10A	13.4923	-0.203354	0.207471	-0.980155	0.32701	0.611899
ATP10D	3.41372	0.0142617	0.300585	0.0474465	0.962157	0.984873
ATP11A	18.5265	0.166744	0.15831	1.05328	0.292214	0.577204
ATP11B	58.4112	0.0989899	0.0870445	1.13723	0.255441	0.5378
ATP11C	11.6151	-0.0895265	0.193108	-0.463608	0.642929	0.84095
ATP13A1	35.6151	0.323704	0.0886306	3.65228	0.000259922	0.00693911
ATP13A2	12.9929	0.241893	0.172012	1.40625	0.159649	0.4253
ATP13A3	35.0179	0.65178	0.206077	3.16279	0.00156263	0.0238141
ATP13A4	3.23563	-0.810218	0.317912	-2.54856	0.0108169	0.0877431
ATP1A1	74.5211	0.180568	0.0882631	2.04579	0.0407769	0.199861
ATP1A1-AS1	6.72473	-0.273265	0.220169	-1.24116	0.214547	0.49371
ATP1A3	3.99084	-0.377693	0.291958	-1.29366	0.195784	0.469763
ATP1B1	7.82996	0.431919	0.301414	1.43297	0.151865	0.41623
ATP1B3	32.3248	0.051998	0.113667	0.457458	0.647342	0.843271
ATP23	8.55889	-0.0882896	0.168967	-0.522526	0.601304	0.817118
ATP2A2	25.4013	0.424909	0.117681	3.61069	0.000305389	0.00776382
ATP2A3	57.7415	0.376374	0.0986456	3.81542	0.000135951	0.00436997
ATP2B1	91.8562	-0.474964	0.0705705	-6.73034	1.69261e-11	8.23199e-09
ATP2B1-AS1	24.809	-0.311934	0.139159	-2.24157	0.0249891	0.148808
ATP2B4	78.2496	0.0696663	0.112321	0.620242	0.535099	0.777404
ATP2C1	28.6337	0.396656	0.124598	3.18348	0.00145516	0.0226389
ATP5F1A	145.008	0.160732	0.0934275	1.72039	0.0853612	0.304967
ATP5F1B	198.61	0.0520101	0.0878844	0.591802	0.553983	0.790617
ATP5F1C	96.9411	0.0510111	0.0815436	0.625569	0.531598	0.77448
ATP5F1D	201.492	-0.0806719	0.0780761	-1.03325	0.301488	0.58722
ATP5F1E	520.865	0.417871	0.128814	3.24398	0.00117871	0.0196206
ATP5IF1	133.959	0.0888351	0.0864121	1.02804	0.303931	0.589727
ATP5MC1	40.607	0.0232381	0.12972	0.17914	0.857828	0.946836
ATP5MC2	469.286	-0.201916	0.072566	-2.78251	0.005394	0.0562952
ATP5MC3	150.873	-0.0548686	0.0737811	-0.743668	0.457078	0.722304
ATP5MD	95.5617	0.247615	0.127536	1.94153	0.0521941	0.231708
ATP5ME	53.516	0.386999	0.139285	2.77846	0.00546164	0.056726
ATP5MF	112.772	0.231985	0.0989723	2.34394	0.0190815	0.126001
ATP5MG	352.458	0.15946	0.0772185	2.06504	0.0389189	0.193992
ATP5MPL	82.7491	0.253128	0.103912	2.43597	0.0148518	0.107598
ATP5PB	126.267	0.0445026	0.0850088	0.523506	0.600622	0.817118
ATP5PD	101.453	-0.0417801	0.085802	-0.486936	0.626304	0.830736
ATP5PF	101.458	0.100258	0.0780498	1.28454	0.198954	0.473812
ATP5PO	164.48	-0.149245	0.079057	-1.88782	0.0590503	0.249716
ATP6AP1	39.6674	-0.0605773	0.0796132	-0.760894	0.44672	0.713961
ATP6AP2	51.9626	-0.0699715	0.0786205	-0.88999	0.373471	0.654394
ATP6V0A1	5.08229	0.670878	0.366533	1.83034	0.0671998	0.268655
ATP6V0A2	22.5373	0.117097	0.120842	0.96901	0.33254	0.617817
ATP6V0B	65.7177	0.0417601	0.086857	0.480791	0.630665	0.834445
ATP6V0C	107.783	-0.113573	0.0560903	-2.02482	0.0428861	0.206422
ATP6V0D1	33.5534	-0.0920483	0.14905	-0.617568	0.53686	0.778652
ATP6V0E1	156.704	-0.199462	0.0662855	-3.00914	0.00261991	0.0339545
ATP6V0E2	57.3585	0.0236234	0.0949065	0.248912	0.803429	0.922645
ATP6V1A	15.5328	0.131636	0.153768	0.856066	0.391961	0.66908
ATP6V1B2	19.0469	0.109615	0.147233	0.744503	0.456572	0.721766
ATP6V1C1	15.3716	0.0868658	0.192214	0.451922	0.651325	0.84531
ATP6V1D	22.3636	0.0311919	0.142885	0.218301	0.827194	0.934174
ATP6V1E1	27.3093	-0.0103834	0.0969811	-0.107066	0.914737	0.969769
ATP6V1E2	5.39834	0.106786	0.321293	0.332363	0.739615	0.888364
ATP6V1F	79.1034	0.00621526	0.083272	0.0746381	0.940503	0.97711
ATP6V1G1	164.378	-0.282696	0.0484318	-5.83698	5.31541e-09	1.21343e-06
ATP6V1H	33.8421	0.12724	0.0974222	1.30606	0.191531	0.464744
ATP7A	7.34758	0.0803505	0.217942	0.368679	0.712367	0.874991
ATP8A1	31.2944	0.10612	0.184634	0.574759	0.565454	0.797317
ATP8B1	7.06356	-0.0954199	0.249389	-0.382614	0.702006	0.872031
ATP8B2	81.8921	0.329459	0.10188	3.23379	0.00122159	0.0200657
ATP9B	50.629	-0.176775	0.124636	-1.41834	0.156093	0.421279
ATPAF1	26.5707	0.0554301	0.11443	0.484403	0.6281	0.832555
ATPAF2	6.74913	0.217662	0.208617	1.04336	0.296784	0.582425
ATPSCKMT	6.5937	-0.225408	0.261032	-0.863525	0.387849	0.666052
ATR	37.7834	-0.232642	0.0839638	-2.77074	0.0055929	0.0574492
ATRAID	66.1372	-0.11601	0.0635247	-1.82622	0.0678165	0.269579
ATRIP	9.28173	-0.309347	0.248681	-1.24395	0.213517	0.492048
ATRN	17.2234	0.0617944	0.148145	0.417121	0.67659	0.859354
ATRX	132.851	-0.110468	0.0509094	-2.16989	0.0300149	0.166541
ATXN1	98.3854	0.170086	0.110296	1.54208	0.123053	0.371518
ATXN10	34.825	0.117828	0.127625	0.923235	0.355885	0.638372
ATXN1L	7.49878	0.592629	0.266188	2.22636	0.0259902	0.152452
ATXN2	25.6704	0.0449382	0.100635	0.446547	0.655202	0.847028
ATXN2L	47.1167	0.396783	0.106517	3.72507	0.000195263	0.00570291
ATXN3	17.2741	-0.23385	0.120927	-1.93381	0.0531369	0.234453
ATXN7	42.8723	0.057155	0.104853	0.545099	0.585686	0.809213
ATXN7L1	58.3672	-0.129594	0.0908265	-1.42682	0.15363	0.418075
ATXN7L2	5.22367	-0.124568	0.266263	-0.467838	0.639901	0.839224
ATXN7L3	9.44466	0.119566	0.208034	0.574745	0.565464	0.797317
ATXN7L3B	43.5437	-0.0426468	0.0869379	-0.490543	0.62375	0.829639
AUH	24.6939	-0.194266	0.119066	-1.63159	0.102767	0.3389
AUP1	81.246	-0.0749522	0.0565824	-1.32466	0.185285	0.457629
AURKAIP1	86.8092	-0.10852	0.0990335	-1.09579	0.27317	0.557809
AUTS2	5.5116	-0.30845	0.446596	-0.690669	0.489774	0.746303
AVEN	9.30146	0.0983863	0.237118	0.414925	0.678197	0.860126
AVL9	24.8303	0.0958954	0.110661	0.866572	0.386176	0.665156
AXIN1	18.6285	0.264372	0.125782	2.10183	0.0355681	0.183602
AZI2	18.7186	-0.0419491	0.127336	-0.329436	0.741826	0.889587
AZIN1	30.1643	0.443087	0.131649	3.36566	0.000763608	0.0145763
AZIN1-AS1	4.59315	0.120349	0.277703	0.433372	0.664744	0.852262
B2M	8479.15	-0.308269	0.0751611	-4.10144	4.10581e-05	0.00172013
B3GALNT2	4.77137	0.168422	0.279877	0.601771	0.547326	0.785627
B3GALT2	2.06232	0.399962	0.498857	0.801757	0.422693	0.695699
B3GALT4	14.4359	-0.453274	0.129105	-3.5109	0.00044659	0.0100431
B3GALT6	11.8266	0.0534577	0.179752	0.297398	0.766163	0.903506
B3GAT2	2.54776	0.217038	0.317575	0.683424	0.494339	0.749643
B3GAT3	36.5801	0.0468853	0.0954207	0.491354	0.623176	0.82931
B3GLCT	6.67459	0.0417098	0.207859	0.200664	0.840961	0.939672
B3GNT2	23.1439	0.214692	0.106108	2.02333	0.0430393	0.206726
B3GNT5	2.12593	0.348228	0.509732	0.683159	0.494506	0.749735
B3GNT9	2.34973	0.315375	0.455244	0.69276	0.48846	0.74572
B3GNTL1	12.9941	-0.363376	0.169269	-2.14674	0.0318143	0.172337
B4GALT1	31.7954	0.334715	0.196795	1.70083	0.0889751	0.311901
B4GALT3	33.4661	0.0238199	0.117513	0.202701	0.839369	0.938918
B4GALT4	6.47479	-0.200364	0.256786	-0.780277	0.435228	0.704595
B4GALT5	9.99988	0.871014	0.274691	3.17089	0.00151975	0.0233568
B4GALT7	8.52331	-0.0239228	0.21976	-0.108859	0.913315	0.969119
B4GAT1	3.15361	-0.50251	0.324778	-1.54724	0.121805	0.369318
B9D2	8.28667	-0.0354228	0.177074	-0.200045	0.841445	0.939831
BABAM1	45.2152	-0.0921418	0.0756821	-1.21748	0.22342	0.50255
BABAM2	64.4394	0.29044	0.104285	2.78507	0.00535166	0.0560521
BACE1	1.93184	0.222219	0.443096	0.501513	0.61601	0.825529
BACH1	44.9829	0.0400342	0.174595	0.229297	0.818638	0.929937
BACH2	35.0498	-0.539866	0.151867	-3.55486	0.000378181	0.00889993
BAD	23.0479	0.0210547	0.123282	0.170785	0.864393	0.950225
BAG1	39.3062	-0.10604	0.0972881	-1.08996	0.275733	0.559772
BAG2	6.63	0.370536	0.317634	1.16655	0.243393	0.524821
BAG3	12.1725	0.186425	0.154661	1.20538	0.228055	0.507062
BAG4	16.0771	0.161113	0.131878	1.22168	0.221828	0.501084
BAG5	22.0687	-0.171056	0.128819	-1.32788	0.184219	0.457115
BAG6	33.1239	0.232632	0.115403	2.01582	0.0438188	0.209087
BAHD1	11.4336	0.0588358	0.165616	0.355254	0.722399	0.8795
BAIAP2	3.86589	0.12385	0.353381	0.350471	0.725985	0.880835
BAIAP2L1	20.4313	-0.585711	0.173462	-3.3766	0.000733873	0.0142331
BAK1	23.8823	0.257152	0.150708	1.7063	0.087953	0.309973
BANF1	63.7334	-0.0876654	0.110009	-0.796896	0.425512	0.697643
BANP	26.3066	-0.22416	0.147086	-1.52401	0.127507	0.377768
BAP1	11.9324	0.383708	0.152776	2.51158	0.0120193	0.094482
BARD1	17.9648	-0.0571374	0.151495	-0.377156	0.706058	0.873572
BATF	80.8889	0.253033	0.117145	2.16	0.0307727	0.168629
BAX	119.833	0.255579	0.128158	1.99425	0.0461247	0.215022
BAZ1A	75.9581	0.0593028	0.0586185	1.01167	0.311694	0.596715
BAZ1B	50.0939	0.00673757	0.0737926	0.0913041	0.927251	0.973553
BAZ2A	60.6421	0.150573	0.0762407	1.97497	0.048272	0.221572
BAZ2B	19.7134	0.383247	0.155087	2.47117	0.0134672	0.101376
BBC3	21.3257	0.154677	0.239617	0.645519	0.518591	0.765761
BBIP1	18.2884	-0.560917	0.163234	-3.43628	0.00058976	0.0121717
BBS1	4.02744	-0.571779	0.342047	-1.67164	0.0945955	0.322507
BBS2	14.5472	-0.351268	0.147897	-2.37508	0.0175453	0.119745
BBS4	5.60726	-0.117304	0.211639	-0.554263	0.579399	0.805438
BBS7	7.82463	-0.167864	0.208496	-0.805122	0.420749	0.693765
BBS9	25.0933	-0.138692	0.123187	-1.12587	0.260222	0.542966
BBX	65.1324	-0.0649974	0.0887891	-0.732043	0.464142	0.72733
BCAP29	16.044	0.099824	0.168322	0.593054	0.553145	0.790227
BCAP31	102.009	-0.0615696	0.0687133	-0.896037	0.370233	0.651988
BCAS1	3.67959	-1.10894	0.650081	-1.70584	0.0880371	0.309973
BCAS2	38.4533	0.195348	0.117638	1.66058	0.0967973	0.326348
BCAS3	57.7092	-0.080126	0.0971671	-0.824621	0.409587	0.685054
BCAS4	9.73278	-0.256328	0.272755	-0.939775	0.347333	0.629946
BCAT2	13.3846	0.154723	0.189194	0.817803	0.41347	0.688357
BCCIP	35.4545	-0.122969	0.0997082	-1.23329	0.217468	0.497565
BCDIN3D	8.21029	-0.339531	0.191838	-1.76988	0.0767468	0.289444
BCKDHA	25.514	-0.00825755	0.127895	-0.064565	0.94852	0.980424
BCKDHB	22.2653	-0.0278169	0.130723	-0.212793	0.831488	0.935066
BCKDK	10.3892	0.191918	0.182786	1.04996	0.293738	0.578873
BCL10	17.1038	0.091792	0.123277	0.744598	0.456515	0.721766
BCL11B	181.256	0.0254147	0.0801532	0.317077	0.751185	0.894508
BCL2	215.617	0.916547	0.118807	7.71462	1.21346e-14	1.23398e-11
BCL2A1	6.56244	-0.360831	0.32436	-1.11244	0.26595	0.549422
BCL2L1	25.7618	0.727677	0.128171	5.67739	1.36764e-08	2.59296e-06
BCL2L11	24.3236	0.705571	0.208533	3.38349	0.000715707	0.0139719
BCL2L12	8.83621	-0.141	0.226913	-0.621385	0.534346	0.776764
BCL2L13	19.1139	0.337577	0.137976	2.44662	0.0144201	0.10612
BCL3	27.3763	0.985388	0.217343	4.53378	5.79365e-06	0.000362054
BCL6	18.7412	1.00088	0.216724	4.61821	3.87073e-06	0.000277551
BCL7B	33.353	0.101937	0.107829	0.945352	0.344479	0.627566
BCL7C	55.5862	-0.304528	0.0808013	-3.76885	0.000164004	0.00509561
BCL9	4.75283	-0.388025	0.280396	-1.38385	0.166406	0.4342
BCL9L	24.401	-0.078723	0.123197	-0.639002	0.522822	0.768298
BCLAF1	100.021	-0.130345	0.072268	-1.80364	0.0712884	0.278433
BCLAF3	6.21428	0.145863	0.288362	0.505833	0.612974	0.823236
BCOR	17.2759	-0.370124	0.167191	-2.21378	0.0268441	0.155908
BCORL1	3.12113	0.231137	0.344841	0.670272	0.502684	0.755807
BCR	13.7034	0.419506	0.194245	2.15967	0.0307982	0.168629
BCS1L	6.77486	0.0708853	0.247212	0.286739	0.774312	0.908202
BDH1	11.9437	-0.0988124	0.198985	-0.496582	0.619484	0.827014
BDH2	14.6386	0.181686	0.191746	0.947533	0.343367	0.626678
BDNF-AS	3.71325	0.179615	0.353911	0.507513	0.611795	0.822244
BDP1	64.0799	-0.0140386	0.0690597	-0.203282	0.838915	0.938785
BECN1	40.8362	-0.0462169	0.115727	-0.399363	0.689626	0.866142
BEST1	26.0848	-0.0278177	0.1349	-0.206209	0.836628	0.937578
BET1	15.221	-0.303076	0.156357	-1.93837	0.0525785	0.23302
BET1L	22.0053	-0.366816	0.14358	-2.55478	0.0106254	0.0865664
BEX2	21.2134	-0.255731	0.203824	-1.25467	0.2096	0.487541
BEX3	39.9125	-0.215372	0.203513	-1.05827	0.289932	0.574727
BEX4	21.4836	-0.152023	0.146076	-1.04071	0.298009	0.583906
BEX5	4.07284	-0.169419	0.311633	-0.54365	0.586682	0.809438
BFAR	31.346	-0.159971	0.0916939	-1.74462	0.0810511	0.298014
BFSP2	7.54096	-0.338102	0.222766	-1.51775	0.129078	0.380867
BHLHE40	6.44144	1.69509	0.368348	4.60187	4.18724e-06	0.000289556
BICD1	23.2825	0.178321	0.126214	1.41285	0.157699	0.423092
BICD2	17.6582	-0.0211701	0.127181	-0.166456	0.867798	0.951499
BICDL1	13.0896	0.685899	0.211242	3.24699	0.00116633	0.0195309
BICRA	10.2644	0.0064057	0.194074	0.0330065	0.973669	0.989655
BICRAL	49.6291	0.0782798	0.0888511	0.881022	0.378306	0.658327
BID	19.2554	-0.125901	0.116834	-1.0776	0.281211	0.566473
BIK	4.38834	0.42959	0.416643	1.03108	0.302505	0.588185
BIN1	134.295	-0.0924874	0.0868241	-1.06523	0.286773	0.571299
BIN2	187.79	-0.0801869	0.0741091	-1.08201	0.279247	0.564347
BIN3	18.9534	0.0697784	0.117302	0.594859	0.551938	0.789394
BIRC2	31.0258	-0.23187	0.101676	-2.28047	0.02258	0.140167
BIRC3	97.5566	-0.384189	0.117447	-3.27116	0.00107109	0.0183882
BIRC6	101.616	0.0760434	0.0802005	0.948167	0.343045	0.626631
BISPR	12.3908	-0.350408	0.161369	-2.17146	0.0298961	0.166377
BIVM	3.52593	0.355875	0.331869	1.07233	0.28357	0.568907
BLCAP	30.1187	-0.394752	0.0893069	-4.42017	9.86235e-06	0.000571608
BLK	2.88695	1.44977	0.47736	3.03706	0.00238898	0.031625
BLM	10.2588	-0.0325621	0.202927	-0.160462	0.872517	0.953588
BLMH	17.7224	0.111037	0.173986	0.638193	0.523348	0.768466
BLOC1S1	92.8799	-0.105905	0.0915617	-1.15665	0.247416	0.530598
BLOC1S2	33.5393	-0.00646072	0.0948547	-0.0681117	0.945697	0.979134
BLOC1S3	3.13216	-0.0330314	0.348817	-0.0946955	0.924557	0.973007
BLOC1S4	39.5882	-0.207145	0.115849	-1.78806	0.0737664	0.283557
BLOC1S5	14.7742	-0.199893	0.135938	-1.47047	0.141433	0.400728
BLOC1S6	24.0341	0.26504	0.125029	2.11983	0.0340205	0.178713
BLVRA	22.4195	0.399816	0.170519	2.3447	0.0190422	0.12589
BLVRB	8.07555	-0.352961	0.258001	-1.36806	0.171293	0.440073
BLZF1	14.7874	-0.138312	0.150562	-0.918642	0.358283	0.640933
BMERB1	8.83771	-0.151647	0.222586	-0.681293	0.495686	0.750304
BMI1	17.0214	-0.0238256	0.155516	-0.153204	0.878238	0.955495
BMP2K	5.62472	0.0822424	0.265611	0.309635	0.756839	0.897571
BMPR1A	11.2216	-0.0527825	0.228864	-0.230628	0.817604	0.929631
BMPR2	19.1874	-0.471508	0.137419	-3.43117	0.000600992	0.0123579
BMS1	20.7465	0.235104	0.122851	1.91374	0.0556533	0.240827
BMT2	24.6106	-0.190252	0.139671	-1.36215	0.173151	0.44264
BNIP1	6.28731	0.453012	0.234062	1.93544	0.0529362	0.234142
BNIP2	51.0455	0.0178481	0.0916323	0.194779	0.845566	0.941341
BNIP3	25.7005	-0.165614	0.128197	-1.29187	0.196402	0.470591
BNIP3L	38.2951	-0.125922	0.0875012	-1.43909	0.150125	0.41311
BOD1	10.3491	-0.118551	0.238323	-0.497439	0.61888	0.8264
BOD1L1	65.9095	0.0401447	0.104897	0.382707	0.701937	0.872031
BOLA1	12.0204	-0.554487	0.147695	-3.75428	0.000173838	0.00531299
BOLA2	15.6044	0.402837	0.192884	2.0885	0.0367531	0.187474
BOLA3	26.7164	0.172844	0.143587	1.20376	0.228682	0.507498
BOLL	2.66076	-0.465271	0.477226	-0.974947	0.329586	0.614766
BOP1	15.2108	0.217612	0.161111	1.3507	0.176792	0.447798
BORA	4.65785	-0.0568907	0.23978	-0.237263	0.812453	0.926794
BORCS5	34.8344	0.539601	0.108974	4.95165	7.35887e-07	7.31682e-05
BORCS6	19.304	0.00776269	0.144491	0.0537242	0.957155	0.983486
BORCS7	22.57	-0.201946	0.11691	-1.72736	0.0841023	0.302887
BORCS8	14.8908	-0.152188	0.208181	-0.731039	0.464756	0.727518
BPGM	7.60331	0.17617	0.229659	0.767094	0.443026	0.71039
BPHL	3.15643	0.0575543	0.325423	0.17686	0.859618	0.947542
BPNT1	6.75108	-0.248656	0.189624	-1.31131	0.189752	0.462947
BPTF	97.8408	-0.073671	0.0787611	-0.935373	0.349596	0.632268
BRAF	33.4743	0.0011234	0.117656	0.00954813	0.992382	0.996211
BRAP	15.0571	-0.274813	0.137384	-2.00032	0.0454653	0.213507
BRAT1	18.5044	-0.12415	0.138411	-0.896964	0.369738	0.651321
BRCA2	5.27474	-0.0669433	0.261641	-0.255859	0.79806	0.919466
BRCC3	22.5758	-0.00601405	0.139075	-0.0432432	0.965508	0.985777
BRD1	8.78533	0.310398	0.221908	1.39877	0.161882	0.428392
BRD2	144.063	-0.238597	0.0892108	-2.67453	0.00748349	0.0689744
BRD3	11.8878	-0.240012	0.145444	-1.6502	0.0989014	0.33028
BRD3OS	5.53497	0.241977	0.310898	0.778319	0.436381	0.705399
BRD4	74.861	0.013563	0.0917343	0.14785	0.882461	0.957112
BRD7	56.81	0.0282465	0.0899803	0.313919	0.753582	0.895865
BRD8	21.0887	0.00443906	0.10934	0.0405986	0.967616	0.986668
BRD9	21.1976	0.173666	0.112787	1.53978	0.123614	0.372426
BRF1	10.4823	0.18249	0.159624	1.14325	0.252935	0.535858
BRF2	7.30558	-0.459154	0.19603	-2.34226	0.0191672	0.126265
BRI3	53.0415	-0.409428	0.126922	-3.22583	0.00125607	0.0204817
BRI3BP	6.06002	-0.052836	0.239811	-0.220324	0.825619	0.933526
BRIP1	4.77436	0.0312892	0.26174	0.119543	0.904845	0.966724
BRIX1	17.5444	-0.124574	0.159304	-0.781985	0.434223	0.703735
BRK1	133.2	-0.070298	0.0644287	-1.0911	0.27523	0.559505
BRMS1	31.2173	-0.0616202	0.0901721	-0.683362	0.494378	0.749643
BRMS1L	4.56953	0.0980372	0.27364	0.358271	0.72014	0.878749
BROX	22.686	0.0943454	0.121865	0.774177	0.438826	0.706428
BRPF1	11.6686	0.213347	0.190795	1.1182	0.263482	0.547478
BRPF3	9.70802	0.0559309	0.229167	0.244061	0.807183	0.924268
BRWD1	65.0305	-0.119863	0.0666329	-1.79885	0.0720418	0.279959
BRWD3	19.3587	0.136469	0.157753	0.865076	0.386997	0.665565
BSCL2	12.8278	-0.397115	0.192423	-2.06377	0.03904	0.194435
BSDC1	23.5326	0.201903	0.16049	1.25804	0.208376	0.486413
BSG	96.459	0.0175481	0.0855914	0.205022	0.837555	0.937826
BST2	75.5288	-0.239709	0.0853896	-2.80724	0.00499682	0.0533344
BTAF1	31.6634	0.1704	0.149378	1.14073	0.253983	0.536959
BTBD1	26.8957	0.198493	0.113398	1.7504	0.0800488	0.296293
BTBD10	22.5211	-0.110544	0.112876	-0.979337	0.327414	0.612347
BTBD11	14.887	0.511243	0.236504	2.16167	0.0306438	0.168136
BTBD2	9.68456	0.461413	0.200391	2.30256	0.0213036	0.13553
BTBD6	16.1721	-0.0128538	0.162861	-0.078925	0.937092	0.975553
BTBD7	18.5436	-0.130777	0.139262	-0.939074	0.347693	0.630253
BTBD8	2.56774	-0.224816	0.367972	-0.610959	0.541227	0.78098
BTBD9	62.7418	-0.0564684	0.0968228	-0.583214	0.559749	0.793774
BTD	22.6489	-0.323246	0.104495	-3.09341	0.00197874	0.02753
BTF3	693.188	-0.00549216	0.0588655	-0.0933	0.925665	0.973544
BTF3L4	33.5684	0.0846176	0.09804	0.863092	0.388087	0.666052
BTG1	797.988	-0.0201566	0.0672897	-0.29955	0.764521	0.902781
BTG2	143.396	0.615376	0.125823	4.89082	1.00418e-06	9.28328e-05
BTG3	27.4308	0.551947	0.138428	3.98725	6.68431e-05	0.00251753
BTLA	5.44536	0.242858	0.223145	1.08834	0.276444	0.56091
BTN2A1	20.1651	-0.107303	0.152462	-0.703804	0.481555	0.739862
BTN2A2	6.59169	-0.224046	0.244108	-0.917817	0.358715	0.641295
BTN3A1	41.304	-0.536491	0.140242	-3.82547	0.000130521	0.00423189
BTN3A2	82.6311	-0.386239	0.248537	-1.55405	0.120171	0.366577
BTN3A3	38.5313	-0.654848	0.12498	-5.23964	1.60889e-07	1.976e-05
BTRC	17.9469	0.0140955	0.147602	0.0954967	0.92392	0.972705
BUB1	2.38736	0.27878	0.363293	0.767372	0.44286	0.710295
BUB3	99.6973	-0.22178	0.0751531	-2.95104	0.00316701	0.0387171
BUD13	11.9923	-0.292605	0.140832	-2.07768	0.0377385	0.190326
BUD23	37.1153	-0.292925	0.11688	-2.50621	0.0122034	0.0953264
BUD31	40.9066	-0.0329307	0.0809123	-0.406992	0.684014	0.863782
BX284668.5	5.70752	-0.204325	0.309721	-0.659705	0.509443	0.759216
BX284668.6	2.31863	-0.988834	0.330361	-2.99319	0.00276075	0.0352972
BX293535.1	2.07402	0.05703	0.345015	0.165297	0.86871	0.951905
BX664615.2	6.32174	-0.351176	0.261846	-1.34115	0.179871	0.45113
BX890604.2	12.8477	-0.216462	0.279913	-0.773319	0.439333	0.706966
BYSL	3.99564	-0.339437	0.292412	-1.16082	0.245716	0.527885
BZW1	85.6732	0.114008	0.0746488	1.52725	0.126698	0.376985
BZW2	25.1523	0.234771	0.143741	1.63329	0.102408	0.338295
C10orf143	8.21998	-0.44686	0.178025	-2.51009	0.0120699	0.0946136
C10orf88	8.48882	-0.22257	0.200585	-1.10961	0.267169	0.55069
C11orf1	12.9405	-0.27637	0.178709	-1.54648	0.121989	0.369576
C11orf21	11.9066	0.254766	0.244031	1.04399	0.29649	0.582053
C11orf24	6.6266	-0.0778039	0.250547	-0.310537	0.756153	0.897055
C11orf49	16.3417	-0.10485	0.145917	-0.718561	0.472412	0.733629
C11orf54	15.326	-0.203544	0.137694	-1.47824	0.139343	0.397321
C11orf58	107.381	-0.127325	0.0486097	-2.61934	0.00880999	0.0763351
C11orf65	8.2103	-0.0300168	0.189097	-0.158738	0.873876	0.954524
C11orf68	26.9039	-0.315452	0.0955874	-3.30015	0.000966342	0.0171579
C11orf71	7.97223	-0.188535	0.22353	-0.843443	0.398981	0.675496
C11orf80	10.6894	-0.228902	0.1499	-1.52704	0.126751	0.376985
C11orf98	47.674	0.049498	0.110705	0.447117	0.65479	0.847028
C12orf10	32.1746	-0.154973	0.0967582	-1.60166	0.109231	0.348506
C12orf29	8.83581	0.0605819	0.1977	0.306433	0.759275	0.89904
C12orf4	13.368	0.058167	0.15379	0.378222	0.705265	0.873572
C12orf40	3.434	-0.467518	0.333834	-1.40045	0.161378	0.427682
C12orf42	9.53865	-0.821712	0.221775	-3.70516	0.000211255	0.0059524
C12orf43	11.0657	-0.370281	0.179084	-2.06764	0.0386742	0.193388
C12orf45	13.4759	-0.139213	0.173062	-0.804414	0.421158	0.694336
C12orf49	14.6635	0.116921	0.134766	0.867583	0.385623	0.664445
C12orf57	302.641	-0.299265	0.115287	-2.59582	0.00943642	0.0802096
C12orf60	2.27917	-0.690977	0.326972	-2.11326	0.0345787	0.180578
C12orf65	27.0335	-0.467203	0.148621	-3.14358	0.00166895	0.0248257
C12orf66	7.35018	-0.289243	0.215946	-1.33942	0.180433	0.451947
C12orf73	7.09717	-0.63542	0.228933	-2.77557	0.00551043	0.057021
C12orf75	62.6724	0.338104	0.212809	1.58877	0.112113	0.352571
C12orf76	20.6708	-0.188581	0.158297	-1.19131	0.233532	0.513118
C13orf46	3.79805	0.497732	0.361189	1.37804	0.168192	0.436141
C14orf119	42.3092	-0.208672	0.105881	-1.97081	0.0487454	0.222921
C14orf28	3.58351	0.140254	0.270876	0.517778	0.604613	0.819187
C14orf39	2.711	-0.461878	0.360093	-1.28266	0.19961	0.474291
C14orf93	7.2691	0.377977	0.228671	1.65293	0.0983457	0.329173
C15orf39	6.76145	0.387248	0.202953	1.90807	0.0563821	0.242848
C15orf40	26.0809	-0.26127	0.123625	-2.1134	0.0345662	0.180578
C15orf41	9.69328	-0.157795	0.21876	-0.721317	0.470715	0.732223
C15orf61	35.8933	0.0597951	0.135862	0.440117	0.659853	0.849282
C16orf54	41.581	-0.204318	0.136263	-1.49943	0.133761	0.3894
C16orf58	13.1087	-0.139353	0.170208	-0.818726	0.412943	0.688179
C16orf70	8.29702	0.180719	0.217303	0.831646	0.405609	0.680741
C16orf72	25.5039	0.257262	0.143947	1.7872	0.073906	0.283898
C16orf74	12.4445	-0.668559	0.179754	-3.7193	0.000199776	0.00578713
C16orf86	2.82789	-0.33735	0.305274	-1.10507	0.269128	0.553597
C16orf87	23.0467	0.374725	0.154938	2.41854	0.0155828	0.110743
C16orf91	10.2283	-0.0542496	0.160658	-0.33767	0.735612	0.885854
C17orf100	7.44503	0.160113	0.27246	0.587657	0.556763	0.792265
C17orf49	59.8715	-0.123612	0.146524	-0.843629	0.398877	0.675422
C17orf58	1.83219	1.0787	0.629894	1.71252	0.0868017	0.307852
C17orf67	9.03863	0.110653	0.23611	0.468649	0.639321	0.839028
C17orf75	7.98423	0.197743	0.210425	0.939733	0.347355	0.629946
C17orf80	5.56281	0.0306064	0.268983	0.113786	0.909408	0.967947
C18orf21	13.0054	-0.358142	0.160257	-2.23481	0.02543	0.150428
C18orf25	23.0446	0.392018	0.110574	3.5453	0.000392169	0.00912017
C18orf32	41.4561	-0.065736	0.0773059	-0.850337	0.395138	0.671835
C19orf12	32.6311	0.0653811	0.107435	0.608566	0.542812	0.782087
C19orf25	29.2505	-0.246279	0.0925718	-2.66041	0.00780445	0.0705175
C19orf47	3.5291	-0.480441	0.312285	-1.53847	0.123934	0.372971
C19orf48	14.0665	0.201073	0.17322	1.16079	0.245727	0.527885
C19orf53	122.239	-0.109223	0.0730755	-1.49465	0.135005	0.391151
C19orf54	2.92091	0.137133	0.359723	0.381218	0.703042	0.872445
C1D	28.0283	-0.113688	0.109992	-1.0336	0.301322	0.587006
C1GALT1	25.9848	0.143391	0.148265	0.967127	0.33348	0.618728
C1GALT1C1	14.7496	0.287218	0.22359	1.28457	0.198941	0.473812
C1QBP	83.7389	-0.00390657	0.0670325	-0.0582787	0.953527	0.981608
C1QTNF6	4.20955	-0.494625	0.290528	-1.7025	0.0886608	0.311384
C1RL	19.885	-0.122417	0.149863	-0.816856	0.414011	0.68895
C1RL-AS1	10.3821	0.441696	0.273582	1.61449	0.106421	0.344332
C1S	5.23258	0.344975	0.313046	1.10199	0.270464	0.554992
C1orf109	4.54478	-0.313075	0.314845	-0.994379	0.320038	0.605233
C1orf112	35.2183	-0.681436	0.144641	-4.71121	2.46252e-06	0.000192377
C1orf122	23.8511	0.0359217	0.134557	0.266963	0.789497	0.914522
C1orf131	22.1145	-0.311734	0.125613	-2.4817	0.0130758	0.0996358
C1orf159	5.3854	-0.312429	0.266983	-1.17022	0.241911	0.522901
C1orf162	18.1717	-0.224985	0.248813	-0.904233	0.365872	0.648418
C1orf174	15.7976	0.0438973	0.128444	0.341762	0.73253	0.884085
C1orf216	7.21768	0.411977	0.266814	1.54406	0.122573	0.370569
C1orf35	20.2697	-0.227512	0.139194	-1.6345	0.102155	0.337911
C1orf43	62.2931	0.0824127	0.0874908	0.941959	0.346214	0.629292
C1orf50	20.9139	-0.116167	0.14475	-0.802536	0.422243	0.695308
C1orf52	24.0499	-0.157507	0.131183	-1.20067	0.229881	0.508996
C1orf54	4.06842	0.398898	0.301278	1.32402	0.185497	0.458051
C1orf56	4.36888	-0.732635	0.310195	-2.36186	0.0181837	0.122384
C20orf194	12.8983	-0.0159022	0.21392	-0.0743373	0.940742	0.97717
C20orf197	2.41668	0.481759	0.463089	1.04032	0.298193	0.583906
C20orf204	2.74186	-0.614647	0.501047	-1.22673	0.219926	0.499808
C20orf27	22.6798	0.0821215	0.1534	0.535343	0.592413	0.812797
C21orf58	2.31585	0.237155	0.35044	0.676736	0.498573	0.752706
C21orf62-AS1	5.17712	-0.0278239	0.350275	-0.0794345	0.936687	0.975522
C21orf91	38.3994	-0.117017	0.0808488	-1.44736	0.147795	0.409116
C21orf91-OT1	3.44227	-0.62365	0.337361	-1.84861	0.0645136	0.262513
C22orf34	17.7524	0.0351984	0.295648	0.119055	0.905231	0.966859
C22orf39	28.6218	-0.103452	0.11167	-0.926409	0.354234	0.636539
C2CD2	4.8011	-0.197527	0.296925	-0.665242	0.505896	0.757455
C2CD2L	9.90322	0.244144	0.166858	1.46319	0.143416	0.403382
C2CD3	14.031	-0.111675	0.168581	-0.662442	0.507688	0.758008
C2CD4D	2.65321	0.405563	0.324441	1.25004	0.211286	0.489326
C2CD5	31.4352	0.0162052	0.0929475	0.174348	0.861592	0.948506
C2orf27A	5.43722	0.616051	0.385374	1.59858	0.109914	0.349663
C2orf42	7.1889	0.104451	0.250823	0.416434	0.677093	0.859703
C2orf49	13.157	0.196616	0.151487	1.29791	0.194319	0.467967
C2orf68	12.6216	-0.110302	0.145992	-0.755537	0.449927	0.716651
C2orf69	8.02018	0.22847	0.184693	1.23702	0.216078	0.495896
C2orf74	15.276	-0.224032	0.261285	-0.857423	0.391211	0.668513
C2orf76	7.40822	0.287849	0.213823	1.3462	0.178238	0.449553
C2orf81	6.64609	-0.676882	0.194734	-3.47593	0.000509087	0.0109905
C2orf88	2.78647	-0.0434961	0.4806	-0.0905037	0.927887	0.973597
C3AR1	4.30413	0.196509	0.315147	0.623546	0.532926	0.775598
C3orf14	3.68077	-0.0109712	0.404055	-0.0271528	0.978338	0.991401
C3orf18	1.90502	0.146129	0.429456	0.340266	0.733656	0.884913
C3orf38	12.7907	0.210038	0.172306	1.21898	0.222851	0.501887
C3orf62	2.2642	0.211612	0.399871	0.5292	0.596667	0.815532
C4orf3	115.189	-0.033498	0.0843565	-0.3971	0.691294	0.867004
C4orf33	4.78398	0.177022	0.288266	0.614091	0.539155	0.779779
C4orf46	1.79312	-0.690917	0.436299	-1.58359	0.113288	0.35467
C4orf47	3.68338	-0.117013	0.355599	-0.329059	0.742111	0.889642
C4orf48	56.2772	0.648217	0.148673	4.36002	1.3005e-05	0.000713109
C5orf15	13.4602	-0.0791302	0.14322	-0.552507	0.580601	0.805982
C5orf17	2.10568	0.430184	0.682758	0.630069	0.52865	0.772953
C5orf22	12.6205	-0.0901553	0.151876	-0.593612	0.552772	0.789795
C5orf24	16.2061	0.104928	0.149165	0.703434	0.481786	0.739977
C5orf30	3.08452	0.0361021	0.301794	0.119625	0.90478	0.966724
C5orf51	20.2446	-0.233683	0.146216	-1.59821	0.109997	0.349663
C5orf56	72.2286	-0.0551505	0.0956843	-0.57638	0.564358	0.796481
C5orf58	6.56566	-0.255052	0.235875	-1.0813	0.279563	0.564622
C5orf63	8.8947	-0.429589	0.202693	-2.1194	0.0340565	0.178713
C6orf120	17.9103	0.173579	0.120871	1.43607	0.150983	0.414572
C6orf136	11.1209	-0.16146	0.152523	-1.05859	0.289787	0.574541
C6orf226	15.4661	0.119044	0.208535	0.570859	0.568095	0.798632
C6orf47	14.7402	-0.307816	0.169396	-1.81713	0.0691967	0.273028
C6orf62	17.0206	0.178636	0.138164	1.29293	0.196035	0.470266
C6orf89	31.088	0.0838074	0.117432	0.713667	0.475433	0.735166
C6orf99	12.1639	-0.542128	0.20016	-2.70847	0.0067595	0.0644602
C7orf25	5.02866	-0.0489208	0.271501	-0.180187	0.857006	0.946468
C7orf26	15.3274	0.0260294	0.147622	0.176324	0.860039	0.947542
C7orf31	6.23284	-0.547143	0.229727	-2.38171	0.0172323	0.118388
C7orf50	33.7903	0.071506	0.173311	0.412587	0.67991	0.861176
C8orf33	11.0445	0.358943	0.15983	2.24577	0.0247185	0.14802
C8orf37-AS1	2.75141	0.695433	0.444602	1.56417	0.117778	0.363238
C8orf58	2.32759	-0.209691	0.399713	-0.524604	0.599859	0.817099
C8orf76	14.7819	0.0341964	0.18308	0.186784	0.85183	0.94364
C8orf82	8.87037	0.0340376	0.209312	0.162617	0.87082	0.953064
C9orf147	2.34268	-0.266818	0.394995	-0.675496	0.499361	0.753218
C9orf16	171.243	-0.100899	0.0835575	-1.20754	0.227223	0.505915
C9orf40	5.77162	0.0699807	0.240807	0.290609	0.77135	0.906813
C9orf64	4.4912	-0.221999	0.276999	-0.801441	0.422876	0.695791
C9orf72	16.2995	-0.199054	0.136328	-1.46011	0.144261	0.404335
C9orf78	99.0624	0.00330386	0.0917013	0.0360284	0.97126	0.988582
C9orf85	15.4686	-0.0203937	0.136637	-0.149255	0.881353	0.957096
CA11	2.36452	-0.530982	0.415635	-1.27752	0.201419	0.476235
CA5B	31.0466	-0.117499	0.144549	-0.812861	0.416298	0.689882
CAAP1	21.9101	-0.0264092	0.132363	-0.199521	0.841855	0.939964
CAB39	73.3956	0.11584	0.0889686	1.30203	0.192907	0.466185
CAB39L	5.57169	0.032799	0.272311	0.120447	0.904129	0.966272
CABIN1	49.5478	0.0885274	0.0861358	1.02777	0.30406	0.589874
CABLES2	2.23588	-0.54367	0.322486	-1.68587	0.0918207	0.317048
CABYR	3.25989	-0.294509	0.387558	-0.759911	0.447308	0.714594
CACNA1C-AS1	2.39249	-0.328663	0.437599	-0.751058	0.452618	0.718325
CACNA2D4	6.3671	0.419036	0.30409	1.378	0.168203	0.436141
CACNB1	3.88397	-0.0761526	0.262553	-0.290046	0.771781	0.906938
CACTIN	6.82365	-0.0195691	0.187797	-0.104204	0.917008	0.970684
CACUL1	21.1569	-0.0426135	0.113064	-0.376896	0.706251	0.873714
CACYBP	68.7305	-0.145185	0.0986986	-1.47099	0.141294	0.400577
CAD	10.0287	0.248005	0.279061	0.888711	0.374158	0.654982
CADM1	4.75385	-0.337936	0.268975	-1.25639	0.208976	0.487102
CALCOCO1	35.7293	-0.491548	0.120885	-4.06625	4.77763e-05	0.00193633
CALCOCO2	60.8891	-0.115138	0.0972443	-1.18401	0.23641	0.515595
CALHM2	26.3634	0.0597807	0.141506	0.422461	0.672689	0.857125
CALM1	652.658	-0.0231958	0.0667057	-0.347734	0.72804	0.881465
CALM2	170.081	-0.216675	0.0602898	-3.59389	0.000325772	0.00816285
CALM3	171.769	-0.0466586	0.0732179	-0.637256	0.523958	0.769159
CALR	193.198	0.209868	0.0895956	2.34239	0.0191608	0.126265
CALU	12.8989	0.357295	0.147919	2.41548	0.0157147	0.111281
CALY	3.4092	0.167502	0.430979	0.388654	0.697532	0.869466
CAMK1	2.80434	0.226455	0.356658	0.634934	0.525471	0.770067
CAMK1D	28.7517	0.0176638	0.159144	0.110993	0.911622	0.968615
CAMK2D	81.6781	0.233636	0.144066	1.62173	0.10486	0.34194
CAMK2G	33.2744	-0.00903845	0.0879092	-0.102816	0.918109	0.97088
CAMK2N1	2.9483	-1.0692	0.422094	-2.53308	0.0113066	0.0908588
CAMK4	191.498	-0.441268	0.13148	-3.35617	0.000790298	0.0149582
CAMKK2	8.14586	0.103652	0.219323	0.4726	0.636499	0.837731
CAMKMT	51.3955	0.0483419	0.0923092	0.523695	0.60049	0.817118
CAMLG	40.7047	-0.113297	0.0799153	-1.41771	0.156276	0.421535
CAMSAP1	10.6652	0.0897846	0.164119	0.547071	0.58433	0.808589
CAMSAP2	2.26408	-0.384633	0.462441	-0.831745	0.405553	0.680741
CAMTA1	34.565	0.133703	0.110136	1.21398	0.224756	0.504035
CAMTA1-DT	2.90191	0.881473	0.426238	2.06803	0.0386374	0.193291
CAMTA2	15.4339	0.0425665	0.139744	0.304604	0.760668	0.900501
CAND1	35.9007	0.073788	0.0869027	0.849087	0.395833	0.672609
CANT1	16.3842	0.345046	0.158454	2.17758	0.0294372	0.164642
CANX	82.3728	0.257111	0.0576283	4.46154	8.13731e-06	0.000486759
CAP1	185.562	0.038757	0.0872898	0.444003	0.65704	0.848298
CAPG	20.6595	0.0626472	0.241684	0.259212	0.795472	0.918092
CAPN1	45.2586	0.112735	0.102043	1.10478	0.269254	0.553743
CAPN10	10.6597	-0.0580064	0.183718	-0.315736	0.752203	0.895088
CAPN12	3.88288	0.579369	0.34229	1.69263	0.0905267	0.315167
CAPN15	9.52315	0.185953	0.197208	0.942927	0.345718	0.628873
CAPN2	107.003	0.138952	0.0573408	2.42326	0.0153819	0.109743
CAPN3	2.28825	0.0606102	0.344709	0.17583	0.860427	0.947807
CAPN7	38.0251	-0.1075	0.0887383	-1.21142	0.225733	0.504505
CAPNS1	89.6454	0.177422	0.100525	1.76495	0.0775715	0.290965
CAPRIN1	66.6466	0.248355	0.0651644	3.81121	0.000138288	0.00441611
CAPRIN2	9.61051	-0.0438458	0.222653	-0.196924	0.843887	0.94059
CAPS2	3.56616	-0.26553	0.260338	-1.01994	0.307755	0.592536
CAPZA1	84.9913	0.251464	0.0909473	2.76494	0.00569326	0.0580086
CAPZA2	47.1433	-0.0166574	0.0823097	-0.202374	0.839624	0.938922
CAPZB	265.28	-0.0107841	0.0814201	-0.13245	0.894629	0.962097
CARD11	55.7722	0.323077	0.100363	3.21909	0.00128598	0.0207875
CARD16	110.63	0.0498096	0.0785689	0.633961	0.526106	0.770796
CARD17	9.58338	0.368193	0.211729	1.73898	0.0820378	0.299502
CARD19	17.4635	-0.528733	0.14434	-3.6631	0.000249185	0.00671658
CARD6	5.28683	0.229079	0.312797	0.732357	0.463951	0.72733
CARD8	47.3298	0.0181894	0.0935222	0.194493	0.84579	0.941369
CARD8-AS1	12.747	-0.296748	0.198828	-1.49249	0.135571	0.391491
CARD9	15.1334	-0.48246	0.386811	-1.24728	0.212296	0.490364
CARF	10.3964	0.128347	0.206219	0.622384	0.533689	0.776254
CARHSP1	44.8104	-0.156728	0.123289	-1.27122	0.20365	0.479989
CARM1	4.55248	0.670657	0.373657	1.79485	0.0726783	0.281284
CARMIL1	6.29928	0.564282	0.520981	1.08312	0.278757	0.563764
CARMIL2	24.7667	0.357282	0.122485	2.91696	0.00353466	0.041576
CARNMT1	16.4255	0.140076	0.131331	1.06659	0.286158	0.570785
CARNS1	2.35108	0.241726	0.404658	0.597358	0.550268	0.788231
CARS	29.7155	0.274579	0.147223	1.86505	0.0621741	0.257394
CARS2	27.0355	-0.00996995	0.125929	-0.0791713	0.936896	0.975522
CASC19	2.83178	-0.800365	0.34107	-2.34663	0.018944	0.125463
CASC3	29.8794	0.210032	0.121239	1.73239	0.0832047	0.300817
CASC4	39.589	-0.202034	0.106304	-1.90053	0.0573638	0.245193
CASD1	21.2192	0.0246355	0.112647	0.218696	0.826887	0.934144
CASK	181.713	-0.0309805	0.0780051	-0.39716	0.69125	0.867004
CASP1	56.0909	0.0531898	0.0797683	0.666804	0.504898	0.756873
CASP10	6.3863	-0.297895	0.233123	-1.27784	0.201305	0.47608
CASP2	24.1916	0.111474	0.10441	1.06766	0.285675	0.57033
CASP3	20.8064	0.0370314	0.159174	0.232648	0.816035	0.928886
CASP4	63.2889	0.0375765	0.0802274	0.468375	0.639517	0.839028
CASP6	18.4511	-0.0998654	0.146555	-0.681417	0.495608	0.750295
CASP7	11.8356	0.0991688	0.219941	0.450888	0.652071	0.84559
CASP8	126.653	0.181615	0.0808372	2.24668	0.0246604	0.147751
CASP8AP2	36.944	-0.396768	0.0857087	-4.62926	3.66967e-06	0.000268294
CASP9	5.24884	0.272721	0.267946	1.01782	0.308763	0.593135
CASS4	4.0289	0.928064	0.386572	2.40075	0.0163614	0.114172
CAST	133.976	0.0965639	0.0658403	1.46664	0.142474	0.402074
CASTOR1	5.20885	-0.110423	0.225823	-0.488978	0.624857	0.830223
CASTOR2	10.0309	-0.125516	0.208216	-0.602817	0.546631	0.785222
CASTOR3	8.99868	0.0972969	0.198113	0.491118	0.623343	0.82931
CASZ1	3.47853	0.0670211	0.31255	0.214433	0.830209	0.934741
CAT	28.0415	-0.0671203	0.140764	-0.476828	0.633485	0.836271
CATSPERB	7.61385	-0.314928	0.250289	-1.25826	0.208299	0.486334
CATSPERE	2.03612	-0.173677	0.417243	-0.41625	0.677227	0.859773
CATSPERG	3.31795	0.125548	0.334946	0.374831	0.707787	0.874279
CBFA2T2	28.069	-0.147552	0.119618	-1.23353	0.21738	0.497565
CBFB	37.7641	0.346867	0.105594	3.2849	0.00102017	0.0177475
CBL	28.5977	0.249565	0.13179	1.89366	0.0582703	0.247743
CBLB	96.7212	0.411129	0.165476	2.48453	0.0129722	0.0992498
CBLL1	44.6009	-0.365494	0.114729	-3.18572	0.00144396	0.0225235
CBR1	24.149	0.207044	0.154462	1.34042	0.180109	0.45158
CBR3	4.12958	-0.423474	0.350105	-1.20956	0.226446	0.505168
CBR3-AS1	5.48628	-0.712053	0.275483	-2.58474	0.00974513	0.0819001
CBR4	9.87922	-0.328682	0.222161	-1.47947	0.139014	0.396989
CBWD1	13.75	0.0500276	0.329029	0.152046	0.87915	0.956018
CBWD2	22.4311	-0.122732	0.106564	-1.15172	0.249437	0.532406
CBWD5	29.0895	-0.132069	0.151271	-0.873064	0.382628	0.662032
CBWD6	2.15354	0.255632	0.440525	0.580288	0.56172	0.795208
CBX1	19.9738	-0.160356	0.134353	-1.19354	0.232656	0.511999
CBX3	86.6984	-0.0646355	0.0542705	-1.19099	0.233658	0.513118
CBX4	28.4463	-0.0327019	0.155019	-0.210954	0.832923	0.935731
CBX5	23.466	0.121144	0.116988	1.03553	0.300422	0.586479
CBX6	13.072	0.132434	0.143172	0.924997	0.354968	0.637604
CBX7	19.7374	-0.0146853	0.15239	-0.0963663	0.92323	0.972617
CBY1	5.29408	-0.49559	0.275629	-1.79803	0.0721719	0.280123
CC2D1A	11.554	-0.110701	0.149506	-0.740446	0.459029	0.723911
CC2D1B	12.9165	0.0202192	0.169651	0.119181	0.905132	0.966859
CC2D2B	2.44399	0.328924	0.454298	0.724027	0.469049	0.730648
CCAR1	51.9751	-0.0283584	0.0868093	-0.326675	0.743914	0.889783
CCAR2	27.3363	0.225113	0.11946	1.88442	0.0595079	0.250894
CCDC102A	4.26253	-0.254625	0.288183	-0.883553	0.376937	0.657173
CCDC102B	3.58826	0.00305859	0.361085	0.00847054	0.993242	0.996578
CCDC107	70.0457	-0.1334	0.0937847	-1.4224	0.154909	0.41977
CCDC112	2.5136	0.0622606	0.380721	0.163533	0.870099	0.952648
CCDC115	31.5041	-0.243421	0.0918388	-2.65053	0.00803666	0.0720337
CCDC117	8.23141	0.107149	0.207478	0.516433	0.605552	0.819371
CCDC12	51.672	-0.000358243	0.0893648	-0.00400877	0.996801	0.998587
CCDC122	3.54664	-0.533426	0.386377	-1.38058	0.167407	0.435515
CCDC124	35.8933	-0.145349	0.0889529	-1.634	0.10226	0.338125
CCDC125	4.49872	-0.147088	0.235499	-0.624583	0.532245	0.77522
CCDC126	8.22228	-0.15387	0.171296	-0.898272	0.36904	0.650673
CCDC127	10.9739	-0.312077	0.193529	-1.61255	0.106841	0.344858
CCDC130	26.0508	-0.339912	0.0988137	-3.43993	0.000581865	0.0120756
CCDC134	8.73651	0.0115282	0.201013	0.0573507	0.954266	0.981827
CCDC136	4.45013	-0.157555	0.290627	-0.54212	0.587736	0.80983
CCDC137	22.5444	-0.0871154	0.127846	-0.681409	0.495613	0.750295
CCDC138	9.89335	-0.258757	0.158901	-1.62842	0.103436	0.339506
CCDC14	21.937	-0.271985	0.1305	-2.08419	0.0371432	0.188513
CCDC141	38.3471	-0.448682	0.164177	-2.73292	0.00627762	0.0614749
CCDC142	7.27483	0.298711	0.191899	1.55661	0.119564	0.36562
CCDC144A	4.48313	0.353608	0.429026	0.82421	0.40982	0.685141
CCDC146	9.73369	0.210501	0.172064	1.22338	0.221184	0.500415
CCDC152	2.68938	0.289645	0.386789	0.748845	0.453951	0.719452
CCDC159	10.3827	-0.347631	0.187349	-1.85553	0.0635205	0.260653
CCDC167	49.8735	-0.0407662	0.223197	-0.182647	0.855075	0.945519
CCDC173	4.97571	0.0908756	0.315224	0.288289	0.773125	0.907552
CCDC174	22.8952	-0.352809	0.128379	-2.74818	0.00599269	0.0595381
CCDC18	14.5218	-0.139331	0.150268	-0.927219	0.353813	0.636247
CCDC18-AS1	50.1412	-0.465816	0.132872	-3.50575	0.000455316	0.010166
CCDC186	34.4059	-0.108762	0.100477	-1.08246	0.279046	0.564043
CCDC191	5.18212	-0.562176	0.326184	-1.72349	0.0847993	0.303654
CCDC200	3.15853	0.32835	0.447726	0.733375	0.46333	0.727004
CCDC22	23.1856	0.121132	0.119888	1.01037	0.312318	0.597325
CCDC25	28.6328	0.0346821	0.127655	0.271687	0.785863	0.913031
CCDC28A	28.2349	-0.212538	0.117188	-1.81364	0.0697324	0.274561
CCDC28B	7.15531	-0.140942	0.186538	-0.755569	0.449908	0.716651
CCDC30	3.70664	-0.324928	0.385646	-0.842554	0.399478	0.675871
CCDC32	23.9052	0.0640103	0.104864	0.610412	0.541589	0.781201
CCDC34	4.73149	-0.515619	0.237043	-2.17522	0.0296139	0.165217
CCDC43	9.86376	0.071505	0.160786	0.444721	0.656521	0.847922
CCDC47	27.2017	0.0927748	0.113305	0.818809	0.412895	0.688179
CCDC50	14.2659	-0.136938	0.289678	-0.472724	0.63641	0.837712
CCDC51	4.42436	-0.233048	0.246173	-0.946682	0.343801	0.626905
CCDC57	33.2853	0.0786104	0.158988	0.494444	0.620993	0.828134
CCDC58	6.3414	0.0484198	0.234968	0.206069	0.836737	0.937578
CCDC59	35.0678	-0.0104811	0.132416	-0.0791529	0.936911	0.975522
CCDC6	18.9582	0.364889	0.140626	2.59475	0.0094661	0.0802789
CCDC61	11.3048	-0.325576	0.152329	-2.13732	0.0325721	0.174498
CCDC65	4.73158	-0.419451	0.289282	-1.44997	0.147066	0.407702
CCDC66	51.8397	-0.185375	0.069572	-2.6645	0.00771031	0.0700919
CCDC69	46.2164	0.0655856	0.101807	0.644218	0.519434	0.765761
CCDC7	53.3737	-0.24475	0.144961	-1.68838	0.0913375	0.316414
CCDC71	8.76502	-0.395781	0.208535	-1.89791	0.0577082	0.246289
CCDC71L	14.3057	0.419967	0.191561	2.19233	0.0283553	0.16029
CCDC77	7.57794	-0.544259	0.217468	-2.50271	0.0123246	0.0958717
CCDC82	26.3846	-0.449339	0.116709	-3.85006	0.000118087	0.00390806
CCDC84	14.6611	-0.0772382	0.151344	-0.51035	0.609807	0.821348
CCDC84-DT	3.18254	-0.105915	0.390638	-0.271132	0.786289	0.913337
CCDC85B	104.303	0.021489	0.06581	0.32653	0.744023	0.889783
CCDC85C	14.2568	0.221777	0.187936	1.18006	0.237975	0.517514
CCDC86	5.93355	0.121482	0.218362	0.556333	0.577983	0.805243
CCDC88A	2.59572	-1.13469	0.41129	-2.75886	0.0058003	0.0583998
CCDC88B	22.6212	0.247449	0.160033	1.54624	0.122046	0.369576
CCDC88C	120.97	0.144597	0.0704512	2.05244	0.0401267	0.19756
CCDC9	12.0084	-0.0328905	0.160714	-0.204653	0.837843	0.937994
CCDC90B	30.183	0.00817789	0.0954216	0.0857027	0.931703	0.974027
CCDC91	89.4612	-0.232291	0.0694396	-3.34523	0.000822155	0.0152768
CCDC92	20.6632	0.0537017	0.143487	0.374261	0.70821	0.874279
CCDC93	20.8018	-0.0411556	0.142909	-0.287984	0.773359	0.907552
CCDC97	22.8615	-0.00317854	0.11725	-0.0271091	0.978373	0.991401
CCHCR1	4.16528	-0.215258	0.297196	-0.724296	0.468884	0.730493
CCL28	12.4069	-0.00419692	0.180993	-0.0231883	0.9815	0.992133
CCL5	14.2216	-1.82141	0.518833	-3.51059	0.000447119	0.0100431
CCM2	130.225	-0.401265	0.0600033	-6.68738	2.27203e-11	1.05896e-08
CCNB1IP1	14.6396	0.0147384	0.162047	0.0909513	0.927531	0.973573
CCNC	24.1935	-0.0975658	0.138539	-0.704247	0.481279	0.739812
CCND2	71.4121	0.410111	0.0835213	4.91026	9.09571e-07	8.54997e-05
CCND2-AS1	3.54254	0.810522	0.446992	1.81328	0.0697888	0.274686
CCND3	204.043	0.372775	0.0968502	3.84899	0.000118607	0.00390971
CCNDBP1	82.6039	-0.265493	0.0952197	-2.78821	0.00530002	0.0557269
CCNE1	2.13192	0.549242	0.482434	1.13848	0.25492	0.537703
CCNE2	2.49876	0.231379	0.346363	0.668024	0.504118	0.756719
CCNF	3.20759	0.23126	0.336257	0.687749	0.491611	0.748127
CCNG1	52.53	0.0729717	0.0930752	0.784009	0.433035	0.703344
CCNG2	23.0383	-0.288118	0.13298	-2.16663	0.0302627	0.166915
CCNH	86.9184	-0.0502335	0.0909074	-0.552579	0.580552	0.805982
CCNI	266.187	-0.167019	0.0528289	-3.16151	0.00156955	0.0238331
CCNI2	3.35335	-0.30692	0.352746	-0.870089	0.384252	0.663308
CCNK	40.5461	0.171541	0.119029	1.44117	0.149536	0.412286
CCNL1	148.303	0.2547	0.0789861	3.22462	0.0012614	0.0205387
CCNL2	40.2179	-0.0914075	0.100553	-0.90905	0.363324	0.645409
CCNQ	37.4999	-0.0520217	0.0821861	-0.632975	0.52675	0.771537
CCNT1	24.4407	0.373882	0.168767	2.21537	0.0267345	0.155566
CCNT2	31.6516	-0.198721	0.129614	-1.53318	0.125232	0.374584
CCNT2-AS1	2.54432	-0.879432	0.392413	-2.24109	0.0250203	0.148808
CCNY	54.2364	0.250245	0.0895518	2.79441	0.00519946	0.0549208
CCNYL1	9.73321	-0.130894	0.195613	-0.669145	0.503403	0.756254
CCP110	7.50389	-0.150945	0.206604	-0.7306	0.465024	0.727518
CCPG1	23.0864	-0.423193	0.106037	-3.99099	6.57979e-05	0.00248654
CCR10	34.6795	-0.348431	0.304863	-1.14291	0.253075	0.535901
CCR2	8.00499	-0.144923	0.277485	-0.522274	0.601479	0.817118
CCR3	4.51015	-1.42013	0.278623	-5.09698	3.45115e-07	3.74801e-05
CCR4	85.9081	0.0311717	0.132799	0.234728	0.81442	0.927709
CCR5	10.8422	0.614526	0.253215	2.4269	0.0152286	0.109337
CCR6	40.3439	-0.116181	0.145289	-0.799658	0.423909	0.696235
CCR7	109.031	-0.576944	0.153138	-3.76748	0.000164903	0.00509561
CCR8	10.1209	0.589691	0.289268	2.03856	0.0414941	0.201981
CCR9	16.326	1.74864	0.816711	2.14108	0.0322677	0.173715
CCS	29.4307	-0.586154	0.108202	-5.41724	6.05271e-08	9.53601e-06
CCSAP	3.38101	-0.300838	0.311571	-0.965555	0.334267	0.619247
CCSER2	57.6929	0.010767	0.117513	0.0916238	0.926997	0.973553
CCT2	60.8306	0.108362	0.0954897	1.1348	0.256458	0.538731
CCT3	84.4662	0.0331161	0.0918315	0.360618	0.718385	0.877181
CCT4	88.5547	0.00155645	0.0757334	0.0205517	0.983603	0.992569
CCT5	60.6979	-0.018647	0.0934371	-0.199567	0.841819	0.939964
CCT6A	79.7298	0.0905576	0.0792485	1.1427	0.253161	0.535901
CCT6B	2.54194	-0.363605	0.389291	-0.934018	0.350295	0.633198
CCT7	73.1289	-0.0434832	0.0785988	-0.55323	0.580106	0.805982
CCT8	73.6663	0.0321739	0.109697	0.293299	0.769294	0.905442
CCZ1	5.3249	-0.0997086	0.280158	-0.355902	0.721914	0.8795
CCZ1B	4.7881	-0.106845	0.266341	-0.40116	0.688302	0.865662
CD151	12.9491	0.103863	0.238359	0.435741	0.663025	0.850918
CD164	99.703	-0.0243951	0.0685338	-0.355957	0.721872	0.8795
CD2	195.705	-0.0440923	0.0957993	-0.460257	0.645332	0.842096
CD200	2.69074	-0.327248	0.406123	-0.805787	0.420366	0.693643
CD200R1	5.71415	0.186913	0.26137	0.715129	0.474529	0.734856
CD226	22.6568	0.349375	0.195924	1.78321	0.0745514	0.285135
CD247	307.572	-0.166164	0.074718	-2.22388	0.0261562	0.153346
CD27	241.003	-0.299598	0.0842874	-3.55448	0.00037872	0.00889993
CD27-AS1	3.85963	0.0137831	0.368865	0.0373662	0.970193	0.988035
CD28	111.84	0.179161	0.0847114	2.11495	0.034434	0.180158
CD2AP	29.6075	0.0648114	0.124384	0.521061	0.602324	0.817869
CD2BP2	32.4306	0.152525	0.106331	1.43444	0.151448	0.415423
CD300A	3.15639	0.489966	0.474543	1.0325	0.301837	0.58722
CD302	10.7012	-0.462045	0.236729	-1.95179	0.0509636	0.228397
CD320	38.0077	0.186909	0.120617	1.54961	0.121235	0.368715
CD37	351.797	-0.2024	0.0439101	-4.60942	4.03796e-06	0.00028408
CD38	13.3262	0.511936	0.448448	1.14157	0.253631	0.536583
CD3D	463.449	-0.0652703	0.0684626	-0.953372	0.340402	0.625196
CD3E	647.341	-0.261986	0.0523759	-5.00204	5.67262e-07	5.87537e-05
CD3EAP	2.44508	0.364716	0.431709	0.844818	0.398212	0.674842
CD3G	222.259	-0.203969	0.0829656	-2.45848	0.0139528	0.103774
CD4	98.4893	0.162621	0.0888672	1.82993	0.0672603	0.268707
CD40	2.76319	0.0109559	0.492732	0.022235	0.98226	0.992139
CD40LG	13.4382	-0.277293	0.208855	-1.32768	0.184282	0.457171
CD44	277.196	-0.098734	0.0442728	-2.23013	0.0257388	0.151693
CD46	64.8708	-0.119979	0.0780765	-1.53669	0.124369	0.373876
CD47	151.65	-0.288497	0.0669872	-4.30675	1.65673e-05	0.000857972
CD48	239.187	-0.363154	0.0815264	-4.45444	8.41133e-06	0.000500474
CD5	133.274	-0.118675	0.0703742	-1.68634	0.0917311	0.317048
CD52	1163.05	-0.0569353	0.105566	-0.539333	0.589657	0.811305
[truncated: 9,187 more rows]

## Sheet: CINS-vs-NHC_Naive
	baseMean	log2FoldChange	lfcSE	stat	pvalue	padj
A1BG	123.443	0.357368	0.171349	2.08562	0.0370132	0.146036
A1BG-AS1	26.0111	0.0545139	0.140367	0.388367	0.697744	0.842624
A2M	26.4028	0.639868	0.274304	2.3327	0.019664	0.0951281
A2M-AS1	4.20043	0.595066	0.327848	1.81506	0.0695139	0.219021
A2ML1-AS1	6.27333	-0.101774	0.25438	-0.400085	0.689094	0.837248
AAAS	99.5959	-0.178006	0.0522899	-3.40421	0.000663565	0.0085627
AACS	20.0939	0.122744	0.145052	0.846204	0.397439	0.628165
AAGAB	112.537	0.0792586	0.0753249	1.05222	0.292697	0.526941
AAK1	608.066	-0.0516181	0.0638612	-0.808286	0.418926	0.647915
AAMDC	53.2241	-0.290638	0.0667258	-4.3557	1.32642e-05	0.000454182
AAMP	201.32	-0.0586997	0.0567114	-1.03506	0.300641	0.535278
AAR2	74.6292	-0.0489526	0.0690761	-0.708677	0.478525	0.694832
AARS	141.378	0.257237	0.115164	2.23366	0.0255057	0.11346
AARS2	40.6471	-0.149891	0.0933851	-1.60508	0.108476	0.290449
AARSD1	111.621	-0.0978158	0.0583285	-1.67698	0.0935464	0.266002
AASDH	75.5287	-0.129332	0.0693307	-1.86543	0.0621205	0.204304
AASDHPPT	202.459	-0.163133	0.0644458	-2.53132	0.0113636	0.0659943
AASS	11.6987	-0.114275	0.343654	-0.33253	0.739489	0.865798
AATF	271.164	0.0510743	0.038715	1.31924	0.18709	0.40608
ABALON	4.44626	0.0568506	0.215552	0.263743	0.791978	0.898501
ABAT	16.9826	-0.175408	0.188708	-0.929521	0.352619	0.587185
ABCA1	21.635	0.600896	0.385741	1.55777	0.119287	0.308672
ABCA10	11.4885	0.088202	0.15689	0.562188	0.573988	0.76574
ABCA2	22.5659	0.661714	0.190318	3.47689	0.000507268	0.00703088
ABCA3	14.9498	0.11835	0.138264	0.855969	0.392015	0.62306
ABCA5	63.6504	-0.0611	0.104095	-0.586963	0.557229	0.752842
ABCA7	73.9638	-0.10464	0.145657	-0.718398	0.472512	0.689623
ABCB1	11.4479	-0.486765	0.302181	-1.61084	0.107215	0.288785
ABCB10	42.7526	0.226096	0.0983719	2.29839	0.0215399	0.101162
ABCB6	11.086	-0.0944556	0.238126	-0.396662	0.691617	0.838836
ABCB7	134.508	-0.203378	0.0390598	-5.20683	1.92098e-07	1.75856e-05
ABCB8	78.4037	-0.0092117	0.0752619	-0.122395	0.902586	0.956428
ABCB9	13.9024	0.303605	0.150048	2.02338	0.0430337	0.16106
ABCC1	186.834	0.445914	0.124223	3.58962	0.000331162	0.00514651
ABCC10	53.4333	0.11707	0.0903937	1.29511	0.195283	0.416504
ABCC11	3.01536	0.125646	0.275642	0.45583	0.648512	0.814309
ABCC2	4.11281	0.0531989	0.368475	0.144376	0.885204	0.94832
ABCC4	37.8348	0.0679597	0.115229	0.58978	0.555338	0.75159
ABCC5	42.5308	0.0429365	0.071189	0.603134	0.54642	0.745537
ABCD1	20.6906	0.139719	0.198929	0.702353	0.482459	0.698375
ABCD2	144.182	-0.0673293	0.0992323	-0.678501	0.497454	0.710074
ABCD3	75.7637	0.0387626	0.0521227	0.743679	0.45707	0.678717
ABCD4	74.0532	-0.263095	0.0803458	-3.27453	0.00105837	0.0121373
ABCE1	196.191	-0.0223886	0.0554344	-0.403876	0.686304	0.835441
ABCF1	210.057	-0.040735	0.0514464	-0.791796	0.42848	0.655689
ABCF2	124.634	0.0696362	0.054291	1.28265	0.199616	0.422757
ABCF3	109.97	-0.0863003	0.043211	-1.99718	0.0458053	0.167601
ABCG1	80.9897	-0.0806107	0.179226	-0.449771	0.652876	0.817237
ABCG2	3.78267	0.97324	0.677867	1.43574	0.151077	0.357899
ABHD1	4.12486	-0.381207	0.321089	-1.18723	0.235136	0.46489
ABHD10	95.2369	-0.134046	0.0591422	-2.2665	0.0234208	0.106882
ABHD11	33.3353	0.0346488	0.101404	0.341692	0.732583	0.861195
ABHD12	69.586	0.00798407	0.0550513	0.14503	0.884687	0.948188
ABHD13	95.7485	-0.0573148	0.0833013	-0.688042	0.491426	0.705643
ABHD14A	212.527	-0.0406682	0.0914893	-0.444513	0.656672	0.819228
ABHD14B	513.561	-0.255261	0.0769347	-3.3179	0.000906985	0.010735
ABHD15	9.50025	0.762671	0.220061	3.46572	0.000528815	0.00726694
ABHD15-AS1	61.8173	-0.12562	0.097411	-1.28959	0.197193	0.41922
ABHD16A	95.1482	-0.0102978	0.0582599	-0.176756	0.8597	0.934365
ABHD17A	679.666	0.114991	0.0621698	1.84962	0.0643677	0.208615
ABHD17B	21.1185	0.352316	0.178372	1.97518	0.0482475	0.173533
ABHD17C	8.02633	0.0368234	0.267686	0.137562	0.890587	0.951065
ABHD18	114.514	-0.0484924	0.0711851	-0.681216	0.495735	0.708878
ABHD2	81.5605	0.434687	0.104878	4.14469	3.40273e-05	0.000935201
ABHD3	150.436	0.0995124	0.0837542	1.18815	0.234775	0.464565
ABHD4	22.2012	-0.021679	0.128796	-0.168321	0.866331	0.937692
ABHD5	44.725	-0.282183	0.119505	-2.36127	0.0182124	0.0904875
ABHD6	19.5844	0.0663189	0.16261	0.40784	0.683391	0.834239
ABHD8	33.0833	-0.140051	0.0932337	-1.50215	0.133058	0.330574
ABI1	314.114	-0.00941958	0.041419	-0.227422	0.820096	0.914698
ABI2	70.1928	-0.189162	0.0908087	-2.08308	0.0372439	0.146707
ABI3	54.4918	0.311115	0.236223	1.31704	0.187827	0.407014
ABI3BP	3.21024	-0.143835	0.349314	-0.411763	0.680513	0.832901
ABITRAM	41.7533	-0.0822365	0.0910583	-0.903119	0.366463	0.599486
ABL1	57.8269	0.0871344	0.0912008	0.955413	0.339369	0.572959
ABL2	55.1274	0.269689	0.101942	2.64551	0.00815685	0.0524893
ABLIM1	856.335	-0.275547	0.0897917	-3.06874	0.00214965	0.0203766
ABLIM2	9.68794	-0.154276	0.186808	-0.825854	0.408887	0.639442
ABO	11.2179	3.14162	0.817554	3.84271	0.000121683	0.00240774
ABR	86.9049	0.414292	0.152661	2.7138	0.00665161	0.0448937
ABRACL	856.922	-0.169587	0.0597466	-2.83843	0.00453358	0.0347063
ABRAXAS1	148.396	-0.0899346	0.0808614	-1.11221	0.266049	0.498656
ABRAXAS2	67.2323	-0.213586	0.0710502	-3.00612	0.00264602	0.0237013
ABT1	163.934	-0.188326	0.0625195	-3.01228	0.00259291	0.0233411
ABTB1	238.482	-0.229119	0.0901992	-2.54015	0.0110806	0.0648975
ABTB2	2.69638	-0.0568991	0.532029	-0.106947	0.914831	0.961986
AC000032.1	6.70314	0.3045	0.52266	0.582596	0.560165	0.754879
AC000065.1	2.21224	0.271821	0.372157	0.730395	0.465149	0.684468
AC000068.1	3.02705	-0.110177	0.302224	-0.364555	0.715444	0.852172
AC000085.1	2.73324	-1.05343	0.474318	-2.22094	0.026355	0.116238
AC002091.2	10.6875	-0.266703	0.216146	-1.2339	0.21724	0.444493
AC002116.2	10.3255	0.0983622	0.201956	0.487047	0.626225	0.800692
AC002310.1	26.455	-0.209916	0.104159	-2.01534	0.0438695	0.163248
AC002310.2	3.24528	-0.0563584	0.251376	-0.224199	0.822602	0.916513
AC002460.2	45.2759	0.395018	0.231001	1.71003	0.0872603	0.254046
AC002463.1	59.3476	-0.108523	0.0932418	-1.16389	0.244469	0.475735
AC002467.1	13.3815	-0.0397584	0.184492	-0.215503	0.829376	0.919596
AC002546.1	2.20138	0.244995	0.300631	0.814935	0.41511	0.645459
AC002558.3	3.27146	0.17604	0.328185	0.536404	0.591679	0.778254
AC003086.1	2.4679	-0.0668933	0.459668	-0.145525	0.884296	0.948079
AC003102.1	4.19234	-0.33387	0.230281	-1.44983	0.147105	0.351769
AC003681.1	11.1983	0.204299	0.166576	1.22646	0.220026	0.448213
AC004034.1	3.13355	-0.16797	0.321725	-0.522091	0.601607	0.785019
AC004039.1	5.52799	0.400798	0.239942	1.6704	0.0948406	0.268253
AC004112.1	6.2698	-0.211544	0.208425	-1.01497	0.310122	0.545983
AC004158.1	2.36057	-0.260478	0.362564	-0.718432	0.472491	0.689623
AC004241.1	14.4157	0.450606	0.190139	2.36987	0.0177941	0.0888723
AC004253.1	8.21051	-0.0359579	0.178534	-0.201407	0.84038	0.92521
AC004381.1	3.64539	-0.267246	0.242375	-1.10261	0.270196	0.503087
AC004448.2	3059.62	-1.19565	0.997153	-1.19907	0.230502	0.459481
AC004466.1	3.06274	0.0475253	0.362892	0.130963	0.895805	0.952631
AC004477.1	3.80196	-0.219259	0.330155	-0.664109	0.50662	0.717011
AC004492.1	2.83235	0.173949	0.392853	0.442783	0.657922	0.819858
AC004551.1	15.1556	-0.159966	0.129725	-1.23312	0.217533	0.444726
AC004585.1	28.7107	1.3021	0.267481	4.86803	1.12719e-06	7.06761e-05
AC004596.1	29.5764	-0.296929	0.165171	-1.7977	0.0722241	0.22487
AC004687.1	139.272	-0.46002	0.157952	-2.9124	0.00358661	0.029787
AC004771.3	6.49383	-0.275334	0.185269	-1.48613	0.137244	0.336522
AC004771.5	4.35512	0.290264	0.30797	0.942506	0.345933	0.579919
AC004797.1	31.9559	-0.0141037	0.124368	-0.113403	0.909711	0.959346
AC004803.1	6.39675	-0.571294	0.223371	-2.5576	0.0105396	0.0628213
AC004812.2	22.1323	-0.061894	0.149025	-0.415328	0.677902	0.831717
AC004816.1	3.68131	-0.412224	0.358389	-1.15021	0.250055	0.482565
AC004825.3	4.6621	0.550905	0.247053	2.22991	0.0257535	0.114246
AC004832.6	16.3838	-0.184224	0.293976	-0.626665	0.530879	0.734618
AC004847.1	10.282	0.584397	0.222888	2.62193	0.00874334	0.0550602
AC004854.2	14.8571	0.310439	0.183075	1.69569	0.0899442	0.259262
AC004865.2	39.845	-0.0343477	0.131839	-0.260528	0.794456	0.899961
AC004877.1	2.37794	-0.0593567	0.305881	-0.194052	0.846135	0.927879
AC004889.1	21.7291	-0.348007	0.177682	-1.95859	0.0501602	0.1782
AC004893.3	3.84984	0.706342	0.407979	1.73132	0.0833947	0.246257
AC004895.1	2.09841	-0.221013	0.471393	-0.46885	0.639177	0.808898
AC004906.1	10.3322	-0.128355	0.208349	-0.616056	0.537857	0.740384
AC004908.1	2.26726	0.0146974	0.290644	0.0505684	0.959669	0.983016
AC004918.1	3.65138	0.0443023	0.229084	0.193389	0.846655	0.928308
AC004938.2	4.08832	-0.515124	0.295041	-1.74594	0.0808214	0.241713
AC004943.2	8.93096	-0.254597	0.1524	-1.67058	0.0948047	0.268246
AC004951.1	3.11222	0.123032	0.289002	0.425714	0.670317	0.82692
AC004974.1	9.97597	0.210266	0.195512	1.07546	0.282169	0.515767
AC004982.2	7.0465	-0.294697	0.24372	-1.20916	0.226601	0.455151
AC005034.6	3.64607	-0.530808	0.316958	-1.6747	0.0939938	0.266733
AC005037.1	32.2852	0.00425271	0.116406	0.0365333	0.970857	0.987501
AC005041.5	12.0169	-0.0886025	0.195348	-0.453561	0.650145	0.81551
AC005052.2	12.9334	-0.13232	0.176355	-0.750302	0.453073	0.675539
AC005070.3	8.31095	-0.33498	0.249115	-1.34468	0.178728	0.395906
AC005076.1	3.03078	0.0381562	0.355615	0.107296	0.914554	0.961905
AC005082.1	2.992	-0.728329	0.649322	-1.12168	0.262	0.493795
AC005165.1	5.78673	0.49833	0.398594	1.25022	0.211219	0.436543
AC005224.2	6.23476	-0.135128	0.181297	-0.745342	0.456065	0.677919
AC005225.2	6.85964	-0.506887	0.255924	-1.98062	0.0476344	0.171963
AC005225.3	2.71634	-0.252535	0.362944	-0.695794	0.486558	0.701154
AC005229.4	10.5048	0.0519743	0.156621	0.331847	0.740005	0.866049
AC005237.1	11.7297	-0.610481	0.241484	-2.52803	0.0114703	0.0662424
AC005261.1	14.9757	0.216662	0.119814	1.80831	0.0705576	0.221257
AC005288.1	5.6416	-0.364845	0.198552	-1.83753	0.0661315	0.21223
AC005306.1	5.74083	-0.556118	0.19106	-2.9107	0.00360623	0.0298814
AC005332.1	8.81697	0.31581	0.246988	1.27864	0.201022	0.424289
AC005332.4	67.31	-0.0784744	0.0819905	-0.957116	0.338509	0.571789
AC005332.5	4.54486	-0.159475	0.215001	-0.741744	0.458243	0.679344
AC005332.6	8.56642	-0.0434662	0.288207	-0.150816	0.880121	0.945813
AC005363.2	3.03635	-0.358736	0.297897	-1.20423	0.228502	0.456878
AC005476.2	4.14876	0.254782	0.273467	0.931674	0.351505	0.586083
AC005480.1	7.63217	0.308352	0.210182	1.46707	0.142357	0.344627
AC005498.2	2.94175	-0.131535	0.350401	-0.375385	0.707374	0.847417
AC005498.3	5.22253	-0.438634	0.19282	-2.27483	0.022916	0.10537
AC005520.2	28.5056	0.387714	0.299291	1.29544	0.195168	0.41632
AC005523.2	10.8013	0.476896	0.168224	2.83488	0.00458424	0.0349648
AC005532.1	5.17921	-0.375954	0.240485	-1.56332	0.117977	0.30639
AC005540.1	4.92354	0.506751	0.260457	1.94562	0.0517002	0.18149
AC005562.1	34.9173	-0.00467404	0.156471	-0.0298715	0.97617	0.98873
AC005580.1	6.04968	0.0403164	1.52597	0.0264202	0.978922	0.989791
AC005586.1	10.0828	-0.311174	0.207347	-1.50074	0.133423	0.331303
AC005670.3	75.5769	-0.0469214	0.123148	-0.381015	0.703192	0.844678
AC005674.2	8.50346	0.104658	0.221409	0.472691	0.636434	0.806837
AC005695.2	8.7983	0.0408275	0.159182	0.256483	0.797578	0.902222
AC005726.1	7.98192	-0.300581	0.199054	-1.51005	0.13103	0.32727
AC005786.3	6.23928	-0.345128	0.275507	-1.2527	0.210314	0.435502
AC005808.1	4.33753	0.256885	0.326584	0.786581	0.431527	0.658405
AC005837.1	2.61598	-0.51732	0.278659	-1.85647	0.0633871	0.206542
AC005842.1	183.798	-0.062602	0.161612	-0.387361	0.698489	0.842936
AC005856.1	3.73571	-0.279368	0.224518	-1.2443	0.213388	0.439208
AC005884.1	3.74289	0.0235531	0.260297	0.0904853	0.927902	0.969328
AC005920.1	6.82554	-0.960735	0.228526	-4.20405	2.62185e-05	0.000759496
AC005920.2	7.11039	0.469214	0.239304	1.96074	0.0499091	0.177612
AC005944.1	70.7125	-0.0970313	0.0917575	-1.05748	0.290295	0.52453
AC006001.2	32.0367	-0.0243709	0.101137	-0.240969	0.809579	0.908003
AC006008.1	5.63563	0.275763	0.272109	1.01343	0.310855	0.546436
AC006026.3	5.88233	-0.474895	0.341402	-1.39102	0.164221	0.376714
AC006042.2	8.4552	-0.112519	0.184413	-0.610143	0.541767	0.743356
AC006059.1	23.7567	0.0281609	0.192615	0.146203	0.883761	0.947897
AC006064.2	3.5791	-0.0063497	0.232693	-0.0272878	0.97823	0.989502
AC006064.4	25.3931	0.489169	0.177392	2.75755	0.00582356	0.0410056
AC006115.2	3.90636	-0.90437	0.28492	-3.17412	0.00150294	0.0158281
AC006116.10	4.95184	-0.231518	0.28676	-0.807358	0.41946	0.648133
AC006141.1	8.86409	-0.279604	0.19448	-1.4377	0.150519	0.357246
AC006160.1	4.40097	-0.0782802	0.215837	-0.362681	0.716843	0.852797
AC006207.1	5.54841	-0.466381	0.280722	-1.66136	0.0966409	0.271152
AC006213.1	2.20929	-0.244488	0.409908	-0.596445	0.550878	0.748702
AC006213.2	19.9187	-0.28459	0.140976	-2.01871	0.0435175	0.162325
AC006213.3	7.67637	-0.675381	0.244324	-2.76429	0.00570474	0.0404353
AC006252.1	14.5737	-0.233353	0.17989	-1.2972	0.194563	0.415841
AC006299.1	21.8846	-0.0360879	0.135038	-0.267242	0.789283	0.897188
AC006333.2	13.97	-0.199194	0.175147	-1.13729	0.255415	0.487859
AC006369.1	69.5708	0.132679	0.249838	0.53106	0.595377	0.780826
AC006378.1	4.24637	-0.154812	0.343201	-0.451084	0.651929	0.816576
AC006449.3	5.25929	0.16083	0.233663	0.688296	0.491266	0.705615
AC006449.6	18.6479	-0.0805408	0.125795	-0.640254	0.522007	0.728442
AC006460.2	12.7376	0.426365	0.154217	2.76472	0.00569721	0.0404304
AC006504.5	32.0149	0.160472	0.152016	1.05563	0.291138	0.525528
AC006511.6	10.4694	0.86237	0.211109	4.08496	4.40851e-05	0.0011306
AC006942.1	7.78215	-0.208384	0.210137	-0.991658	0.321364	0.55611
AC007014.1	3.17799	0.191653	0.369365	0.518871	0.603851	0.786668
AC007029.1	3.19042	-0.64327	0.42138	-1.52658	0.126866	0.320516
AC007032.1	3.80163	1.21321	0.43357	2.79819	0.00513893	0.0378212
AC007038.1	19.8897	-0.0870023	0.144097	-0.603774	0.545994	0.745491
AC007098.1	8.17148	-0.247619	0.16513	-1.49954	0.133733	0.331506
AC007114.1	17.2906	-0.340864	0.240786	-1.41563	0.156884	0.366201
AC007163.1	5.12142	0.146164	0.33953	0.43049	0.666839	0.824861
AC007192.2	3.77199	0.515683	0.353122	1.46035	0.144193	0.346873
AC007216.4	34.3717	0.201775	0.120327	1.67688	0.0935651	0.266002
AC007220.1	4.4779	0.697258	0.301991	2.30887	0.020951	0.099298
AC007262.2	9.21959	-0.0827815	0.224206	-0.36922	0.711963	0.850145
AC007342.4	21.1522	-0.207325	0.289412	-0.716365	0.473766	0.690622
AC007342.5	3.02718	-0.0813647	0.418112	-0.1946	0.845706	0.927829
AC007347.1	2.83333	0.516911	0.415023	1.2455	0.212948	0.43874
AC007383.2	29.9152	-0.257417	0.0833248	-3.08932	0.00200616	0.0195672
AC007384.1	60.1559	0.254512	0.0839159	3.03295	0.00242177	0.0222006
AC007390.2	2.95163	-0.455968	0.358004	-1.27364	0.202791	0.426675
AC007406.5	9.38092	-0.274217	0.178273	-1.53819	0.124002	0.31621
AC007513.1	3.85516	0.426793	0.25042	1.70431	0.0883237	0.256164
AC007533.1	5.73688	-0.0509136	0.248233	-0.205104	0.837491	0.924388
AC007541.1	9.89062	0.216594	0.23051	0.939628	0.347408	0.581651
AC007566.1	4.8216	-0.355217	0.269174	-1.31966	0.186949	0.405902
AC007569.1	3.61996	0.243581	0.294472	0.827177	0.408137	0.639076
AC007608.3	10.2414	-0.159973	0.182794	-0.875152	0.381491	0.613333
AC007611.1	3.08371	-1.22873	0.290145	-4.23487	2.28682e-05	0.000685761
AC007613.1	6.10476	0.00802405	0.195572	0.0410286	0.967273	0.986091
AC007619.1	5.187	0.154466	0.317002	0.487271	0.626066	0.800593
AC007622.2	8.87712	0.24398	0.183863	1.32697	0.18452	0.403191
AC007637.1	10.0374	-0.259197	0.180285	-1.4377	0.150519	0.357246
AC007681.1	4.78328	0.125772	0.213552	0.588952	0.555894	0.751719
AC007686.3	4.19658	0.254659	0.21117	1.20594	0.227839	0.456245
AC007695.1	7.281	-0.00434115	0.255236	-0.0170084	0.98643	0.993414
AC007728.1	19.0062	-0.351769	0.150563	-2.33636	0.0194726	0.0946445
AC007728.2	10.0144	-0.537623	0.152221	-3.53185	0.000412665	0.0060619
AC007773.1	2.6027	-0.158835	0.284442	-0.558411	0.576564	0.767273
AC007780.1	24.82	0.0920908	0.11429	0.805765	0.420379	0.648845
AC007878.1	2.4517	0.95396	0.42503	2.24445	0.0248034	0.111327
AC007952.4	9.27193	0.370966	0.390028	0.951127	0.34154	0.575685
AC007993.3	9.63341	0.312368	0.271057	1.15241	0.249154	0.481423
AC008014.1	73.3545	-0.219673	0.265517	-0.827338	0.408046	0.639002
AC008040.1	4.60251	-0.24751	0.291556	-0.84893	0.39592	0.626869
AC008063.1	7.07212	-0.236595	0.186433	-1.26906	0.204419	0.428696
AC008074.2	3.41176	-0.00946309	0.352895	-0.0268156	0.978607	0.989676
AC008083.2	55.6785	-0.6226	0.127398	-4.88706	1.02352e-06	6.58871e-05
AC008083.3	32.4646	-0.430697	0.108949	-3.95319	7.71166e-05	0.00174252
AC008105.1	16.6357	0.170005	0.170252	0.99855	0.318013	0.553284
AC008105.3	260.149	-0.243004	0.0969901	-2.50545	0.0122295	0.0695441
AC008115.3	3.78401	-0.26565	0.350273	-0.758408	0.448206	0.672704
AC008119.1	3.41893	-0.182955	0.256765	-0.712541	0.47613	0.692744
AC008124.1	39.0408	-0.110422	0.0955948	-1.15511	0.248046	0.479946
AC008267.5	33.0723	-0.151917	0.193602	-0.784684	0.432639	0.659268
AC008269.1	7.14232	-0.122587	0.19774	-0.619941	0.535296	0.738474
AC008378.1	11.654	-0.204773	0.132344	-1.54728	0.121796	0.312894
AC008393.1	6.24463	-0.220246	0.286913	-0.767639	0.442702	0.668107
AC008403.3	11.8086	-0.0326105	0.276171	-0.118081	0.906004	0.957767
[truncated: 14,218 more rows]

## Sheet: CINS-vs-NHC_EM
	baseMean	log2FoldChange	lfcSE	stat	pvalue	padj
[truncated: 15,007 more rows]

[truncated: 4 more sheets: CINS-vs-NHC_Treg, CISep-vs-CINS_Naive, CISep-vs-CINS_EM, CISep-vs-CINS_Treg]
