# Supplementary material for: Metabolic adaptations rewire CD4+ T cells in a subset-specific manner in human critical illness with and without sepsis
Source: Nat Immunol. 2026 Jan 15;27(2):236–49. doi: 10.1038/s41590-025-02390-6 (PMC12864044; doi:10.1038/s41590-025-02390-6)
Supplement: Supplementary file 3 — Over-representation analysis results. [file 41590_2025_2390_MOESM3_ESM.xlsx]

## Sheet: CISep-vs-NHC_Naive
Term	Set size	Overlap ratio	p-value	FDR p-value	Odds ratio	Combined score	Features
GOBP_EMBRYO_DEVELOPMENT	1125	0.135111	0.0381271	0.156763	1.15909	3.78657	A2M;ACE;ACSL4;ACVR2A;ADCY9;AHDC1;AKT1;AMBRA1;ANKS6;ARHGAP35;ARNT;ASB2;ATP11A;B4GALT5;BAG6;BAP1;BAX;BCL2L1;BCL2L11;BIRC6;BMPR1A;CAPN2;CASP8;CDC42;CELF1;CERT1;CFL1;CHST11;CLASP1;CMIP;CMTM3;CNOT1;COPS2;CUL3;CUL4A;DAG1;DBN1;DLL3;DOP1B;DUSP1;DUSP2;DUSP5;ECE1;EIF2S2;EIF4A3;ELL;EP300;EPN1;ERCC3;ETV2;FGFR1;FLVCR1;FURIN;FUT8;GNA12;GNA13;GPI;GREM2;HIF1A;HIPK1;HM13;INO80D;INTS1;ITGA2;ITGA3;ITGB2;ITPK1;JUNB;…
GOBP_POSITIVE_REGULATION_OF_RNA_METABOLIC_PROCESS	1819	0.167675	2.75268e-11	4.17319e-09	1.4866	36.148	ACTB;ACTN4;ACTR3;ACVR2A;AGO2;AKNA;AKT1;ALYREF;ANXA2;AP3D1;ARID1A;ARID5A;ARID5B;ARNT;ASXL1;ATAD2;ATAD2B;ATF3;ATMIN;ATXN7L3;BATF;BAZ1B;BCAS3;BCL3;BLM;BMPR1A;BRF1;BRPF1;BTG2;BTRC;CAMK1;CAMKK2;CAMTA2;CARM1;CASK;CASZ1;CBFB;CCAR2;CCNK;CCNT1;CD81;CDK2;CEBPD;CELF1;CHD4;CHUK;CNOT1;CNOT11;CNOT6L;CREB3L2;CREM;CRTC3;CSRNP1;DAXX;DAZAP1;DCAF6;DDRGK1;DDX21;DHX9;DOT1L;DTX1;DTX3L;DYRK1A;ELF4;ELK3;ELK4;ELL;ELL2;EP…
GOBP_REGULATION_OF_EPITHELIAL_CELL_DIFFERENTIATION	152	0.105263	0.722678	0.871336	0.916774	0.29776	ADD1;CEACAM1;CLDN5;ETV2;EZH2;FOXJ2;KEAP1;MAFF;MAFG;NME2;NOTCH1;PTCH2;ROCK1;VCL;ZDHHC21;ZFP36
GOBP_EMBRYO_DEVELOPMENT_ENDING_IN_BIRTH_OR_EGG_HATCHING	684	0.147661	0.0097743	0.0612091	1.2688	5.87201	ACE;ACSL4;ACVR2A;ADCY9;AKT1;AMBRA1;ANKS6;ARHGAP35;ARNT;ATP11A;BAP1;BCL2L1;BCL2L11;BIRC6;BMPR1A;CAPN2;CASP8;CELF1;CERT1;CHST11;CMIP;CMTM3;CNOT1;COPS2;CUL3;CUL4A;DBN1;DLL3;ECE1;EIF2S2;EIF4A3;ELL;EP300;EPN1;ETV2;FGFR1;FLVCR1;FURIN;FUT8;GNA12;GNA13;GPI;HIF1A;HM13;INTS1;ITPK1;JUNB;KBTBD8;KEAP1;KLF4;LUZP1;MAFF;MAFG;MAPK1;MEGF8;MFN2;MTHFD1;MTHFD1L;MTHFR;MYH9;NCOA1;NDEL1;NOS3;NOTCH1;OPA1;OTUD7B;PCDH12;PH…
GOBP_IN_UTERO_EMBRYONIC_DEVELOPMENT	400	0.175	0.000448776	0.00574769	1.50766	11.6225	ADCY9;AKT1;ANKS6;ARNT;ATP11A;BAP1;BCL2L1;BCL2L11;BIRC6;BMPR1A;CAPN2;CASP8;CERT1;CHST11;CMIP;CMTM3;CNOT1;COPS2;CUL3;CUL4A;DBN1;EIF2S2;ELL;EPN1;ETV2;FLVCR1;FURIN;FUT8;GNA12;GNA13;GPI;HIF1A;HM13;INTS1;JUNB;KEAP1;KLF4;MAFF;MAFG;MAPK1;MFN2;MYH9;NCOA1;NDEL1;NOS3;NOTCH1;OTUD7B;PCDH12;PHLDA2;PKD1;PRDM1;PTPN18;RBBP8;RCN1;RDH10;SEC24C;SEC24D;SIN3A;SLC25A20;SLC39A1;SMAD3;SOCS3;SRF;SUPT6H;TBL1XR1;TENT5C;TFEB…
GOBP_MULTI_MULTICELLULAR_ORGANISM_PROCESS	212	0.108491	0.696599	0.85714	0.937005	0.33877	ACE;ACSL4;ACVR2A;AGO2;AKT1;CAPN2;DAZAP1;DEDD;EPN1;FOS;FUT7;HAVCR2;ITGA2;ITGA3;JUNB;KPNA6;MAFF;PAM;PRDM1;RGS2;SLC19A1;VMP1;YTHDF3
GOBP_NEGATIVE_REGULATION_OF_BIOSYNTHETIC_PROCESS	1604	0.153367	5.3628e-06	0.000151342	1.33788	16.2365	ABCA2;ABCD1;ACADVL;AGO2;AP2A1;APOBEC3C;APOBEC3F;APOBEC3G;APOBEC3H;ARID5A;ARID5B;ATF3;ATP2B4;ATXN1;ATXN1L;BAHD1;BAP1;BCL3;BCL6;BEND3;BHLHE40;BTG2;BTRC;CAPRIN1;CBFB;CBX5;CBX6;CCAR2;CDK2;CDK5;CDKN1A;CDKN2A;CDYL;CDYL2;CEACAM1;CEBPD;CELF1;CFLAR;CHD4;CIC;CLTC;CNOT1;CNOT11;CNOT6L;COPS2;CPEB2;CREM;CRY1;CTNNBIP1;CUL3;CUX2;DAXX;DCAF1;DDX54;DEDD;DHFR;DHX9;EIF2AK1;EIF2S1;EIF4A3;EIF4EBP2;EIF4G1;ELK3;ELK4;ENO1…
GOBP_EPITHELIUM_DEVELOPMENT	1208	0.120033	0.420327	0.69246	1.02217	0.885933	ACADVL;ACAT1;ACTB;ACTG1;ADD1;AIMP2;AKT1;AKT2;AMBRA1;ANKRD6;ANXA4;AREG;ARHGAP35;ASB2;ASXL1;BAX;BMPR1A;BTRC;CARMIL2;CCDC88C;CDC42;CEACAM1;CELSR3;CFLAR;CLASP1;CLDN5;CPT1A;CSF1;CSTA;CTNNBIP1;CTSH;CTSZ;CXCR4;DAG1;DLL3;ECE1;EDA;ELOVL1;EP300;ERCC3;ETV2;EZH2;EZR;FASN;FEM1B;FLNA;FOSL2;FOXJ2;GNA13;GSK3A;GSK3B;GZF1;HIF1A;HSF4;ICAM1;IQGAP1;ITGA2;ITPK1;JAK2;JUN;KAZN;KCNQ1;KEAP1;KLF4;LCP1;LGALS3;LUZP1;MAF;MAFF…
GOBP_POSITIVE_REGULATION_OF_TRANSCRIPTION_BY_RNA_POLYMERASE_II	1220	0.156557	1.89198e-05	0.000458507	1.3595	14.785	ACTR3;ACVR2A;AGO2;AKNA;AKT1;ANXA2;AP3D1;ARID5A;ARNT;ASXL1;ATAD2;ATAD2B;ATF3;ATMIN;BATF;BAZ1B;BCAS3;BCL3;BMPR1A;CAMK1;CAMTA2;CASK;CASZ1;CBFB;CCNK;CCNT1;CD81;CEBPD;CHUK;CREB3L2;CREM;CRTC3;CSRNP1;DCAF6;DDRGK1;DDX21;DHX9;DOT1L;ELF4;ELK3;ELK4;ELL;ELL2;EP300;ESRRA;ETV2;ETV6;FHOD1;FLI1;FOS;FOSL2;FOXJ2;GSK3A;GTF2A1;GTF2I;HCFC1;HDAC4;HELZ2;HIF1A;HMGA1;HSF4;HSPA5;IFI16;IRF1;IRF5;IRF8;JAK2;JMJD6;JUN;JUNB;JU…
GOBP_EPIDERMIS_DEVELOPMENT	374	0.104278	0.816548	0.915247	0.89247	0.180876	AGPAT2;ALDH3A2;ATP2A2;ATP2C1;CFLAR;CSTA;EDA;ELOVL1;ERCC3;EZH2;FABP5;FOSL2;HLA-DRB1;KAZN;KCNQ1;KEAP1;KLF4;MAFF;MAFG;MYO6;NAB1;NFKBIZ;NME2;NOTCH1;PAFAH1B1;PLA2G10;PLEC;PLOD1;PPARA;PTCH2;ROCK1;SCRIB;TFDP1;TRADD;TRIOBP;UGCG;YBX1;ZDHHC21;ZFP36
GOBP_REGULATION_OF_EPIDERMIS_DEVELOPMENT	66	0.151515	0.246743	0.501788	1.34024	1.87554	EZH2;KEAP1;MAFF;MAFG;NAB1;NME2;NOTCH1;PTCH2;ROCK1;ZFP36
GOBP_MUSCLE_ORGAN_DEVELOPMENT	346	0.112717	0.64349	0.819222	0.965965	0.425844	ARID5B;ASB2;ATF3;BMPR1A;BTBD1;BTG2;CDK5;CFL2;CFLAR;COPRS;COPS2;DAG1;EP300;FGFRL1;FOS;FOXK1;HDAC9;HIVEP3;LARGE1;LEMD2;MAFF;MED20;MEF2D;MTPN;MYL6B;NOTCH1;NR4A1;PAXBP1;PLEC;RB1;RPS6KB1;SAP30;SELENON;SKI;SMAD3;SMTN;TGFB1;TGFBR3;ZBTB42
GOBP_POSITIVE_REGULATION_OF_MACROMOLECULE_BIOSYNTHETIC_PROCESS	1897	0.167106	1.57774e-11	2.63725e-09	1.4838	36.9057	ABCA2;ABCB10;ACTB;ACTN4;ACTR3;ACVR2A;AGO2;AKNA;AKT1;AKT2;ALYREF;ANXA2;AP3D1;ARID1A;ARID5A;ARID5B;ARNT;ASXL1;ATAD2;ATAD2B;ATF3;ATMIN;ATXN7L3;BATF;BAZ1B;BCAS3;BCL3;BLM;BMPR1A;BRF1;BRPF1;BTRC;CAMK1;CAMKK2;CAMTA2;CARM1;CASK;CASZ1;CBFB;CCAR2;CCNK;CCNT1;CD81;CDK2;CEBPD;CHD4;CHP1;CHUK;CREB3L2;CREM;CRTC3;CSRNP1;DAXX;DCAF6;DDRGK1;DDX21;DHX9;DNAJC3;DOT1L;DTX1;DTX3L;DYRK1A;EIF3C;EIF4A3;EIF4G1;ELAVL1;ELF4;EL…
GOBP_NEGATIVE_REGULATION_OF_NUCLEOBASE_CONTAINING_COMPOUND_METABOLIC_PROCESS	1540	0.157792	6.9784e-07	2.66036e-05	1.37933	19.5524	APOBEC3C;APOBEC3F;APOBEC3G;APOBEC3H;ARID5A;ARID5B;ATF3;ATXN1;ATXN1L;BAHD1;BAP1;BCL3;BCL6;BEND3;BHLHE40;BLM;BTG2;BTRC;CBFB;CBX5;CBX6;CCAR2;CDA;CDK2;CDK5;CDKN1A;CDKN2A;CDYL;CDYL2;CEBPD;CGAS;CHD4;CIC;CNOT1;COPS2;CREM;CRY1;CTNNBIP1;CUL3;CUX2;DAXX;DCAF1;DDIT4;DDX54;DEDD;DFFA;DHX9;DYRK1A;ELAVL1;ELK3;ELK4;ENO1;EP300;ERF;ESR2;ETV3;ETV6;ETV7;EZH2;EZR;FLNA;FOXK1;GADD45A;GATAD2A;GATAD2B;GCLC;GIT1;GNL3L;GSK3…
GOBP_MUSCLE_TISSUE_DEVELOPMENT	407	0.115479	0.584148	0.7805	0.988062	0.531184	AKAP13;ASB2;ATF3;BMPR1A;BTG2;CDC42;CDK5;CFL2;CFLAR;COPS2;CTDP1;EP300;FOS;G6PD;GSK3A;HDAC9;HIVEP3;IFRD1;LEMD2;MAFF;MAP2K4;MAPK11;MED20;MEF2D;MTOR;MTPN;MYL6B;NOTCH1;NR4A1;PIM1;PLEC;PPARA;PRKAR1A;RB1;RGS2;RPS6KB1;SAP30;SELENON;SIK1;SKI;SMAD1;SMAD3;SRF;TGFB1;TGFBR3;TIPARP;ZFAND5
GOBP_REGULATION_OF_CELL_DIFFERENTIATION	1526	0.162516	4.36645e-08	2.58772e-06	1.42501	24.1492	ABCB10;ACE;ACIN1;ACTB;ACVR2A;ADAM8;ADD1;ADNP;AKT1;ALOX5;AMBRA1;ANKRD17;ANXA2;AP3D1;AREG;ARID1A;ARNT;ASXL1;ATP11A;BATF;BCL6;BHLHE40;BLOC1S6;BMPR1A;BRD1;BRD9;BRPF1;BRPF3;BTG2;CAMK1;CAPRIN1;CARM1;CASP8;CASZ1;CBFB;CCR2;CD83;CDK5;CEACAM1;CEBPD;CERS2;CHD4;CLASP1;CLDN5;CLIC1;CSF1;CSNK1D;CTDP1;CTLA4;CTNNA1;CTNNBIP1;CUL4A;CUX2;CXCR4;CYFIP1;DAG1;DBN1;DIP2B;DISC1;DLK2;DLL3;DNAJB11;DTX1;EIF4G1;ESRRA;ETV2;EZH…
GOBP_SKELETAL_MUSCLE_CELL_DIFFERENTIATION	67	0.223881	0.0101219	0.0627826	1.9532	8.97115	ASB2;ATF3;BTG2;COPS2;FOS;HIVEP3;LEMD2;MAFF;MED20;MEF2D;NOTCH1;NR4A1;RB1;SAP30;SELENON
GOBP_NEGATIVE_REGULATION_OF_RNA_BIOSYNTHETIC_PROCESS	1303	0.14812	0.000393175	0.00516755	1.28173	10.0503	APOBEC3C;APOBEC3F;APOBEC3G;APOBEC3H;ARID5A;ARID5B;ATF3;ATXN1;ATXN1L;BAHD1;BAP1;BCL3;BCL6;BEND3;BHLHE40;BTG2;BTRC;CBFB;CBX5;CBX6;CCAR2;CDK2;CDK5;CDKN2A;CDYL;CDYL2;CEBPD;CHD4;CIC;CNOT1;COPS2;CREM;CRY1;CTNNBIP1;CUL3;CUX2;DAXX;DCAF1;DDX54;DEDD;ELK3;ELK4;ENO1;EP300;ERF;ESR2;ETV3;ETV6;ETV7;EZH2;EZR;FLNA;FOXK1;GADD45A;GATAD2A;GATAD2B;GCLC;GZF1;HCFC1;HDAC4;HDAC9;HEXIM2;HIC1;HIF1AN;HMGA1;HSF4;IFI16;IKZF1;…
GOBP_SKELETAL_MUSCLE_ORGAN_DEVELOPMENT	177	0.158192	0.0645154	0.222057	1.36577	3.74337	ASB2;ATF3;BTG2;CDK5;CFL2;CFLAR;COPS2;DAG1;EP300;FGFRL1;FOS;HDAC9;HIVEP3;LARGE1;LEMD2;MAFF;MED20;MEF2D;MYL6B;NOTCH1;NR4A1;PLEC;RB1;RPS6KB1;SAP30;SELENON;SKI;TGFB1
GOBP_EPITHELIAL_CELL_DIFFERENTIATION	715	0.109091	0.787551	0.902452	0.927814	0.221587	ACADVL;ADD1;AIMP2;AKT1;AKT2;ANXA4;ASXL1;CCDC88C;CDC42;CEACAM1;CFLAR;CLDN5;CPT1A;CSTA;CXCR4;ERCC3;ETV2;EZH2;EZR;FASN;FEM1B;FOSL2;FOXJ2;GSK3A;GSK3B;HIF1A;HSF4;ICAM1;IQGAP1;ITGA2;JUN;KAZN;KCNQ1;KEAP1;KLF4;LGALS3;MAF;MAFF;MAFG;MSN;MYD88;MYO6;MYO9A;NF2;NFKBIZ;NME2;NOTCH1;PAFAH1B1;PCK2;PDPK1;PGK1;PLAAT3;PLEC;PPP1R16B;PPP3R1;PRDM1;PTCH2;RAB10;RAB1B;RAP2A;RAPGEF1;RAPGEF6;RDX;RHEB;ROCK1;SCRIB;SH3BP1;SIDT2…
GOBP_REPRODUCTION	1496	0.0935829	0.999207	1	0.783101	0.000621023	A2M;ABHD2;ACE;ACOX1;ACSL4;ACTR3;ACVR2A;ADAM15;ADCY3;ADNP;AFF4;AGO2;AKT1;AREG;ARID5B;ASB1;ATP2B4;BAG6;BAK1;BAX;BCL2L1;BCL2L11;BCL6;BMPR1A;CAPN2;CASP8;CDK2;CDYL;CELF1;CREM;CSF1;CTNNA1;DAZAP1;DDB1;DEDD;DHX37;DIAPH2;DNAH1;DUSP1;EIF2S2;EPN1;ETV6;FEM1B;FOS;FOXJ2;FUT10;FUT7;GMCL1;GNPDA1;HAVCR2;HFM1;HSPA5;IGF2R;INSL3;INTS13;ITGA2;ITGA3;JUNB;KATNAL1;KMT2D;KPNA6;LDHC;LHFPL2;LIMK2;MAFF;MAST2;MASTL;MBD2;MFSD…
GOBP_NEGATIVE_REGULATION_OF_TRANSCRIPTION_BY_RNA_POLYMERASE_II	957	0.138976	0.0234582	0.112361	1.19306	4.47699	ARID5A;ARID5B;ATF3;ATXN1;ATXN1L;BCL6;BEND3;BHLHE40;BTG2;CBFB;CBX5;CBX6;CDK2;CHD4;CNOT1;COPS2;CREM;CRY1;CTNNBIP1;CUL3;CUX2;DCAF1;ELK3;ELK4;ENO1;EP300;ERF;ESR2;ETV3;ETV6;ETV7;EZH2;EZR;FOXK1;GADD45A;GATAD2A;GATAD2B;GZF1;HCFC1;HDAC4;HDAC9;HEXIM2;HIC1;HIF1AN;HSF4;IFI16;IRF8;JAZF1;JUN;JUND;KLF10;KLF11;KLF16;KLF4;KLF8;KMT5A;LOXL2;MAD2L2;MAF;MAFF;MAFG;MAFK;MAGED1;MBD2;MDM2;MECP2;MLX;MNT;MTA1;MTA2;NACC1;N…
GOBP_MUSCLE_STRUCTURE_DEVELOPMENT	660	0.139394	0.0488967	0.185729	1.19504	3.60667	ACTB;ACTG1;ACTN4;AFG3L2;AKAP13;AKT1;ANKRD17;ARID1A;ARID5B;ASB2;ATF3;ATP11A;ATP2A2;BMPR1A;BTBD1;BTG2;CAMK1;CAPN2;CD53;CD81;CDK5;CFL2;CFLAR;COPRS;COPS2;CTDP1;DAG1;DOCK2;EP300;EZH2;FGFRL1;FLII;FOS;FOXK1;G6PD;GSK3A;HDAC4;HDAC9;HIF1AN;HIVEP3;IFRD1;LARGE1;LEMD2;LGALS1;MAFF;MAP2K4;MAP3K5;MAPK11;MDM2;MECP2;MED20;MEF2D;MTOR;MTPN;MYH9;MYL6B;NOTCH1;NR4A1;NRAS;PAXBP1;PDLIM1;PIEZO1;PLEC;PPARA;PRKAR1A;PTBP1;RB…
GOBP_REGULATION_OF_MULTICELLULAR_ORGANISMAL_DEVELOPMENT	1374	0.166667	1.84855e-08	1.28199e-06	1.46047	26.0055	ABCB10;ACE;ACIN1;ACTB;ACVR2A;ADAM8;ADD1;ADM2;ADNP;AGO2;AKT1;ALOX5;AMBRA1;ANXA2;AP3D1;ARID1A;ARNT;ATP2B4;B4GALT5;BAG6;BATF;BCL6;BHLHE40;BMPR1A;BRD1;BRPF1;BRPF3;BTG2;CAPRIN1;CASP8;CBFB;CCR2;CD83;CDK5;CEACAM1;CEMIP2;CERS2;CFL1;CLASP1;CLDN5;CLSTN3;CSF1;CST7;CTDP1;CTLA4;CTNNA1;CTNNBIP1;CTSH;CUL4A;CUX2;CXCR4;CYBB;CYFIP1;DAG1;DBN1;DIP2B;DISC1;DLL3;DNAJB11;DTX1;DUSP6;EMILIN2;EPN1;ESRRA;ETV2;EZH2;FBXO31;F…
GOBP_PARTURITION	15	0.0666667	0.847783	0.928857	0.820395	0.135472	MAFF
GOBP_EPIDERMAL_CELL_DIFFERENTIATION	239	0.0962343	0.876058	0.946169	0.830238	0.109859	CFLAR;CSTA;ERCC3;EZH2;FOSL2;KAZN;KCNQ1;KEAP1;KLF4;MAFF;MAFG;MYO6;NFKBIZ;NME2;NOTCH1;PAFAH1B1;PLEC;PTCH2;ROCK1;SCRIB;TRIOBP;UGCG;ZFP36
GOBP_RIBONUCLEOSIDE_DIPHOSPHATE_METABOLIC_PROCESS	116	0.25	5.97425e-05	0.00116019	2.16146	21.0212	ARNT;CAD;CASK;DDIT4;ENO1;EP300;FOXK1;GALK1;GAPDH;GIT1;GPI;HDAC4;HIF1A;HK1;HK2;LDHA;MTOR;OGDH;PFKFB2;PFKM;PFKP;PGK1;PPARA;PRKAG2;PRXL2C;RRM1;STAT3;TIGAR;TPI1
GOBP_MITOTIC_G2_M_TRANSITION_CHECKPOINT	51	0.137255	0.39567	0.666433	1.2355	1.14552	BABAM2;BLM;CDKN1A;NABP1;NABP2;RBBP8;TAOK1
GOBP_CARBOHYDRATE_METABOLIC_PROCESS	588	0.190476	1.55783e-07	7.38141e-06	1.65189	25.893	ABO;AKT1;AKT2;AP2A1;ARNT;ARPP19;ATF3;B3GNT2;B4GALT5;CHST11;CHST12;CLTC;CPT1A;CRY1;CS;CTBS;DDB1;DDIT4;DLAT;DSEL;EDEM1;EDEM2;ENO1;EP300;FABP5;FOXK1;FUCA2;FUT10;FUT7;FUT8;G6PD;GALK1;GANAB;GAPDH;GBA2;GCLC;GIT1;GLB1L3;GNE;GNPDA1;GPD2;GPI;GSK3A;GSK3B;GYG1;GYS1;HDAC4;HECTD4;HIF1A;HK1;HK2;IDH2;IDH3A;IGFBP4;INPP5A;INPPL1;IPPK;ISYNA1;ITPK1;KAT2B;KBTBD2;KCNQ1;LDHA;MAN1A1;MAN2A2;MAN2B2;MECP2;MIDN;MLEC;MTMR2;…
GOBP_NEGATIVE_REGULATION_OF_MITOCHONDRIAL_OUTER_MEMBRANE_PERMEABILIZATION_INVOLVED_IN_APOPTOTIC_SIGNALING_PATHWAY	14	0.285714	0.0733095	0.241244	2.63441	6.88387	ACAA2;BAK1;GCLC;SLC35F6
GOBP_PURINE_CONTAINING_COMPOUND_METABOLIC_PROCESS	560	0.169643	0.000155594	0.00249832	1.46337	12.8312	ABCD1;ACACA;ACAT1;ACLY;ACOT7;ACOT9;ACSL4;ACSL5;ACSL6;ADCY3;ADCY9;AFMID;ANTKMT;ARNT;ATIC;ATP5F1B;ATP5ME;BEND3;CASK;DDIT4;DLAT;DLST;DMAC2L;ELOVL1;ELOVL5;ELOVL6;ENO1;EP300;FAR1;FOXK1;G6PD;GALK1;GAPDH;GART;GIT1;GMPS;GNAI3;GPI;GTPBP1;HDAC4;HIF1A;HK1;HK2;HMGCR;HMGCS1;HPRT1;IDH2;IMPDH1;KCNAB2;LDHA;LDHC;MCCC2;ME2;MT-ND3;MT-ND6;MTHFD1;MTOR;NADK;NME1;NME2;NOCT;NOS3;NQO1;NT5C2;NUDT19;NUDT8;OGDH;OPA1;PAICS;P…
GOBP_CELL_CYCLE_PHASE_TRANSITION	540	0.17963	1.38147e-05	0.000344178	1.55227	17.3695	ACTB;AKAP8;AKT1;AMBRA1;ANKRD17;ARID1A;ARPP19;ATP2B4;AVEN;BABAM2;BCAT1;BLM;CCAR2;CCND2;CDC14A;CDK2;CDK2AP2;CDK4;CDK5;CDKN1A;CDKN2A;CDKN2D;CLASP1;CRY1;CTDP1;CUL2;CUL3;CUL4A;DDB1;DDRGK1;DOT1L;DTX3L;DUSP1;EIF4G1;ENSA;ERCC3;EZH2;FBXO31;FBXO6;FBXW7;FEM1B;GIGYF2;GPR132;GSPT1;KLF11;KLF4;KLHL18;KNTC1;MAD2L1;MAD2L2;MASTL;MDM2;MECP2;MUC1;NABP1;NABP2;NACC2;NEK6;PARP9;PHF8;PIM2;PKD1;PLCG2;PML;PPP1R9B;PRKDC;PS…
GOBP_REGULATION_OF_DNA_REPAIR	212	0.183962	0.00313262	0.0263844	1.58583	9.14371	ACTB;ARID1A;ATXN7L3;BABAM2;CGAS;CUL4A;DHX9;INO80D;KAT2B;KLHL15;MAD2L2;NSD2;PML;POLH;PRKDC;RBBP8;RMI2;RTEL1;RUVBL1;RUVBL2;SF3B3;SHLD2;SMARCA2;SMARCA4;SMARCC1;SMARCD2;SMARCD3;SPIRE1;TADA3;TAF4;TAF5L;TIGAR;TIMELESS;TRIP12;TRRAP;UBE2V1;UBE2V2;UBR5;USP22
GOBP_REACTIVE_OXYGEN_SPECIES_METABOLIC_PROCESS	226	0.176991	0.0055837	0.0408326	1.52505	7.91183	ABCD1;ACOX1;ALOX5;CDKN1A;CFLAR;CYBA;CYBB;DDIT4;DHFR;G6PD;GADD45A;GBF1;GNAI2;GNAI3;HIF1A;HK2;ITGAM;ITGB2;MT3;NCF2;NCF4;NOS3;NQO1;NRROS;PLCG2;PMAIP1;PPARA;PRDX4;PREX1;PRKCD;RAB27A;RIPK1;ROMO1;SYK;TGFB1;TIGAR;TSPO;TYROBP;VAV1;VDAC1
GOBP_MITOCHONDRIAL_OUTER_MEMBRANE_PERMEABILIZATION_INVOLVED_IN_PROGRAMMED_CELL_DEATH	42	0.238095	0.0216556	0.106417	2.09961	8.04672	ACAA2;BAK1;BAX;BCL2L11;GCLC;GSK3A;GSK3B;MOAP1;PPIF;SLC35F6
GOBP_NEGATIVE_REGULATION_OF_SIGNALING	1343	0.1586	2.50547e-06	8.08572e-05	1.38193	17.8228	ABL2;ACAA2;ADAR;ADNP;AKT1;AMER1;ANKRD6;AP1AR;ARHGAP35;ASXL1;ATF3;ATP2B4;BAK1;BAX;BCL2L1;BCL3;BCL6;BIRC6;BTRC;CASP8;CCAR2;CCDC88C;CD300A;CDKN2D;CEACAM1;CFLAR;CHP1;CHST11;CLU;CNOT1;CRTC3;CRY1;CSK;CSNK2A1;CTNNA1;CTNNBIP1;CUL3;DAG1;DDIT4;DDRGK1;DLK2;DNAJB9;DUSP1;DUSP2;DUSP5;DUSP6;DYRK1A;EIF3A;ENO1;EZH2;EZR;FAM89B;FBXW7;FRMD8;G3BP1;GCLC;GCLM;GIPR;GNAI2;GNAI3;GRAMD4;GREM2;GRK2;GSK3A;GSK3B;HERPUD1;HIC1;…
GOBP_MITOCHONDRIAL_OUTER_MEMBRANE_PERMEABILIZATION	37	0.216216	0.0629543	0.218414	1.92515	5.3237	ACAA2;BAK1;BAX;GCLC;GSK3A;GSK3B;MOAP1;SLC35F6
GOBP_MITOCHONDRIAL_MEMBRANE_ORGANIZATION	116	0.181034	0.0295994	0.130114	1.56991	5.52609	ACAA2;AFG3L2;BAK1;BAX;BCL2L1;BCL2L11;CNP;GCLC;GSK3A;GSK3B;HK2;HSPA4;HSPA9;LETM1;MFN2;MOAP1;OPA1;PMAIP1;PPIF;ROMO1;SLC35F6
GOBP_NEGATIVE_REGULATION_OF_APOPTOTIC_SIGNALING_PATHWAY	227	0.202643	0.00015889	0.00254497	1.74773	15.2879	ACAA2;AKT1;BAK1;BAX;BCL2L1;BIRC6;CCAR2;CDKN2D;CFLAR;CLU;CSNK2A1;CTNNA1;ENO1;GCLC;GCLM;GNAI2;GNAI3;GSK3B;HERPUD1;HIF1A;HMOX1;HTT;HYOU1;ICAM1;IL7;LGALS3;MCL1;MDM2;MIF;MNT;MUC1;NOS3;NR4A2;OPA1;PEA15;PLAUR;PPIF;PSME3;PTPN1;RB1;RIPK1;RPS6KB1;SIAH2;SLC35F6;SYVN1;TNFAIP3
GOBP_MITOTIC_CELL_CYCLE	907	0.159868	7.12892e-05	0.00132403	1.383	13.2059	ACTB;AKAP8;AKT1;AMBRA1;ANK3;ANKRD17;ARID1A;ARPP19;AVEN;BABAM2;BAP1;BAZ1B;BCAT1;BCL6;BLM;BTG2;BTG3;CCND2;CDC14A;CDC42;CDK2;CDK2AP2;CDK4;CDK5;CDKN1A;CDKN2A;CDKN2D;CFL1;CLASP1;CLIP1;CLTC;CTDP1;CUL2;CUL3;CUL4A;DCTN1;DDB1;DUSP1;DYNC1H1;EIF4G1;EML3;ENSA;ERCC3;EXOC8;EZH2;FAM110A;FBXO31;FLNA;FSD1;GBF1;GIGYF2;GPR132;GSPT1;HTT;INTS13;IQGAP1;KAT2B;KIF3B;KLF11;KLF4;KLHL18;KMT5A;KNTC1;LPIN1;MAD2L1;MAD2L2;MAP4…
GOBP_REGULATION_OF_MITOTIC_CELL_CYCLE	490	0.17551	9.67264e-05	0.00170883	1.51405	13.9954	ACTB;AKT1;AMBRA1;ANKRD17;ARID1A;AVEN;BABAM2;BCL6;BLM;BTG2;BTG3;CCND2;CDC14A;CDC42;CDK2;CDK2AP2;CDK4;CDKN1A;CDKN2A;CDKN2D;CUL3;CUL4A;DDB1;DUSP1;EIF4G1;ERCC3;EZH2;FBXO31;GBF1;GIGYF2;GPR132;INTS13;IQGAP1;KLF4;KLHL18;KNTC1;MAD2L1;MAD2L2;MDM2;MECP2;MUC1;NABP1;NABP2;NACC2;NEK6;PAFAH1B1;PIM2;PIM3;PKD1;PML;PPP1R9B;PRKDC;PSME3;PTEN;PTPN11;PTPN6;RAB11A;RB1;RBBP8;RBL1;RCC2;RDX;RNF40;RPS6KB1;RRM1;SCRIB;SIK1;…
GOBP_REGULATION_OF_REACTIVE_OXYGEN_SPECIES_METABOLIC_PROCESS	141	0.191489	0.0073254	0.0504802	1.65542	8.13874	ABCD1;ALOX5;CDKN1A;CFLAR;CYBA;DHFR;G6PD;GADD45A;GNAI2;GNAI3;HIF1A;HK2;ITGAM;ITGB2;MT3;PLCG2;PPARA;PRKCD;RAB27A;RIPK1;ROMO1;SYK;TGFB1;TIGAR;TSPO;TYROBP;VDAC1
GOBP_PROTEIN_CATABOLIC_PROCESS	1014	0.171598	1.50018e-07	7.24421e-06	1.49498	23.4899	ABCA2;ADAM8;AGAP2;AKT1;AMER1;ANXA2;AREL1;ARIH1;ASB2;ASCC3;AZIN1;BAG6;BAP1;BTRC;CANX;CAPN2;CASP8;CCAR2;CCDC47;CD81;CDK2;CEACAM1;CLN6;CLPP;CLU;CSNK1D;CSNK2A1;CST3;CTSA;CTSH;CTSZ;CUL2;CUL3;CUL4A;DDB1;DDI2;DDRGK1;DEDD;DENND3;DERL1;DESI1;DISC1;DNAJB9;DNAJC3;DPP3;DTX3L;ECPAS;EDEM1;EDEM2;ELOB;EZR;FBXL14;FBXL8;FBXO10;FBXO31;FBXO6;FBXW7;FEM1A;FEM1B;FEM1C;FLNA;FURIN;GCLC;GNA12;GSK3A;GSK3B;HERC5;HERPUD1;HM1…
GOBP_ATP_METABOLIC_PROCESS	216	0.180556	0.00436506	0.0341197	1.55622	8.45667	ANTKMT;ARNT;ATP5F1B;ATP5ME;BEND3;DDIT4;DMAC2L;ENO1;EP300;FOXK1;GALK1;GAPDH;GIT1;GPI;HDAC4;HIF1A;HK1;HK2;LDHA;LDHC;MT-ND3;MT-ND6;MTOR;NADK;OGDH;PFKFB2;PFKM;PFKP;PGK1;PPARA;PRKAG2;PRXL2C;SLC25A12;STAT3;TGFB1;TIGAR;TPI1;TSPO;VCP
GOBP_POSITIVE_REGULATION_OF_MEMBRANE_PERMEABILITY	49	0.22449	0.0250673	0.114106	1.97452	7.27848	ACAA2;BAK1;BAX;BCL2L11;GCLC;GSK3A;GSK3B;MOAP1;MT3;PPIF;SLC35F6
GOBP_REGULATION_OF_PROTEIN_CATABOLIC_PROCESS	358	0.212291	2.11392e-07	9.43882e-06	1.83636	28.2241	ABCA2;ADAM8;AGAP2;AKT1;AMER1;ANXA2;ARIH1;AZIN1;BAG6;BTRC;CCAR2;CD81;CDK2;CLU;CSNK1D;CSNK2A1;CST3;CTSA;DDB1;DDRGK1;DEDD;DESI1;ELOB;EZR;FBXW7;FLNA;FURIN;GCLC;GNA12;GSK3A;GSK3B;HERPUD1;HMGCR;IRAK3;KEAP1;LAMP3;LDLR;LPCAT1;LRP1;MAD2L1;MAD2L2;MDM2;MSN;NQO1;NRDC;PKD1;PRKACA;PSMC5;PSME3;RAD23B;RDX;RNF19A;RNF19B;RNF40;ROCK1;RYBP;SF3B3;SH3RF3;SMAD3;SMARCC1;SOCS4;TAF1;TIMP2;TIPARP;TMF1;TNFAIP3;TNFSF12;TRIB2…
GOBP_NUCLEAR_TRANSPORT	326	0.208589	1.74753e-06	5.96447e-05	1.80211	23.8911	AKAP13;AKT1;ALYREF;ATXN1;BCL3;CAMK1;CDK5;CDKN1A;CHP1;DESI1;DHX9;EIF4A3;ELAVL1;FAM53B;FLNA;GSK3B;HEATR3;HNRNPA1;HSPA9;IPO4;IPO5;IPO7;IPO9;JAK2;KPNA2;KPNA3;KPNA6;MAVS;MDN1;NFKBIA;NMD3;NOP9;NOTCH1;NUP188;NUP210;NUP50;NUP58;NUP98;NUTF2;PIK3R2;PKD1;PML;PPM1A;PPP3R1;PRKACA;PRKCD;PTPN11;RANBP2;RBM15B;RGPD2;SEH1L;SMAD3;SMG1;SMG5;SMG6;SMURF1;STAT3;SUFU;SUPT6H;SYK;TGFB1;TMEM53;TXN;UBR5;UPF1;XPO5;XPOT;YWHAE
GOBP_POSITIVE_REGULATION_OF_PROTEIN_METABOLIC_PROCESS	1445	0.177855	2.61173e-12	6.54842e-10	1.5729	41.951	ABCA2;ABCB10;ACE;ACVR2A;ADAM8;ADNP;AGAP2;AIFM1;AIM2;AIMP2;AKAP13;AKAP8;AKT1;AKT2;AMBRA1;AMER1;ANXA2;AREG;ARID5A;ARIH1;ARNT;ATP2A3;ATP2B4;BAG6;BAK1;BAX;BAZ1B;BCL2L11;BCL3;BCL6;BMPR1A;BTRC;CAB39;CAMK1;CAMKK1;CAMKK2;CASP8;CASP9;CASS4;CCND2;CCNK;CD300A;CD81;CDK2AP1;CDK5;CDKN1A;CHP1;CIDEB;CLN6;CLU;CRY1;CSF1;CSK;CSNK1D;CSNK2A1;CTSH;CUL3;CYCS;DAG1;DAXX;DDB1;DDRGK1;DDX21;DERL1;DHX9;DIP2B;DISC1;DNAJC3;DOC…
GOBP_APOPTOTIC_SIGNALING_PATHWAY	595	0.206723	2.32539e-10	2.44504e-08	1.80026	39.9333	ACAA2;AEN;AIFM1;AKT1;ATF3;ATP2A3;BAG6;BAK1;BAX;BCL2L1;BCL2L11;BCL3;BIRC6;CASP8;CASP9;CCAR2;CDKN1A;CDKN2D;CFLAR;CIDEB;CLU;CSNK2A1;CTNNA1;CTSH;CUL2;CUL3;CUL4A;CYCS;DAXX;DDIT4;DEDD;DELE1;ENO1;EP300;ERN1;ERO1A;FAS;FBXW7;FEM1B;FGFR1;GCLC;GCLM;GGCT;GNAI2;GNAI3;GSK3A;GSK3B;HERPUD1;HIC1;HIF1A;HIP1;HIPK1;HMOX1;HTT;HYOU1;ICAM1;IFI16;IL7;ITGAM;JAK2;JMY;LGALS3;MAGED1;MAP3K5;MCL1;MDM2;MIF;MKNK2;MNT;MOAP1;MUC1…
GOBP_NEGATIVE_REGULATION_OF_CELLULAR_COMPONENT_ORGANIZATION	699	0.173104	7.9594e-06	0.00021441	1.49836	17.5925	ABCA2;ABI3;ACAA2;ACE;ADD1;ADD2;AKT1;ANXA2;ARAP1;ARF6;ATXN2;BAK1;BAZ1B;BCAS3;BCL2L1;CAPZA1;CARM1;CARMIL2;CD300A;CDC42;CDK5;CERS2;CFLAR;CLASP1;CLEC16A;CLU;CORO1C;CST3;CTNNBIP1;DIP2B;DTNBP1;DUSP1;DYRK1A;EML2;EP300;FEZ2;FLII;FLNA;GAK;GCLC;GDI2;GNL3L;GSK3A;GSK3B;GSN;HDGFL3;HNRNPA1;HSPA5;HUWE1;IFRD1;IRAK3;ITGA3;KANK3;KAT2B;KNTC1;LDLR;LGALS3;LIMA1;LIMK2;LRSAM1;MAD2L1;MAD2L2;MAP4;MBP;MT3;MTMR2;MTPN;NAT10…
GOBP_REGULATION_OF_DNA_METABOLIC_PROCESS	531	0.173258	9.12291e-05	0.00162921	1.49499	13.9066	ACTB;AIFM1;AKT1;ALYREF;ANKRD17;ARID1A;ATXN7L3;BABAM2;BAX;BAZ1A;BCL6;BLM;BRPF3;CDK2;CDKN1A;CGAS;CUL4A;DFFA;DHX9;GNL3;GNL3L;HNRNPA1;HNRNPAB;INO80D;KAT2B;KLF4;KLHL15;KPNA2;LPIN1;MAD2L2;MAP2K4;MAPK1;MBD2;MCM6;MECP2;MSH3;NABP2;NAF1;NAT10;NSD2;OTUD4;PDS5A;PML;POLH;PRKCD;PRKDC;RBBP8;RFC2;RLF;RMI2;RTEL1;RUVBL1;RUVBL2;SF3B3;SHLD2;SLC15A4;SLFN11;SMARCA2;SMARCA4;SMARCA5;SMARCC1;SMARCD2;SMARCD3;SMC5;SMG1;SMG…
GOBP_MITOTIC_CELL_CYCLE_PROCESS	750	0.161333	0.000190358	0.00293368	1.39285	11.932	ACTB;AKAP8;AKT1;AMBRA1;ANK3;ANKRD17;ARID1A;ARPP19;AVEN;BABAM2;BAZ1B;BCAT1;BCL6;BLM;CCND2;CDC14A;CDC42;CDK2;CDK2AP2;CDK4;CDK5;CDKN1A;CDKN2A;CDKN2D;CFL1;CLASP1;CLTC;CTDP1;CUL2;CUL3;CUL4A;DCTN1;DDB1;DUSP1;DYNC1H1;EIF4G1;EML3;ENSA;ERCC3;EXOC8;EZH2;FAM110A;FBXO31;FLNA;FSD1;GIGYF2;GPR132;GSPT1;HTT;INTS13;KAT2B;KIF3B;KLF11;KLF4;KLHL18;KMT5A;KNTC1;LPIN1;MAD2L1;MAD2L2;MAP4;MASTL;MCM6;MDM2;MECP2;MUC1;NAA50…
GOBP_REGULATION_OF_NUCLEOTIDE_METABOLIC_PROCESS	90	0.233333	0.00153764	0.015257	2.02358	13.1078	ANTKMT;ARNT;BEND3;CDA;DDIT4;ENO1;EP300;GIT1;HDAC4;HIF1A;ME2;MTOR;NOS3;PPARA;PRKAG2;PRXL2C;SLC25A12;STAT3;TIGAR;TSPO;VCP
GOBP_REGULATION_OF_DEFENSE_RESPONSE	723	0.206086	3.52032e-12	7.91344e-10	1.80285	47.5456	A2M;ABCC1;ACE;ADAM8;ADAR;AIM2;AKNA;ALOX5;ANKRD17;AP1G1;APOBEC3F;APOBEC3G;AREL1;BAP1;BCL6;CASP8;CCDC92;CCR2;CD14;CD300A;CD81;CEACAM1;CELF1;CGAS;CST7;CYBA;DDT;DHX9;DTX3L;ELF4;EMILIN2;EP300;F12;FCN1;FEM1A;FGL2;FGR;FURIN;FUT7;GIT1;GRAMD4;HAVCR2;HERC5;HLA-DRB1;HSPD1;IFI16;ILRUN;IRAK1;IRAK3;IRF1;ITGA2;JAK2;KLF4;LAG3;LDLR;LGALS1;LILRA5;LPCAT3;LRP8;LRSAM1;LY96;LYN;MAPK13;MAPKAPK2;MAPKAPK3;MAPKBP1;MAVS;MF…
GOBP_MITOTIC_DNA_INTEGRITY_CHECKPOINT_SIGNALING	85	0.141176	0.298023	0.562644	1.24084	1.50214	BABAM2;BLM;CDK2;CDKN1A;FBXO31;GIGYF2;MDM2;MUC1;PML;PRKDC;TAOK1;WAC
GOBP_GENERATION_OF_PRECURSOR_METABOLITES_AND_ENERGY	505	0.172277	0.000170464	0.00267128	1.48562	12.8907	ABCD1;ACADVL;ACAT1;ACLY;ACOX1;AKT1;AKT2;ALDH4A1;ANTKMT;ARNT;ATP5F1B;ATP5ME;CIAPIN1;COX10;COX5A;COX6C;CS;CYB561;CYBA;CYBB;CYCS;DDIT4;DLAT;DLST;ENO1;EP300;ETFA;FDXR;FOXK1;G6PD;GALK1;GAPDH;GIPR;GIT1;GNPDA1;GPD2;GPI;GSK3A;GSK3B;GSR;GYG1;GYS1;HDAC4;HIF1A;HK1;HK2;IDH2;IDH3A;LDHA;LOXL2;ME2;MRPS36;MT-ND3;MT-ND6;MT3;MTOR;MYBBP1A;NCF2;NR4A3;OGDH;PCDH12;PDE12;PFKFB2;PFKM;PFKP;PGK1;PGM2;PHLDA2;PLEC;PPARA;PPI…
GOBP_REGULATION_OF_MITOCHONDRION_ORGANIZATION	150	0.253333	3.31697e-06	0.000103958	2.18834	27.6091	ACAA2;AKT1;AMBRA1;BAK1;BAX;BCL2L1;BCL2L11;CAMKK2;CIDEB;CLU;EP300;FBXW7;GCLC;GSK3A;GSK3B;HIF1A;HTT;HUWE1;INF2;MOAP1;MTCH2;OPA1;PLAUR;PLD6;PMAIP1;PPIF;RAP1GDS1;SLC35F6;SPIRE1;SREBF1;SREBF2;TFRC;TIGAR;TMEM135;TNFSF10;TSPO;USP36;VDAC1
GOBP_NEGATIVE_REGULATION_OF_MITOTIC_CELL_CYCLE_PHASE_TRANSITION	176	0.176136	0.014362	0.0784794	1.52012	6.45013	AVEN;BABAM2;BLM;CDK2;CDK2AP2;CDKN1A;DUSP1;EZH2;FBXO31;GIGYF2;GPR132;KLF4;KNTC1;MAD2L1;MAD2L2;MDM2;MUC1;NABP1;NABP2;NACC2;PML;PRKDC;PTEN;RB1;RBBP8;RBL1;SLFN11;TAOK1;TEX14;WAC;WEE1
GOBP_REGULATION_OF_APOPTOTIC_SIGNALING_PATHWAY	368	0.195652	9.66102e-06	0.000254981	1.68929	19.507	ACAA2;AKT1;ATF3;BAK1;BAX;BCL2L1;BCL2L11;BIRC6;CCAR2;CDKN2D;CFLAR;CLU;CSNK2A1;CTNNA1;CTSH;ENO1;FAS;FBXW7;FEM1B;FGFR1;GCLC;GCLM;GNAI2;GNAI3;GSK3B;HERPUD1;HIF1A;HMOX1;HTT;HYOU1;ICAM1;IL7;JAK2;LGALS3;MAGED1;MCL1;MDM2;MIF;MNT;MUC1;NACC2;NCK2;NOS3;NR4A2;OPA1;P4HB;PAK2;PEA15;PLAGL2;PLAUR;PMAIP1;PML;PPIF;PRKCD;PSME3;PTEN;PTPN1;RB1;RIPK1;RPS6KB1;S100A8;S100A9;SIAH2;SLC35F6;SYVN1;TNFAIP3;TNFSF10;TNFSF12;TR…
GOBP_NEGATIVE_REGULATION_OF_GLYCOLYTIC_PROCESS	15	0.4	0.00518611	0.038506	3.5626	18.7456	DDIT4;GIT1;HDAC4;PPARA;STAT3;TIGAR
GOBP_REGULATION_OF_INFLAMMATORY_RESPONSE	374	0.181818	0.000176224	0.00274833	1.5673	13.5473	ABCC1;ACE;ADAM8;AIM2;AKNA;ALOX5;AREL1;BAP1;BCL6;CCR2;CD81;CELF1;CST7;DDT;DHX9;ELF4;F12;FEM1A;FGR;FURIN;FUT7;GIT1;HLA-DRB1;ITGA2;JAK2;KLF4;LDLR;LGALS1;LILRA5;LPCAT3;LYN;MAPK13;MFHAS1;MYD88;NFKB1;NFKBIA;NFKBIZ;NKG7;NLRC3;NLRP2;OSM;PIK3AP1;PIK3CG;PLA2G10;PLCG2;PPARA;PRKCD;PTGER4;RB1;RHBDF2;RIPK1;RPS19;S100A12;S100A8;S100A9;SBNO2;SMAD3;SNX4;SNX6;SOCS3;STK39;SYK;SYT11;TLR9;TNFAIP3;TRADD;YES1;ZFP36
GOBP_RESPONSE_TO_PROTOZOAN	27	0.259259	0.0332258	0.140831	2.31653	7.88646	BATF;BCL3;CCDC88B;IRF8;MYD88;NKG7;SLC11A1
GOBP_NUCLEOSIDE_DIPHOSPHATE_METABOLIC_PROCESS	134	0.238806	6.67597e-05	0.00126514	2.06338	19.8382	ARNT;CAD;CASK;DDIT4;ENO1;ENTPD1;EP300;FOXK1;GALK1;GAPDH;GIT1;GPI;HDAC4;HIF1A;HK1;HK2;LDHA;MTOR;NME1;NME2;OGDH;PFKFB2;PFKM;PFKP;PGK1;PPARA;PRKAG2;PRXL2C;RRM1;STAT3;TIGAR;TPI1
GOBP_REGULATION_OF_RESPONSE_TO_EXTERNAL_STIMULUS	1029	0.178814	2.82148e-09	2.27077e-07	1.56355	30.7801	A2M;ABCC1;ACE;ADAM8;ADAR;AIM2;AKNA;ALOX5;ANKRD17;ANXA2;AP1G1;APOBEC3F;APOBEC3G;AREL1;BAP1;BAX;BCL6;CAMKMT;CASK;CASP8;CCDC92;CCR2;CCR4;CD14;CD300A;CD55;CD81;CEACAM1;CELF1;CERS2;CGAS;CLASP1;CSF1;CST7;CXCR4;CYBA;DDT;DHX9;DTX3L;DUSP1;ELF4;EMILIN2;EP300;F12;FCN1;FEM1A;FGFR1;FGL2;FGR;FLNA;FURIN;FUT7;GIT1;GRAMD4;HAVCR2;HERC5;HLA-DRB1;HSPD1;IFI16;ILRUN;IRAK1;IRAK3;IRF1;ITGA2;JAK2;KLF4;LAG3;LDLR;LGALS1;LI…
GOBP_NEGATIVE_REGULATION_OF_CELL_CYCLE_PROCESS	295	0.159322	0.0195429	0.0985306	1.37034	5.3925	AVEN;BABAM2;BAZ1B;BCL6;BLM;CCAR2;CDK2;CDK2AP2;CDKN1A;CDKN2D;CRY1;CUL4A;DOT1L;DTX3L;DUSP1;EZH2;FBXO31;FBXO6;FEM1B;GIGYF2;GPR132;KAT2B;KLF4;KNTC1;MAD2L1;MAD2L2;MDM2;MUC1;NABP1;NABP2;NACC2;PARP9;PML;PRKDC;PTEN;PTPN11;RB1;RBBP8;RBL1;SLFN11;SMARCA5;TAOK1;TEX14;TIMELESS;TRIM37;WAC;WEE1
GOBP_MITOTIC_G2_DNA_DAMAGE_CHECKPOINT_SIGNALING	35	0.114286	0.604452	0.80444	1.07489	0.541137	BABAM2;BLM;CDKN1A;TAOK1
GOBP_REGULATION_OF_SMALL_MOLECULE_METABOLIC_PROCESS	315	0.174603	0.0018211	0.0174842	1.50332	9.48342	ABCA2;ABCD1;ACADVL;AKT1;AKT2;ANTKMT;ARNT;ARPP19;ATP2B4;BEND3;CDA;CEACAM1;CPT1A;CRY1;DDB1;DDIT4;ELOVL5;ENO1;EP300;FABP5;FOXK1;GIT1;GSK3A;HDAC4;HIF1A;IGFBP4;KAT2B;LDLR;LPCAT3;LPGAT1;ME2;MIDN;MTOR;NCOR2;NFKB1;NOS3;NR4A3;PFKFB2;PLEK;PMAIP1;PPARA;PRKAG2;PRXL2C;RANBP2;RDH10;SIK1;SLC25A12;SLC27A4;SREBF1;STAT3;STK11;TIGAR;TRIB3;TSPO;VCP
GOBP_ORGANONITROGEN_COMPOUND_CATABOLIC_PROCESS	1361	0.161646	4.09656e-07	1.66909e-05	1.41161	20.7619	ABCA2;ABCC1;ABCD1;ACAT1;ACE;ACOT7;ADAM8;AFMID;AGAP2;AKT1;ALDH4A1;AMER1;ANXA2;APOBEC3C;APOBEC3F;APOBEC3G;APOBEC3H;AREL1;ARIH1;ASB2;ASCC3;ATP2B4;AZIN1;BAG6;BAP1;BLVRA;BTRC;CANX;CAPN2;CASP8;CCAR2;CCDC47;CD81;CDA;CDK2;CDO1;CEACAM1;CEMIP2;CLN6;CLPP;CLU;CSNK1D;CSNK2A1;CST3;CTBS;CTSA;CTSH;CTSZ;CUL2;CUL3;CUL4A;DDAH2;DDB1;DDI2;DDRGK1;DEDD;DENND3;DERL1;DESI1;DISC1;DLST;DNAJB9;DNAJC3;DPP3;DTX3L;ECE1;ECPAS;E…
GOBP_NEGATIVE_REGULATION_OF_RESPONSE_TO_STIMULUS	1599	0.162602	1.88475e-08	1.29333e-06	1.42813	25.402	A2M;ABL2;ACAA2;ADAR;AKT1;ALOX5;AMER1;ANKRD6;ANXA2;ARHGAP35;ASXL1;ATF3;ATP2B4;BAK1;BAX;BCL2L1;BCL3;BCL6;BIRC6;BTRC;CASK;CASP8;CCAR2;CCDC88C;CCR2;CD300A;CD55;CD84;CDKN2D;CEACAM1;CERS2;CFLAR;CGAS;CHP1;CHST11;CLASP1;CLU;CNOT1;CRTC3;CRY1;CSK;CSNK2A1;CST7;CTLA4;CTNNA1;CTNNBIP1;CUL3;DAG1;DDIT4;DDRGK1;DDT;DLK2;DNAJB9;DUSP1;DUSP2;DUSP5;DUSP6;DYRK1A;EIF3A;ELF4;ENO1;EZH2;EZR;F12;FAM89B;FBXW7;FEM1A;FGL2;FGR;…
GOBP_REGULATION_OF_CARBOHYDRATE_METABOLIC_PROCESS	177	0.20339	0.000724496	0.00851059	1.75517	12.6899	AKT1;AKT2;AP2A1;ARNT;ARPP19;CLTC;CRY1;DDB1;DDIT4;EP300;FOXK1;GIT1;GSK3A;GSK3B;HDAC4;HIF1A;IGFBP4;KAT2B;MIDN;MTOR;NFKB1;PFKFB2;PHLDA2;PLEK;PMAIP1;PPARA;PPP1R3B;PRKAG2;PRXL2C;RANBP2;SIK1;SLC25A12;STAT3;STK11;TGFB1;TIGAR
GOBP_CELL_CYCLE_PROCESS	1269	0.146572	0.000836515	0.00944486	1.26666	8.97587	ACTB;ACTR3;AKAP8;AKT1;AMBRA1;ANK3;ANKRD17;ARAP1;ARID1A;ARL8A;ARPP19;ATP2B4;AVEN;BABAM2;BAG6;BAZ1B;BCAT1;BCL2L1;BCL2L11;BCL6;BIRC6;BLM;CCAR2;CCND2;CCNL1;CDC14A;CDC42;CDK2;CDK2AP2;CDK4;CDK5;CDKN1A;CDKN2A;CDKN2D;CFL1;CLASP1;CLTC;CRY1;CSNK1D;CSNK2A1;CTDP1;CUL2;CUL3;CUL4A;DCTN1;DDB1;DDRGK1;DOT1L;DTX3L;DUSP1;DYNC1H1;EIF4G1;EML3;ENSA;ERCC3;EXOC8;EZH2;EZR;FAM110A;FBXO31;FBXO6;FBXW7;FEM1B;FLNA;FOXJ2;FSD1;…
GOBP_POSITIVE_REGULATION_OF_CATABOLIC_PROCESS	520	0.215385	1.18713e-10	1.33429e-08	1.87424	42.8345	ABCA2;ABCD1;ADAM8;AGO2;AKT1;AKT2;AMBRA1;AMER1;ARIH1;ARNT;ATG2A;BAG6;BAX;BCL2L11;BTG2;CAMKK2;CD81;CELF1;CLU;CNOT1;CNOT11;CNOT6L;CPT1A;CSNK1D;CSNK2A1;DDB1;DDRGK1;DHX9;DISC1;DTX3L;ELOB;EZR;FBXW7;FURIN;FYCO1;GCLC;GIGYF2;GNAI3;GSK3A;GSK3B;GTPBP1;HERPUD1;HIF1A;HMOX1;HTT;KEAP1;LARP1;LDLR;LPCAT1;LRP1;LRSAM1;MDM2;MOAP1;MSN;MTOR;NOCT;NOD1;NRDC;PABPC1;PDE12;PIM2;PIP4K2A;PIP4K2B;PLEKHN1;PPARA;PRKCD;PRXL2C;PS…
GOBP_NEGATIVE_REGULATION_OF_PHOSPHORUS_METABOLIC_PROCESS	416	0.242788	6.2872e-13	1.86301e-10	2.11415	59.3972	ABCA2;ADAR;ADNP;AKT1;ARPP19;BAK1;BAX;CD300A;CDA;CDKN1A;CDKN2A;CDKN2D;CEACAM1;CHP1;CORO1C;CSK;DDIT4;DNAJC3;DTNBP1;DUSP1;DUSP6;EIF4G1;ENSA;GADD45A;GIT1;GNAI2;GSK3A;GSK3B;HDAC4;HEXIM2;HIPK3;HMGCR;IPO5;IPO7;IQGAP1;IRAK3;JUN;KAT2B;LGALS3;LPCAT1;LPIN1;LRP1;LYN;MASTL;MFHAS1;MGAT5;MICAL1;MIDN;MVP;NCK2;NCKAP1L;NF2;NIBAN1;PAK2;PARD6A;PDPK1;PIP4K2A;PIP4K2B;PKN1;PLEC;PLEK;PPARA;PPP1R15A;PPP1R15B;PPP1R16B;PPP…
GOBP_NEGATIVE_REGULATION_OF_CATABOLIC_PROCESS	332	0.253012	5.62539e-12	1.17087e-09	2.19761	56.9263	AGAP2;AKT1;ANXA2;ATP2B4;AZIN1;BAG6;CCAR2;CLEC16A;CRTC3;CSNK2A1;CST3;CTSA;DDIT4;DDRGK1;DEDD;DFFA;DHX9;EIF4G1;EIF4G2;EIF4G3;ELAVL1;FEZ2;FLNA;FOXK1;FURIN;GIT1;GSK3A;HDAC4;HMGCR;HMOX1;HNRNPAB;IRAK3;KDM4A;LAMP3;LARP1;LARP4B;LRPPRC;MAD2L1;MAD2L2;MAPKAPK2;MCL1;MT3;MTMR2;MTOR;MYD88;NAF1;NOCT;NPC1;NQO1;PABPC1;PIK3CG;PML;PPARA;PTPN22;QRICH2;QSOX1;RBM47;ROCK1;RYBP;SF3B3;SLC11A1;SLC25A12;SLC7A5;SMAD3;SMARCC1…
GOBP_NEGATIVE_REGULATION_OF_PHOSPHORYLATION	362	0.220994	1.63667e-08	1.15306e-06	1.91402	34.3146	ADAR;ADNP;AKT1;BAK1;BAX;CD300A;CDKN1A;CDKN2A;CDKN2D;CEACAM1;CHP1;CORO1C;CSK;DDIT4;DNAJC3;DTNBP1;DUSP1;DUSP6;EIF4G1;GADD45A;GIT1;HDAC4;HEXIM2;HIPK3;HMGCR;IPO5;IPO7;IRAK3;JUN;KAT2B;LRP1;LYN;MICAL1;MIDN;MVP;NCK2;NF2;NIBAN1;PAK2;PARD6A;PDPK1;PIP4K2A;PIP4K2B;PKN1;PLEC;PPARA;PPP1R15B;PPP2R5A;PRKAG2;PRKAR1A;PRKAR2A;PRKCD;PRKDC;PRNP;PTEN;PTPN1;PTPN13;PTPN22;PTPN6;PTPRJ;RASSF2;RB1;RGS2;ROCK1;SEMA4D;SH2B3;…
GOBP_REGULATION_OF_TRANSPORT	1742	0.159587	3.47745e-08	2.1336e-06	1.40265	24.0897	ABCA2;ABL2;ACAA2;ACE;ACSL4;ACSL5;ACTB;ACTG1;ACTN4;ADAM8;AKT1;AKT2;ALOX5;ANK3;ANKFY1;ANTKMT;ANXA2;AP1G1;ARF6;ARHGDIA;ARPP19;ATP1B3;ATP2A2;ATP2B4;ATP2C1;ATP8A1;ATXN2;AZIN1;BAK1;BAP1;BAX;BCAS3;BORCS5;C12ORF4;CAB39;CAMK1;CAPN1;CASK;CCR2;CD14;CD300A;CD63;CD81;CD84;CDC42;CDK5;CEACAM1;CHP1;CLASP1;CLIC1;CLU;CPLX1;CPT1A;CRACR2A;CRY1;CSK;CXCR4;CYBA;CYBB;CYFIP1;DHX9;DIAPH1;DNAJC5;DOCK2;DTNBP1;DYNC1H1;EDEM1;…
GOBP_NEGATIVE_REGULATION_OF_DEFENSE_RESPONSE	246	0.203252	7.80772e-05	0.00143056	1.75312	16.5806	A2M;ADAR;ALOX5;CEACAM1;CST7;ELF4;FEM1A;FGL2;FGR;FURIN;GIT1;GRAMD4;HAVCR2;HLA-DRB1;IFI16;ILRUN;IRAK3;KLF4;LDLR;LPCAT3;LYN;MAPKBP1;MFHAS1;NFKB1;NLRC3;NPLOC4;PLA2G10;PPARA;PRKCD;PTGER4;PTPN22;RB1;RHBDF2;RPS19;SEC14L1;SMAD3;SOCS3;SYK;SYT11;TGFB1;TNFAIP3;TRAFD1;TTLL12;UBQLN1;UFD1;YES1;YTHDF2;YTHDF3;ZDHHC18;ZFP36
GOBP_NEGATIVE_REGULATION_OF_CELL_DEATH	993	0.176234	2.06778e-08	1.3755e-06	1.53773	27.209	ACAA2;ADAM8;ADAR;ADNP;ADNP2;AGAP2;AKT1;AKT2;AMBRA1;ANXA4;ANXA5;AREL1;ARHGAP10;ARHGDIA;ATAD3A;AVEN;BABAM2;BAG6;BAK1;BAX;BCL2L1;BCL3;BCL6;BIRC6;BNIP1;BTG2;CASP8;CAST;CCAR2;CCND2;CDK5;CDKN2D;CFL1;CFLAR;CHST11;CIAPIN1;CLU;CSF1;CSNK2A1;CTNNA1;CTSH;DDAH2;DDB1;DDRGK1;DFFA;DNAJC3;DNAJC5;DOCK8;DTNBP1;EIF4G1;ENO1;FAS;FLNA;GCLC;GCLM;GNAI2;GNAI3;GPI;GSK3B;HERPUD1;HIF1A;HIPK3;HMOX1;HSH2D;HSPA5;HSPA9;HSPD1;HTT…
GOBP_CIRCULATORY_SYSTEM_PROCESS	586	0.129693	0.200914	0.441294	1.10945	1.78053	ABCA2;ABCC1;ACE;ADM2;AKAP13;ARHGAP35;ATP2A2;ATP2A3;ATP2B4;ATP8A1;CDC42;CEACAM1;CLDN5;CTNNBIP1;CTSZ;CXCR4;CYB5R3;CYBA;ECE1;EMILIN2;F5;FABP5;FLI1;FLNA;GCLC;GCLM;GLRX3;GNA12;GNA13;GNAI2;GRK2;GSK3A;GSN;HMOX1;JAK2;KCNQ1;LRP1;MAP2K3;MDM2;MECP2;MTOR;NDST2;NOS3;PDE3A;PIK3CG;PLEC;PPARA;PRKACA;PTPRJ;RAP1GDS1;RGS2;ROCK1;SGK1;SLC16A1;SLC19A1;SLC1A4;SLC1A5;SLC22A5;SLC27A4;SLC29A1;SLC2A3;SLC38A5;SLC5A6;SLC7A1;…
GOBP_RIBOSE_PHOSPHATE_METABOLIC_PROCESS	470	0.191489	2.02226e-06	6.76057e-05	1.65601	21.7125	ABCD1;ACACA;ACAT1;ACLY;ACOT7;ACOT9;ACSL4;ACSL5;ACSL6;ADCY3;ADCY9;ANTKMT;ARNT;ATIC;ATP5F1B;ATP5ME;BEND3;CAD;CASK;CDA;CTPS1;DDIT4;DLAT;DLST;DMAC2L;ELOVL1;ELOVL5;ELOVL6;ENO1;EP300;FAR1;FOXK1;G6PD;GALK1;GAPDH;GART;GIT1;GMPS;GNAI3;GPI;GTPBP1;HDAC4;HIF1A;HK1;HK2;HMGCR;HMGCS1;HPRT1;IMPDH1;LDHA;LDHC;MCCC2;MT-ND3;MT-ND6;MTHFD1;MTOR;NADK;NME1;NME2;NT5C2;NUDT14;NUDT19;NUDT8;OGDH;OPA1;PAICS;PANK3;PDE4A;PFAS;…
GOBP_NEGATIVE_REGULATION_OF_MEMBRANE_PERMEABILITY	21	0.238095	0.0925647	0.279793	2.17167	5.16825	ACAA2;BAK1;GCLC;HK2;SLC35F6
GOBP_BIOLOGICAL_PROCESS_INVOLVED_IN_INTERSPECIES_INTERACTION_BETWEEN_ORGANISMS	1646	0.1774	9.21661e-14	3.5343e-11	1.57787	47.3601	A2M;ACE;ACTG1;ACTR3;ADAM15;ADAM8;ADAR;AIM2;AKAP8;AKT1;ALYREF;ANKHD1;ANKRD17;AP1G1;AP1S1;APOBEC3C;APOBEC3F;APOBEC3G;APOBEC3H;APOL1;ARID5A;ATAD3A;BAK1;BATF;BAX;BCL2L1;BCL3;C1S;CAPN2;CASP7;CASP8;CASP9;CCDC88B;CCDC92;CCNK;CCNT1;CCR4;CD14;CD300A;CD55;CD58;CD81;CD84;CDC42;CDK4;CEACAM1;CFD;CFL1;CGAS;CHUK;CLU;CNP;COTL1;CSF1;CTDP1;CXCR4;CYBA;CYBB;CYBC1;DAG1;DDB1;DDIT4;DDX21;DHX9;DNAJC3;DTX3L;EMILIN2;ENO1;…
GOBP_REGULATION_OF_CELL_CYCLE_PHASE_TRANSITION	426	0.185446	2.7404e-05	0.000620301	1.60066	16.8147	ACTB;AKT1;AMBRA1;ANKRD17;ARID1A;ATP2B4;AVEN;BABAM2;BLM;CCAR2;CCND2;CDC14A;CDK2;CDK2AP2;CDK4;CDKN1A;CDKN2A;CDKN2D;CRY1;CUL3;CUL4A;DDB1;DDRGK1;DOT1L;DTX3L;DUSP1;EIF4G1;ERCC3;EZH2;FBXO31;FBXO6;FBXW7;FEM1B;GIGYF2;GPR132;KLF4;KLHL18;KNTC1;MAD2L1;MAD2L2;MDM2;MECP2;MUC1;NABP1;NABP2;NACC2;NEK6;PARP9;PKD1;PLCG2;PML;PPP1R9B;PRKDC;PSME3;PTEN;PTPN11;PTPN6;RAB11A;RB1;RBBP8;RBL1;RCC2;RDX;RRM1;SIN3A;SLFN11;SMAR…
GOBP_REGULATION_OF_RESPONSE_TO_DNA_DAMAGE_STIMULUS	309	0.190939	0.000119753	0.00200687	1.64627	14.866	ACTB;ARID1A;ATXN7L3;BABAM2;BAZ1B;BCL2L1;CASP9;CCAR2;CDKN2D;CGAS;CLU;CRY1;CUL4A;DHX9;DYRK1A;FEM1B;HIC1;INO80D;KAT2B;KLHL15;KMT5A;MAD2L2;MCL1;MDM2;MIF;MUC1;NACC2;NSD2;PMAIP1;PML;POLH;PRKCD;PRKDC;RBBP8;RMI2;RTEL1;RUVBL1;RUVBL2;SF3B3;SHLD2;SMARCA2;SMARCA4;SMARCA5;SMARCC1;SMARCD2;SMARCD3;SMG1;SPIRE1;TADA3;TAF4;TAF5L;TIGAR;TIMELESS;TRIP12;TRRAP;UBE2V1;UBE2V2;UBR5;USP22
GOBP_INTRINSIC_APOPTOTIC_SIGNALING_PATHWAY_IN_RESPONSE_TO_DNA_DAMAGE	103	0.262136	4.37276e-05	0.000910736	2.26754	22.7605	AEN;BAG6;BAK1;BAX;BCL2L1;BCL2L11;BCL3;CASP9;CCAR2;CDKN1A;CDKN2D;CIDEB;CLU;DDIT4;EP300;HIC1;HIPK1;HMOX1;IFI16;MCL1;MIF;MOAP1;MUC1;NACC2;PHLDA3;PML;PRKDC
GOBP_NEGATIVE_REGULATION_OF_NUCLEOTIDE_METABOLIC_PROCESS	23	0.347826	0.00352607	0.0290233	3.0742	17.3618	CDA;DDIT4;GIT1;HDAC4;PPARA;STAT3;TIGAR;TSPO
GOBP_MEMBRANE_ORGANIZATION	800	0.17125	3.62663e-06	0.000111519	1.48459	18.5978	ABCA2;ABCC1;ABCD1;ACAA2;AFG3L2;AKT1;AKT2;ANK3;ANKFY1;ANXA2;AP3D1;AP3M2;ASAP1;ATG2A;ATP11A;ATP2A2;ATP2C1;ATP8A1;ATP8B2;BAG6;BAK1;BAX;BCL2L1;BCL2L11;BLOC1S6;BNIP1;CASP7;CCDC47;CD300A;CDC42;CERT1;CHP1;CLU;CNP;CORO1C;CPLX1;CSNK1D;CUL3;CXCR4;DBNL;DCTN1;DOCK2;ESYT1;EXOC8;GAK;GBA2;GBF1;GCLC;GNAI3;GPHN;GRAMD1B;GSK3A;GSK3B;GSN;HK2;HSPA4;HSPA9;ITGA2;ITGAM;ITGB2;KCNN4;LEMD2;LETM1;LMNB1;LPCAT3;LPIN1;MBP;MFN2…
GOBP_NUCLEOBASE_CONTAINING_SMALL_MOLECULE_METABOLIC_PROCESS	667	0.176912	3.59039e-06	0.00011094	1.53191	19.2059	ABCD1;ACACA;ACAT1;ACLY;ACOT7;ACOT9;ACSL4;ACSL5;ACSL6;ADCY3;ADCY9;AFMID;ANTKMT;APOBEC3C;APOBEC3F;APOBEC3G;APOBEC3H;ARNT;ATIC;ATP5F1B;ATP5ME;BEND3;CAD;CASK;CDA;CNP;CTPS1;DDIT4;DLAT;DLST;DMAC2L;DPAGT1;ELOVL1;ELOVL5;ELOVL6;ENO1;ENTPD1;EP300;FAR1;FOXK1;FUT8;G6PD;GALK1;GAPDH;GART;GIT1;GMDS;GMPS;GNAI3;GNE;GNPDA1;GPI;GSK3A;GTPBP1;HDAC4;HIF1A;HK1;HK2;HMGCR;HMGCS1;HPRT1;IDH2;IMPDH1;KCNAB2;LDHA;LDHC;MAPK1;M…
GOBP_DNA_INTEGRITY_CHECKPOINT_SIGNALING	132	0.166667	0.0589471	0.20738	1.444	4.08812	BABAM2;BLM;CCAR2;CDK2;CDKN1A;CRY1;CUL4A;DOT1L;DTX3L;FBXO31;FBXO6;FEM1B;GIGYF2;MDM2;MUC1;PARP9;PML;PRKDC;PTPN11;TAOK1;TIMELESS;WAC
GOBP_REGULATION_OF_ATP_METABOLIC_PROCESS	71	0.253521	0.0011926	0.0125194	2.2032	14.8311	ANTKMT;ARNT;BEND3;DDIT4;ENO1;EP300;GIT1;HDAC4;HIF1A;MTOR;PPARA;PRKAG2;PRXL2C;SLC25A12;STAT3;TIGAR;TSPO;VCP
GOBP_REGULATION_OF_RESPONSE_TO_STRESS	1442	0.193481	4.35466e-18	5.6776e-15	1.72922	69.126	A2M;ABCC1;ABCD1;ACE;ACTB;ACTG1;ADAM8;ADAR;AIM2;AKNA;AKT1;ALOX5;ANKRD17;ANKRD6;ANXA2;AP1G1;APOBEC3F;APOBEC3G;AREL1;ARID1A;ATP2B4;ATXN7L3;BABAM2;BAG6;BAK1;BAP1;BAX;BAZ1B;BCL2L1;BCL2L11;BCL6;CASK;CASP8;CASP9;CCAR2;CCDC92;CCR2;CD14;CD300A;CD81;CDKN2D;CEACAM1;CELF1;CERS2;CGAS;CLASP1;CLU;CRY1;CST7;CUL4A;CXCR4;CYBA;DDRGK1;DDT;DHFR;DHX9;DNAJB9;DTX3L;DUSP1;DYRK1A;EIF2AK1;EIF4G1;ELF4;EMILIN2;ENO1;EP300;ERN…
GOBP_REGULATION_OF_MITOTIC_CELL_CYCLE_PHASE_TRANSITION	329	0.197568	1.86462e-05	0.000455261	1.705	18.5672	ACTB;AKT1;AMBRA1;ANKRD17;ARID1A;AVEN;BABAM2;BLM;CCND2;CDC14A;CDK2;CDK2AP2;CDK4;CDKN1A;CDKN2A;CDKN2D;CUL3;CUL4A;DDB1;DUSP1;EIF4G1;ERCC3;EZH2;FBXO31;GIGYF2;GPR132;KLF4;KLHL18;KNTC1;MAD2L1;MAD2L2;MDM2;MECP2;MUC1;NABP1;NABP2;NACC2;NEK6;PKD1;PML;PPP1R9B;PRKDC;PSME3;PTEN;PTPN6;RAB11A;RB1;RBBP8;RBL1;RCC2;RDX;RRM1;SIN3A;SLFN11;SMARCA2;SMARCA4;SMARCC1;SMARCD2;SMARCD3;TAOK1;TEX14;TFDP1;TMOD3;WAC;WEE1
GOBP_SIGNAL_TRANSDUCTION_IN_RESPONSE_TO_DNA_DAMAGE	184	0.173913	0.0155384	0.0825551	1.50041	6.24838	BABAM2;BATF;BCL3;BLM;CASP9;CCAR2;CDK2;CDKN1A;CRY1;CUL4A;DOT1L;DTX3L;DYRK1A;FBXO31;FBXO6;FEM1B;GADD45A;GIGYF2;HIC1;KMT5A;MAD2L2;MDM2;MIF;MUC1;MYO6;PARP9;PMAIP1;PML;PRKDC;PTPN11;TAOK1;WAC
GOBP_REGULATION_OF_MITOCHONDRIAL_OUTER_MEMBRANE_PERMEABILIZATION_INVOLVED_IN_APOPTOTIC_SIGNALING_PATHWAY	26	0.230769	0.077567	0.250273	2.08264	5.3245	ACAA2;BAK1;GCLC;GSK3A;GSK3B;SLC35F6
GOBP_ADP_METABOLIC_PROCESS	94	0.276596	2.19469e-05	0.000522159	2.39325	25.6721	ARNT;DDIT4;ENO1;EP300;FOXK1;GALK1;GAPDH;GIT1;GPI;HDAC4;HIF1A;HK1;HK2;LDHA;MTOR;OGDH;PFKFB2;PFKM;PFKP;PGK1;PPARA;PRKAG2;PRXL2C;STAT3;TIGAR;TPI1
GOBP_ORGANIC_ACID_METABOLIC_PROCESS	954	0.15304	0.000506209	0.0063495	1.32128	10.0266	ABCC1;ABCC10;ABCD1;ABHD2;ABHD3;ACAA2;ACACA;ACADVL;ACAT1;ACLY;ACOT7;ACOX1;ACSL4;ACSL5;ACSL6;ACY1;ADIPOR2;AFMID;AKT1;AKT2;ALDH18A1;ALDH3A2;ALDH4A1;ALOX5;ARNT;ATIC;ATP2B4;AZIN1;BCAT1;CAD;CDO1;CEACAM1;CHST12;CPT1A;CS;CTPS1;DALRD3;DDAH2;DDIT4;DGLUCY;DHFR;DLAT;DLST;DSEL;ELOVL1;ELOVL5;ELOVL6;ENO1;EP300;ETFA;FABP5;FASN;FOXK1;GALK1;GAPDH;GART;GATD1;GBA2;GCLC;GCLM;GIT1;GLUD1;GLUL;GMPS;GNE;GNPDA1;GPAT2;GPI;…
GOBP_INTRINSIC_APOPTOTIC_SIGNALING_PATHWAY	295	0.230508	3.4325e-08	2.1336e-06	1.9943	34.2768	AEN;AIFM1;AKT1;ATP2A3;BAG6;BAK1;BAX;BCL2L1;BCL2L11;BCL3;CASP9;CCAR2;CDKN1A;CDKN2D;CIDEB;CLU;CUL2;CUL3;CUL4A;CYCS;DDIT4;ENO1;EP300;ERN1;ERO1A;FBXW7;HERPUD1;HIC1;HIF1A;HIPK1;HMOX1;HYOU1;IFI16;JAK2;JMY;MAP3K5;MCL1;MDM2;MIF;MOAP1;MUC1;MYBBP1A;NACC2;NCK2;OPA1;P4HB;PHLDA3;PLAGL2;PLAUR;PMAIP1;PML;PPIF;PPP1R13B;PPP1R15A;PRKCD;PRKDC;PTPN1;S100A8;S100A9;STK11;STK24;SYVN1;TNFRSF10B;TP53BP2;TRAF2;TRIB3;UBQLN…
GOBP_NEGATIVE_REGULATION_OF_BLOOD_PRESSURE	50	0.06	0.944404	0.983478	0.587012	0.0335778	ADM2;NOS3;PPARA
GOBP_REGULATION_OF_CELL_CYCLE_PROCESS	714	0.154062	0.00189932	0.0180917	1.32654	8.31245	ACTB;AKT1;AMBRA1;ANKRD17;ARID1A;ATP2B4;AVEN;BABAM2;BAZ1B;BCL2L1;BCL6;BIRC6;BLM;CCAR2;CCND2;CCNL1;CDC14A;CDC42;CDK2;CDK2AP2;CDK4;CDKN1A;CDKN2A;CDKN2D;CLTC;CRY1;CSNK2A1;CUL3;CUL4A;DCTN1;DDB1;DDRGK1;DOT1L;DTX3L;DUSP1;DYNC1H1;EIF4G1;EML3;ERCC3;EZH2;FBXO31;FBXO6;FBXW7;FEM1B;FSD1;GIGYF2;GIT1;GPR132;KAT2B;KIF3B;KLF4;KLHL18;KLHL21;KNTC1;MAD2L1;MAD2L2;MARK4;MDM2;MECP2;MUC1;MYBBP1A;NABP1;NABP2;NACC2;NAT10;…
GOBP_NEGATIVE_REGULATION_OF_INFLAMMATORY_RESPONSE	151	0.192053	0.00536511	0.0395474	1.65919	8.67398	ALOX5;CST7;ELF4;FEM1A;FGR;FURIN;GIT1;HLA-DRB1;KLF4;LDLR;LPCAT3;LYN;MFHAS1;NFKB1;NLRC3;PLA2G10;PPARA;PRKCD;PTGER4;RB1;RHBDF2;RPS19;SMAD3;SOCS3;SYK;SYT11;TNFAIP3;YES1;ZFP36
GOBP_APOPTOTIC_PROCESS	1878	0.171991	2.39817e-13	8.22823e-11	1.53324	44.5543	ABL2;ACAA2;ACE;ACIN1;ACTB;ACTN4;ADAM15;ADAM8;ADAR;ADNP;AEN;AGAP2;AIFM1;AIM2;AIMP2;AKT1;AKT2;AMBRA1;ANP32E;ANXA4;ANXA5;AREL1;ARF6;ARHGAP10;ARHGDIA;ATAD3A;ATF3;ATG4D;ATP2A2;ATP2A3;AVEN;BABAM2;BAG6;BAK1;BAP1;BAX;BCL2L1;BCL2L11;BCL3;BCL6;BIRC6;BMPR1A;BNIP1;BTG2;CALHM2;CAPN2;CASP7;CASP8;CASP9;CAST;CCAR2;CCND2;CCNL1;CD14;CD248;CDCA7;CDK5;CDKN1A;CDKN2A;CDKN2D;CFL1;CFLAR;CHST11;CIAPIN1;CIDEB;CLU;CSNK2A1;…
GOBP_CARBOHYDRATE_CATABOLIC_PROCESS	161	0.236025	1.93545e-05	0.000467304	2.03816	22.1193	ARNT;CTBS;DDIT4;ENO1;EP300;FOXK1;FUT10;FUT7;FUT8;GALK1;GAPDH;GIT1;GPD2;GPI;GSK3A;HDAC4;HIF1A;HK1;HK2;LDHA;MAN2B2;MTOR;NAGA;NEU1;OGDH;PFKFB2;PFKM;PFKP;PGK1;PGM2;PPARA;PPP1R3B;PRKAG2;PRXL2C;SLC25A12;STAT3;TIGAR;TPI1
GOBP_PYRUVATE_METABOLIC_PROCESS	112	0.303571	1.14645e-07	5.74903e-06	2.62385	41.9329	ARNT;DDIT4;DLAT;ENO1;EP300;FOXK1;GALK1;GAPDH;GIT1;GPI;HDAC4;HIF1A;HK1;HK2;LDHA;LDHC;ME2;MTOR;NR4A3;OGDH;PCK2;PFKFB2;PFKM;PFKP;PGK1;PPARA;PRKAG2;PRXL2C;SLC16A1;SLC16A3;STAT3;TIGAR;TPI1;VDAC1
GOBP_INFLAMMATORY_RESPONSE	795	0.186164	7.5603e-09	5.73089e-07	1.62189	30.3299	A2M;ABCC1;ABCD1;ACE;ADAM8;ADGRE5;AIM2;AKNA;AKT1;ALOX5;AREL1;ATRN;BAP1;BCL6;CCR2;CCR4;CD14;CD81;CDO1;CELF1;CHUK;CLU;CSF1;CST7;CTNNBIP1;CUL3;CXCR4;CYBA;CYBB;DDT;DHX9;EIF2AK1;ELF4;EZH2;F12;FASN;FEM1A;FGR;FOS;FPR1;FURIN;FUT7;GIT1;GPR68;HAVCR2;HDAC4;HDAC9;HIF1A;HK1;HLA-DRB1;HMOX1;HSPG2;IFI16;IFNGR1;IFNGR2;IGFBP4;IL18R1;IRF5;ITGA2;ITGAL;ITGAM;ITGB2;JAK2;JUN;KLF4;KPNA6;LDLR;LGALS1;LILRA5;LPCAT3;LRP1;LTB…
GOBP_CARBOHYDRATE_DERIVATIVE_METABOLIC_PROCESS	1096	0.163321	2.73016e-06	8.72446e-05	1.41992	18.1908	ABCA2;ABCD1;ABO;ACACA;ACAT1;ACLY;ACOT7;ACOT9;ACSL4;ACSL5;ACSL6;ADCY3;ADCY9;AGO2;ANTKMT;AP2A1;APOBEC3C;APOBEC3F;APOBEC3G;APOBEC3H;ARNT;ATIC;ATP5F1B;ATP5ME;B3GNT2;B3GNT9;B4GALT5;BAX;BEND3;CAD;CANT1;CASK;CDA;CEMIP2;CHP1;CHPF;CHPF2;CHST11;CHST12;CHSY1;CLN6;CLTC;CREM;CST3;CTBS;CTPS1;DDIT4;DLAT;DLST;DMAC2L;DPAGT1;DPY19L1;DSEL;EDEM1;EDEM2;ELOVL1;ELOVL5;ELOVL6;ENO1;EP300;FAR1;FBXO6;FOXK1;FUCA2;FUT10;FUT1…
GOBP_CELLULAR_RESPONSE_TO_DNA_DAMAGE_STIMULUS	862	0.172854	7.82402e-07	2.94566e-05	1.5014	21.111	ACTB;AEN;ARID1A;ASCC1;ASCC3;ATMIN;ATXN7L3;BABAM2;BAG6;BAK1;BATF;BAX;BAZ1B;BCL2L1;BCL2L11;BCL3;BCL6;BLM;BTG2;CASP9;CBX5;CCAR2;CCNK;CDK2;CDKN1A;CDKN2D;CGAS;CHAF1A;CHAF1B;CHD4;CIDEB;CLU;CRY1;CTLA4;CUL4A;DDB1;DDIT4;DHX9;DOT1L;DTX3L;DYRK1A;EEPD1;EP300;ERCC3;FANCE;FBXO31;FBXO6;FBXW7;FEM1B;GADD45A;GIGYF2;HIC1;HIPK1;HMOX1;HUWE1;IFI16;INO80D;JMY;KAT2B;KLHL15;KMT5A;LYN;MAD2L2;MAPK1;MAPKAPK2;MASTL;MCL1;MCM6…
GOBP_REGULATION_OF_ORGANELLE_ORGANIZATION	1178	0.193548	6.78983e-15	3.436e-12	1.71298	55.8832	ABI3;ABL2;ACAA2;ACTB;ACTG1;ADD1;ADD2;AKAP13;AKT1;AKT2;AMBRA1;ANXA2;AP1AR;ARAP1;ARF6;ARHGAP17;ARHGAP35;ARHGDIA;ARID1A;ARMH3;ARPC3;ARPC5L;ATG2A;ATL3;ATMIN;BAK1;BAX;BAZ1B;BCAS3;BCL2L1;BCL2L11;BICD2;CAMKK2;CAMSAP1;CAPN2;CAPZA1;CARMIL2;CDC42;CDK2;CDK2AP2;CDK5;CFL2;CIDEB;CLASP1;CLEC16A;CLIP1;CLTC;CLU;CNOT1;CNOT6L;COTL1;CPLX1;CUL3;CYFIP1;DCTN1;DIAPH1;DUSP1;DYNC1H1;DYRK1A;EML2;EML3;EP300;EZR;FBXW7;FEZ2;F…
GOBP_INTRACELLULAR_TRANSPORT	1574	0.191868	5.1206e-19	1.11271e-15	1.72146	72.5007	ABCA2;ABCB10;ABCD1;ACAA2;ACTN4;AGAP2;AIFM1;AKAP13;AKT1;AKT2;ALYREF;ANK3;ANKFY1;ANXA2;AP1AR;AP1G1;AP1S1;AP2A1;AP2A2;AP2B1;AP3D1;AP3M2;AP4S1;AP5B1;ARCN1;ARF6;ARL5B;ARL8A;ATL3;ATP2A2;ATP2A3;ATXN1;BAG6;BAK1;BAP1;BAX;BCAS3;BCL2L1;BCL2L11;BCL3;BICD2;BICDL1;BLOC1S6;BORCS5;CAMK1;CCDC88B;CCDC88C;CD63;CD81;CDC42;CDK5;CDKN1A;CERT1;CHP1;CLEC16A;CLTC;CLU;CNP;COPA;COPG1;COPZ2;CORO1C;CORO7;CPT1A;CREB3L2;CSNK1D;…
GOBP_DEFENSE_RESPONSE	1717	0.176471	5.76735e-14	2.34984e-11	1.57182	47.9154	A2M;ABCC1;ABCD1;ABI3;ACE;ACTG1;ACTR3;ADAM15;ADAM8;ADAR;ADGRE5;AIM2;AKAP8;AKNA;AKT1;ALOX5;ANKHD1;ANKRD17;AP1G1;APOBEC3C;APOBEC3F;APOBEC3G;APOBEC3H;APOL1;AREL1;ARID5A;ATAD3A;ATRN;BAP1;BATF;BCL2L1;BCL3;BCL6;C1S;CASP7;CASP8;CCDC88B;CCDC92;CCR2;CCR4;CD14;CD300A;CD55;CD58;CD81;CD83;CD84;CDC42;CDO1;CEACAM1;CELF1;CFD;CGAS;CHUK;CLU;COTL1;CSF1;CST3;CST7;CTNNBIP1;CUL3;CXCR4;CYBA;CYBB;CYBC1;DDIT4;DDT;DDX21;D…
GOBP_MITOTIC_CELL_CYCLE_PHASE_TRANSITION	439	0.18451	2.62778e-05	0.000601337	1.59273	16.7982	ACTB;AKT1;AMBRA1;ANKRD17;ARID1A;ARPP19;AVEN;BABAM2;BCAT1;BLM;CCND2;CDC14A;CDK2;CDK2AP2;CDK4;CDK5;CDKN1A;CDKN2A;CDKN2D;CLASP1;CTDP1;CUL2;CUL3;CUL4A;DDB1;DUSP1;EIF4G1;ENSA;ERCC3;EZH2;FBXO31;GIGYF2;GPR132;GSPT1;KLF11;KLF4;KLHL18;KNTC1;MAD2L1;MAD2L2;MASTL;MDM2;MECP2;MUC1;NABP1;NABP2;NACC2;NEK6;PHF8;PIM2;PKD1;PML;PPP1R9B;PRKDC;PSME3;PTEN;PTPN6;RAB11A;RB1;RBBP8;RBL1;RCC2;RDX;RPS6KB1;RRM1;SIN3A;SLFN11;S…
GOBP_ORGANOPHOSPHATE_METABOLIC_PROCESS	1010	0.170297	2.96489e-07	1.25507e-05	1.48265	22.2861	ABCA2;ABCD1;ABHD3;ACACA;ACAT1;ACLY;ACOT7;ACOT9;ACSL4;ACSL5;ACSL6;ADCY3;ADCY9;AFMID;AGPAT2;AGPAT3;AGPAT4;ANTKMT;ARNT;ATIC;ATP5F1B;ATP5ME;BEND3;CAD;CAPN2;CASK;CDA;CDS2;CHP1;CNP;CTPS1;DDIT4;DGKH;DLAT;DLST;DMAC2L;ELOVL1;ELOVL5;ELOVL6;ENO1;ENTPD1;EP300;ETNK1;FABP5;FAR1;FOXK1;G6PD;GALK1;GAPDH;GART;GDE1;GIT1;GMPS;GNAI3;GPAT2;GPD2;GPHN;GPI;GTPBP1;HDAC4;HIF1A;HK1;HK2;HMGCR;HMGCS1;HPRT1;IDH2;IDI1;IMPDH1;IN…
GOBP_CELL_CYCLE_G2_M_PHASE_TRANSITION	149	0.14094	0.222965	0.473494	1.22135	1.83293	AKAP8;ARPP19;AVEN;BABAM2;BLM;CDK2;CDK4;CDKN1A;ENSA;GPR132;MASTL;MECP2;NABP1;NABP2;RAB11A;RBBP8;RCC2;RRM1;SIN3A;TAOK1;WEE1
GOBP_REGULATION_OF_CELL_CYCLE	1100	0.158182	2.51043e-05	0.000580337	1.37191	14.532	ACTB;AKT1;AKT2;AMBRA1;ANKRD17;ARID1A;ATP2B4;AVEN;BABAM2;BAK1;BAP1;BAX;BAZ1B;BCL2L1;BCL2L11;BCL6;BIRC6;BLM;BOP1;BTG2;BTG3;BTRC;CCAR2;CCND2;CCNK;CCNL1;CCNT1;CDC14A;CDC42;CDK2;CDK2AP2;CDK4;CDK5;CDKN1A;CDKN2A;CDKN2D;CLTC;CRY1;CSNK2A1;CUL3;CUL4A;DCTN1;DDB1;DDRGK1;DOT1L;DTX3L;DUSP1;DYNC1H1;EIF4G1;EIF4G2;EML3;ERCC3;EZH2;FBXO31;FBXO6;FBXW7;FEM1B;FSD1;GADD45A;GBF1;GIGYF2;GIT1;GPR132;HCFC1;HERC5;HEXIM2;INO…
GOBP_REGULATION_OF_MITOCHONDRIAL_MEMBRANE_PERMEABILITY_INVOLVED_IN_APOPTOTIC_PROCESS	45	0.2	0.0765398	0.249982	1.77337	4.55746	ACAA2;BAK1;BAX;BCL2L11;GCLC;GSK3A;GSK3B;MOAP1;SLC35F6
GOBP_POSITIVE_REGULATION_OF_PROTEIN_CATABOLIC_PROCESS	208	0.211538	7.81226e-05	0.00143056	1.82515	17.2608	ABCA2;ADAM8;AKT1;AMER1;ARIH1;BAG6;CD81;CLU;CSNK1D;CSNK2A1;DDB1;DDRGK1;ELOB;EZR;FBXW7;FURIN;GCLC;GSK3A;GSK3B;HERPUD1;KEAP1;LDLR;LPCAT1;LRP1;MDM2;MSN;NRDC;PSMC5;RDX;RNF19A;RNF19B;RNF40;SH3RF3;SOCS4;TAF1;TIPARP;TNFAIP3;TNFSF12;TRIB2;TRIB3;UBQLN1;UBR3;USP5;VCP
GOBP_CELL_CYCLE_CHECKPOINT_SIGNALING	188	0.159574	0.0521736	0.194953	1.37674	4.06576	BABAM2;BLM;CCAR2;CDK2;CDKN1A;CRY1;CUL4A;DOT1L;DTX3L;DUSP1;FBXO31;FBXO6;FEM1B;GIGYF2;KNTC1;MAD2L1;MAD2L2;MDM2;MUC1;NABP1;NABP2;PARP9;PML;PRKDC;PTPN11;RBBP8;TAOK1;TEX14;TIMELESS;WAC
GOBP_REGULATION_OF_CELLULAR_RESPONSE_TO_STRESS	706	0.196884	5.18288e-10	5.04287e-08	1.71649	36.6993	ABCD1;ACTB;AKT1;ALOX5;ANKRD6;ARID1A;ATXN7L3;BABAM2;BAG6;BAK1;BAX;BAZ1B;BCL2L1;BCL2L11;CASP9;CCAR2;CDKN2D;CERS2;CGAS;CLU;CRY1;CUL4A;DDRGK1;DHFR;DHX9;DNAJB9;DUSP1;DYRK1A;EIF2AK1;EIF4G1;ENO1;EP300;ERN1;EZR;FAS;FBXW7;FEM1B;FLNA;FUT8;GADD45A;GSK3B;HERPUD1;HIC1;HIF1A;HIPK3;HSPA5;HYOU1;INO80D;KAT2B;KLF4;KLHL15;KMT5A;LETM1;LPCAT3;LYN;MAD2L2;MAP2K2;MAP2K4;MAP3K5;MAPK1;MAPK8IP3;MAPKAP1;MAPKAPK2;MAPKBP1;MCL…
GOBP_SMALL_MOLECULE_METABOLIC_PROCESS	1808	0.14823	2.68943e-05	0.00061302	1.29202	13.5967	ABCA2;ABCC1;ABCC10;ABCD1;ABHD2;ABHD3;ACAA2;ACACA;ACADVL;ACAT1;ACLY;ACOT7;ACOT9;ACOX1;ACSL4;ACSL5;ACSL6;ACY1;ADCY3;ADCY9;ADIPOR2;AFMID;AHCY;AKT1;AKT2;ALDH18A1;ALDH3A2;ALDH4A1;ALOX5;ANTKMT;APOBEC3C;APOBEC3F;APOBEC3G;APOBEC3H;APOL1;ARNT;ARPP19;ATF3;ATIC;ATP2B4;ATP5F1B;ATP5ME;AZIN1;BCAT1;BEND3;CAD;CASK;CDA;CDO1;CEACAM1;CHST12;CLN6;CNP;CPT1A;CRY1;CS;CTPS1;CYB5R3;DALRD3;DDAH2;DDB1;DDIT4;DGLUCY;DHFR;DLA…
GOBP_NEGATIVE_REGULATION_OF_RESPONSE_TO_EXTERNAL_STIMULUS	401	0.167082	0.00200774	0.0189688	1.43795	8.93073	A2M;ADAR;ALOX5;ANXA2;CASK;CEACAM1;CERS2;CLASP1;CST7;DDT;DUSP1;ELF4;F12;FEM1A;FGL2;FGR;FURIN;GIT1;GRAMD4;HAVCR2;HLA-DRB1;IFI16;ILRUN;IRAK3;KLF4;LDLR;LPCAT3;LYN;MAPKBP1;MFHAS1;MIF;NFKB1;NLRC3;NOS3;NOTCH1;NPLOC4;PLA2G10;PLAUR;PLXNA3;PPARA;PRKCD;PTEN;PTGER4;PTPN22;RB1;RHBDF2;RPS19;SEC14L1;SEMA4B;SEMA4D;SH2B3;SMAD3;SOCS3;SYK;SYT11;TGFB1;TNFAIP3;TRAFD1;TTLL12;UBASH3B;UBQLN1;UFD1;YES1;YTHDF2;YTHDF3;ZDHH…
GOBP_REGULATION_OF_CELLULAR_CARBOHYDRATE_METABOLIC_PROCESS	146	0.191781	0.00626776	0.0444112	1.65736	8.40669	AKT1;AKT2;ARPP19;CRY1;DDB1;DDIT4;EP300;FOXK1;GIT1;GSK3A;GSK3B;HDAC4;IGFBP4;KAT2B;MIDN;MTOR;PFKFB2;PHLDA2;PLEK;PMAIP1;PPARA;PPP1R3B;RANBP2;SIK1;SLC25A12;STAT3;STK11;TIGAR
GOBP_MITOTIC_CELL_CYCLE_CHECKPOINT_SIGNALING	140	0.142857	0.211741	0.455858	1.23917	1.92367	BABAM2;BLM;CDK2;CDKN1A;DUSP1;FBXO31;GIGYF2;KNTC1;MAD2L1;MAD2L2;MDM2;MUC1;NABP1;NABP2;PML;PRKDC;RBBP8;TAOK1;TEX14;WAC
GOBP_MACROMOLECULE_CATABOLIC_PROCESS	1371	0.175784	4.52567e-11	6.14642e-09	1.54917	36.8992	ABCA2;ADAM8;AGAP2;AGO2;AIFM1;AKT1;AMER1;ANXA2;AREL1;ARIH1;ASB2;ASCC3;AZIN1;BAG6;BAP1;BAX;BTG2;BTRC;CANX;CAPN1;CAPN2;CASP8;CCAR2;CCDC47;CD81;CDK2;CDK5;CEACAM1;CELF1;CEMIP2;CLN6;CLPP;CLU;CNOT1;CNOT11;CNOT6L;CSNK1D;CSNK2A1;CST3;CTBS;CTSA;CTSH;CTSZ;CUL2;CUL3;CUL4A;DDB1;DDI2;DDRGK1;DDX49;DEDD;DENND3;DERL1;DESI1;DFFA;DHX9;DISC1;DNAJB9;DNAJC3;DNASE1L1;DPP3;DTX3L;ECPAS;EDC4;EDEM1;EDEM2;EIF4A3;ELAVL1;ELOB…
GOBP_REGULATION_OF_MITOCHONDRIAL_MEMBRANE_PERMEABILITY	58	0.241379	0.00643994	0.0454351	2.10834	10.6371	ACAA2;BAK1;BAX;BCL2L1;BCL2L11;CNP;GCLC;GSK3A;GSK3B;HK2;MOAP1;PMAIP1;PPIF;SLC35F6
GOBP_REGULATION_OF_CELLULAR_LOCALIZATION	946	0.182875	1.56964e-09	1.36433e-07	1.59818	32.399	ABCA2;ABI3;ACSL4;ACTB;ADAM8;AKT1;AKT2;ALOX5;ANK3;ANXA2;ARF6;ARHGDIA;ATP2B4;ATP2C1;BAK1;BAP1;BAX;BCAS3;BCL2L1;BORCS5;CAMK1;CD81;CDK5;CHP1;CLSTN3;CLTC;CNPY4;CPLX1;CPT1A;CSK;CTNNA1;DAG1;DDRGK1;DHX9;DTX3L;DYNC1H1;EDEM1;EDEM2;EIPR1;ENSA;EZR;FBXW7;FLNA;GBF1;GDI2;GIPR;GLUD1;GLUL;GNL3;GNL3L;GPR68;GSK3A;GSK3B;GSN;HIF1A;HLA-DRB1;HMGCR;HNRNPAB;HUWE1;ILRUN;IPO5;ITGA3;ITGAM;ITGB2;JAK2;KCNAB2;KCNN4;LCP1;LGALS3…
GOBP_REGULATION_OF_INTRACELLULAR_TRANSPORT	329	0.218845	1.26618e-07	6.20617e-06	1.89299	30.0647	ABCA2;AKT2;ANK3;ANXA2;BAP1;BCAS3;BORCS5;CAMK1;CD81;CDK5;CHP1;DHX9;DYNC1H1;EDEM1;EDEM2;EIPR1;EZR;FBXW7;FLNA;GSK3A;GSK3B;HUWE1;IPO5;ITGAM;ITGB2;JAK2;LCP1;MAP2K2;MAPK1;MAVS;MSN;MTMR2;NDEL1;NEFH;NF2;NUP58;PCNT;PGAP1;PIK3R2;PPM1A;PRKACA;PRKCD;PRNP;PTPN1;PTPN11;RAB21;RAB29;RDX;REEP5;RIPOR1;RUFY3;SAR1A;SAR1B;SH3GLB1;SMAD3;SREBF1;SREBF2;STK11;STOM;SUFU;SUPT6H;TCAF2;TGFB1;TM9SF4;TMEM30A;TMEM53;TRIM46;TXN;…
GOBP_DNA_REPAIR	580	0.151724	0.0076439	0.0513718	1.30401	6.35553	ACTB;ARID1A;ASCC1;ASCC3;ATXN7L3;BABAM2;BLM;BTG2;CDK2;CDKN2D;CGAS;CHAF1A;CHAF1B;CHD4;CUL4A;DDB1;DHX9;DOT1L;DTX3L;EEPD1;ERCC3;FANCE;FBXO6;FBXW7;GADD45A;HUWE1;INO80D;JMY;KAT2B;KLHL15;MAD2L2;MCM6;MSH3;MSH5;MTA1;NABP1;NABP2;NEIL1;NSD2;PARP9;PCLAF;PDS5A;PML;POLA1;POLH;PPP5C;PRKDC;RAD23B;RBBP8;RFC2;RMI2;RRM1;RTEL1;RUVBL1;RUVBL2;SETX;SF3B3;SHLD2;SMARCA2;SMARCA4;SMARCA5;SMARCC1;SMARCD2;SMARCD3;SMC5;SMG1;S…
GOBP_REGULATION_OF_PHOSPHORUS_METABOLIC_PROCESS	1336	0.176647	4.51885e-11	6.14642e-09	1.55608	37.066	ABCA2;ACE;ACTB;ACVR2A;ADAM8;ADAR;ADNP;AGAP2;AKAP13;AKT1;AKT2;AMBRA1;ANTKMT;AREG;ARNT;ARPP19;ATP2B4;BAK1;BAX;BEND3;BLM;BMPR1A;CAB39;CAMK1;CAMKK1;CAMKK2;CAPN2;CASS4;CCDC88C;CCND2;CCNK;CCNT1;CD300A;CD81;CDA;CDC42;CDK2AP1;CDK5;CDKN1A;CDKN2A;CDKN2D;CEACAM1;CHP1;CLU;CORO1C;CSF1;CSK;CSNK1D;DAG1;DAXX;DDIT4;DDRGK1;DNAJC3;DOCK3;DTNBP1;DUSP1;DUSP6;EHD4;EIF2AK1;EIF4G1;ENO1;ENSA;EP300;ERN1;EZH2;FAS;FBXW7;FGFR…
GOBP_MITOCHONDRION_ORGANIZATION	542	0.149446	0.0145089	0.0791492	1.28354	5.43321	ACAA2;AFG3L2;AIFM1;AKT1;AMBRA1;ATAD3A;ATG2A;ATG4D;BAK1;BAP1;BAX;BCL2L1;BCL2L11;CAMKK2;CAMKMT;CCAR2;CDK5;CERT1;CIDEB;CLU;CLUH;CNP;COX10;EP300;FBXW7;GCLC;GCLM;GDAP1;GGCT;GSK3A;GSK3B;HIF1A;HK2;HSPA4;HSPA9;HSPD1;HTT;HUWE1;INF2;LETM1;LRBA;MARK2;MCL1;MFN2;MFSD14A;MOAP1;MT-ND6;MTCH2;MTFP1;NDUFAF6;NOS3;OPA1;PLAUR;PLD6;PLEC;PMAIP1;PPIF;RAB29;RAB3A;RAP1GDS1;ROMO1;RRM1;SELENON;SH3GLB1;SLC35F6;SNX30;SPIRE1;S…
GOBP_REGULATION_OF_BLOOD_PRESSURE	185	0.102703	0.772244	0.894072	0.890374	0.230122	ACE;ADM2;CTSZ;CYBA;ECE1;EMILIN2;GNA12;GNA13;GSK3A;HMOX1;KCNQ1;MECP2;NDST2;NOS3;PPARA;SGK1;SMAD3;STK39;WNK1
GOBP_NEGATIVE_REGULATION_OF_SMALL_MOLECULE_METABOLIC_PROCESS	97	0.216495	0.00403225	0.0319784	1.87764	10.3522	ACADVL;AKT1;ATP2B4;CDA;CEACAM1;CRY1;DDIT4;EP300;GIT1;GSK3A;HDAC4;NFKB1;PLEK;PPARA;SIK1;SLC25A12;SLC27A4;STAT3;TIGAR;TRIB3;TSPO
GOBP_REGULATION_OF_SYSTEMIC_ARTERIAL_BLOOD_PRESSURE	94	0.106383	0.682991	0.842145	0.941807	0.359086	ACE;ADM2;CTSZ;CYBA;ECE1;GSK3A;MECP2;NDST2;NOS3;WNK1
GOBP_NUCLEOSIDE_TRIPHOSPHATE_METABOLIC_PROCESS	265	0.184906	0.000907517	0.00997657	1.5932	11.1601	ANTKMT;ARNT;ATP5F1B;ATP5ME;BEND3;CAD;CTPS1;DDIT4;DMAC2L;ENO1;EP300;FOXK1;GALK1;GAPDH;GIT1;GNAI3;GPI;GTPBP1;HDAC4;HIF1A;HK1;HK2;IMPDH1;LDHA;LDHC;MT-ND3;MT-ND6;MTOR;NADK;NME1;NME2;OGDH;OPA1;PFKFB2;PFKM;PFKP;PGK1;PPARA;PRKAG2;PRXL2C;RHOQ;SLC25A12;STAT3;TGFB1;TIGAR;TPI1;TSPO;UCK2;VCP
GOBP_MONOCARBOXYLIC_ACID_METABOLIC_PROCESS	611	0.148936	0.0109858	0.0661888	1.27951	5.77207	ABCD1;ABHD2;ABHD3;ACAA2;ACACA;ACADVL;ACAT1;ACLY;ACOT7;ACOX1;ACSL4;ACSL5;ACSL6;ADIPOR2;AKT1;AKT2;ALDH3A2;ALOX5;ARNT;CEACAM1;CHST12;CPT1A;DDIT4;DLAT;DSEL;ELOVL1;ELOVL5;ELOVL6;ENO1;EP300;ETFA;FABP5;FASN;FOXK1;GALK1;GAPDH;GATD1;GBA2;GIT1;GPAT2;GPI;HDAC4;HIF1A;HK1;HK2;HLCS;IDH2;LDHA;LDHC;LPGAT1;LPIN1;LYPLA1;ME2;MIF;MTHFD1L;MTOR;NPC1;NR4A3;NUDT19;NUDT8;OGDH;OSBPL3;OSBPL9;PAM;PCCA;PCK2;PFKFB2;PFKM;PFKP;…
GOBP_REGULATION_OF_GLYCOLYTIC_PROCESS	48	0.25	0.00841095	0.0551065	2.19152	10.4716	ARNT;DDIT4;EP300;GIT1;HDAC4;HIF1A;MTOR;PPARA;PRKAG2;PRXL2C;STAT3;TIGAR
GOBP_NEGATIVE_REGULATION_OF_ORGANELLE_ORGANIZATION	353	0.169972	0.00223588	0.0204142	1.46295	8.92854	ACAA2;ADD1;ADD2;AKT1;ARAP1;BAK1;BAZ1B;BCL2L1;CAPZA1;CARMIL2;CLASP1;CLU;DUSP1;DYRK1A;EML2;FEZ2;FLII;GCLC;GDI2;GNL3L;GSN;HDGFL3;HNRNPA1;HUWE1;KANK3;KAT2B;KNTC1;LIMA1;LIMK2;MAD2L1;MAD2L2;MAP4;MTPN;NAT10;OPA1;PAK2;PPIF;PRKCD;RDX;RTEL1;SLC35F6;SMARCA5;SMG6;SSH1;SSH2;SSH3;TAOK1;TEN1;TEX14;TFRC;TIGAR;TINF2;TMOD3;TNKS2;TRIM37;TRIOBP;TSPO;TTBK2;TUBB4A;TWF2
GOBP_REGULATION_OF_CELL_CYCLE_G2_M_PHASE_TRANSITION	110	0.145455	0.22151	0.473494	1.26791	1.9111	AVEN;BABAM2;BLM;CDK2;CDK4;CDKN1A;GPR132;MECP2;NABP1;NABP2;RAB11A;RBBP8;RCC2;RRM1;SIN3A;TAOK1
GOBP_PHOSPHORYLATION	1788	0.172819	4.74544e-13	1.47312e-10	1.53778	43.6366	ABI3;ABL2;ACE;ACTB;ACVR2A;ADAM8;ADAR;ADM2;ADNP;AGAP2;AKAP13;AKT1;AKT2;ALDH18A1;AMBRA1;AREG;ARNT;ATP2B4;BAK1;BAX;BAZ1B;BIRC6;BLM;BMPR1A;CAB39;CAD;CAMK1;CAMKK1;CAMKK2;CASK;CASS4;CCDC88C;CCND2;CCNK;CCNT1;CD300A;CD81;CDC42;CDK2;CDK2AP1;CDK4;CDK5;CDKN1A;CDKN2A;CDKN2D;CEACAM1;CHP1;CHUK;CLU;COPS2;CORO1C;CSF1;CSK;CSNK1D;CSNK1G1;CSNK1G3;CSNK2A1;DAG1;DAXX;DCAF1;DDIT4;DDRGK1;DGKH;DNAJC3;DOCK3;DTNBP1;DUSP1;D…
GOBP_CELLULAR_RESPONSE_TO_STRESS	1927	0.183705	4.37613e-19	1.11271e-15	1.65828	70.1004	ABCB10;ABCC1;ABCD1;ABI3;ACAA2;ACTB;ADAM8;ADNP2;ADO;AEN;AIFM1;AKT1;ALOX5;AMBRA1;ANKRD6;ARID1A;ARNT;ASCC1;ASCC3;ATF3;ATMIN;ATP2A2;ATP2A3;ATXN7L3;BABAM2;BAG6;BAK1;BATF;BAX;BAZ1B;BCL2L1;BCL2L11;BCL3;BCL6;BLM;BMPR1A;BTG2;CAB39;CAMKK2;CANX;CASP9;CBX5;CCAR2;CCDC47;CCDC88C;CCNK;CDK2;CDKN1A;CDKN2A;CDKN2D;CEBPD;CERS2;CERT1;CFLAR;CGAS;CHAF1A;CHAF1B;CHD4;CHUK;CIDEB;CLEC16A;CLU;CPEB2;CREB3L2;CRY1;CTLA4;CTNNA1…
GOBP_NEGATIVE_REGULATION_OF_MITOTIC_CELL_CYCLE	223	0.165919	0.019974	0.100162	1.42941	5.59374	AVEN;BABAM2;BCL6;BLM;BTG2;BTG3;CDK2;CDK2AP2;CDKN1A;DUSP1;EZH2;FBXO31;GIGYF2;GPR132;KLF4;KNTC1;MAD2L1;MAD2L2;MDM2;MUC1;NABP1;NABP2;NACC2;PML;PRKDC;PTEN;RB1;RBBP8;RBL1;SCRIB;SLFN11;TAOK1;TEX14;TRIM35;WAC;WEE1;YTHDC2
GOBP_REGULATION_OF_CARBOHYDRATE_CATABOLIC_PROCESS	56	0.267857	0.00164734	0.0161732	2.33476	14.9625	ARNT;DDIT4;EP300;GIT1;GSK3A;HDAC4;HIF1A;MTOR;PPARA;PPP1R3B;PRKAG2;PRXL2C;SLC25A12;STAT3;TIGAR
GOBP_DNA_METABOLIC_PROCESS	1032	0.155039	0.000147561	0.00238698	1.34119	11.831	ACTB;AIFM1;AKT1;ALYREF;ANKRD17;APOBEC3C;APOBEC3F;APOBEC3G;APOBEC3H;ARID1A;ASCC1;ASCC3;ATXN7L3;BABAM2;BATF;BAX;BAZ1A;BCL6;BEND3;BLM;BRPF3;BTG2;CARM1;CDK2;CDK2AP1;CDKN1A;CDKN2D;CGAS;CHAF1A;CHAF1B;CHD4;CUL4A;DCAF1;DDB1;DFFA;DHX9;DNASE1L1;DOT1L;DTX3L;EEPD1;ERCC3;EZH2;FANCE;FBXO6;FBXW7;FOS;GADD45A;GATAD2A;GNL3;GNL3L;HFM1;HMGA1;HMGB3;HNRNPA1;HNRNPAB;HSPD1;HUWE1;INO80D;JMY;KAT2B;KLF4;KLHL15;KPNA2;LPIN1;…
GOBP_NUCLEOTIDE_PHOSPHORYLATION	104	0.278846	6.35048e-06	0.000173858	2.41112	28.8539	ARNT;DDIT4;ENO1;EP300;FOXK1;GALK1;GAPDH;GIT1;GPI;HDAC4;HIF1A;HK1;HK2;LDHA;MTOR;NME1;NME2;NT5C2;OGDH;PFKFB2;PFKM;PFKP;PGK1;PPARA;PRKAG2;PRXL2C;STAT3;TIGAR;TPI1
GOBP_REGULATION_OF_CELL_DEATH	1623	0.18053	8.66588e-15	4.03521e-12	1.60849	52.0818	ABL2;ACAA2;ACE;ACTB;ACTN4;ADAM8;ADAR;ADNP;ADNP2;AGAP2;AIFM1;AIMP2;AKT1;AKT2;AMBRA1;ANP32E;ANXA4;ANXA5;AREL1;ARHGAP10;ARHGDIA;ATAD3A;ATF3;ATP2A2;AVEN;BABAM2;BAG6;BAK1;BAX;BCL2L1;BCL2L11;BCL3;BCL6;BIRC6;BMPR1A;BNIP1;BTG2;CALHM2;CAPN2;CASP8;CASP9;CAST;CCAR2;CCND2;CCNL1;CD248;CDK5;CDKN1A;CDKN2A;CDKN2D;CELF1;CFL1;CFLAR;CHP1;CHST11;CIAPIN1;CIDEB;CLU;CSF1;CSNK2A1;CTLA4;CTNNA1;CTSH;CTSZ;CXCR4;DAXX;DDAH2;…
GOBP_REGULATION_OF_PHOSPHORYLATION	1194	0.162479	1.4605e-06	5.01105e-05	1.41476	19.0098	ACE;ACTB;ACVR2A;ADAM8;ADAR;ADNP;AGAP2;AKAP13;AKT1;AKT2;AMBRA1;AREG;ARNT;ATP2B4;BAK1;BAX;BLM;BMPR1A;CAB39;CAMK1;CAMKK1;CAMKK2;CASS4;CCDC88C;CCND2;CCNK;CCNT1;CD300A;CD81;CDC42;CDK2AP1;CDK5;CDKN1A;CDKN2A;CDKN2D;CEACAM1;CHP1;CLU;CORO1C;CSF1;CSK;CSNK1D;DAG1;DAXX;DDIT4;DDRGK1;DNAJC3;DOCK3;DTNBP1;DUSP1;DUSP6;EHD4;EIF2AK1;EIF4G1;EP300;ERN1;EZH2;FAS;FBXW7;FGFR1;FGR;GADD45A;GIT1;GSK3A;HDAC4;HERC5;HEXIM2;HI…
GOBP_NEGATIVE_REGULATION_OF_CARBOHYDRATE_METABOLIC_PROCESS	48	0.354167	1.78863e-05	0.000440003	3.07468	33.6108	AP2A1;CLTC;CRY1;DDIT4;EP300;GIT1;GSK3A;GSK3B;HDAC4;MIDN;PLEK;PPARA;SIK1;SLC25A12;STAT3;TGFB1;TIGAR
GOBP_APOPTOTIC_MITOCHONDRIAL_CHANGES	107	0.224299	0.00133023	0.0136547	1.94211	12.8615	ACAA2;AKT1;BAK1;BAX;BCL2L1;BCL2L11;CCAR2;CIDEB;CLU;GCLC;GCLM;GGCT;GSK3A;GSK3B;HK2;HSPD1;MCL1;MOAP1;OPA1;PLAUR;PMAIP1;PPIF;SLC35F6;TNFSF10
GOBP_NEGATIVE_REGULATION_OF_MITOCHONDRION_ORGANIZATION	53	0.245283	0.00737425	0.0506027	2.14602	10.5364	ACAA2;AKT1;BAK1;BCL2L1;CLU;GCLC;HUWE1;OPA1;PPIF;SLC35F6;TFRC;TIGAR;TSPO
GOBP_MITOCHONDRIAL_TRANSPORT	185	0.178378	0.00985435	0.061592	1.53883	7.10914	ABCB10;ACAA2;AIFM1;BAK1;BAP1;BAX;BCL2L1;BCL2L11;CNP;CPT1A;FBXW7;FLVCR1;GCLC;GDAP1;GSK3A;GSK3B;HK2;HSPA4;HSPD1;HUWE1;MFN2;MOAP1;PMAIP1;PPIF;ROMO1;SH3GLB1;SLC25A20;SLC25A30;SLC35F6;SREBF1;SREBF2;TSPO;USP36
GOBP_REGULATION_OF_MEMBRANE_PERMEABILITY	71	0.225352	0.00755947	0.0509619	1.96334	9.59081	ACAA2;BAK1;BAX;BCL2L1;BCL2L11;CNP;GCLC;GSK3A;GSK3B;HK2;MOAP1;MT3;MTOR;PMAIP1;PPIF;SLC35F6
GOBP_REGULATION_OF_CATABOLIC_PROCESS	991	0.217962	3.5836e-20	2.33615e-16	1.93738	86.7469	ABCA2;ABCD1;ABL2;ADAM8;AGAP2;AGO2;AIFM1;AKT1;AKT2;AMBRA1;AMER1;ANXA2;ARIH1;ARNT;ATG2A;ATP2B4;AZIN1;BAG6;BAX;BCL2L11;BTG2;BTRC;CAMKK2;CAPN1;CAPNS1;CCAR2;CD81;CDK2;CDK4;CDK5;CELF1;CLEC16A;CLU;CNOT1;CNOT11;CNOT6L;CPT1A;CRTC3;CSNK1D;CSNK2A1;CST3;CTSA;CUL3;DDB1;DDIT4;DDRGK1;DDX49;DEDD;DESI1;DFFA;DHX9;DISC1;DTX3L;EIF4A3;EIF4G1;EIF4G2;EIF4G3;ELAVL1;ELOB;EP300;ERN1;EXOC8;EZR;FBXW7;FEZ2;FLNA;FOXK1;FURIN;F…
GOBP_NEGATIVE_REGULATION_OF_CELL_CYCLE	378	0.169312	0.00179934	0.0173776	1.45734	9.21086	AVEN;BABAM2;BAZ1B;BCL6;BLM;BTG2;BTG3;CCAR2;CDK2;CDK2AP2;CDK5;CDKN1A;CDKN2A;CDKN2D;CRY1;CUL4A;DOT1L;DTX3L;DUSP1;EZH2;FBXO31;FBXO6;FEM1B;GIGYF2;GPR132;HEXIM2;IPO5;IPO7;KAT2B;KLF4;KNTC1;MAD2L1;MAD2L2;MDM2;MUC1;NABP1;NABP2;NACC2;NR4A1;PARP9;PML;PPP1R13B;PRKDC;PTEN;PTPN11;RB1;RBBP8;RBL1;RUNX3;SCRIB;SIPA1;SLFN11;SMARCA5;TAOK1;TEX14;TGFB1;TIMELESS;TNFAIP3;TP53BP2;TRIM35;TRIM37;WAC;WEE1;YTHDC2
GOBP_CELLULAR_CARBOHYDRATE_METABOLIC_PROCESS	285	0.196491	7.9756e-05	0.00145638	1.69453	15.9905	AKT1;AKT2;ARPP19;B3GNT2;B4GALT5;CRY1;DDB1;DDIT4;EP300;FOXK1;GALK1;GIT1;GNE;GPD2;GSK3A;GSK3B;GYG1;GYS1;HDAC4;HK1;HK2;IDH2;IGFBP4;INPP5A;IPPK;ISYNA1;ITPK1;KAT2B;MECP2;MIDN;MTMR2;MTOR;NDST2;PCDH12;PCK2;PFKFB2;PFKFB3;PFKM;PGM2;PHLDA2;PLEK;PMAIP1;POMK;PPARA;PPP1CB;PPP1R3B;PRKAG2;PTEN;RANBP2;SIK1;SLC25A12;STAT3;STK11;TIGAR;TPI1;UGP2
GOBP_NEGATIVE_REGULATION_OF_ATP_METABOLIC_PROCESS	19	0.368421	0.00436401	0.0341197	3.26821	17.7606	DDIT4;GIT1;HDAC4;PPARA;STAT3;TIGAR;TSPO
GOBP_REGULATION_OF_GENERATION_OF_PRECURSOR_METABOLITES_AND_ENERGY	131	0.19084	0.0100204	0.0622718	1.65118	7.60058	ABCD1;AKT1;AKT2;ARNT;DDIT4;EP300;GIT1;GSK3A;GSK3B;HDAC4;HIF1A;MTOR;PDE12;PHLDA2;PPARA;PPIF;PPP1R3B;PRKAG2;PRXL2C;SHMT2;SLC25A12;STAT3;TIGAR;TMEM135;VCP
GOBP_REGULATION_OF_NUCLEOCYTOPLASMIC_TRANSPORT	107	0.214953	0.00296998	0.02521	1.86205	10.8356	CAMK1;CDK5;CHP1;DHX9;FLNA;GSK3B;IPO5;JAK2;MAVS;NUP58;PIK3R2;PPM1A;PRKACA;PRKCD;PTPN11;SMAD3;SUFU;SUPT6H;TGFB1;TMEM53;TXN;UBR5;YWHAE
GOBP_CELL_CYCLE	1804	0.150776	6.37399e-06	0.000173858	1.31698	15.7554	ACTB;ACTR3;AKAP8;AKT1;AKT2;AMBRA1;ANK3;ANKRD17;ARAP1;ARF6;ARID1A;ARL8A;ARPP19;ATP2B4;AVEN;BABAM2;BAG6;BAK1;BAP1;BAX;BAZ1B;BCAT1;BCL2L1;BCL2L11;BCL6;BIRC6;BLM;BOP1;BTG2;BTG3;BTRC;CAMK1;CCAR2;CCND2;CCNK;CCNL1;CCNT1;CDC14A;CDC42;CDK2;CDK2AP1;CDK2AP2;CDK4;CDK5;CDKN1A;CDKN2A;CDKN2D;CFL1;CHAF1A;CHAF1B;CLASP1;CLIP1;CLTC;CRY1;CSNK1D;CSNK2A1;CTDP1;CUL2;CUL3;CUL4A;DCTN1;DDB1;DDRGK1;DOT1L;DTX3L;DUSP1;DYNC1H…
GOBP_NEGATIVE_REGULATION_OF_CELL_CYCLE_G2_M_PHASE_TRANSITION	65	0.138462	0.357277	0.629677	1.23065	1.26664	AVEN;BABAM2;BLM;CDKN1A;GPR132;NABP1;NABP2;RBBP8;TAOK1
GOBP_GLYCOPROTEIN_BIOSYNTHETIC_PROCESS	315	0.152381	0.0374852	0.155217	1.30973	4.30091	ABCA2;ABO;AGO2;B3GNT2;B3GNT9;B4GALT5;CANT1;CHP1;CHPF;CHPF2;CHST11;CHST12;CHSY1;DPAGT1;DPY19L1;DSEL;FUT10;FUT11;FUT7;FUT8;GALNT1;GALNT10;GCNT1;GCNT2;JAK3;LARGE1;MAN1A1;MAN2A2;MGAT5;MLEC;MT3;NCSTN;NDST2;NPC1;NUDT14;PHLDA1;PLOD1;POFUT1;POGLUT3;POMK;POMT2;RPN1;ST3GAL5;ST6GALNAC3;TM9SF2;TMTC2;TRAK1;XXYLT1
GOBP_ORGANONITROGEN_COMPOUND_BIOSYNTHETIC_PROCESS	1718	0.14901	2.86388e-05	0.000646008	1.29789	13.5769	ABCA2;ABCB10;ABHD3;ABO;ACACA;ACAT1;ACLY;ACOT7;ACSL4;ACSL5;ACSL6;ADCY3;ADCY9;AFMID;AGO2;AIMP2;AKT1;AKT2;ALDH18A1;ANTKMT;AP2A1;ASCC3;ATIC;ATP2B4;ATP5F1B;ATP5ME;ATXN2;AZIN1;B3GNT2;B3GNT9;B4GALT5;BCAT1;BCL3;BTG2;BZW1;CAD;CANT1;CAPN2;CAPRIN1;CDA;CDO1;CELF1;CERS2;CERS4;CERS5;CHP1;CHPF;CHPF2;CHST11;CHST12;CHSY1;CLTC;CNOT1;CNOT11;CNOT6L;COX10;CPEB2;CTPS1;CYFIP1;DALRD3;DHFR;DHX9;DLAT;DMAC2L;DNAJC3;DPAGT1;…
GOBP_POSITIVE_REGULATION_OF_CELL_DEATH	575	0.208696	2.08895e-10	2.26925e-08	1.81701	40.4996	ACE;ADAM8;AIFM1;AIMP2;ATF3;ATP2A2;BAK1;BAX;BCL2L11;BCL6;CALHM2;CAPN2;CASP8;CASP9;CCAR2;CD248;CDK5;CDKN1A;CDKN2A;CELF1;CFLAR;CIDEB;CLU;CTLA4;CTNNA1;CTSH;DAXX;DDIT4;DFFA;DUSP6;EIF2S1;EIF4G1;EMILIN2;ERCC3;FAS;FBXW7;FOS;GADD45A;GSK3A;GSK3B;GSN;HMOX1;HSPD1;HTT;IGF2R;INPP5D;IRF5;ITGAM;ITGB2;JAK2;JMY;JUN;KLF11;LGALS1;LRP1;LYN;MAGED1;MAP2K4;MAP3K5;MAP3K9;MARK4;MCL1;MFN2;MNDA;MOAP1;MT3;MTCH2;MYBBP1A;NACC2…
GOBP_GLYCOPROTEIN_METABOLIC_PROCESS	390	0.146154	0.0507756	0.191887	1.25466	3.7393	ABCA2;ABO;AGO2;B3GNT2;B3GNT9;B4GALT5;CANT1;CHP1;CHPF;CHPF2;CHST11;CHST12;CHSY1;CST3;DPAGT1;DPY19L1;DSEL;EDEM1;EDEM2;FBXO6;FUT10;FUT11;FUT7;FUT8;GALNT1;GALNT10;GANAB;GCNT1;GCNT2;HIF1A;JAK3;LARGE1;MAN1A1;MAN2A2;MGAT5;MLEC;MT3;NCSTN;NDST2;NPC1;NUDT14;PHLDA1;PLOD1;POFUT1;POGLUT3;POMK;POMT2;PRKCSH;RAB1B;RPN1;ST3GAL5;ST6GALNAC3;SYVN1;TM9SF2;TMTC2;TRAK1;XXYLT1
GOBP_CARBOHYDRATE_DERIVATIVE_BIOSYNTHETIC_PROCESS	656	0.16311	0.000290513	0.00417795	1.40689	11.4575	ABCA2;ABO;ACACA;ACAT1;ACLY;ACOT7;ACSL4;ACSL5;ACSL6;ADCY3;ADCY9;AGO2;ANTKMT;AP2A1;ATIC;ATP5F1B;ATP5ME;B3GNT2;B3GNT9;B4GALT5;CAD;CANT1;CDA;CHP1;CHPF;CHPF2;CHST11;CHST12;CHSY1;CLTC;CTPS1;DLAT;DMAC2L;DPAGT1;DPY19L1;DSEL;ELOVL1;ELOVL5;ELOVL6;ENO1;FUT10;FUT11;FUT7;FUT8;G6PD;GALNT1;GALNT10;GART;GCNT1;GCNT2;GMDS;GMPS;GNE;GNPDA1;HPRT1;IMPDH1;JAK3;LARGE1;LDHC;MAN1A1;MAN2A2;MGAT5;MLEC;MT-ND3;MT-ND6;MT3;MTHF…
GOBP_CELLULAR_MACROMOLECULE_BIOSYNTHETIC_PROCESS	1149	0.143603	0.003758	0.030395	1.23736	6.90927	ABCA2;ABCB10;ABO;AGO2;AIMP2;AKT1;AKT2;ASCC3;ATXN2;B3GNT2;B3GNT9;B4GALT5;BCL3;BTG2;BZW1;CANT1;CAPRIN1;CELF1;CHP1;CHPF;CHPF2;CHST11;CHST12;CHSY1;CNOT1;CNOT11;CNOT6L;CPEB2;CYFIP1;DALRD3;DHFR;DHX9;DNAJC3;DPAGT1;DPY19L1;DSEL;EIF2AK1;EIF2S1;EIF2S2;EIF3A;EIF3B;EIF3C;EIF3CL;EIF3J;EIF4A1;EIF4A3;EIF4E3;EIF4EBP2;EIF4G1;EIF4G2;EIF4G3;ELAVL1;ELP1;ELP3;ETF1;FUT10;FUT11;FUT7;FUT8;GALNT1;GALNT10;GAPDH;GCN1;GCNT1…
GOBP_REGULATION_OF_GLYCOPROTEIN_METABOLIC_PROCESS	49	0.204082	0.0569895	0.204741	1.80206	5.1627	ABCA2;AGO2;CHP1;CST3;JAK3;MT3;NCSTN;POMT2;RAB1B;TM9SF2
GOBP_OVARIAN_FOLLICLE_DEVELOPMENT	57	0.0701754	0.916379	0.968684	0.662899	0.0578878	BAX;BCL2L1;CTNNA1;TAF4
GOBP_GERM_CELL_DEVELOPMENT	319	0.0971787	0.895845	0.953677	0.833697	0.0916963	ABHD2;AFF4;AKT1;BAX;BCL2L1;CDYL;CELF1;DIAPH2;DNAH1;GMCL1;INSL3;KMT2D;MFSD14A;MTOR;PAFAH1B1;PANX1;PDE3A;PLD6;PRDM1;PRKACA;ROPN1L;RPS6KB1;SBF1;SLC9A8;SMARCA2;SRPK1;TAF4B;TMF1;YTHDC2;YTHDF2;ZBTB16
GOBP_DEVELOPMENT_OF_PRIMARY_SEXUAL_CHARACTERISTICS	233	0.0944206	0.891592	0.953677	0.815233	0.093545	A2M;ACE;ACVR2A;ADAM15;ARID5B;BAX;BCL2L1;BCL2L11;CTNNA1;DHX37;EIF2S2;HSPA5;INSL3;LHFPL2;NOS3;PRDX4;RDH10;TAF4;TIPARP;TLR9;TMF1;TNFSF10
GOBP_REGULATION_OF_NITRIC_OXIDE_METABOLIC_PROCESS	57	0.157895	0.224538	0.475094	1.40243	2.09482	AKT1;ATP2B4;CLU;DDAH2;JAK2;KLF4;SMAD3;TICAM1;TSPO
GOBP_GROWTH	901	0.156493	0.000238626	0.00351946	1.35191	11.2758	ADAM15;ADNP;ADNP2;AFG3L2;AKAP13;AKT1;AREG;ARID5B;ATAD3A;ATRN;BAP1;BCL2L1;BCL2L11;BCL6;BMPR1A;CCAR2;CD81;CDA;CDC42;CDK4;CDK5;CDKN1A;CDKN2A;CDKN2D;CEACAM1;CFLAR;CHST11;CLSTN3;COPS2;CSF1;CSNK2A1;CTDP1;CXCR4;CYBA;CYFIP1;DAG1;DCAF1;DDX49;DIP2B;DISC1;DUSP6;EIF4G1;EIF4G2;ENO1;EP300;ESR2;EZH2;EZR;FLVCR1;G6PD;GIGYF2;GSK3A;GSK3B;HIF1A;IFRD1;IGFBP4;IL7;INTS1;IQGAP1;KMT2D;LAMTOR2;LARGE1;LIMK1;LPAR3;LTBP4;MAC…
GOBP_MODULATION_BY_HOST_OF_SYMBIONT_PROCESS	81	0.222222	0.00558567	0.0408326	1.9319	10.0218	CCNK;CCNT1;CDC42;CFL1;CTDP1;EP300;FASN;IGF2R;JUN;PI4KA;RAB29;RAB5A;SAP30;SMARCA4;SP1;STOM;YTHDC2;ZBED1
GOBP_REGULATION_OF_VIRAL_PROCESS	162	0.197531	0.00226789	0.020591	1.70544	10.3842	ADAR;APOBEC3C;APOBEC3F;APOBEC3G;APOBEC3H;CXCR4;DDB1;DHX9;FCN1;FURIN;GSN;HLA-DRB1;IFI16;ILF3;KPNA2;KPNA6;LAMP3;LARP1;LGALS1;MAVS;NOTCH1;P4HB;PABPC1;PDE12;PLSCR1;PPARA;SRPK1;STOM;TRIM25;TRIM26;UBP1;ZFP36
GOBP_DEVELOPMENTAL_GROWTH	631	0.14897	0.00981691	0.0614169	1.27998	5.9182	ADAM15;ADNP;AFG3L2;AKAP13;AKT1;AREG;ARID5B;ATRN;BCL2L11;BMPR1A;CD81;CDK4;CDK5;CDKN1A;CFLAR;CHST11;COPS2;CSF1;CTDP1;CXCR4;CYFIP1;DAG1;DIP2B;DISC1;DUSP6;EP300;EZH2;EZR;FLVCR1;G6PD;GIGYF2;GSK3A;GSK3B;IFRD1;IL7;INTS1;IQGAP1;KMT2D;LARGE1;LIMK1;LPAR3;MACF1;MAP2K4;MAPK11;MEGF8;MEX3C;MT3;MTOR;MTPN;NDEL1;NOTCH1;PAFAH1B1;PHLDA2;PIM1;PLAA;PLEC;PLXNA3;PLXNA4;PPARA;PRKAR1A;PTEN;PTPN11;RAB21;RAI1;RDH10;RGS2;RN…
GOBP_NEGATIVE_REGULATION_OF_PROTEIN_METABOLIC_PROCESS	1000	0.19	8.08572e-12	1.50602e-09	1.66834	42.6108	A2M;ADAR;ADNP;AGAP2;AGO2;AKT1;ANXA2;ARPP19;ATP2B4;AZIN1;BAG6;BAK1;BAX;BIRC6;BTG2;CAPRIN1;CAST;CCAR2;CD300A;CD84;CDK5;CDKN1A;CDKN2A;CDKN2D;CDYL;CEACAM1;CELF1;CHP1;CLU;CNOT1;CNOT11;CNOT6L;COPS9;CORO1C;CPEB2;CRY1;CSNK2A1;CST3;CST7;CSTA;CTSA;CTSZ;DDIT4;DDRGK1;DEDD;DHFR;DHX9;DNAJC3;DTNBP1;DTX3L;DUSP1;DUSP6;EIF2AK1;EIF2S1;EIF4A3;EIF4EBP2;EIF4G1;ENSA;FLNA;FURIN;G6PD;GADD45A;GAPDH;GCLC;GIGYF2;GNAI2;GNL3L…
GOBP_PHAGOCYTOSIS_RECOGNITION	29	0.172414	0.251985	0.51005	1.58211	2.18076	FCN1;JMJD6;MYO18A;SCARB1;SPON2
GOBP_NEGATIVE_REGULATION_OF_VIRAL_PROCESS	88	0.170455	0.09036	0.278111	1.48816	3.57747	APOBEC3C;APOBEC3F;APOBEC3G;APOBEC3H;FCN1;GSN;IFI16;ILF3;MAVS;PLSCR1;SRPK1;TRIM25;TRIM26;UBP1;ZFP36
GOBP_IMMUNE_RESPONSE	1876	0.16258	9.22048e-10	8.5869e-08	1.43692	29.8944	A2M;ACTG1;ACTR3;ADAM15;ADAM8;ADAR;ADGRE5;AIM2;AKAP8;ALOX5;ANKHD1;ANKRD17;AP1G1;APOBEC3C;APOBEC3F;APOBEC3G;APOBEC3H;APOL1;ARID5A;ATAD3A;BAG6;BATF;BAX;BCL3;BCL6;BMPR1A;C12ORF4;C1S;CASP8;CCDC92;CCR2;CCR4;CD14;CD300A;CD55;CD58;CD79B;CD81;CD83;CD84;CDC42;CEACAM1;CERT1;CFD;CGAS;CHUK;CLU;CMTM3;CSF1;CSK;CST7;CTLA4;CTSH;CXCR4;CYBA;CYBB;CYBC1;CYSLTR2;DBNL;DDX21;DHX9;DOCK11;DOCK2;DTX3L;EDA;EP300;EZR;F12;FAS…
GOBP_FEMALE_GAMETE_GENERATION	153	0.0980392	0.811815	0.911039	0.855193	0.178293	DIAPH2;ETV6;INSL3;KMT2D;MASTL;NOS3;PANX1;PDE3A;PLD6;RGS2;SPIRE1;TAF4B;USP9X;YTHDC2;YTHDF2
GOBP_REGULATION_OF_PHAGOCYTOSIS	99	0.20202	0.0108368	0.0654644	1.75339	7.93377	CD300A;CSK;CYBA;DOCK2;FCER1G;FCN1;FGR;IL2RB;ITGA2;MYO18A;NCKAP1L;PLCG2;PLSCR1;PTPRJ;RAB27A;RAB31;SCARB1;SLC11A1;SYK;SYT11
GOBP_VIRAL_LIFE_CYCLE	316	0.164557	0.00803083	0.0533126	1.41565	6.82977	ADAR;APOBEC3C;APOBEC3F;APOBEC3G;APOBEC3H;CCNK;CD55;CD81;CXCR4;DAG1;DDB1;EPS15;FCN1;FURIN;GRK2;GSN;HLA-DRB1;ICAM1;IFI16;ILF3;ITGA2;KPNA2;KPNA3;KPNA6;LAMP3;LARP1;LDLR;LGALS1;LRSAM1;MAVS;NFIA;NOTCH1;NPC1;P4HB;PABPC1;PDE12;PLSCR1;PPARA;RAB1B;SCARB1;SLC1A5;SLC3A2;SLC7A1;SRPK1;STOM;TFRC;TNFRSF4;TRIM25;TRIM26;VCP;YTHDC2;ZBED1
GOBP_EXTERNAL_ENCAPSULATING_STRUCTURE_ORGANIZATION	317	0.0883281	0.962808	0.992183	0.758149	0.0287344	ADAM15;ADAM8;ADAMTS17;ANXA2;ATXN1L;BCL3;CARMIL2;CFLAR;CLASP1;COL9A2;COLGALT1;CST3;DAG1;ERO1A;EXOC8;FURIN;GSN;LCP1;LOXL2;LRP1;MAD2L2;MMP25;NOTCH1;PRDX4;QSOX1;RB1;SMAD3;TGFB1
GOBP_MODULATION_BY_HOST_OF_VIRAL_PROCESS	44	0.25	0.0113987	0.0682354	2.19693	9.82963	CCNK;CDC42;CFL1;FASN;IGF2R;PI4KA;RAB29;RAB5A;STOM;YTHDC2;ZBED1
GOBP_OVULATION_CYCLE_PROCESS	52	0.0769231	0.876357	0.946169	0.726214	0.0958474	A2M;HSPA5;NOS3;PAM
GOBP_NEGATIVE_REGULATION_OF_CATALYTIC_ACTIVITY	630	0.193651	1.64495e-08	1.15306e-06	1.68276	30.1601	A2M;ADAR;AKT1;ATP2B4;BCAS3;BIRC6;CAST;CCAR2;CCR2;CD300A;CDKN1A;CDKN2A;CDKN2D;CEACAM1;CHP1;CORO1C;CPEB2;CSK;CSNK2A1;CST3;CST7;CSTA;DFFA;DTNBP1;DTX3L;DUSP1;GADD45A;GAPDH;GMIP;GNAI2;GNAI3;GPI;GSK3A;GSK3B;HDAC9;HEXIM2;HIPK3;HMGCR;IFI16;IL7;INTS1;IPO5;IPO7;IRAK3;KAT2B;KLF4;LAMP3;LGALS3;LIMK1;LPIN1;LRP1;LTB4R2;LYN;MAD2L1;MAD2L2;MASTL;MGAT5;MICAL1;MIDN;MT3;MVP;NCKAP1L;NEIL1;NF2;NFKB1;NOS3;NOTCH1;NQO1;NR…
GOBP_CELLULAR_PROCESS_INVOLVED_IN_REPRODUCTION_IN_MULTICELLULAR_ORGANISM	437	0.0892449	0.977907	0.998009	0.761502	0.0170121	ABHD2;AFF4;AKT1;BAX;BCL2L1;CDYL;CELF1;DIAPH2;DNAH1;EIF2S2;ETV6;FOXJ2;GMCL1;INSL3;KMT2D;MAST2;MASTL;MFSD14A;MTOR;PAFAH1B1;PANX1;PDE3A;PLD6;PRDM1;PRDX4;PRKACA;ROPN1L;RPS6KB1;SBF1;SLC9A8;SMARCA2;SPIRE1;SRPK1;TAF4B;TEX14;TMF1;YTHDC2;YTHDF2;ZBTB16
GOBP_IMMUNE_EFFECTOR_PROCESS	633	0.199052	1.69225e-09	1.45155e-07	1.73231	34.9879	A2M;ACE;ANKRD17;AP1G1;ARID5A;BATF;BCL3;BCL6;C12ORF4;C1S;CCR2;CD300A;CD55;CD81;CD84;CEACAM1;CFD;CGAS;CLU;CTSH;CYBC1;DDX21;DNAJB9;DOCK11;DOCK2;FCER1G;FCN1;FGL2;FGR;FUT7;GAB2;GBF1;GPI;HAVCR2;HK1;HLA-DMA;HLA-DPA1;HLA-DQB1;HLA-DRA;HLA-DRB1;HLA-DRB5;HMOX1;HPRT1;HSPD1;ICAM1;IL18R1;IL21R;IL2RB;INPP5D;IRAK3;IRF8;ITGAL;ITGAM;ITGB2;JAK3;JUNB;LAG3;LCP1;LGALS1;LGALS3;LIMK1;LRP1;LYN;MAD2L2;MAPKAPK2;MAVS;MIF;MT…
GOBP_RESPONSE_TO_FUNGUS	65	0.169231	0.138259	0.361392	1.491	2.95013	BAK1;COTL1;GAPDH;MYD88;PLCG2;S100A12;S100A8;S100A9;SPI1;SPON2;SYK
GOBP_DEVELOPMENT_OF_PRIMARY_FEMALE_SEXUAL_CHARACTERISTICS	106	0.0943396	0.815741	0.914656	0.835184	0.170093	A2M;ARID5B;BAX;BCL2L1;CTNNA1;HSPA5;LHFPL2;NOS3;TAF4;TIPARP
GOBP_CELL_RECOGNITION	156	0.160256	0.0683559	0.231728	1.38566	3.71778	ARHGAP35;CD81;CXCR4;DOCK2;DOCK8;EMB;FCN1;HAVCR2;JMJD6;LGALS3;MEGF8;MSN;MYO18A;NCK2;NCR3;NEDD9;PCDH12;PLXND1;PRF1;SCARB1;SPON2;TCP1;UBAP2L;VCAN;YWHAZ
GOBP_VIRAL_PROCESS	419	0.190931	8.2183e-06	0.000220474	1.64915	19.3102	ADAR;APOBEC3C;APOBEC3F;APOBEC3G;APOBEC3H;BCL2L1;CANX;CCNK;CCNT1;CD55;CD81;CFL1;CTDP1;CXCR4;DAG1;DDB1;DHX9;EDEM2;EIF3A;EIF3B;EP300;EPS15;FCN1;FURIN;FUT8;GALNT1;GRK2;GSK3A;GSK3B;GSN;HCFC1;HLA-DRB1;ICAM1;IFI16;IGF2R;ILF3;ITGA2;JUN;KPNA2;KPNA3;KPNA6;LAMP3;LARP1;LDLR;LGALS1;LRSAM1;MAVS;MGAT5;NFIA;NOTCH1;NPC1;P4HB;PABPC1;PARD6A;PARP9;PDE12;PLSCR1;PPARA;PTBP1;RAB1B;SCARB1;SLC1A5;SLC3A2;SLC7A1;SMARCA4;SP…
GOBP_RHYTHMIC_PROCESS	304	0.164474	0.00928315	0.0589259	1.41502	6.62167	A2M;ADNP;BHLHE40;BTRC;CCAR2;CDK5;CREM;CRY1;CSNK1D;CSNK2A1;CUL4A;DDB1;DHX9;DYRK1A;EP300;EZH2;FBXW7;GSK3B;HSPA5;HUWE1;JUND;KAT2B;KLF10;KLF9;MAGED1;MTA1;MTOR;MYBBP1A;NCOR2;NFIL3;NOCT;NOS3;NR2F6;PAM;PML;PPARA;PPP1CB;PRKDC;PTEN;RAI1;RELB;SETX;SIAH2;SIK1;SIN3A;SP1;SREBF1;TIMELESS;TRPM2;USP9X
GOBP_BIOLOGICAL_PROCESS_INVOLVED_IN_INTERACTION_WITH_HOST	208	0.158654	0.0465789	0.179037	1.36749	4.19355	ALYREF;BCL2L1;CD55;CD81;CXCR4;DAG1;DDB1;EPS15;FCN1;FUCA2;FURIN;GRK2;GSN;HLA-DRB1;HSPD1;ICAM1;ITGA2;KPNA3;LAMP3;LDLR;LGALS1;NPC1;P4HB;PLSCR1;SCARB1;SLC1A5;SLC3A2;SLC7A1;TCP1;TFRC;TNFRSF4;TRIM25;TRIM26
GOBP_NEGATIVE_REGULATION_BY_HOST_OF_VIRAL_PROCESS	12	0.166667	0.422152	0.69246	1.69646	1.46301	CCNK;ZBED1
GOBP_DEFENSE_RESPONSE_TO_OTHER_ORGANISM	1143	0.181977	4.86478e-11	6.47214e-09	1.59888	37.9676	A2M;ACTG1;ACTR3;ADAM15;ADAM8;ADAR;AIM2;AKAP8;ANKHD1;ANKRD17;AP1G1;APOBEC3C;APOBEC3F;APOBEC3G;APOBEC3H;APOL1;ARID5A;ATAD3A;BATF;BCL2L1;BCL3;C1S;CASP7;CASP8;CCDC88B;CCDC92;CD14;CD300A;CD55;CD58;CD84;CDC42;CEACAM1;CFD;CGAS;CHUK;CLU;COTL1;CSF1;CYBA;CYBB;CYBC1;DDIT4;DDX21;DHX9;DNAJC3;DTX3L;EMILIN2;EP300;F12;FCER1G;FCN1;FGL2;FGR;G3BP1;G3BP2;GAPDH;GRAMD4;GSDMA;GSN;HAVCR2;HERC5;HK1;HLA-DPA1;HMGB3;HSPD1;I…
GOBP_REPRODUCTIVE_SYSTEM_DEVELOPMENT	305	0.095082	0.912255	0.966519	0.816423	0.074977	A2M;ACE;ACVR2A;ADAM15;ARID5B;ASB1;BAK1;BAX;BCL2L1;BCL2L11;CTNNA1;DHX37;EIF2S2;FEM1B;HSPA5;INSL3;NOS3;NOTCH1;PKD1;PPP1R9B;PRDX4;PTPN11;RDH10;STK11;TAF4;TIPARP;TLR9;TMF1;TNFSF10
GOBP_POSITIVE_REGULATION_OF_TRANSPORT	902	0.175166	1.53711e-07	7.36796e-06	1.52426	23.9129	ACSL4;ACSL5;ACTB;ACTN4;ADAM8;AKT1;AKT2;ANK3;ANKFY1;ANTKMT;ANXA2;AP1G1;ARF6;ARPP19;ATP1B3;ATP2C1;ATP8A1;AZIN1;BAK1;BAP1;BAX;BCAS3;BORCS5;CAMK1;CASK;CCR2;CD14;CD63;CD81;CDC42;CDK5;CHP1;CLASP1;CLU;CRACR2A;CYBA;DHX9;DOCK2;DTNBP1;DYNC1H1;EDEM1;EDEM2;EEPD1;EIPR1;EZR;FBXW7;FCER1G;FCN1;FGR;FLNA;G6PD;GAB2;GIPR;GLUD1;GLUL;GNAI2;GPR68;GRK2;GSK3A;GSK3B;HIF1A;HIP1;HLA-DRB1;HTT;HUWE1;IFNGR2;IL2RB;IPO5;ITGA2;IT…
GOBP_REGULATION_OF_BIOLOGICAL_PROCESS_INVOLVED_IN_SYMBIOTIC_INTERACTION	61	0.147541	0.288878	0.549189	1.31095	1.62788	FCN1;FUCA2;FURIN;GSN;HLA-DRB1;LGALS1;P4HB;TRIM25;TRIM26
GOBP_RESPONSE_TO_YEAST	7	0.142857	0.584507	0.7805	1.69616	0.910816	PLCG2
GOBP_BIOLOGICAL_PROCESS_INVOLVED_IN_SYMBIOTIC_INTERACTION	310	0.180645	0.000736495	0.00858893	1.55612	11.2253	ALYREF;APOL1;BCL2L1;CCNK;CCNT1;CD55;CD81;CDC42;CFL1;CTDP1;CXCR4;DAG1;DDB1;EP300;EPS15;FASN;FCN1;FUCA2;FURIN;GAPDH;GRK2;GSN;HLA-DRB1;HSPD1;ICAM1;IGF2R;ITGA2;JAK2;JUN;KPNA3;LAMP3;LDLR;LGALS1;MYD88;NPC1;P4HB;PI4KA;PLSCR1;RAB29;RAB5A;ROMO1;SAP30;SCARB1;SLC1A5;SLC3A2;SLC7A1;SMARCA4;SP1;STOM;TCP1;TFRC;TNFRSF4;TRIM25;TRIM26;YTHDC2;ZBED1
GOBP_NEGATIVE_REGULATION_OF_GLYCOPROTEIN_METABOLIC_PROCESS	16	0.1875	0.290222	0.549189	1.79968	2.2264	AGO2;CST3;JAK3
GOBP_REGULATION_OF_HYDROLASE_ACTIVITY	954	0.176101	4.23442e-08	2.53249e-06	1.53496	26.0596	A2M;ABL2;ABR;AGAP2;AIFM1;AIM2;AKT1;AKT2;ARAP1;ARAP2;ARHGAP35;ASAP1;ATP2A3;BAK1;BAX;BCAS3;BCL2L11;BCL6;BIRC6;CASP8;CASP9;CAST;CD300A;CDKN2D;CHP1;CIDEB;CORO1C;CPEB2;CSNK2A1;CST3;CST7;CSTA;CTSH;CYCS;DDRGK1;DELE1;DFFA;DOCK11;DOCK8;EIF2S1;EZH2;FAS;FGFR1;FURIN;GAPDH;GMIP;GNA12;GNA13;GNA15;GNAI2;GPI;GPR65;GRAMD4;GSK3B;GSN;HDAC9;HIP1;HSPD1;HTT;IFI16;INTS1;IQGAP1;IQGAP2;ITGA2;JAK2;KLF4;LAMP3;LGALS3;LPAR2;…
GOBP_REGULATION_OF_CATALYTIC_ACTIVITY	1808	0.179204	7.32301e-16	5.3043e-13	1.60447	55.9162	A2M;ABL2;ABR;ACE;ACTB;ACVR2A;ADAM8;ADAR;ADNP;AGAP2;AIFM1;AIM2;AIMP2;AKAP13;AKT1;AKT2;AMBRA1;ANTKMT;ARAP1;ARAP2;AREG;ARHGAP35;ASAP1;ATP2A3;ATP2B4;BAK1;BAX;BCAS3;BCL2L11;BCL6;BIRC6;BLM;BTRC;CAB39;CAMK1;CAMKK1;CAMKK2;CAP1;CAPN1;CASP8;CASP9;CASS4;CAST;CCAR2;CCND2;CCNK;CCNT1;CCR2;CD300A;CD81;CDC42;CDK5;CDKN1A;CDKN2A;CDKN2D;CEACAM1;CHP1;CIDEB;CLU;CORO1C;CPEB2;CSF1;CSK;CSNK2A1;CST3;CST7;CSTA;CTSH;CYBA;C…
GOBP_SEX_DIFFERENTIATION	282	0.0957447	0.898045	0.955345	0.82329	0.0885326	A2M;ACE;ACVR2A;ADAM15;ARID5B;ASB1;BAK1;BAX;BCL2L1;BCL2L11;BMPR1A;CTNNA1;DHX37;EIF2S2;HSPA5;INSL3;LHFPL2;NOS3;PKD1;PRDX4;PTPN11;RDH10;TAF4;TIPARP;TLR9;TMF1;TNFSF10
GOBP_ENDOCYTOSIS	581	0.177281	1.3473e-05	0.000337811	1.53245	17.1861	ABCA2;ABL2;ACTB;ACTG1;ANKFY1;ANXA2;AP1S1;AP2A1;AP2A2;AP2B1;AP3D1;AP3M2;ARF6;ATXN2;BCL2L1;CANX;CAP1;CD14;CD300A;CD63;CD81;CDC42;CDK5;CEACAM1;CLINT1;CLTC;CLU;CSNK1D;CSNK1G1;CSNK1G3;DBNL;DENND1A;DOCK2;DTNBP1;EHD4;EPN1;EPS15;EZR;FCER1G;FCN1;GAK;GPR107;GRK2;GSN;HIP1;HOOK2;HSPG2;IGF2R;INPPL1;ITGA2;ITGAM;ITGB2;JMJD6;LDLR;LGALS3;LOXL2;LRP1;LRP10;LRP8;LRSAM1;LY75;M6PR;MAPK1;MAPKAPK2;MAPKAPK3;MTMR2;MTMR6;M…
GOBP_BIOLOGICAL_PROCESS_INVOLVED_IN_INTERACTION_WITH_SYMBIONT	114	0.219298	0.00149787	0.0149306	1.89795	12.3437	APOL1;CCNK;CCNT1;CDC42;CFL1;CTDP1;DDB1;EP300;FASN;GAPDH;HSPD1;IGF2R;JAK2;JUN;MYD88;PI4KA;RAB29;RAB5A;ROMO1;SAP30;SMARCA4;SP1;STOM;YTHDC2;ZBED1
GOBP_REGULATION_OF_VIRAL_ENTRY_INTO_HOST_CELL	48	0.166667	0.199071	0.437836	1.4877	2.40128	FCN1;FURIN;GSN;HLA-DRB1;LGALS1;P4HB;TRIM25;TRIM26
GOBP_NEGATIVE_REGULATION_OF_VIRAL_ENTRY_INTO_HOST_CELL	22	0.181818	0.256539	0.510493	1.69705	2.30879	FCN1;GSN;TRIM25;TRIM26
GOBP_INNATE_IMMUNE_RESPONSE	898	0.195991	3.44809e-12	7.91344e-10	1.71934	45.379	A2M;ACTG1;ACTR3;ADAM15;ADAM8;ADAR;AIM2;AKAP8;ANKHD1;ANKRD17;AP1G1;APOBEC3C;APOBEC3F;APOBEC3G;APOBEC3H;APOL1;ARID5A;ATAD3A;C1S;CASP8;CCDC92;CD14;CD300A;CD55;CD58;CD84;CDC42;CEACAM1;CFD;CGAS;CHUK;CLU;CSF1;CYBA;CYBB;CYBC1;DDX21;DHX9;DTX3L;EP300;F12;FCER1G;FCN1;FGR;G3BP1;G3BP2;GAPDH;GRAMD4;GSN;HAVCR2;HERC5;HK1;HLA-DPA1;HMGB3;HSPD1;IFI16;IFNGR1;IFNGR2;ILRUN;IPO7;IRAK1;IRAK3;IRF1;IRF5;IRF8;ITGAM;JAK2;J…
GOBP_VESICLE_MEDIATED_TRANSPORT	1542	0.17834	2.88589e-13	9.40656e-11	1.58234	45.6881	ABCA2;ABL2;ACTB;ACTG1;AGAP2;AKT2;ANK3;ANKFY1;ANXA2;AP1AR;AP1G1;AP1S1;AP2A1;AP2A2;AP2B1;AP3D1;AP3M2;AP4S1;AP5B1;ARCN1;ARF6;ARHGAP17;ARHGDIA;ARL5B;ATL3;ATP2A2;ATP2C1;ATXN2;BCL2L1;BICD2;BLOC1S6;BNIP1;C12ORF4;CANX;CAP1;CASK;CCR2;CD14;CD300A;CD63;CD81;CD84;CDC42;CDK5;CEACAM1;CEP19;CLASP1;CLEC16A;CLINT1;CLTC;CLU;COPA;COPG1;COPZ2;CORO1C;CORO7;CPLX1;CREB3L2;CSK;CSNK1D;CSNK1G1;CSNK1G3;CUL3;CYBA;CYFIP1;DBN…
GOBP_FEMALE_SEX_DIFFERENTIATION	122	0.0901639	0.865128	0.938762	0.79495	0.115171	A2M;ARID5B;BAK1;BAX;BCL2L1;CTNNA1;HSPA5;LHFPL2;NOS3;TAF4;TIPARP
GOBP_POSITIVE_REGULATION_OF_PHAGOCYTOSIS	71	0.183099	0.0700498	0.236241	1.60431	4.26514	CYBA;DOCK2;FCER1G;FCN1;IL2RB;ITGA2;MYO18A;NCKAP1L;PLCG2;PTPRJ;RAB27A;RAB31;SLC11A1
GOBP_POSITIVE_REGULATION_OF_NITRIC_OXIDE_METABOLIC_PROCESS	40	0.175	0.185883	0.431445	1.57193	2.64498	AKT1;CLU;DDAH2;JAK2;KLF4;SMAD3;TICAM1
GOBP_NEGATIVE_REGULATION_OF_MOLECULAR_FUNCTION	980	0.192857	2.34949e-12	6.12653e-10	1.69443	45.3715	A2M;ABCA2;ACE;ACTB;ADAM15;ADAR;ADNP;AIM2;AKT1;ANK3;ANXA4;ATP2A2;ATP2A3;ATP2B4;BAX;BCAS3;BCL3;BHLHE40;BIRC6;BTRC;CAB39;CAMK1;CAST;CCAR2;CCR2;CD300A;CDKN1A;CDKN2A;CDKN2D;CEACAM1;CHP1;CHUK;CORO1C;CPEB2;CSK;CSNK2A1;CST3;CST7;CSTA;CTNNBIP1;CTSZ;DFFA;DISC1;DTNBP1;DTX3L;DUSP1;EIF2S1;EIF4A3;ESR2;EZH2;FBXW7;FLNA;G3BP2;GADD45A;GAPDH;GMIP;GNAI2;GNAI3;GNL3L;GPI;GSK3A;GSK3B;HAVCR2;HDAC4;HDAC9;HEXIM2;HIF1AN;HI…
GOBP_OPSONIZATION	17	0.176471	0.324195	0.595667	1.69675	1.91124	FCN1;MYO18A;SPON2
GOBP_PHAGOCYTOSIS	234	0.217949	9.31848e-06	0.00024694	1.88128	21.7918	CD14;CD300A;CDC42;CORO1C;CSK;CYBA;DOCK2;EIF2AK1;ELMO2;FCER1G;FCN1;FGR;GSN;IL2RB;IRF8;ITGA2;ITGAL;ITGAM;ITGB2;JMJD6;LDLR;LIMK1;LRP1;LYN;MYD88;MYH9;MYO18A;MYO1G;NCF2;NCF4;NCKAP1L;PLCG2;PLSCR1;PRKCD;PTPRJ;RAB11FIP2;RAB27A;RAB31;RAB5A;SCARB1;SH3BP1;SLC11A1;SPON2;SYK;SYT11;TM9SF4;TYROBP;UNC13D;VAV1;VAV3;YES1
GOBP_ENTRY_INTO_HOST	161	0.173913	0.0224631	0.10802	1.50229	5.70252	CD55;CD81;CXCR4;DAG1;EPS15;FCN1;FUCA2;FURIN;GRK2;GSN;HLA-DRB1;ICAM1;ITGA2;KPNA3;LAMP3;LDLR;LGALS1;NPC1;P4HB;PLSCR1;SCARB1;SLC1A5;SLC3A2;SLC7A1;TFRC;TNFRSF4;TRIM25;TRIM26
GOBP_REACTIVE_NITROGEN_SPECIES_METABOLIC_PROCESS	76	0.157895	0.180078	0.423037	1.38744	2.37859	AKT1;ATP2B4;CLU;CYB5R3;DDAH2;JAK2;KLF4;NOS3;NQO1;SMAD3;TICAM1;TSPO
GOBP_GAMETE_GENERATION	765	0.0915033	0.992563	1	0.774099	0.00577857	ABHD2;ACE;ACOX1;ACVR2A;AFF4;AKT1;ATP2B4;BAG6;BAX;BCL2L1;BCL2L11;BCL6;CDYL;CELF1;CREM;DAZAP1;DEDD;DIAPH2;DNAH1;EIF2S2;ETV6;FOXJ2;GMCL1;IGF2R;INSL3;KATNAL1;KMT2D;LIMK2;MAST2;MASTL;MFSD14A;MTOR;MYCBPAP;NOS3;NOTCH1;PAFAH1B1;PANX1;PDE3A;PLD6;PRDM1;PRDX4;PRKACA;RAD23B;RB1;RGS2;ROPN1L;RPS6KB1;RUVBL1;SBF1;SEPTIN2;SETX;SLC4A2;SLC9A8;SMAD1;SMARCA2;SPATA20;SPIN4;SPIRE1;SRPK1;STK11;TAF4B;TEX14;TMF1;USP9X;XRN…
GOBP_NEGATIVE_REGULATION_OF_HYDROLASE_ACTIVITY	327	0.171254	0.00259258	0.0228084	1.47407	8.77825	A2M;AKT1;BCAS3;BIRC6;CAST;CDKN2D;CHP1;CPEB2;CSNK2A1;CST3;CST7;CSTA;DFFA;GAPDH;GMIP;GNAI2;GPI;GSK3B;HDAC9;IFI16;INTS1;KLF4;LAMP3;LGALS3;LPIN1;LRP1;MASTL;MGAT5;MICAL1;MT3;NCKAP1L;NEIL1;NOS3;NR4A1;PAK2;PICALM;PLAUR;PPP1R15A;PPP1R9B;RAP1GDS1;RCC2;RDX;RGS2;ROCK1;RPS6KA1;RPS6KA3;SEMA4D;SERPINA1;SERPINB1;SIAH2;SLC27A4;SLC39A14;TIMP2;TMED10;TNFSF14;WNK1
GOBP_REGULATION_OF_VESICLE_MEDIATED_TRANSPORT	525	0.175238	5.9581e-05	0.00116019	1.51252	14.7141	ABCA2;ABL2;ACTB;ACTG1;AKT2;ANKFY1;ANXA2;AP1G1;ARF6;ARHGDIA;ATP2A2;ATP2C1;ATXN2;C12ORF4;CASK;CCR2;CD14;CD300A;CD63;CD84;CDC42;CDK5;CEACAM1;CLASP1;CLU;CPLX1;CSK;CYBA;DNAJC5;DOCK2;DTNBP1;EHD4;EIPR1;EZR;FCER1G;FCN1;FGR;GAB2;GIT1;GNAI2;HIP1;HMOX1;IL2RB;ITGA2;ITGAM;ITGB2;LGALS3;LRP1;LRSAM1;LYN;LYPLA1;MAP2K2;MAPK1;MICAL1;MSN;MTMR2;MYO18A;NCKAP1L;NF2;NOTCH1;PDPK1;PGAP1;PICALM;PLCG2;PLSCR1;PPP3R1;PPT1;PRK…
GOBP_DEVELOPMENTAL_PROCESS_INVOLVED_IN_REPRODUCTION	957	0.091954	0.996305	1	0.775229	0.00286978	A2M;ABHD2;ACE;ACOX1;ACVR2A;ADAM15;AFF4;AKT1;AREG;ARID5B;ASB1;ATP2B4;BAG6;BAK1;BAX;BCL2L1;BCL2L11;BCL6;BMPR1A;CASP8;CDYL;CELF1;CREM;CSF1;CTNNA1;DAZAP1;DDB1;DEDD;DHX37;DIAPH2;DNAH1;EIF2S2;FEM1B;FOXJ2;GMCL1;HSPA5;IGF2R;INSL3;JUNB;KATNAL1;KMT2D;LHFPL2;LIMK2;MAST2;MFSD14A;MTOR;MYCBPAP;NOS3;NOTCH1;PAFAH1B1;PANX1;PDE3A;PKD1;PLD6;PPP1R9B;PRDM1;PRDX4;PRKACA;PRKDC;PTPN11;RAD23B;RB1;RDH10;RGS2;ROPN1L;RPS6KB…
GOBP_NEGATIVE_REGULATION_OF_VIRAL_LIFE_CYCLE	25	0.16	0.339922	0.60762	1.49717	1.61551	FCN1;GSN;TRIM25;TRIM26
GOBP_SEXUAL_REPRODUCTION	900	0.0922222	0.994905	1	0.778342	0.00397604	ABHD2;ACE;ACOX1;ACVR2A;ADCY3;AFF4;AKT1;ATP2B4;BAG6;BAX;BCL2L1;BCL2L11;BCL6;CDYL;CELF1;CREM;DAZAP1;DEDD;DIAPH2;DNAH1;EIF2S2;ETV6;FOXJ2;FUT10;GMCL1;GNPDA1;IGF2R;INSL3;INTS13;KATNAL1;KMT2D;LHFPL2;LIMK2;MAST2;MASTL;MFSD14A;MTOR;MYCBPAP;MYH9;NOS3;NOTCH1;PAFAH1B1;PANX1;PDE3A;PLA2G10;PLD6;PRDM1;PRDX4;PRKACA;RAB3A;RAD23B;RB1;RGS2;ROPN1L;RPS6KB1;RUVBL1;SBF1;SEPTIN2;SETX;SLC4A2;SLC9A8;SMAD1;SMARCA2;SPATA20…
GOBP_OOGENESIS	96	0.09375	0.812462	0.911608	0.834012	0.173213	DIAPH2;INSL3;KMT2D;PANX1;PDE3A;PLD6;TAF4B;YTHDC2;YTHDF2
GOBP_OVULATION_CYCLE	76	0.0921053	0.807093	0.90873	0.830696	0.178032	A2M;ADNP;HSPA5;NCOR2;NOS3;PAM;TRPM2
GOBP_MULTICELLULAR_ORGANISM_REPRODUCTION	928	0.0905172	0.997337	1	0.763126	0.00203489	A2M;ABHD2;ACE;ACOX1;ACSL4;ACVR2A;ADNP;AFF4;AKT1;ATP2B4;BAG6;BAX;BCL2L1;BCL2L11;BCL6;CDYL;CELF1;CREM;DAZAP1;DEDD;DIAPH2;DNAH1;EIF2S2;ETV6;FOXJ2;GMCL1;HAVCR2;HSPA5;IGF2R;INSL3;ITGA3;JUNB;KATNAL1;KMT2D;KPNA6;LIMK2;MAST2;MASTL;MBD2;MFSD14A;MTOR;MYCBPAP;NCOR2;NOS3;NOTCH1;PAFAH1B1;PAM;PANX1;PDE3A;PLD6;PPP1R9B;PRDM1;PRDX4;PRKACA;PTPN11;RAD23B;RB1;RGS2;ROPN1L;RPS6KB1;RUVBL1;SBF1;SEPTIN2;SETX;SLC4A2;SLC9A…
GOBP_CYTOSOLIC_TRANSPORT	181	0.226519	2.62895e-05	0.000601337	1.95544	20.6227	ANKFY1;AP1AR;AP1G1;AP2A1;CLTC;CORO7;DCTN1;DOP1B;EIPR1;EPS15;EZR;FLNA;GAK;GBF1;HOOK2;KIF1C;MAP2K2;MAPK1;MSN;MTMR2;NF2;PIP4K2A;RAB21;RAB29;RAB5A;RDX;SGSM2;SNX6;SNX8;SPAG9;STX16;STX6;SURF4;TBC1D10B;TBC1D14;TMEM87A;TRAPPC10;TRIM46;VPS26B;VTI1A;WIPI1
GOBP_REGULATION_OF_CELL_PROJECTION_ORGANIZATION	672	0.160714	0.0004749	0.0060114	1.38566	10.6036	ABI3;ABL2;ACTR3;ADNP;AKT1;ARAP1;ARF6;ARHGAP35;ATMIN;BCAS3;CAMK1;CAPRIN1;CARM1;CARMIL2;CDC42;CDK5;CERS2;CFL1;CFLAR;CORO1C;CREB3L2;CUX2;CYFIP1;DBN1;DIP2B;DISC1;DOCK11;DTNBP1;EP300;EZH2;EZR;FBXO31;FLNA;GAK;GDI2;GSK3A;GSK3B;HSPA5;HTT;IFRD1;ITGA2;ITGA3;KLF4;LIMK1;LIMK2;LPAR3;LRP8;LYN;MACF1;MAP2K2;MAP4;MARK2;MARK4;MBP;MEGF8;MT3;MTOR;MYO9A;NDEL1;NEDD9;NRDC;PAFAH1B1;PAK2;PLXNA3;PLXNA4;PLXNC1;PLXND1;PPP1R…
GOBP_REGULATION_OF_NEURON_PROJECTION_DEVELOPMENT	444	0.166667	0.00130035	0.013477	1.43478	9.53427	ABI3;ABL2;ADNP;AKT1;ARF6;ARHGAP35;CAMK1;CAPRIN1;CARM1;CDK5;CERS2;CFL1;CFLAR;CREB3L2;CUX2;CYFIP1;DBN1;DIP2B;DISC1;DTNBP1;EP300;EZH2;FBXO31;FLNA;GAK;GSK3A;GSK3B;HSPA5;IFRD1;ITGA3;KLF4;LIMK1;LPAR3;LRP8;LYN;MACF1;MAP2K2;MARK2;MBP;MEGF8;MT3;NDEL1;NRDC;PAFAH1B1;PAK2;PLXNA3;PLXNA4;PLXNC1;PLXND1;PTEN;PTPN9;RAB21;RAB29;RAP2A;RAPGEF1;RGS2;RUFY3;S100A9;SEMA4B;SEMA4D;SETX;SIPA1L1;SMURF1;SRF;STAU2;STK11;STK24…
GOBP_NEURON_DEVELOPMENT	1098	0.147541	0.00134433	0.0136719	1.27304	8.41715	ABI3;ABL2;ADNP;AFG3L2;AKT1;ANK3;AREG;ARF6;ARHGAP35;ASAP1;B3GNT2;B4GALT5;BICDL1;BLOC1S6;BTG2;CAMK1;CAMSAP1;CAPRIN1;CARM1;CDC42;CDK5;CERS2;CFL1;CFLAR;CNP;CREB3L2;CTNNA1;CUX2;CXCR4;CYFIP1;DAG1;DBN1;DBNL;DHFR;DIP2B;DISC1;DTNBP1;ECE1;EMB;EP300;EZH2;FBXO31;FEZ2;FLNA;GAK;GAS7;GBA2;GIT1;GPRIN3;GSK3A;GSK3B;HDGFL3;HPRT1;HSPA5;IFRD1;IQGAP1;IQSEC1;ITGA3;JAK2;JUN;KCNQ1;KLF4;LIMK1;LPAR3;LRP8;LYN;MACF1;MAP2K2;M…
GOBP_NEGATIVE_REGULATION_OF_CELL_PROJECTION_ORGANIZATION	189	0.15873	0.0552921	0.204021	1.3694	3.9646	ABI3;ARF6;CARM1;CDK5;CERS2;DIP2B;DTNBP1;FLNA;GAK;GDI2;GSK3A;IFRD1;ITGA3;LIMK2;MAP4;MBP;MT3;PAFAH1B1;PLXNA3;PRKCD;PRNP;PTEN;PTPN9;RAB29;RUFY3;SEMA4B;SEMA4D;SYNGAP1;TRIM46;YWHAH
GOBP_NEGATIVE_REGULATION_OF_NEURON_PROJECTION_DEVELOPMENT	141	0.156028	0.10361	0.303593	1.35154	3.0641	ARF6;CARM1;CDK5;CERS2;DIP2B;DTNBP1;FLNA;GAK;GSK3A;IFRD1;MBP;MT3;PAFAH1B1;PLXNA3;PTEN;PTPN9;RAB29;RUFY3;SEMA4B;SEMA4D;SYNGAP1;TRIM46
GOBP_CELL_PROJECTION_ORGANIZATION	1562	0.131242	0.049725	0.188683	1.12609	3.37967	ABCD1;ABI3;ABL2;ACTR3;ADNP;AFG3L2;AKT1;ANK3;ARAP1;AREG;ARF6;ARHGAP35;ASAP1;ATMIN;B3GNT2;B4GALT5;BCAS3;BICDL1;BLOC1S6;BTG2;CAMK1;CAMSAP1;CAPRIN1;CARM1;CARMIL2;CDC14A;CDC42;CDK5;CEP19;CERS2;CFL1;CFLAR;CNP;CORO1C;CREB3L2;CSNK1D;CTNNA1;CUL3;CUX2;CXCR4;CYFIP1;DAG1;DBN1;DBNL;DCTN1;DHFR;DIP2B;DISC1;DNAH1;DOCK11;DTNBP1;ECE1;EHD4;EMB;EP300;EZH2;EZR;FBXO31;FEZ2;FLNA;GAK;GAS7;GBF1;GDI2;GPRIN3;GSK3A;GSK3B;GS…
GOBP_RETROGRADE_TRANSPORT_ENDOSOME_TO_GOLGI	101	0.188119	0.0260304	0.116746	1.63413	5.96212	ANKFY1;CLTC;DCTN1;EIPR1;GBF1;RAB29;SGSM2;SNX6;SNX8;SPAG9;STX16;STX6;SURF4;TBC1D10B;TBC1D14;TMEM87A;TRAPPC10;VPS26B;VTI1A
GOBP_ENDOSOMAL_TRANSPORT	251	0.163347	0.0190657	0.0964978	1.4062	5.56836	AGAP2;ANKFY1;AP3D1;AP5B1;ARF6;CLEC16A;CLTC;CORO1C;DCTN1;DENND1A;EHD4;EIPR1;EPS15;GBF1;PICALM;RAB10;RAB11A;RAB11FIP4;RAB29;RAB35;SCRIB;SGSM2;SNX30;SNX4;SNX6;SNX8;SPAG9;STAM2;STX16;STX6;SURF4;TBC1D10B;TBC1D14;TMEM87A;TRAPPC10;UBAP1;VCP;VPS16;VPS26B;VPS35L;VTI1A
GOBP_GENERATION_OF_NEURONS	1430	0.137063	0.0121334	0.0715814	1.17962	5.20424	ABI3;ABL2;ACSL4;ACSL6;ADNP;ADNP2;AFG3L2;AKNA;AKT1;ANK3;AREG;ARF6;ARHGAP35;ASAP1;B3GNT2;B4GALT5;BAX;BCL6;BICDL1;BLOC1S6;BMPR1A;BTG2;CAMK1;CAMSAP1;CAPRIN1;CARM1;CASZ1;CCR4;CDC42;CDK5;CERS2;CFL1;CFLAR;CNP;COPS2;CREB3L2;CSNK1D;CTNNA1;CUX2;CXCR4;CYFIP1;DAG1;DBN1;DBNL;DDIT4;DHFR;DIP2B;DISC1;DTNBP1;DTX1;ECE1;EIF4G1;ELP3;EMB;EP300;ERCC3;EZH2;FBXO31;FEZ2;FGFR1;FLNA;GAK;GAS7;GBA2;GIGYF2;GIT1;GPRIN3;GSK3A;G…
GOBP_NEUROGENESIS	1649	0.141298	0.00147901	0.0147878	1.22221	7.96438	ABCA2;ABI3;ABL2;ACE;ACSL4;ACSL6;ADNP;ADNP2;AFG3L2;AKNA;AKT1;AKT2;ANK3;ANXA2;AREG;ARF6;ARHGAP35;ASAP1;B3GNT2;B4GALT5;BAX;BCL6;BHLHE40;BICDL1;BLOC1S6;BMPR1A;BTBD1;BTG2;CAMK1;CAMSAP1;CAPRIN1;CARM1;CASZ1;CCR2;CCR4;CDC42;CDK5;CERS2;CFL1;CFLAR;CLU;CNP;COPS2;CREB3L2;CSF1;CSK;CSNK1D;CTNNA1;CUX2;CXCR4;CYFIP1;DAG1;DBN1;DBNL;DDIT4;DHFR;DIP2B;DISC1;DLL3;DNAJB11;DTNBP1;DTX1;ECE1;EIF4G1;ELP3;EMB;EP300;ERCC3;ET…
GOBP_POSITIVE_REGULATION_OF_LIPID_LOCALIZATION	108	0.157407	0.131314	0.346981	1.37026	2.78186	ACSL5;ANXA2;ATP8A1;EEPD1;LPCAT3;LRP1;MIF;NFKB1;NFKBIA;PLA2G10;PLIN3;PRKCD;RXRA;SCARB1;SREBF2;TMEM30A;TMF1
GOBP_REGULATION_OF_CHOLESTEROL_EFFLUX	37	0.189189	0.138579	0.361503	1.69794	3.35566	ABCA2;EEPD1;LRP1;NFKBIA;PLA2G10;RXRA;SREBF2
GOBP_NEGATIVE_REGULATION_OF_LIPID_LOCALIZATION	45	0.244444	0.0135194	0.0759224	2.14854	9.24652	ABCA2;AKT1;AKT2;CRY1;NFKB1;NFKBIA;PLA2G10;PPARA;PTPN11;SREBF2;TSPO
GOBP_NEGATIVE_REGULATION_OF_MACROPHAGE_DERIVED_FOAM_CELL_DIFFERENTIATION	13	0.153846	0.464134	0.709247	1.57071	1.20565	NFKBIA;PPARA
GOBP_REGULATION_OF_INTRACELLULAR_SIGNAL_TRANSDUCTION	1701	0.171076	8.47682e-12	1.51793e-09	1.51635	38.6574	ABL2;ABR;ACTN4;ADAM8;AKAP13;AKT1;ANKRD17;ANKRD6;ARAP1;ARF6;ARHGAP10;ARHGAP17;ARHGAP35;ARHGDIA;ARHGEF12;ATF3;ATP2B4;ATP2C1;BABAM2;BAX;BCL2L1;BCL2L11;BCL3;BCL6;BMPR1A;BOP1;BTRC;CANT1;CASP8;CASS4;CCAR2;CD14;CD300A;CD81;CDC42;CDKN2D;CEACAM1;CFLAR;CHP1;CHUK;CLEC16A;CLU;CORO7;CRY1;CSF1;CSK;CUL3;CUL4A;DAG1;DDIT4;DDT;DDX21;DENND1A;DENND3;DENND4B;DOCK2;DOCK3;DOCK8;DOK4;DUSP1;DUSP2;DUSP5;DUSP6;DYRK1A;EDA;E…
GOBP_RESPONSE_TO_RETINOIC_ACID	107	0.168224	0.0758805	0.248077	1.46274	3.7718	ABL2;ADNP2;ASXL1;CDKN2D;CTSH;GDAP1;GSK3B;IGF2R;KLF4;LYN;OVCA2;RXRA;SETX;SREBF1;TESC;TFRC;TWF2;YES1
GOBP_CELLULAR_RESPONSE_TO_RETINOIC_ACID	64	0.125	0.487107	0.7355	1.11776	0.803971	ABL2;ADNP2;GSK3B;LYN;SETX;TESC;TWF2;YES1
GOBP_NEGATIVE_REGULATION_OF_DEVELOPMENTAL_PROCESS	899	0.14683	0.00426837	0.0336057	1.26375	6.89566	ACTB;ALOX5;ANKRD17;AREG;ARF6;ASAP1;ASXL1;ATP2B4;BCL2L1;BCL6;BMPR1A;BRD9;BTG2;CARM1;CBFB;CCR2;CDK5;CDKN1A;CEACAM1;CERS2;CFLAR;CLDN5;CST3;CTDP1;CTLA4;CTNNA1;CUL4A;DDB1;DIP2B;DLL3;DNAJB11;DTNBP1;DTX1;EPN1;EZH2;FBXW7;FGL2;FOXJ2;G6PD;GADD45A;GPR171;GPR68;GSK3A;GSK3B;GTF2I;HDAC4;HIF1A;HMGB3;HSPA9;HSPG2;HUWE1;IFRD1;INPP5D;IRF1;JAK3;KDM4A;KLF4;LAG3;LDLR;LIMD1;LOXL2;LYN;MAD2L2;MAPK1;MAPK11;MBP;MECP2;MT3;N…
GOBP_INTRACELLULAR_LIPID_TRANSPORT	50	0.2	0.0640309	0.221439	1.76629	4.85444	ABCA2;ABCD1;ANXA2;CERT1;CPT1A;GRAMD1B;LDLR;NPC1;PIP4K2A;SLC25A20
GOBP_PLATELET_DENSE_GRANULE_ORGANIZATION	24	0.166667	0.311843	0.582494	1.55836	1.81588	AP1G1;AP1S1;AP3D1;DTNBP1
GOBP_CHOLESTEROL_STORAGE	18	0.166667	0.35816	0.629677	1.60496	1.64793	PPARA;SCARB1;SREBF2
GOBP_INTRACELLULAR_STEROL_TRANSPORT	34	0.176471	0.205808	0.446773	1.59907	2.52783	ABCA2;ANXA2;GRAMD1B;LDLR;NPC1;PIP4K2A
GOBP_REGULATION_OF_LIPID_LOCALIZATION	162	0.179012	0.0141519	0.0774612	1.54602	6.5828	ABCA2;ACSL5;AKT1;AKT2;ANXA2;ATP8A1;CRY1;EEPD1;FURIN;LPCAT3;LRP1;MIF;NFKB1;NFKBIA;PLA2G10;PLIN3;PPARA;PRKCD;PTPN11;RXRA;SAR1B;SCARB1;SEC24A;SREBF2;SURF4;SYK;TMEM30A;TMF1;TSPO
GOBP_RESPONSE_TO_NITROGEN_COMPOUND	1114	0.18851	1.28683e-12	3.49535e-10	1.66031	45.4573	ABCC1;ACTB;AIFM1;AKT1;AKT2;AREG;ATP2B4;BAG6;BCL2L1;BCL2L11;BLM;BTG2;CANX;CAPN2;CARM1;CASP7;CCDC47;CD81;CDA;CDK2;CDK4;CDK5;CDO1;CEACAM1;CFLAR;CGAS;CPEB2;CPT1A;CRY1;CSK;CTNNA1;CXCR4;CYBA;CYBB;CYFIP1;CYSLTR2;DAG1;DAXX;DDI2;DDX21;DERL1;DHFR;DHX9;DIAPH1;DNAJB9;DTNBP1;ECPAS;EDEM1;EDEM2;EFTUD2;EIF4EBP2;ESRRA;EZH2;EZR;FBXO6;FCER1G;FLNA;FOS;FUT7;GCLC;GCLM;GCNT1;GNA15;GNAI2;GNAI3;GNB1;GPI;GRK2;GSK3A;GSK3B;…
GOBP_AMIDE_TRANSPORT	352	0.130682	0.248809	0.505292	1.12083	1.55916	ABCA2;ABCB9;ABCD1;ACSL4;ALOX5;CERT1;CPLX1;CPT1A;DTNBP1;EIPR1;ENSA;GIPR;GLUD1;GLUL;GPR68;HIF1A;HLA-DRB1;JAK2;MIDN;NLGN2;PCK2;PFKFB2;PFKM;PIM3;PRKACA;PRKAR1A;PRKCB;PTPN11;RAB11FIP2;RAB11FIP5;RAB3A;S100A8;SIDT2;SLC15A4;SLC16A1;SLC19A1;SLC1A4;SLC25A12;SLC25A22;SLC38A5;SLC46A1;SLC5A6;SLC9B2;SREBF1;TAPBP;TRPM2
GOBP_RHO_PROTEIN_SIGNAL_TRANSDUCTION	130	0.153846	0.128944	0.346505	1.3348	2.73417	ABL2;AKAP13;ARHGAP35;ARHGDIA;ARHGEF12;BCL6;CDC42;CFL1;CUL3;GNA12;GNA13;GPR65;ITGA3;LIMK1;LPAR2;MCF2L;MYO9B;RHOBTB2;RIPOR1;ROCK1
GOBP_SPHINGOLIPID_TRANSLOCATION	5	0.4	0.109013	0.304871	3.85693	8.54808	ABCA2;ABCC1
GOBP_POSITIVE_REGULATION_OF_MULTICELLULAR_ORGANISMAL_PROCESS	1604	0.170823	4.45019e-11	6.14642e-09	1.50986	35.9882	ABL2;ACE;ACIN1;ACTB;ACVR2A;ADAM8;ADIPOR2;ADM2;ADNP;AGO2;AGPAT2;AIM2;AKT1;ALOX5;AMBRA1;ANXA2;AP1G1;AP3D1;ARID1A;ARID5A;ARNT;ATP2A2;B4GALT5;BATF;BCL3;BCL6;BLOC1S6;BMPR1A;BRD9;CAPRIN1;CASP8;CBFB;CCDC88B;CCR2;CD14;CD55;CD58;CD81;CD83;CD84;CDKN1A;CFL1;CGAS;CHUK;CLSTN3;CLU;CSF1;CSK;CST7;CTNNBIP1;CTSH;CUX2;CXCR4;CYBA;CYBB;CYFIP1;DAG1;DBN1;DDT;DDX21;DHX37;DHX9;DISC1;DOCK8;DYNC1H1;ELOVL6;EMILIN2;ENO1;EZH2…
GOBP_LIPID_STORAGE	82	0.158537	0.164371	0.39423	1.38964	2.50917	CDS2;CPT1A;CRY1;FBXW7;NFKB1;NFKBIA;PLA2G10;PLIN3;PPARA;RNF213;SCARB1;SREBF1;SREBF2
GOBP_RESPONSE_TO_FLUID_SHEAR_STRESS	32	0.21875	0.0752309	0.246447	1.95965	5.06999	ACE;AKT1;KLF4;NOS3;PKD1;PLEC;SREBF2
GOBP_LIPID_HOMEOSTASIS	156	0.141026	0.215526	0.463395	1.22108	1.87395	ABCA2;ABCD1;ACACA;ACOX1;CERT1;FBXW7;GRAMD1B;HDAC9;LDLR;LIMA1;MTCH2;NPC1;PLA2G10;PNPLA8;SAR1B;SCARB1;SEC24A;SREBF2;SURF4;THADA;TSPO;USF2
GOBP_SMALL_GTPASE_MEDIATED_SIGNAL_TRANSDUCTION	482	0.195021	5.22759e-07	2.06537e-05	1.68814	24.4175	ABL2;ABR;AKAP13;ARAP1;ARF6;ARHGAP10;ARHGAP17;ARHGAP35;ARHGDIA;ARHGEF12;BCL6;CCDC88C;CDC42;CDK2;CDKN1A;CDKN2A;CFL1;CHP1;CSF1;CUL3;CYFIP1;DBNL;DENND1A;DENND3;DENND4B;DOCK11;DOCK2;DOCK3;DOCK8;DOK4;FAM13B;G3BP1;G3BP2;GBF1;GDI2;GIT1;GIT2;GMIP;GNA12;GNA13;GNB1;GPR65;HMOX1;IQSEC1;ITGA3;KSR1;LIMK1;LPAR2;MAPKAP1;MCF2L;MFN2;MYO9A;MYO9B;NOTCH1;NRAS;NUCB1;PIK3CG;PLEKHG1;PLEKHG3;PREX1;PSD;RAB15;RAB21;RAB35;RA…
GOBP_ESTABLISHMENT_OF_PROTEIN_LOCALIZATION	1655	0.177039	1.07413e-13	3.89012e-11	1.57465	47.0223	ABCB9;ACSL4;ACTN4;ADAM8;AGAP2;AIFM1;AKAP8;AKT1;AKT2;ALOX5;ANK3;AP1AR;AP1G1;AP1S1;AP2A1;AP2A2;AP2B1;AP3D1;AP3M2;AP4S1;AP5B1;ARCN1;ARF6;ARL5B;ARL8A;ATG4D;ATP2C1;BAG6;BAP1;BAX;BCAS3;BCL3;BICD2;BLOC1S6;CAMK1;CANX;CCDC47;CD63;CD81;CDK5;CDKN1A;CHP1;CLTC;CLU;COPA;COPG1;COPZ2;CORO1C;CORO7;CPLX1;CPT1A;CSK;CTSA;DENND1A;DERL1;DESI1;DOP1B;DTX3L;EDEM1;EDEM2;EIPR1;ELAVL1;ENSA;EPS15;EXOC8;EZR;FAM53B;FAM91A1;FBX…
GOBP_LIPOPROTEIN_BIOSYNTHETIC_PROCESS	102	0.0784314	0.925182	0.974356	0.702029	0.0545932	GLUL;PGAP1;PPM1A;UGCG;WIPI1;ZDHHC18;ZDHHC21;ZDHHC24
GOBP_ALCOHOL_METABOLIC_PROCESS	360	0.147222	0.0518478	0.194953	1.26426	3.7415	ABCA2;ACAA2;ACADVL;ACLY;ALDH3A2;APOL1;CLN6;CYB5R3;DHFR;DPAGT1;EBP;FDXR;G6PD;GALK1;GBA2;GDE1;GPD2;HDLBP;HMGCR;HMGCS1;IDH2;IDH3A;IDI1;INPP5A;IPPK;ISYNA1;ITPK1;LBR;LDLR;LIMA1;LPCAT3;MECP2;MT3;MTMR2;NFE2L1;NFKB1;NPC1;OSBPL5;PCBD1;PCK2;PLCG2;PLEK;PMVK;PTEN;RDH10;SCARB1;SGPP2;SPTLC2;SPTSSA;SPTSSB;SREBF1;SREBF2;TPI1
GOBP_POSITIVE_REGULATION_OF_LIPID_TRANSPORT	86	0.151163	0.209643	0.451938	1.32511	2.07028	ACSL5;ANXA2;ATP8A1;EEPD1;LPCAT3;LRP1;MIF;NFKBIA;PLA2G10;PRKCD;RXRA;TMEM30A;TMF1
GOBP_VESICLE_ORGANIZATION	367	0.163488	0.00540762	0.0397881	1.40621	7.34036	AKT2;ANKFY1;ANXA2;AP1G1;AP1S1;AP3D1;AP3M2;BLOC1S6;CORO1C;CPLX1;CSNK1D;CUL3;DTNBP1;EPS15;EXOC8;GBF1;GNAI3;HOOK2;MFSD14A;MYO18A;PAFAH1B1;PI4K2B;PICALM;PIP4K2A;PIP4K2B;PLEKHF2;RAB11A;RAB27A;RAB29;RAB3A;SAR1A;SAR1B;SEC16A;SEC23B;SEC24A;SEC24C;SEC24D;SEC31B;SLC9A8;SNX10;SRGN;STAM2;STX11;STX16;STX2;STX6;SYT11;TGFBRAP1;TMED10;TMEM127;TMF1;TRAPPC10;TRAPPC9;UBAP1;USO1;VAV3;VPS16;VPS41;VTI1A;ZEB2
GOBP_SIGNAL_RELEASE	477	0.12369	0.366734	0.64371	1.05796	1.06126	ACSL4;ALOX5;ATP2A2;BLOC1S6;CASK;CDK5;CPLX1;CPT1A;CRY1;DNAJC5;DTNBP1;EIPR1;ENSA;GIPR;GIT1;GLUD1;GLUL;GPR68;HIF1A;HLA-DRB1;JAK2;KCNQ1;LTBP4;LYN;MIDN;MIF;NLGN2;NR4A1;OSM;PCK2;PFKFB2;PFKM;PIM3;PLA2G10;PPT1;PRKACA;PRKAR1A;PRKCB;PTPN11;RAB11FIP1;RAB11FIP2;RAB11FIP5;RAB3A;RAB5A;SCRIB;SIDT2;SLC16A1;SLC25A22;SLC9B2;SNX4;SNX6;SREBF1;STX11;STX2;SYK;SYT11;TMF1;TRPM2;TSPO
GOBP_SECRETION	945	0.152381	0.000662938	0.00791519	1.31508	9.62482	ACE;ACSL4;ADAM8;ALOX5;ANXA2;AP1G1;AP1S1;ARF6;ARHGAP17;ATP2A2;BLOC1S6;C12ORF4;CANX;CASK;CCR2;CD300A;CD84;CDK5;CDO1;CEACAM1;CKLF;CLASP1;COPA;COPG1;CPLX1;CPT1A;CRY1;CYBA;DNAJC5;DTNBP1;EIPR1;ENSA;EXOC8;EZR;FGR;FURIN;GAB2;GIPR;GIT1;GLUD1;GLUL;GNAI2;GPR68;GRK2;HIF1A;HK2;HLA-DRB1;HMGCR;HMOX1;ITGAM;ITGB2;JAK2;KCNN4;KCNQ1;LTBP4;LYN;M6PR;MECP2;MIA2;MICAL1;MICAL3;MIDN;MIF;MYH9;MYO18A;MYO1G;MYO6;NCKAP1L;NCOR…
GOBP_REGULATION_OF_LIPID_TRANSPORT	135	0.2	0.00400133	0.0318494	1.72925	9.5474	ABCA2;ACSL5;AKT1;AKT2;ANXA2;ATP8A1;CRY1;EEPD1;FURIN;LPCAT3;LRP1;MIF;NFKB1;NFKBIA;PLA2G10;PPARA;PRKCD;PTPN11;RXRA;SAR1B;SEC24A;SREBF2;SURF4;SYK;TMEM30A;TMF1;TSPO
GOBP_REGULATION_OF_PROTEIN_CONTAINING_COMPLEX_ASSEMBLY	408	0.20098	7.86232e-07	2.94566e-05	1.73814	24.4313	ADD1;ADD2;AMBRA1;ARF6;ARPC3;ARPC5L;BAK1;BAX;BCL2L11;CAMSAP1;CAPZA1;CARMIL2;CDC42;CLASP1;CLIP1;CLU;COTL1;CTNNBIP1;CYFIP1;DCTN1;DYRK1A;EIF4G1;EML2;EP300;FLII;GBA2;GIT1;GNL3L;GSK3B;GSN;HCFC1;HSPA5;KANK3;LCP1;LGALS3;MARK4;MAVS;MECP2;MSN;MTOR;MTPN;MYD88;NCK2;NCKAP1L;NCLN;NLRC3;PIEZO1;PIK3R2;PLCG2;PLEK;PLEKHG2;PPM1A;PRKCD;PTGER4;PTPN11;PTPN22;RAB3A;RASA1;RB1;RDX;RHOC;SAR1A;SAR1B;SH3GLB1;SSH1;SSH2;SSH3;…
GOBP_STEROL_METABOLIC_PROCESS	151	0.18543	0.00993473	0.0618547	1.60226	7.38917	ABCA2;ACAA2;ACADVL;ACLY;APOL1;CLN6;CYB5R3;EBP;FDXR;G6PD;GBA2;HDLBP;HMGCR;HMGCS1;IDI1;LBR;LDLR;LIMA1;LPCAT3;MT3;NFE2L1;NPC1;OSBPL5;PMVK;PRKAG2;SCARB1;SREBF1;SREBF2
GOBP_ADENYLATE_CYCLASE_ACTIVATING_G_PROTEIN_COUPLED_RECEPTOR_SIGNALING_PATHWAY	138	0.130435	0.361183	0.634308	1.13357	1.15439	ADCY3;ADCY9;ADGRE5;ADM2;AKAP13;ATP2B4;CRTC3;GIPR;GNA13;GNAI2;GNB1;GPR65;GSK3A;PDE4A;PRKACA;PRKAR1A;PTGER2;PTGER4
GOBP_REGULATION_OF_MEMBRANE_LIPID_DISTRIBUTION	62	0.177419	0.107895	0.304871	1.5628	3.47974	ABCA2;ABCC1;ATP11A;ATP8A1;ATP8B2;GBA2;KCNN4;PLSCR1;PRKCD;TMEM30A;VMP1
GOBP_PROTEIN_LIPID_COMPLEX_ASSEMBLY	28	0.107143	0.657395	0.83134	1.04129	0.436791	LPCAT3;PLAGL2;PRKACA
GOBP_REGULATION_OF_CELLULAR_COMPONENT_BIOGENESIS	976	0.175205	4.57985e-08	2.68973e-06	1.52742	25.8118	ABCA2;ABI3;ACE;ACTG1;ACTR3;ADD1;ADD2;ADNP;AMBRA1;ARAP1;ARF6;ARHGAP35;ARPC3;ARPC5L;ATG2A;ATMIN;BAK1;BAX;BCAS3;BCL2L11;CAMSAP1;CAPZA1;CARMIL2;CDC42;CDK2;CHD4;CLASP1;CLDN5;CLIP1;CLSTN3;CLU;CNOT1;CNOT6L;CORO1C;COTL1;CTNNBIP1;CUX2;CYFIP1;DAG1;DCTN1;DOCK11;DYNC1H1;DYRK1A;EIF4G1;EML2;EML3;EP300;EZR;FEZ2;FHOD1;FLII;FLNA;G3BP1;G3BP2;GBA2;GDI2;GIT1;GNL3L;GPR65;GSK3B;GSN;HCFC1;HSPA5;HTT;KANK3;KAT2B;LCP1;LGA…
GOBP_REGULATION_OF_RHO_PROTEIN_SIGNAL_TRANSDUCTION	83	0.13253	0.388179	0.664532	1.16853	1.10577	ABL2;AKAP13;ARHGAP35;ARHGDIA;BCL6;CUL3;GPR65;ITGA3;LPAR2;MCF2L;MYO9B
GOBP_STEROL_HOMEOSTASIS	86	0.139535	0.312355	0.582949	1.22643	1.42709	ABCA2;ABCD1;GRAMD1B;HDAC9;LDLR;LIMA1;NPC1;PLA2G10;SCARB1;SEC24A;SREBF2;TSPO
GOBP_POSITIVE_REGULATION_OF_CELLULAR_COMPONENT_ORGANIZATION	1058	0.170132	1.66151e-07	7.78321e-06	1.48274	23.1462	ABL2;ACTR3;ADD1;ADNP;AKT2;AMBRA1;ANKFY1;ANXA2;ARAP1;ARF6;ARHGAP35;ASAP1;ATG2A;ATL3;ATMIN;ATP8A1;BAK1;BAX;BCAS3;BCL2L11;CAMK1;CAMKK2;CAPN2;CAPRIN1;CARMIL2;CASP7;CD14;CD53;CD63;CDC42;CDK2;CDK5;CFL2;CFLAR;CIDEB;CLASP1;CLDN5;CLIP1;CLSTN3;CLU;CNOT1;CNOT6L;COLGALT1;CORO1C;CREB3L2;CUL3;CUX2;CYFIP1;DAG1;DBN1;DCTN1;DISC1;DOCK11;DTNBP1;DYNC1H1;EIF4G1;EP300;EZH2;FBXO31;FHOD1;FLNA;FYCO1;G3BP1;G3BP2;GIT1;GNL3…
GOBP_STEROL_TRANSPORT	122	0.196721	0.00789414	0.0526729	1.70302	8.2454	ABCA2;ANXA2;CLU;EEPD1;FURIN;GRAMD1B;LDLR;LIMA1;LPCAT3;LRP1;NFKB1;NFKBIA;NPC1;OSBPL3;OSBPL5;OSBPL9;PIP4K2A;PLA2G10;RXRA;SCARB1;SEC24A;SREBF2;STARD3NL;TSPO
GOBP_NEGATIVE_REGULATION_OF_LIPID_STORAGE	20	0.1	0.701334	0.86053	1.03401	0.366837	NFKBIA;PPARA
GOBP_ORGANIC_HYDROXY_COMPOUND_METABOLIC_PROCESS	543	0.13628	0.102076	0.303593	1.16749	2.66426	ABCA2;ACAA2;ACADVL;ACLY;ALDH3A2;APOL1;CLN6;CYB5R3;DDT;DHFR;DPAGT1;EBP;FDXR;G6PD;GALK1;GATD1;GBA2;GDE1;GPD2;HDLBP;HIF1A;HMGCR;HMGCS1;HPRT1;IDH2;IDH3A;IDI1;INPP5A;IPPK;ISYNA1;ITGAM;ITGB2;ITPK1;LBR;LDHA;LDHC;LDLR;LIMA1;LPCAT3;MECP2;MT3;MTMR2;MTPN;NFE2L1;NFKB1;NPC1;NQO1;NR4A2;OSBPL3;OSBPL5;OSBPL9;PCBD1;PCK2;PDXK;PFKFB2;PLCG2;PLEK;PMVK;PRKAG2;PSAT1;PTEN;RDH10;SCARB1;SGPP2;SLC25A12;SPTLC2;SPTSSA;SPTSSB…
GOBP_PROTEIN_CONTAINING_COMPLEX_ORGANIZATION	1756	0.147494	5.2516e-05	0.00105796	1.28382	12.6513	ACACA;ADAR;ADD1;ADD2;AGO2;AIFM1;AIM2;AIMP2;AMBRA1;ARF6;ARID1A;ARPC3;ARPC5L;ASB2;ATL3;ATP2A2;BAK1;BAX;BAZ1A;BCL2L11;BEND3;BLM;BOP1;BRF1;CABIN1;CAMSAP1;CAPZA1;CARMIL2;CDC42;CELF1;CFL1;CFL2;CHAF1A;CHAF1B;CLASP1;CLEC16A;CLIP1;CLTC;CLU;CORO7;COTL1;COX10;CRTC3;CSNK1D;CTNNBIP1;CUL3;CYBA;CYFIP1;DAXX;DBNL;DCTN1;DDIT4;DHX30;DHX9;DIAPH1;DIAPH2;DNAH1;DYRK1A;ECPAS;EHD4;EIF2S2;EIF3A;EIF3B;EIF3C;EIF3CL;EIF3J;EI…
GOBP_HOMEOSTATIC_PROCESS	1651	0.152635	5.85118e-06	0.000162314	1.33182	16.0469	ABCA2;ABCB10;ABCD1;ACACA;ACADVL;ACE;ACIN1;ACOX1;ACTB;ACTG1;ACVR2A;ADAM8;ADAR;ADIPOR2;ADNP;AFG3L2;AKT1;ALOX5;AMBRA1;ANK3;AP3D1;ARNT;ASXL1;ATP13A3;ATP1B3;ATP2A2;ATP2A3;ATP2B4;ATP2C1;ATP5F1B;BAK1;BAP1;BAX;BCL2L11;BCL6;BOLA2;BRD1;CCDC47;CCR2;CCR4;CDK5;CERT1;CFL2;CFLAR;CHP1;CLDN5;CLN6;CNNM2;CNNM3;CNNM4;CRTC3;CRY1;CSF1;CSK;CTSH;CXCR4;CYB561;CYBA;DCTN1;DIAPH1;DISC1;DOCK11;DYNC1H1;EIF2AK1;EIF4G1;ELOVL6;E…
GOBP_LIPID_METABOLIC_PROCESS	1386	0.137085	0.0133182	0.0759224	1.17942	5.09345	ABCA2;ABCD1;ABHD15;ABHD2;ABHD3;ABO;ACAA2;ACACA;ACADVL;ACAT1;ACLY;ACOT7;ACOX1;ACSL4;ACSL5;ACSL6;ADIPOR2;AGAP2;AGPAT2;AGPAT3;AGPAT4;AKT1;AKT2;ALDH3A2;ALOX5;AMBRA1;APOL1;ATP5F1B;B4GALT5;BAX;BCAT1;CAPN2;CD81;CDC42;CDK4;CDS2;CEACAM1;CERS2;CERS4;CERS5;CERT1;CHP1;CLN6;CLU;COX10;CPT1A;CREM;CRTC3;CYB5R3;DGKH;DPAGT1;EBP;ELOVL1;ELOVL5;ELOVL6;ETFA;ETNK1;FABP5;FAR1;FASN;FBXW7;FDXR;FGR;FUT7;G6PD;GBA2;GDE1;GPAT…
GOBP_POSITIVE_REGULATION_OF_PROTEIN_CONTAINING_COMPLEX_ASSEMBLY	196	0.183673	0.00451994	0.0351617	1.58394	8.55209	AMBRA1;ARF6;BAK1;BAX;BCL2L11;CARMIL2;CLASP1;CLIP1;CLU;DCTN1;EIF4G1;GIT1;GNL3L;GSK3B;LCP1;LGALS3;MARK4;MAVS;MECP2;MSN;MTOR;MYD88;NCK2;NCKAP1L;PIEZO1;PLCG2;PLEK;PTPN22;RHOC;SH3GLB1;SYK;TFRC;TGFB1;TIRAP;VASP;VCP
GOBP_SECONDARY_ALCOHOL_METABOLIC_PROCESS	146	0.19863	0.00325526	0.0272414	1.71625	9.8298	ABCA2;ACAA2;ACADVL;ACLY;APOL1;CLN6;CYB5R3;EBP;FDXR;G6PD;GBA2;HDLBP;HMGCR;HMGCS1;IDH2;IDH3A;IDI1;LBR;LDLR;LIMA1;LPCAT3;MT3;NFE2L1;NPC1;OSBPL5;PMVK;SCARB1;SREBF1;SREBF2
GOBP_CELLULAR_RESPONSE_TO_OXYGEN_CONTAINING_COMPOUND	1256	0.17914	3.46829e-11	5.13859e-09	1.57676	37.9759	ABCC1;ABL2;ACACA;ACE;ACTB;ADAM15;ADCY3;ADD1;ADNP2;AIFM1;AKAP8;AKT1;AKT2;ARID5A;ATP2B4;BCL2L1;BCL2L11;BLM;CAMKK2;CAPN2;CASP9;CD14;CD55;CDK2;CDK4;CDK5;CEACAM1;CFLAR;CHUK;CPEB2;CPNE2;CPNE8;CPT1A;CSK;CTNNA1;CYBA;CYBB;CYFIP1;CYSLTR2;DAG1;DDIT4;DHFR;DTNBP1;EIF4EBP2;ERN1;ESR2;ESRRA;EZH2;EZR;FBXO32;FLNA;FOS;FUT7;GCLC;GCLM;GDAP1;GIT1;GNA15;GNAI2;GNAI3;GNB1;GPR68;GRAMD1B;GRK2;GSK3A;GSK3B;HAVCR2;HDAC9;HIF1A…
GOBP_PHOSPHOLIPID_TRANSPORT	104	0.173077	0.0606374	0.211841	1.50495	4.21815	ABCC1;ATP11A;ATP8A1;ATP8B2;CERT1;ESYT1;KCNN4;LDLR;OSBPL5;PCTP;PITPNA;PITPNM1;PLA2G10;PLSCR1;PRKCD;SCARB1;TMEM30A;VMP1
GOBP_STEROID_METABOLIC_PROCESS	317	0.11041	0.687293	0.847129	0.947206	0.355197	ABCA2;ACAA2;ACADVL;ACLY;APOL1;CLN6;CYB5R3;EBP;FDXR;G6PD;GBA2;HDLBP;HMGCR;HMGCS1;IDI1;LBR;LDLR;LIMA1;LPCAT3;MECP2;MT3;NFE2L1;NFKB1;NPC1;OSBPL3;OSBPL5;OSBPL9;PMVK;PRKAG2;SCARB1;SREBF1;SREBF2;TIPARP;TSPO;YWHAH
GOBP_PROTEIN_LIPID_COMPLEX_SUBUNIT_ORGANIZATION	49	0.102041	0.700374	0.86053	0.94193	0.335459	LPCAT3;PLA2G10;PLAGL2;PRKACA;SCARB1
GOBP_PROTEIN_LOCALIZATION_TO_EXTRACELLULAR_REGION	366	0.155738	0.0170885	0.0896217	1.33845	5.44663	ACSL4;ADAM8;ALOX5;AP1G1;AP1S1;ARF6;BLOC1S6;CANX;COPG1;CPLX1;CPT1A;EIPR1;ENSA;EZR;GIPR;GLUD1;GLUL;GPR68;HIF1A;HLA-DRB1;HMGCR;JAK2;KCNN4;M6PR;MIA2;MIDN;MYO18A;NLGN2;NRROS;PAFAH1B1;PAM;PARD6A;PCK2;PFKFB2;PFKM;PIM3;PLEK;PRKACA;PRKAR1A;PRKCB;PTPN11;RAB11FIP1;RAB11FIP2;RAB11FIP5;RAB3A;RAB3D;RAP1GDS1;RHBDF2;SEC24A;SIDT2;SLC16A1;SLC25A22;SLC9B2;SREBF1;TGFB1;TMED10;TRPM2
GOBP_SECRETORY_GRANULE_ORGANIZATION	63	0.142857	0.32272	0.595667	1.26954	1.43581	AP1G1;AP1S1;AP3D1;DTNBP1;MFSD14A;PAFAH1B1;SLC9A8;SRGN;TMF1
GOBP_PHAGOCYTOSIS_ENGULFMENT	49	0.22449	0.0250673	0.114106	1.97452	7.27848	CD300A;CDC42;GSN;ITGA2;ITGAM;ITGB2;MYH9;NCKAP1L;PLCG2;RAB31;SH3BP1
GOBP_PEPTIDE_TRANSPORT	259	0.138996	0.167229	0.399767	1.19558	2.13817	ABCB9;ACSL4;ALOX5;CPLX1;CPT1A;EIPR1;ENSA;GIPR;GLUD1;GLUL;GPR68;HIF1A;HLA-DRB1;JAK2;MIDN;NLGN2;PCK2;PFKFB2;PFKM;PIM3;PRKACA;PRKAR1A;PRKCB;PTPN11;RAB11FIP2;RAB11FIP5;RAB3A;S100A8;SIDT2;SLC15A4;SLC16A1;SLC25A22;SLC9B2;SREBF1;TAPBP;TRPM2
GOBP_RESPONSE_TO_OXYGEN_CONTAINING_COMPOUND	1757	0.176437	2.86949e-14	1.24708e-11	1.5734	49.0618	A2M;ABCA2;ABCC1;ABHD2;ABL2;ACACA;ACE;ACTB;ACTG1;ADAM15;ADCY3;ADD1;ADNP;ADNP2;AIFM1;AKAP8;AKT1;AKT2;AREG;ARID5A;ARPC1B;ASXL1;ATP2B4;BAK1;BCL2L1;BCL2L11;BLM;BTG2;CAMKK2;CAPN2;CARM1;CASP8;CASP9;CD14;CD55;CDA;CDK2;CDK4;CDK5;CDKN2D;CDO1;CEACAM1;CFLAR;CHUK;CLDN5;CNP;COL6A2;CPEB2;CPNE2;CPNE8;CPT1A;CRY1;CSF1;CSK;CTNNA1;CTSH;CXCR4;CYBA;CYBB;CYFIP1;CYSLTR2;DAG1;DDIT4;DHFR;DTNBP1;EDEM1;EDEM2;EFTUD2;EIF4EBP2…
GOBP_LYTIC_VACUOLE_ORGANIZATION	101	0.0693069	0.961353	0.991764	0.625306	0.0246453	CLN6;HOOK2;MT3;MTOR;PPT1;TFEB;TPP1
GOBP_REGULATION_OF_SMALL_GTPASE_MEDIATED_SIGNAL_TRANSDUCTION	298	0.181208	0.000840755	0.0094498	1.56098	11.0536	ABL2;ABR;AKAP13;ARAP1;ARF6;ARHGAP10;ARHGAP17;ARHGAP35;ARHGDIA;ARHGEF12;BCL6;CSF1;CUL3;DENND1A;DENND3;DENND4B;DOCK2;DOCK3;DOCK8;FAM13B;GBF1;GIT1;GIT2;GMIP;GNA13;GPR65;IQSEC1;ITGA3;LPAR2;MAPKAP1;MCF2L;MFN2;MYO9A;MYO9B;NOTCH1;PIK3CG;PLEKHG1;PLEKHG3;PREX1;PSD;RALGAPA2;RAP1GAP2;RDX;RHOF;SH3BP1;SHOC2;SIPA1;SIPA1L1;SOS2;SRGAP2;SYNGAP1;TRIO;VAV1;VAV3
GOBP_ENDOMEMBRANE_SYSTEM_ORGANIZATION	595	0.156303	0.00267114	0.0234363	1.3449	7.96888	ABCD1;AKT1;AKT2;ANK3;ANXA2;AP1G1;AP1S1;AP3D1;ARMH3;ASAP1;ATL3;ATP2A2;ATP8B2;BAG6;BCAS3;BNIP1;CASP7;CCDC47;CDC42;CERT1;CLASP1;CLU;CORO1C;CORO7;CPLX1;CSNK1D;CXCR4;DCTN1;DOP1B;DTNBP1;ESYT1;EXOC8;GAK;GBF1;GSN;HOOK2;HTT;LEMD2;LMNB1;LPCAT3;LPIN1;MAP2K2;MAPK1;MFSD14A;MYH9;MYO18A;MYO5A;NEK6;NPLOC4;PAFAH1B1;PI4K2B;PLEC;PLEKHF2;PLSCR1;PRKCB;PRKCD;PTEN;RAB10;RAB11A;RAB1B;RAB27A;RAB29;RAB2B;RAB3A;REEP5;S100A…
GOBP_CHEMICAL_HOMEOSTASIS	992	0.142137	0.00994382	0.0618547	1.22211	5.63491	ABCA2;ABCD1;ACACA;ACE;ACOX1;ADIPOR2;ADNP;AFG3L2;AKT1;ALOX5;ANK3;AP3D1;ATP13A3;ATP1B3;ATP2A2;ATP2A3;ATP2B4;ATP2C1;ATP5F1B;BAK1;BAX;BOLA2;CCDC47;CCR2;CDK5;CERT1;CHP1;CLN6;CNNM2;CNNM3;CNNM4;CRY1;CTSH;CYB561;CYBA;DIAPH1;DISC1;EIF2AK1;ERN1;ERO1A;FABP5;FBXW7;FLNA;FLVCR1;FOXK1;GCLC;GCLM;GLRX3;GNAI2;GP5;GPI;GPR68;GRAMD1B;HDAC9;HECTD4;HERPUD1;HIF1A;HK1;HK2;HLA-DRB1;HMOX1;HTT;ITPR2;KCNQ1;LDLR;LETM1;LIMA1;L…
GOBP_VACUOLE_ORGANIZATION	217	0.152074	0.075204	0.246447	1.3103	3.39048	AMBRA1;ANXA2;ATG2A;ATG4D;ATP2A2;CLN6;FEZ2;HOOK2;LRBA;LRSAM1;MFN2;MOAP1;MT3;MTMR3;MTOR;PIP4K2A;PIP4K2B;PPT1;RAB1B;RAB5A;SH3GLB1;SMURF1;SNX30;SNX4;TBC1D14;TFEB;TP53INP1;TPP1;UBQLN1;ULK3;VMP1;VPS16;WIPI1
GOBP_CDC42_PROTEIN_SIGNAL_TRANSDUCTION	17	0.117647	0.612278	0.806841	1.21145	0.5943	CDC42;RHOBTB2
GOBP_ORGANIC_HYDROXY_COMPOUND_TRANSPORT	280	0.139286	0.152931	0.378605	1.19726	2.24817	ABCA2;ACTB;ANXA2;CEACAM1;CLU;DTNBP1;EEPD1;EMB;FURIN;GRAMD1B;GRK2;KCNQ1;LDLR;LIMA1;LPCAT3;LRP1;MECP2;NFKB1;NFKBIA;NPC1;OSBPL3;OSBPL5;OSBPL9;PIP4K2A;PLA2G10;PTPN11;RAB3A;RXRA;SCARB1;SEC24A;SLC10A7;SLC16A1;SLC16A3;SREBF2;STARD3NL;SYK;SYT11;TMF1;TSPO
GOBP_TRANSMEMBRANE_TRANSPORT	1545	0.126861	0.136905	0.35814	1.08508	2.15765	ABCA2;ABCB10;ABCB9;ABCC1;ABCC10;ABCD1;ACE;ACSL5;ACTB;ACTN4;AFG3L2;AIFM1;AKT1;AKT2;ANK3;ANTKMT;ANXA2;APOL1;ARPP19;ATP13A3;ATP1B3;ATP2A2;ATP2A3;ATP2B4;ATP2C1;ATP5F1B;ATP5ME;ATP8A1;ATP8B2;AZIN1;BAK1;BAX;CAB39;CALHM2;CAPN1;CCR2;CD63;CDK5;CHP1;CLCN7;CLIC1;CNNM2;CNNM3;CNNM4;COX5A;CPT1A;CRACR2A;CYBA;CYBB;DIAPH1;DMAC2L;EMB;ERO1A;FABP5;FLNA;FLVCR1;FXYD7;G6PD;GNB2;GP5;GSK3A;HK2;HSPA5;HSPD1;HTT;HYOU1;IFNGR2…
GOBP_POSITIVE_REGULATION_OF_STEROL_TRANSPORT	37	0.162162	0.266449	0.526678	1.47092	1.9454	ANXA2;EEPD1;LPCAT3;LRP1;NFKBIA;RXRA
GOBP_CELLULAR_RESPONSE_TO_MOLECULE_OF_BACTERIAL_ORIGIN	220	0.2	0.000294994	0.00420967	1.72477	14.0199	AKAP8;AKT1;ARID5A;CAPN2;CD14;CD55;CDK4;GIT1;HAVCR2;IRAK1;IRF8;JAK2;LY96;LYN;MAP2K3;MAPK1;MIF;MYD88;NFKB1;NFKBIA;NFKBIB;NFKBIZ;NOS3;PLAA;PLCG2;PPBP;PTPN22;SBNO2;SCARB1;SLC7A5;SPI1;SPON2;TGFB1;TICAM1;TIRAP;TLR1;TLR9;TNFAIP3;TNIP2;TNIP3;TRIM41;TSPO;UPF1;ZFP36
GOBP_RESPONSE_TO_MOLECULE_OF_BACTERIAL_ORIGIN	348	0.201149	4.77029e-06	0.000136993	1.73721	21.2863	ACE;AKAP8;AKT1;ARID5A;CAPN2;CASP8;CASP9;CD14;CD55;CDK4;CNP;CSF1;FOS;GIT1;HAVCR2;IL12RB2;IRAK1;IRAK3;IRF5;IRF8;JAK2;JUND;LY96;LYN;MAP2K3;MAPK1;MAPKAPK2;MAPKAPK3;MIF;MYD88;NFKB1;NFKBIA;NFKBIB;NFKBIZ;NOCT;NOS3;NOTCH1;NQO1;NR4A1;OTUD5;PCK2;PELI1;PLAA;PLCG2;PPBP;PTGER2;PTGER4;PTPN22;RPS6KA3;RPS6KB1;S100A8;S100A9;SBNO2;SCARB1;SLC11A1;SLC7A5;SPI1;SPON2;TGFB1;TICAM1;TIRAP;TLR1;TLR9;TNFAIP3;TNIP2;TNIP3;TR…
GOBP_CELLULAR_RESPONSE_TO_BIOTIC_STIMULUS	247	0.214575	1.00764e-05	0.000264871	1.85207	21.3087	AKAP8;AKT1;ARID5A;BCL2L11;CAPN2;CCDC47;CD14;CD55;CDA;CDK4;GIT1;GSK3B;HAVCR2;HSPA5;IRAK1;IRF8;JAK2;LY96;LYN;MAP2K3;MAPK1;MIF;MYD88;NFKB1;NFKBIA;NFKBIB;NFKBIZ;NOS3;NOTCH1;PLAA;PLCG2;PPBP;PPP1R15B;PTPN22;SBNO2;SCARB1;SLC7A5;SPI1;SPON2;SYK;TGFB1;TICAM1;TIGAR;TIRAP;TLR1;TLR9;TNFAIP3;TNIP2;TNIP3;TRIM41;TSPO;UPF1;ZFP36
GOBP_RESPONSE_TO_BACTERIUM	696	0.153736	0.00232762	0.0210454	1.32335	8.02334	ACE;AKAP8;AKT1;ANKRD17;ARID5A;BCL3;CAPN2;CASP7;CASP8;CASP9;CCR4;CD14;CD55;CDK4;CFD;CNP;CSF1;CYBA;EMILIN2;FCER1G;FGR;FKBP5;FOS;FUCA2;GIT1;GSDMA;HAVCR2;HLA-DRB1;IL12RB2;IRAK1;IRAK3;IRF5;IRF8;JAK2;JUND;LY96;LYN;LYZ;MAP2K3;MAPK1;MAPKAPK2;MAPKAPK3;MAPKBP1;MAVS;MIF;MYD88;NFKB1;NFKBIA;NFKBIB;NFKBIZ;NOCT;NOD1;NOS3;NOTCH1;NQO1;NR4A1;OTUD5;PCK2;PELI1;PLAA;PLAAT3;PLCG2;PPBP;PRKCD;PTGER2;PTGER4;PTPN22;RAB29;…
GOBP_RESPONSE_TO_ENDOGENOUS_STIMULUS	1705	0.157771	1.6715e-07	7.78321e-06	1.38359	21.5901	A2M;ABCA2;ABCC1;ABHD2;ACACA;ACAT1;ACE;ACTB;ACVR2A;ADIPOR2;AIFM1;AKAP8;AKT1;AKT2;AREG;ARF6;ARID1A;ARID5A;ARNT;ARPC1B;ATP2B4;BCAS3;BCL2L1;BCL2L11;BLM;BMPR1A;BTG2;CAB39;CAPN2;CARM1;CASK;CASP7;CASP9;CD63;CD81;CDK4;CDK5;CDO1;CEACAM1;CFLAR;CHST11;CLDN5;CNOT1;CPEB2;CRY1;CSF1;CSK;CSNK1D;CTNNA1;CTSH;CXCR4;CYBA;CYBB;CYFIP1;CYSLTR2;DAG1;DAXX;DDIT4;DDRGK1;DDX54;DIAPH1;DTNBP1;DUSP6;EHD4;EIF4A3;EIF4EBP2;EP300;…
GOBP_MAINTENANCE_OF_LOCATION	338	0.16568	0.00531986	0.0393645	1.42537	7.4637	AKT1;ANK3;AP3D1;BAX;CDK5;CDS2;CIAPIN1;CPT1A;CRY1;CYBA;DBN1;DIAPH1;ERO1A;FBXW7;FLNA;G3BP2;GP5;GSN;HK1;HK2;HSPA5;HTT;ITPR2;KEAP1;LETM1;LYN;MCOLN2;NFKB1;NFKBIA;NFKBIB;NFKBIE;NRROS;PAFAH1B1;PDPK1;PKD1;PLA2G10;PLCG2;PLIN3;PML;PPARA;PRKACA;PTPN6;RNF213;S100A8;S100A9;SCARB1;SELENON;SREBF1;SREBF2;SRGN;SUFU;TRPM2;TSPO;TWF2;TXN;UBASH3B
GOBP_PHOSPHOLIPID_TRANSLOCATION	52	0.173077	0.153271	0.378605	1.53638	2.88156	ABCC1;ATP11A;ATP8A1;ATP8B2;KCNN4;PLSCR1;PRKCD;TMEM30A;VMP1
GOBP_REVERSE_CHOLESTEROL_TRANSPORT	17	0.117647	0.612278	0.806841	1.21145	0.5943	CLU;SCARB1
GOBP_REGULATION_OF_LIPID_STORAGE	49	0.204082	0.0569895	0.204741	1.80206	5.1627	CPT1A;FBXW7;NFKB1;NFKBIA;PLA2G10;PLIN3;PPARA;SCARB1;SREBF1;SREBF2
GOBP_CHOLESTEROL_EFFLUX	55	0.163636	0.194616	0.431445	1.45312	2.37835	ABCA2;EEPD1;LRP1;NFKBIA;NPC1;PLA2G10;RXRA;SCARB1;SREBF2
GOBP_CELLULAR_RESPONSE_TO_LIPID	588	0.185374	9.05152e-07	3.29647e-05	1.6057	22.3435	ABHD2;ABL2;ACACA;ACE;ADAM15;ADCY3;ADNP2;AIFM1;AKAP8;AKT1;ARID1A;ARID5A;BCL2L11;CAPN2;CARM1;CASP9;CD14;CD55;CDK4;CFLAR;CNOT1;CPT1A;CRY1;DAG1;DAXX;DDIT4;DDRGK1;DDX54;EP300;ESR2;ESRRA;FBXO32;FOS;GDAP1;GIT1;GNB1;GRAMD1B;GSK3A;GSK3B;HAVCR2;IRAK1;IRF8;ITGA2;JAK2;KLF9;KMT2D;LDLR;LRP8;LY96;LYN;MAP2K3;MAP4K1;MAPK1;MIF;MSN;MT-ND3;MYD88;NCOR2;NFKB1;NFKBIA;NFKBIB;NFKBIZ;NOS3;NPC1;NR4A3;PCK2;PIM1;PKN1;PLAA;PL…
GOBP_PROTEIN_TRANSMEMBRANE_TRANSPORT	67	0.179104	0.090865	0.278111	1.57315	3.773	AIFM1;AKT2;HSPA5;HSPD1;HYOU1;MCL1;ROMO1;SEC61A1;SEC61G;TMED10;TRIM37;USP9X
GOBP_REGULATION_OF_RAS_PROTEIN_SIGNAL_TRANSDUCTION	184	0.163043	0.0409717	0.16211	1.40687	4.49477	ABL2;AKAP13;ARF6;ARHGAP17;ARHGAP35;ARHGDIA;BCL6;CSF1;CUL3;DENND1A;DENND3;DENND4B;GBF1;GIT1;GIT2;GPR65;IQSEC1;ITGA3;LPAR2;MAPKAP1;MCF2L;MFN2;MYO9B;NOTCH1;PIK3CG;PSD;RDX;SH3BP1;SHOC2;SYNGAP1
GOBP_ORGANOPHOSPHATE_ESTER_TRANSPORT	151	0.139073	0.241896	0.49325	1.2051	1.71034	ABCC1;ABCD1;ATP11A;ATP8A1;ATP8B2;CERT1;ESYT1;KCNN4;LDLR;OSBPL5;PCTP;PITPNA;PITPNM1;PLA2G10;PLSCR1;PRKCD;SCARB1;SLC17A9;SLC19A1;TMEM30A;VMP1
GOBP_LIPID_LOCALIZATION	477	0.159329	0.00381891	0.0307732	1.37036	7.62988	ABCA2;ABCC1;ABCC10;ABCD1;ACE;ACSL5;AKT1;AKT2;ANXA2;APOL1;APOL6;ATG2A;ATP11A;ATP8A1;ATP8B2;CDS2;CEACAM1;CERT1;CLU;CPT1A;CRY1;EEPD1;ESYT1;FABP5;FBXW7;FURIN;GRAMD1B;HDLBP;KCNN4;KCNQ1;LDLR;LIMA1;LPCAT3;LRP1;LRP10;MIF;NFKB1;NFKBIA;NPC1;OSBPL3;OSBPL5;OSBPL9;PCTP;PDZD8;PIP4K2A;PITPNA;PITPNM1;PLA2G10;PLIN3;PLSCR1;PNPLA8;PPARA;PRKCD;PTPN11;RNF213;RPS6KB1;RXRA;SAR1B;SCARB1;SEC24A;SLC10A7;SLC25A20;SLC27A3;S…
GOBP_CELLULAR_RESPONSE_TO_LIPOPROTEIN_PARTICLE_STIMULUS	32	0.3125	0.00282734	0.0241566	2.74701	16.1206	AKT1;CD81;FCER1G;ITGB2;LDLR;MYD88;NPC1;SREBF2;SYK;TICAM1
GOBP_REGULATION_OF_STEROL_TRANSPORT	63	0.206349	0.0302924	0.132087	1.80715	6.31937	ABCA2;ANXA2;EEPD1;FURIN;LPCAT3;LRP1;NFKB1;NFKBIA;PLA2G10;RXRA;SEC24A;SREBF2;TSPO
GOBP_NEGATIVE_REGULATION_OF_CELL_DIFFERENTIATION	657	0.144597	0.0201164	0.100608	1.24126	4.84863	ACTB;ANKRD17;AREG;ASXL1;BCL6;BMPR1A;BRD9;BTG2;CBFB;CDK5;CEACAM1;CERS2;CTDP1;CTLA4;CTNNA1;CUL4A;DIP2B;DLL3;DNAJB11;DTX1;EZH2;FBXW7;FGL2;FOXJ2;G6PD;GPR171;GPR68;GSK3A;GSK3B;HDAC4;HMGB3;HSPA9;IFRD1;INPP5D;IRF1;JAK3;KDM4A;LAG3;LDLR;LIMD1;LYN;MAD2L2;MAPK1;MBP;MECP2;MT3;NF2;NFKBIA;NOCT;NOTCH1;PIAS3;PLXNA3;PPARA;PTBP1;PTEN;PTPN11;RB1;RBM15;RC3H1;RGS2;RUFY3;RUNX3;SEMA4B;SEMA4D;SKI;SLC4A2;SMAD1;SMAD3;SMAR…
GOBP_EXPORT_FROM_CELL	874	0.148741	0.00289906	0.0247045	1.28078	7.48405	ABCC1;ACSL4;ADAM8;ALOX5;ANXA2;AP1G1;AP1S1;ARF6;ARHGAP17;ATP1B3;ATP2A2;BLOC1S6;C12ORF4;CANX;CASK;CCR2;CD300A;CD84;CDK5;CEACAM1;CKLF;CLASP1;COPG1;CPLX1;CPT1A;CRY1;DNAJC5;DTNBP1;EIPR1;ENSA;EXOC8;EZR;FGR;FURIN;GAB2;GIPR;GIT1;GLUD1;GLUL;GNAI2;GPR68;GRK2;HIF1A;HLA-DRB1;HMGCR;HMOX1;ITGAM;ITGB2;JAK2;KCNN4;KCNQ1;LTBP4;LYN;M6PR;MECP2;MIA2;MICAL1;MICAL3;MIDN;MIF;MYH9;MYO18A;MYO1G;NCKAP1L;NKG7;NLGN2;NOTCH1;N…
GOBP_FOAM_CELL_DIFFERENTIATION	38	0.184211	0.153644	0.378605	1.65375	3.09767	CSF1;EP300;NFKB1;NFKBIA;PLA2G10;PPARA;TGFB1
GOBP_POSITIVE_REGULATION_OF_CHOLESTEROL_EFFLUX	26	0.153846	0.368069	0.643973	1.4406	1.43986	EEPD1;LRP1;NFKBIA;RXRA
GOBP_EXPORT_ACROSS_PLASMA_MEMBRANE	65	0.0923077	0.793559	0.906309	0.840949	0.19445	ABCC1;ATP1B3;KCNQ1;SLC22A5;SLC38A5;YWHAE
GOBP_LIPOPROTEIN_METABOLIC_PROCESS	139	0.100719	0.772852	0.894072	0.880553	0.22689	APOL1;APOL6;GLUL;LDLR;LYPLA1;PGAP1;PPARA;PPM1A;PPT1;UGCG;WIPI1;ZDHHC18;ZDHHC21;ZDHHC24
GOBP_REGULATION_OF_PLASMA_LIPOPROTEIN_PARTICLE_LEVELS	73	0.123288	0.496834	0.74508	1.09626	0.766832	ANXA2;CSK;HMOX1;LDLR;LPCAT3;PLA2G10;PLAGL2;PRKACA;SCARB1
GOBP_CELL_CELL_SIGNALING	1656	0.121981	0.307056	0.576525	1.0399	1.22783	ABR;ACE;ACSL4;ADGRE5;ADNP;AKT1;ALOX5;AMER1;ANKRD6;AREG;ATP2A2;BLOC1S6;BTRC;CASK;CCAR2;CCDC88C;CCR2;CDC42;CDK5;CELSR3;CGAS;CLSTN3;CNP;CPLX1;CPT1A;CRY1;CSNK1D;CSNK1G1;CSNK1G3;CSNK2A1;CTNNBIP1;CUL3;CUX2;CYFIP1;DAG1;DBN1;DDB1;DISC1;DLGAP4;DNAJC5;DTNBP1;EDA;EIF4A3;EIF4EBP2;EIPR1;ENSA;ESR2;ETV2;EZH2;FABP5;FAM53B;FLNA;FRMD8;FURIN;G3BP1;GIPR;GIT1;GLUD1;GLUL;GNA15;GNAI2;GNB1;GPR68;GRK2;GRK6;GSK3A;GSK3B;HI…
GOBP_POSITIVE_REGULATION_OF_CELLULAR_COMPONENT_BIOGENESIS	502	0.167331	0.000565096	0.00691155	1.44157	10.7808	ACTR3;ADNP;AMBRA1;ARAP1;ARF6;ARHGAP35;ATG2A;ATMIN;BAK1;BAX;BCAS3;BCL2L11;CARMIL2;CDC42;CDK2;CLASP1;CLDN5;CLIP1;CLSTN3;CLU;CNOT1;CNOT6L;CUX2;CYFIP1;DAG1;DCTN1;DOCK11;DYNC1H1;EIF4G1;FHOD1;G3BP1;G3BP2;GIT1;GNL3L;GPR65;GSK3B;HTT;LCP1;LGALS3;LIMK1;LRSAM1;MAD2L2;MARK4;MAVS;MECP2;MOAP1;MSN;MTOR;MYD88;NCK2;NCKAP1L;NDEL1;NF2;NLGN2;NPHP4;PIEZO1;PIP4K2A;PIP4K2B;PLCG2;PLEK;PSMC5;PTPN22;PTPRJ;PXN;RHOC;RHOQ;RO…
GOBP_RESPONSE_TO_LIPID	901	0.174251	2.35976e-07	1.03243e-05	1.51572	23.1291	A2M;ABCA2;ABHD2;ABL2;ACACA;ACE;ADAM15;ADCY3;ADNP2;AIFM1;AKAP8;AKT1;AREG;ARID1A;ARID5A;ARPC1B;ASXL1;BCL2L11;CAPN2;CARM1;CASP8;CASP9;CD14;CD55;CDK4;CDKN2D;CDO1;CFLAR;CNOT1;CNP;CPT1A;CRY1;CSF1;CTSH;CYBA;CYBB;DAG1;DAXX;DDIT4;DDRGK1;DDX54;EP300;ESR2;ESRRA;EZH2;FBXO32;FOS;GDAP1;GIPR;GIT1;GNB1;GPI;GRAMD1B;GSK3A;GSK3B;HAVCR2;IGF2R;IL12RB2;IRAK1;IRAK3;IRF8;ITGA2;JAK2;JUND;KLF4;KLF9;KMT2D;LDLR;LRP8;LY96;LY…
GOBP_NEGATIVE_REGULATION_OF_CHOLESTEROL_STORAGE	9	0.111111	0.676737	0.836173	1.33894	0.522819	PPARA
GOBP_RAS_PROTEIN_SIGNAL_TRANSDUCTION	332	0.180723	0.000481894	0.00608811	1.55701	11.8921	ABL2;AKAP13;ARF6;ARHGAP17;ARHGAP35;ARHGDIA;ARHGEF12;BCL6;CDC42;CDK2;CDKN1A;CDKN2A;CFL1;CSF1;CUL3;CYFIP1;DBNL;DENND1A;DENND3;DENND4B;DOK4;G3BP1;G3BP2;GBF1;GIT1;GIT2;GNA12;GNA13;GNB1;GPR65;IQSEC1;ITGA3;KSR1;LIMK1;LPAR2;MAPKAP1;MCF2L;MFN2;MYO9B;NOTCH1;NRAS;PIK3CG;PSD;RAB15;RAB21;RAB35;RALGDS;RAP2A;RAPGEF1;RAPGEF6;RASSF1;RB1;RDX;RHOBTB2;RIPOR1;ROCK1;SH3BP1;SHOC2;SOS2;SYNGAP1
GOBP_MEMBRANE_INVAGINATION	65	0.2	0.0381388	0.156763	1.7518	5.72229	CD300A;CDC42;GSN;ITGA2;ITGAM;ITGB2;MYH9;NCKAP1L;PLCG2;RAB31;SH3BP1;SMURF1;SPIRE1
GOBP_REGULATION_OF_MACROPHAGE_DERIVED_FOAM_CELL_DIFFERENTIATION	31	0.16129	0.299444	0.563858	1.48151	1.78645	CSF1;NFKB1;NFKBIA;PLA2G10;PPARA
GOBP_INTERMEMBRANE_LIPID_TRANSFER	51	0.156863	0.248599	0.505022	1.40082	1.94983	ATG2A;CERT1;ESYT1;GRAMD1B;OSBPL5;PITPNA;PITPNM1;TSPO
GOBP_HIGH_DENSITY_LIPOPROTEIN_PARTICLE_ASSEMBLY	12	0.0833333	0.778169	0.894072	1.01744	0.255186	PRKACA
GOBP_ADENYLATE_CYCLASE_MODULATING_G_PROTEIN_COUPLED_RECEPTOR_SIGNALING_PATHWAY	231	0.121212	0.468148	0.712385	1.04434	0.792621	ADCY3;ADCY9;ADGRE5;ADM2;AKAP13;ATP2B4;CRTC3;FLNA;FPR1;GIPR;GNA12;GNA13;GNA15;GNAI2;GNAI3;GNAL;GNB1;GPR171;GPR65;GSK3A;INSL3;PDE4A;PRKACA;PRKAR1A;PTGER2;PTGER4;RGS1;RGS2
GOBP_RESPONSE_TO_LAMINAR_FLUID_SHEAR_STRESS	12	0.25	0.1604	0.387707	2.37605	4.34837	ACE;KLF4;SREBF2
GOBP_G_PROTEIN_COUPLED_RECEPTOR_SIGNALING_PATHWAY	1264	0.0601266	1	1	0.496616	1.60554e-13	ADCY3;ADCY9;ADGRE5;ADM2;AKAP13;AKT1;AREG;ARHGEF12;ATP2B4;CAMKMT;CCR2;CCR4;CDC42;CELSR3;CRTC3;CRY1;CXCR4;CYSLTR2;DGKH;ECE1;EZR;FCN1;FLNA;FPR1;GIPR;GIT1;GIT2;GNA12;GNA13;GNA15;GNAI2;GNAI3;GNAL;GNB1;GNB2;GNG10;GNGT2;GPR132;GPR135;GPR171;GPR65;GPR68;GRK2;GRK6;GSK3A;IGF2R;INSL3;IQGAP2;ITPR3;JAK2;KCNQ1;KISS1R;LPAR2;LPAR3;LTB4R;LTB4R2;PDE3A;PDE4A;PIK3CG;PLEK;PPP1R9B;PRKACA;PRKAR1A;PRKCB;PTGER2;PTGER4;PT…
GOBP_CD4_POSITIVE_ALPHA_BETA_T_CELL_ACTIVATION	114	0.236842	0.000276064	0.00400816	2.04857	16.7878	BATF;BCL3;BCL6;CBFB;CD55;CD81;CD83;FUT7;HLA-DRA;HLA-DRB1;IL18R1;JAK3;JUNB;MTOR;NCKAP1L;NFKBIZ;NKG7;PTGER4;RC3H1;RELB;RUNX3;SASH3;SLAMF6;SOCS1;STAT3;TBX21;ZBTB7B
GOBP_HUMORAL_IMMUNE_RESPONSE	244	0.122951	0.432289	0.702591	1.05841	0.887648	A2M;ALOX5;BCL3;C1S;CD55;CD81;CD83;CFD;CLU;FCN1;GAPDH;GPI;HLA-DQB1;HLA-DRB1;IL7;LYZ;NOTCH1;PDCD1;PPBP;PTPN6;ROMO1;RPL39;RPS19;S100A12;S100A9;SLC11A1;SPON2;TFE3;TFEB;YTHDF2
GOBP_MATURE_B_CELL_DIFFERENTIATION_INVOLVED_IN_IMMUNE_RESPONSE	32	0.25	0.0289764	0.128153	2.22188	7.86829	BCL3;BCL6;DOCK11;IRF8;LGALS1;NFKBIZ;PLCG2;SPI1
GOBP_MYELOID_LEUKOCYTE_DIFFERENTIATION	224	0.227679	2.49681e-06	8.08572e-05	1.96607	25.3633	ACIN1;ANXA2;BAP1;BATF;CASP8;CD81;CDC42;CEACAM1;CSF1;CTNNBIP1;CUL4A;EIF2AK1;ESRRA;FASN;FBXW7;FOS;GAB2;GAB3;GPR68;HLA-DRB1;IFI16;INPP5D;JUN;JUNB;KLF10;LBR;LYN;MTOR;MYH9;NEDD9;NRROS;PAFAH1B1;PIAS3;PPARGC1B;RASSF2;RB1;RELB;RIPK1;SBNO2;SLC4A2;SLC9B2;SNX10;SOCS1;SPI1;TESC;TFE3;TFRC;TGFB1;TMEM64;TYROBP;UBASH3B
GOBP_MATURE_B_CELL_DIFFERENTIATION	38	0.210526	0.0718605	0.240358	1.87505	4.93706	BCL3;BCL6;DOCK11;IRF8;LGALS1;NFKBIZ;PLCG2;SPI1
GOBP_MAPK_CASCADE	770	0.164935	4.95805e-05	0.0010164	1.42604	14.1348	ADAM8;AKAP13;ANKRD6;ATF3;CAMKK2;CD300A;CD81;CDC42;CEACAM1;CFLAR;CSK;CTSH;DAG1;DAXX;DDT;DOK4;DUSP1;DUSP2;DUSP5;DUSP6;EIF3A;ERN1;EZH2;EZR;FAS;FBXW7;FGFR1;GADD45A;GCNT2;GNAI2;HAVCR2;HIPK3;HLA-DRB1;HMGCR;ICAM1;IGFBP4;IQGAP1;IRAK1;IRAK3;JAK2;JUN;KSR1;LAMTOR2;LEMD2;LILRA5;LPAR2;LPAR3;LYN;MAGED1;MAP2K2;MAP2K3;MAP2K4;MAP3K12;MAP3K2;MAP3K5;MAP3K9;MAP4K1;MAPK1;MAPK11;MAPK13;MAPK6;MAPK8IP3;MAPKAPK2;MAPKAPK3…
GOBP_LEUKOCYTE_HOMEOSTASIS	103	0.223301	0.00176446	0.0170914	1.9344	12.2639	AKT1;BAK1;BAP1;BAX;BCL2L11;CSF1;DOCK11;FAS;HIF1A;JAK3;LYN;MIF;MTHFD1;NCKAP1L;PKN1;PMAIP1;RC3H1;SASH3;SH2B3;SLC15A4;SOS2;TNFAIP3;TNFSF14
GOBP_ADAPTIVE_IMMUNE_RESPONSE	682	0.124633	0.306719	0.57606	1.06449	1.25804	ARID5A;BATF;BCL3;BCL6;C1S;CCR2;CD55;CD79B;CD81;CD84;CEACAM1;CLU;CSK;CTLA4;CTSH;DBNL;FCER1G;FUT7;HAVCR2;HLA-DMA;HLA-DPA1;HLA-DQB1;HLA-DRA;HLA-DRB1;HLA-DRB5;HPRT1;HSPD1;IL18R1;IL21R;IL2RB;INPP5D;IRF1;JAK2;JAK3;JUNB;LAG3;LAMP3;LYN;MAD2L2;MCOLN2;MTOR;MYD88;MYO1G;NCKAP1L;NFKBIZ;NOTCH1;NSD2;OTUD7B;PDCD1;PIK3CG;PKN1;PRDM1;PRF1;PRKCB;PRKCD;PRR7;PTPN6;RAB27A;RAP1GAP2;RC3H1;RELB;RNF19B;SASH3;SHLD2;SIPA1;SL…
GOBP_REGULATION_OF_LOCOMOTION	1018	0.150295	0.000834811	0.00944486	1.29716	9.19467	ABHD2;ABI3;ABL2;ACE;ACTG1;ACTN4;ADAM15;ADAM8;AGO2;AKT1;AKT2;AP1AR;ARF6;ATP2B4;ATP5F1B;ATP8A1;BCAS3;BMPR1A;CARMIL2;CASS4;CCR2;CCR4;CD300A;CD81;CD99L2;CDC42;CDK5;CEACAM1;CERS2;CLASP1;CLDN5;CORO1C;CSF1;CTNNA1;CTSH;CXCR4;DAG1;DDRGK1;DDT;DIAPH1;DOCK8;DUSP1;ELP3;EMILIN2;FAM89B;FBXO31;FBXW7;FERMT3;FGFR1;FGR;FLNA;FUT7;GADD45A;GCNT1;GCNT2;GLUL;GNA12;GNA13;GNAI2;GPI;HDAC9;HIF1A;HMOX1;HSPA5;ICAM1;INSL3;IQSE…
GOBP_HEMOPOIESIS	911	0.212953	4.57915e-17	4.2645e-14	1.88191	70.8022	ABCB10;ACE;ACIN1;ACTB;ACVR2A;ADAM8;ADAR;ADD2;AMBRA1;ANXA2;AP3D1;ARID1A;ARNT;ASXL1;ATXN1L;BAK1;BAP1;BATF;BAX;BCL3;BCL6;BRD1;BRPF1;BRPF3;CASP8;CASP9;CBFB;CCR2;CD79B;CD81;CD83;CDC42;CEACAM1;CEBPD;CFLAR;CIAPIN1;CSF1;CTLA4;CTNNBIP1;CUL4A;DCAF1;DNAJB9;DOCK11;DOCK2;DTX1;EBP;EIF2AK1;EP300;ESRRA;ETV2;ETV6;EZH2;FASN;FBXW7;FCER1G;FGL2;FLI1;FLNA;FLVCR1;FOS;FUT10;FUT7;G6PD;GAB2;GAB3;GP5;GPR171;GPR68;HDAC4;HDA…
GOBP_ASTROCYTE_CELL_MIGRATION	9	0.222222	0.2877	0.548717	2.23251	2.78135	CCR2;SCRIB
GOBP_MYELOID_CELL_DIFFERENTIATION	404	0.257426	4.86876e-15	2.99347e-12	2.24557	74.0048	ABCB10;ACIN1;ACVR2A;ADAR;ANXA2;ARNT;BAP1;BATF;BCL6;BRD1;CASP8;CASP9;CBFB;CD81;CDC42;CEACAM1;CFLAR;CSF1;CTNNBIP1;CUL4A;EIF2AK1;EP300;ESRRA;ETV2;FASN;FBXW7;FLI1;FLNA;FLVCR1;FOS;G6PD;GAB2;GAB3;GP5;GPR171;GPR68;HIF1A;HLA-DRB1;HMGB3;HSPA9;IFI16;IKZF1;INPP5D;IRF8;JAK2;JMJD6;JUN;JUNB;KCNQ1;KLF10;LBR;LYN;MAF;MAPK11;MFHAS1;MTOR;MYH9;NBEAL2;NCKAP1L;NCOA6;NEDD9;NFKBIA;NRROS;PABPC4;PAFAH1B1;PIAS3;PIP4K2A;PLA…
GOBP_T_CELL_ACTIVATION	549	0.213115	9.12819e-11	1.12277e-08	1.8556	42.896	ABL2;ACTB;ADAM8;AKT1;AMBRA1;AP3D1;ARID1A;BATF;BAX;BCL3;BCL6;CASP8;CBFB;CCDC88B;CCR2;CD300A;CD55;CD81;CD83;CD84;CEACAM1;CGAS;CSK;CTLA4;CTPS1;DOCK2;DOCK8;DTX1;ELF4;FCER1G;FGL2;FUT7;GSN;HAVCR2;HLA-DMA;HLA-DPA1;HLA-DQB1;HLA-DRA;HLA-DRB1;HLA-DRB5;HSH2D;HSPD1;ICAM1;ICOS;IL18R1;IL7;IRF1;ITGAL;JAK2;JAK3;JMJD6;JUNB;LAG3;LCP1;LGALS1;LGALS3;LYN;MAP3K8;MSN;MTOR;MYH9;NCK2;NCKAP1L;NCSTN;NFKBIZ;NKG7;NLRC3;PELI1…
GOBP_CD4_POSITIVE_ALPHA_BETA_T_CELL_DIFFERENTIATION	88	0.272727	5.74164e-05	0.00113081	2.36132	23.0587	BATF;BCL3;BCL6;CBFB;CD83;FUT7;HLA-DRA;HLA-DRB1;IL18R1;JAK3;JUNB;MTOR;NCKAP1L;NFKBIZ;PTGER4;RC3H1;RELB;RUNX3;SASH3;SLAMF6;SOCS1;STAT3;TBX21;ZBTB7B
GOBP_ALPHA_BETA_T_CELL_DIFFERENTIATION	118	0.279661	1.40042e-06	4.85603e-05	2.41702	32.5784	AP3D1;BATF;BCL3;BCL6;CBFB;CD83;FUT7;HLA-DRA;HLA-DRB1;IL18R1;IRF1;JAK3;JUNB;MTOR;NCKAP1L;NFKBIZ;PRDM1;PRR7;PTGER4;RC3H1;RELB;RUNX3;SASH3;SLAMF6;SLC4A2;SOCS1;STAT3;SYK;TBX21;TNFSF8;ZAP70;ZBTB16;ZBTB7B
GOBP_B_CELL_DIFFERENTIATION	152	0.217105	0.000353978	0.00481809	1.87494	14.8988	BAK1;BAX;BCL3;BCL6;CD79B;DCAF1;DNAJB9;DOCK11;EP300;EZH2;HDAC4;HDAC9;HMGB3;IL7;INPP5D;IRF8;JAK3;KLF6;LGALS1;LYL1;NCKAP1L;NFKBIZ;PIK3R2;PLCG2;PRKDC;PTPN6;PTPRJ;SPI1;SYK;SYVN1;TLR9;TPD52;ZBTB1
GOBP_T_CELL_CHEMOTAXIS	26	0.269231	0.0273076	0.121763	2.40407	8.65606	CCR2;OXSR1;PIK3CG;PLEC;STK39;TNFSF14;WNK1
GOBP_T_CELL_DIFFERENTIATION	298	0.204698	1.0821e-05	0.000278822	1.76684	20.2021	ACTB;ADAM8;AMBRA1;AP3D1;ARID1A;BATF;BCL3;BCL6;CBFB;CCR2;CD83;CTLA4;DOCK2;DTX1;FCER1G;FGL2;FUT7;HLA-DRA;HLA-DRB1;IL18R1;IL7;IRF1;JAK3;JMJD6;JUNB;LAG3;MTOR;NCKAP1L;NFKBIZ;PIK3R2;PRDM1;PREX1;PRKDC;PRR7;PTGER4;PTPN22;RC3H1;RELB;RUNX3;SASH3;SLAMF6;SLC4A2;SMARCA2;SMARCA4;SMARCC1;SMARCD2;SMARCD3;SOCS1;SOS2;SPI1;SRF;STAT3;STK11;SYK;TBX21;TNFSF8;VAV1;ZAP70;ZBTB1;ZBTB16;ZBTB7B
GOBP_REGULATION_OF_CELL_POPULATION_PROLIFERATION	1652	0.138015	0.00521071	0.0386007	1.19087	6.26044	ACE;ACTB;AIMP2;AKT1;AKT2;ALOX5;AMBRA1;AREG;ARNT;ATF3;ATXN1L;BAK1;BAP1;BAX;BCL2L1;BCL6;BIRC6;BMPR1A;BRD9;BTG2;BTG3;CAPN1;CAPNS1;CARM1;CASK;CCDC88B;CCND2;CCR2;CD248;CD300A;CD55;CD81;CDC42;CDCA7;CDK2;CDK4;CDKN1A;CDKN2A;CDKN2D;CEACAM1;CELF1;CERS2;CFLAR;CHST11;CLDN5;CLU;CNOT6L;COPS9;CSF1;CSK;CSNK2A1;CTLA4;CTNNA1;CTNNBIP1;CTSH;CUL3;CUL4A;CYBA;DDRGK1;DHX9;DISC1;DOT1L;DUSP1;EIF2AK1;EMILIN2;ERN1;ESRRA;ETV…
GOBP_HOMEOSTASIS_OF_NUMBER_OF_CELLS	301	0.229236	3.44534e-08	2.1336e-06	1.98341	34.0822	ABCB10;ACIN1;ACVR2A;ADAR;AKT1;ARNT;ASXL1;BAK1;BAP1;BAX;BCL2L11;BCL6;BRD1;CCR4;CFLAR;CSF1;DOCK11;ETV2;EZH2;FAS;FLVCR1;G6PD;GIGYF2;GPI;HIF1A;HMOX1;HSPA9;IKZF1;IL7;INPP5D;JAK2;JAK3;JMJD6;KCNQ1;LPCAT3;LYN;MAPK11;MFHAS1;MIF;MTHFD1;NCKAP1L;NCSTN;NFKBIZ;NOS3;NOTCH1;PKN1;PLA2G10;PMAIP1;PRKDC;PTPN11;RASSF2;RB1;RC3H1;RPS19;SASH3;SFXN1;SH2B3;SLC11A2;SLC15A4;SOS2;SPI1;SRF;STAT3;TGFBR3;TMOD3;TNFAIP3;TNFSF14;U…
GOBP_LYMPHOCYTE_CHEMOTAXIS	60	0.166667	0.163872	0.39423	1.4736	2.66525	ADAM8;CCR2;CKLF;NEDD9;OXSR1;PIK3CG;PLEC;STK39;TNFSF14;WNK1
GOBP_MONONUCLEAR_CELL_MIGRATION	197	0.167513	0.0236229	0.113067	1.44445	5.41025	ABL2;ADAM8;AKT1;ALOX5;ASB2;CCR2;CD99L2;CDC42;CKLF;CSF1;CXCR4;DOCK8;DUSP1;FUT7;ITGAL;LGALS3;LYN;MAPK1;MSN;MYO1G;NEDD9;OXSR1;PIK3CG;PLEC;RPS19;S100A12;SPI1;STK39;TBX21;TNFSF14;TRPM2;WNK1;ZAP70
GOBP_POSITIVE_REGULATION_OF_ERK1_AND_ERK2_CASCADE	216	0.0972222	0.854935	0.935592	0.840532	0.131736	CFLAR;DDT;FBXW7;GCNT2;GNAI2;HAVCR2;HLA-DRB1;ICAM1;JUN;MAP3K12;MFHAS1;MIF;MT3;NOD1;NOTCH1;PRXL2C;PTPN11;PTPN22;SHC1;TGFB1;TIRAP
GOBP_REGULATION_OF_GLIAL_CELL_MIGRATION	18	0.222222	0.154369	0.378605	2.06439	3.85712	CCR2;CERS2;CSF1;RRAS2
GOBP_REGULATION_OF_B_CELL_PROLIFERATION	64	0.359375	4.61101e-07	1.86703e-05	3.11012	45.3756	BCL6;CD300A;CD81;CDKN1A;CTLA4;IL7;INPP5D;LYN;MIF;MNDA;NCKAP1L;PELI1;PKN1;RC3H1;SASH3;TFRC;TICAM1;TIRAP;TLR9;TNFRSF13C;TNFRSF4;TYROBP;VAV3
GOBP_DENDRITIC_CELL_MIGRATION	33	0.272727	0.0119579	0.070674	2.41006	10.6678	ALOX5;ASB2;CCR2;CDC42;CXCR4;DOCK8;PIK3CG;SPI1;TRPM2
GOBP_CELL_ACTIVATION_INVOLVED_IN_IMMUNE_RESPONSE	300	0.23	2.995e-08	1.91415e-06	1.99011	34.4761	AP1G1;BATF;BCL3;BCL6;C12ORF4;CCR2;CD300A;CD81;CD84;CEACAM1;DOCK11;DOCK2;FCER1G;FGL2;FGR;GAB2;GBF1;HAVCR2;HLA-DRA;HLA-DRB1;HMOX1;HSPD1;ICAM1;IL18R1;IRF8;ITGAL;ITGAM;ITGB2;JAK3;JUNB;LCP1;LGALS1;LGALS3;LRP1;LYN;MAD2L2;MTOR;MYD88;NCKAP1L;NFKBIZ;NKG7;NR4A3;NSD2;PDPK1;PIK3CG;PLCG2;PTGER4;PTPN6;RAB27A;RC3H1;RELB;SBNO2;SHLD2;SLAMF6;SLC11A1;SLC15A4;SNX4;SNX6;SPI1;STAT3;SUPT6H;SYK;TBX21;TFRC;TGFB1;TICAM1;T…
GOBP_T_CELL_MIGRATION	70	0.228571	0.00655669	0.0458616	1.99128	10.0107	ABL2;ADAM8;CCR2;CD99L2;DOCK8;FUT7;ITGAL;MSN;MYO1G;OXSR1;PIK3CG;PLEC;STK39;TNFSF14;WNK1;ZAP70
GOBP_POSITIVE_REGULATION_OF_CELL_ACTIVATION	387	0.229974	3.11159e-10	3.16945e-08	1.99607	43.6955	ABL2;ACTB;ADAM8;AKT1;AMBRA1;AP1G1;AP3D1;ARID1A;BCL6;BLOC1S6;CBFB;CCDC88B;CCR2;CD55;CD81;CD83;CDKN1A;CSK;DOCK8;FGR;FLNA;GAB2;GP5;HAVCR2;HLA-DMA;HLA-DPA1;HLA-DQB1;HLA-DRA;HLA-DRB1;HLA-DRB5;HSPD1;ICOS;IL7;INPP5D;ITGAM;ITGB2;JAK2;JAK3;JUND;LGALS1;LILRA5;LYN;MAD2L2;MAP3K8;MIF;MYD88;NCK2;NCKAP1L;NFKBIZ;NR4A3;NSD2;PELI1;PLEK;PRKDC;PTPN11;PTPN22;PTPN6;RPS6KA1;RUNX3;SASH3;SHLD2;SLC7A1;SMARCA2;SMARCA4;SMAR…
GOBP_TAXIS	604	0.119205	0.479154	0.725239	1.0174	0.748539	ABCC1;ADAM8;ALOX5;ARHGAP35;B3GNT2;CCR2;CCR4;CDK5;CKLF;CMTM3;CSF1;CXCR4;CYFIP1;DAG1;DDT;DOCK2;DUSP1;ECE1;ELMO2;EMB;FCER1G;FEZ2;FGFR1;FPR1;GBF1;ITGA2;ITGB2;LGALS3;LTB4R2;LYN;MAPK1;MEGF8;MIF;NCKAP1L;NEDD9;NOTCH1;NR4A1;OXSR1;PIK3CG;PLA2G10;PLAUR;PLEC;PLP2;PLXNA3;PLXNA4;PLXNC1;PLXND1;PPBP;PREX1;PRKCD;PTPRJ;RPS19;S100A12;S100A8;S100A9;SCRIB;SEMA4B;SEMA4D;SMAD3;SPI1;STK39;SYK;TGFB1;TIRAP;TNFSF14;TRIO;TR…
GOBP_POSITIVE_REGULATION_OF_CELL_POPULATION_PROLIFERATION	929	0.138859	0.0259272	0.116486	1.19178	4.35295	ACTB;AKT1;AKT2;AREG;ARNT;ATF3;ATXN1L;BCL2L1;BCL6;BIRC6;BMPR1A;BRD9;CAPN1;CAPNS1;CARM1;CCDC88B;CCND2;CCR2;CD248;CD55;CD81;CDC42;CDK2;CDK4;CDKN1A;CFLAR;CLDN5;CNOT6L;COPS9;CSF1;CSNK2A1;CTSH;CUL3;CUL4A;CYBA;DDRGK1;DHX9;DISC1;DOT1L;ERN1;EZH2;FGFR1;FOSL2;FOXJ2;GAB2;GCNT2;GLUL;GNAI2;GNAI3;HAVCR2;HDAC4;HIF1A;HIPK1;HLA-DPA1;HMOX1;HSF4;IL12RB2;IL7;INSL3;IRAK1;ITGA2;JAK2;JAK3;JUN;KMT2D;LYN;MAP3K5;MAPK1;MATK…
GOBP_REGULATION_OF_LYMPHOCYTE_ACTIVATION	497	0.209256	2.91457e-09	2.31708e-07	1.81713	35.713	ABL2;ACTB;ADAM8;AKT1;AMBRA1;AP1G1;AP3D1;ARID1A;BATF;BCL6;BLOC1S6;CBFB;CCDC88B;CCR2;CD300A;CD55;CD81;CD83;CDKN1A;CEACAM1;CGAS;CSK;CTLA4;DOCK8;DTX1;FGL2;FGR;HAVCR2;HLA-DMA;HLA-DPA1;HLA-DQB1;HLA-DRA;HLA-DRB1;HLA-DRB5;HMGB3;HSPD1;ICOS;IL7;INPP5D;IRF1;JAK2;JAK3;JUNB;LAG3;LGALS1;LGALS3;LYN;MAD2L2;MAP3K8;MIF;MNDA;MYD88;NCK2;NCKAP1L;NEDD9;NFKBIZ;NSD2;PELI1;PKN1;PRDM1;PRKAR1A;PRKDC;PRNP;PTPN11;PTPN22;PTPN…
GOBP_REGULATION_OF_CHEMOTAXIS	222	0.121622	0.462449	0.709247	1.04848	0.80861	CCR2;CCR4;CSF1;CXCR4;DDT;DUSP1;FGFR1;ITGA2;LYN;MAPK1;MEGF8;MIF;NCKAP1L;NEDD9;NOTCH1;OXSR1;PLXNA3;PLXNA4;SEMA4B;SEMA4D;SMAD3;SPI1;STK39;TGFB1;TIRAP;TNFSF14;WNK1
GOBP_POSITIVE_REGULATION_OF_CELL_COMMUNICATION	1713	0.152364	4.50065e-06	0.000132161	1.33058	16.3811	ACSL4;ACTN4;ACVR2A;ADAM8;ADNP;AGPAT2;AKAP13;AMER1;ANK3;ANKRD17;ANKRD6;AREG;ARNT;ASXL1;ATF3;ATP2C1;BAK1;BAX;BCL2L11;BMPR1A;CANT1;CASP8;CASS4;CCAR2;CCR2;CD14;CD300A;CD63;CD81;CDC42;CFLAR;CHSY1;CHUK;CLEC16A;CLSTN3;CMTM3;CORO7;CSF1;CSK;CSNK1D;CSNK1G1;CSNK1G3;CSNK2A1;CTNNA1;CTSH;CUX2;CXCR4;CYBA;CYFIP1;DDT;DDX21;DISC1;DOK4;DTNBP1;EDA;EP300;ERN1;EZH2;FABP5;FAM53B;FAS;FBXW7;FGFR1;FGR;FLNA;FURIN;GADD45A;G…
GOBP_LEUKOCYTE_DIFFERENTIATION	599	0.215359	4.53957e-12	9.86448e-10	1.87979	49.0966	ACIN1;ACTB;ADAM8;AMBRA1;ANXA2;AP3D1;ARID1A;BAK1;BAP1;BATF;BAX;BCL3;BCL6;CASP8;CBFB;CCR2;CD79B;CD81;CD83;CDC42;CEACAM1;CSF1;CTLA4;CTNNBIP1;CUL4A;DCAF1;DNAJB9;DOCK11;DOCK2;DTX1;EIF2AK1;EP300;ESRRA;EZH2;FASN;FBXW7;FCER1G;FGL2;FOS;FUT7;GAB2;GAB3;GPR68;HDAC4;HDAC9;HLA-DRA;HLA-DRB1;HMGB3;IFI16;IKZF1;IL18R1;IL7;INPP5D;IRF1;IRF8;JAK3;JMJD6;JUN;JUNB;KLF10;KLF6;LAG3;LBR;LGALS1;LGALS3;LYL1;LYN;MTOR;MYH9;NCK…
GOBP_CELL_ACTIVATION	1083	0.20591	1.05973e-17	1.1514e-14	1.82731	71.4222	ABL2;ACTB;ACTG1;ADAM8;AKT1;AMBRA1;AP1G1;AP3D1;ARID1A;BAG6;BAK1;BATF;BAX;BCL3;BCL6;BLOC1S6;C12ORF4;CASP8;CBFB;CCDC88B;CCR2;CD300A;CD55;CD79B;CD81;CD83;CD84;CDKN1A;CEACAM1;CGAS;CLIC1;CLU;CRTC3;CSF1;CSK;CST7;CTLA4;CTPS1;DCAF1;DGKH;DNAJB9;DOCK11;DOCK2;DOCK8;DTX1;ELF4;EMILIN2;EP300;EZH2;FCER1G;FERMT3;FGL2;FGR;FLNA;FUT7;GAB2;GBF1;GCLC;GCLM;GNA13;GP5;GSN;HAVCR2;HDAC4;HDAC9;HLA-DMA;HLA-DPA1;HLA-DQB1;HLA-…
GOBP_LEUKOCYTE_MIGRATION	385	0.166234	0.00281871	0.0241566	1.43036	8.39835	ABL2;ADAM8;ADD2;AKT1;ALOX5;ASB2;CCR2;CD300A;CD81;CD99L2;CDC42;CKLF;CSF1;CXCR4;DDT;DOCK8;DUSP1;FCER1G;FUT7;GBF1;GCNT1;HMOX1;ICAM1;ITGA2;ITGA3;ITGAL;ITGB2;LGALS3;LYN;MAPK1;MCOLN2;MIF;MSN;MYD88;MYH9;MYO1G;NCKAP1L;NEDD9;OXSR1;PAFAH1B1;PIK3CG;PLEC;PPBP;PREX1;PTGER4;ROCK1;RPS19;S100A12;S100A8;S100A9;SPI1;STK39;SYK;TBX21;TIRAP;TNFRSF18;TNFSF14;TRPM2;VAV1;VAV3;WDR1;WNK1;YES1;ZAP70
GOBP_POSITIVE_REGULATION_OF_LYMPHOCYTE_ACTIVATION	324	0.237654	1.00428e-09	9.22102e-08	2.05975	42.6759	ABL2;ACTB;ADAM8;AKT1;AMBRA1;AP1G1;AP3D1;ARID1A;BCL6;BLOC1S6;CBFB;CCDC88B;CCR2;CD55;CD81;CD83;CDKN1A;CSK;DOCK8;HAVCR2;HLA-DMA;HLA-DPA1;HLA-DQB1;HLA-DRA;HLA-DRB1;HLA-DRB5;HSPD1;ICOS;IL7;INPP5D;JAK2;JAK3;LGALS1;LYN;MAD2L2;MAP3K8;MIF;MYD88;NCK2;NCKAP1L;NFKBIZ;NSD2;PELI1;PRKDC;PTPN11;PTPN22;PTPN6;RUNX3;SASH3;SHLD2;SLC7A1;SMARCA2;SMARCA4;SMARCC1;SMARCD2;SMARCD3;SOCS1;SPI1;SYK;TBX21;TFRC;TGFB1;TICAM1;TI…
GOBP_LEUKOCYTE_PROLIFERATION	343	0.206997	1.3988e-06	4.85603e-05	1.78874	24.112	ACE;BAP1;BAX;BCL2L1;BCL6;CCDC88B;CCR2;CD300A;CD55;CD81;CDKN1A;CLU;CSF1;CTLA4;CTPS1;DOCK2;DOCK8;ELF4;HAVCR2;HLA-DPA1;HLA-DRB1;HPRT1;HSPD1;IL7;INPP5D;IRF1;JAK2;JAK3;JUNB;LGALS3;LYN;MAPK1;MIF;MNDA;MSN;MYD88;NCK2;NCKAP1L;NCSTN;NFKBIZ;PELI1;PIK3CG;PKN1;PRKAR1A;PRKCD;PRNP;PTPN22;PTPN6;RC3H1;SASH3;SCRIB;SH2D2A;SLC11A1;SLC4A2;SLC7A1;SOS2;SYK;TBK1;TFRC;TICAM1;TIRAP;TLR9;TNFAIP3;TNFRSF13C;TNFRSF4;TNFSF14;T…
GOBP_GLIOGENESIS	312	0.169872	0.00393427	0.0315856	1.46201	8.09667	ABCA2;AKT1;AKT2;AREG;B4GALT5;CCR2;CDK5;CERS2;CLU;CNP;CSF1;CSK;CXCR4;DAG1;DISC1;DTX1;EZH2;IFNGR1;KDM4A;LDLR;LRP1;LRP8;LYN;MAPK1;MBOAT7;MECP2;MT1X;MT3;MTOR;NAB1;NCSTN;NF2;NOTCH1;NRROS;PAFAH1B1;PLEC;PPP3R1;PTEN;PTPN11;RB1;RHEB;RRAS2;S100A8;S100A9;SCRIB;SKI;SLC7A5;SRGAP2;STAT3;SYNE2;TGFB1;TSPO;WDR1
GOBP_POSITIVE_REGULATION_OF_INTRACELLULAR_SIGNAL_TRANSDUCTION	984	0.158537	5.87979e-05	0.00115106	1.3725	13.3701	ACTN4;ADAM8;AKAP13;ANKRD17;ANKRD6;ATP2C1;BAX;BCL2L11;BMPR1A;CANT1;CASP8;CASS4;CCAR2;CD14;CD81;CDC42;CFLAR;CHUK;CLEC16A;CORO7;CSF1;CSK;DDT;DDX21;DOK4;EDA;EP300;ERN1;EZH2;FBXW7;FGFR1;FGR;FLNA;GADD45A;GAPDH;GCNT2;GIPR;GNAI2;GPR65;HAVCR2;HIC1;HIP1;HLA-DRB1;HMOX1;ICAM1;IGFBP4;IL18R1;INSL3;IQGAP1;IRAK1;JAK2;JUN;KSR1;LAMTOR2;LGALS1;LILRA5;LPAR2;LPAR3;LYN;MAD2L1;MAGED1;MAP2K2;MAP2K3;MAP2K4;MAP3K12;MAP3K1…
GOBP_CELL_MOTILITY	1658	0.148975	4.06616e-05	0.000865953	1.29636	13.1065	ABCC1;ABHD2;ABI3;ABL2;ACE;ACTB;ACTG1;ACTN4;ACTR3;ADAM15;ADAM8;ADCY3;ADD2;AGO2;AKT1;AKT2;ALOX5;AP1AR;ARF6;ARHGAP35;ARID5B;ARPC3;ARPC5L;ASB2;ATP2B4;ATP5F1B;ATP8A1;AVL9;BAX;BCAS3;BMPR1A;CAP1;CARMIL2;CASS4;CCR2;CCR4;CD248;CD300A;CD63;CD81;CD99L2;CDC42;CDK5;CEACAM1;CERS2;CKLF;CLASP1;CLDN5;CORO1C;CORO7;CSF1;CTNNA1;CTSH;CUL3;CXCR4;DAG1;DDIT4;DDRGK1;DDT;DIAPH1;DISC1;DNAH1;DOCK2;DOCK8;DUSP1;ELMO2;ELP3;EMI…
GOBP_DENDRITIC_CELL_CHEMOTAXIS	26	0.192308	0.18511	0.430976	1.76148	2.97128	CCR2;CXCR4;PIK3CG;SPI1;TRPM2
GOBP_REGULATION_OF_CELL_ACTIVATION	642	0.21028	8.61536e-12	1.51793e-09	1.83612	46.7797	ABL2;ACTB;ADAM8;AKT1;AMBRA1;AP1G1;AP3D1;ARID1A;BATF;BCL6;BLOC1S6;C12ORF4;CBFB;CCDC88B;CCR2;CD300A;CD55;CD81;CD83;CD84;CDKN1A;CEACAM1;CGAS;CSK;CST7;CTLA4;DOCK8;DTX1;EMILIN2;FCER1G;FGL2;FGR;FLNA;GAB2;GCLC;GP5;HAVCR2;HLA-DMA;HLA-DPA1;HLA-DQB1;HLA-DRA;HLA-DRB1;HLA-DRB5;HMGB3;HMOX1;HSPD1;ICOS;IL7;INPP5D;IRF1;ITGAM;ITGB2;JAK2;JAK3;JUNB;JUND;LAG3;LDLR;LGALS1;LGALS3;LILRA5;LYN;MAD2L2;MAP3K8;MFHAS1;MIF;MN…
GOBP_B_CELL_PROLIFERATION	101	0.277228	1.02794e-05	0.000268044	2.39757	27.537	BAX;BCL6;CD300A;CD81;CDKN1A;CTLA4;CTPS1;HSPD1;IL7;INPP5D;LYN;MIF;MNDA;NCKAP1L;NFKBIZ;PELI1;PKN1;PRKCD;RC3H1;SASH3;TFRC;TICAM1;TIRAP;TLR9;TNFRSF13C;TNFRSF4;TYROBP;VAV3
GOBP_T_FOLLICULAR_HELPER_CELL_DIFFERENTIATION	6	0.166667	0.528954	0.75603	1.95721	1.24645	RC3H1
GOBP_REGULATION_OF_B_CELL_ACTIVATION	129	0.27907	5.01226e-07	2.0046e-05	2.41156	34.9826	BCL6;CD300A;CD81;CDKN1A;CTLA4;HMGB3;IL7;INPP5D;LYN;MAD2L2;MIF;MNDA;NCKAP1L;NSD2;PELI1;PKN1;PTPN6;RC3H1;SASH3;SHLD2;SLC15A4;SPI1;SUPT6H;SYK;TBX21;TFRC;TGFB1;TICAM1;TIRAP;TLR9;TNFAIP3;TNFRSF13C;TNFRSF4;TNIP2;TYROBP;VAV3
GOBP_LOCOMOTION	1331	0.145004	0.00113548	0.0120166	1.25289	8.4955	ABCC1;ABHD2;ABI3;ABL2;ACE;ACTG1;ACTN4;ADAM15;ADAM8;AGO2;AKT1;AKT2;ALOX5;AP1AR;ARF6;ARHGAP35;ATP2B4;ATP5F1B;ATP8A1;B3GNT2;BCAS3;BMPR1A;CARMIL2;CASS4;CCR2;CCR4;CD300A;CD81;CD99L2;CDC42;CDK5;CEACAM1;CERS2;CKLF;CLASP1;CLDN5;CLN6;CMTM3;CORO1C;CSF1;CTNNA1;CTSH;CXCR4;CYFIP1;DAG1;DDRGK1;DDT;DIAPH1;DOCK2;DOCK8;DUSP1;ECE1;ELMO2;ELP3;EMB;EMILIN2;EP300;FAM89B;FBXO31;FBXW7;FCER1G;FERMT3;FEZ2;FGFR1;FGR;FLNA;FP…
GOBP_LYMPHOCYTE_ACTIVATION_INVOLVED_IN_IMMUNE_RESPONSE	207	0.217391	3.2501e-05	0.000720659	1.87606	19.3876	AP1G1;BATF;BCL3;BCL6;CD81;CEACAM1;DOCK11;FCER1G;FGL2;HAVCR2;HLA-DRA;HLA-DRB1;HSPD1;ICAM1;IL18R1;IRF8;ITGAL;JAK3;JUNB;LCP1;LGALS1;LGALS3;MAD2L2;MTOR;NCKAP1L;NFKBIZ;NKG7;NSD2;PLCG2;PTGER4;RAB27A;RC3H1;RELB;SHLD2;SLAMF6;SLC11A1;SLC15A4;SPI1;STAT3;SUPT6H;TBX21;TFRC;TGFB1;UNC13D;ZBTB7B
GOBP_REGULATION_OF_IMMUNE_SYSTEM_PROCESS	1448	0.185083	6.85197e-15	3.436e-12	1.64505	53.6519	A2M;ABCB10;ABL2;ACIN1;ACTB;ACVR2A;ADAM8;ADAR;AIM2;AKT1;AMBRA1;ANKRD17;AP1G1;AP3D1;ARID1A;ARID5A;ARNT;BAG6;BATF;BAX;BCL6;BLOC1S6;BRD1;BRPF1;BRPF3;C12ORF4;C1S;CASP8;CBFB;CCDC88B;CCR2;CD14;CD300A;CD55;CD79B;CD81;CD83;CD84;CD99L2;CDKN1A;CEACAM1;CFD;CGAS;CLU;CMTM3;CSF1;CSK;CST7;CTLA4;CTNNBIP1;CTSH;CUL4A;CYBA;DDT;DDX21;DHX9;DNAJB9;DOCK8;DTX1;DUSP1;EP300;ESRRA;EZR;FBXW7;FCER1G;FCN1;FGL2;FGR;FOS;FPR1;FUR…
GOBP_CELL_CHEMOTAXIS	300	0.136667	0.176421	0.417454	1.17398	2.03672	ABCC1;ADAM8;ALOX5;CCR2;CKLF;CSF1;CXCR4;DDT;DUSP1;ELMO2;FCER1G;FGFR1;GBF1;ITGB2;LGALS3;LYN;MAPK1;MIF;NCKAP1L;NEDD9;NOTCH1;NR4A1;OXSR1;PIK3CG;PLEC;PPBP;PREX1;PRKCD;RPS19;S100A12;S100A8;S100A9;SPI1;STK39;SYK;TIRAP;TNFSF14;TRPM2;VAV1;VAV3;WNK1
GOBP_GLIAL_CELL_MIGRATION	57	0.22807	0.0137512	0.0763219	1.99633	8.55752	CCR2;CDK5;CERS2;CSF1;DISC1;LRP8;MBOAT7;PAFAH1B1;RRAS2;SCRIB;SRGAP2;SYNE2;TSPO
GOBP_T_CELL_DIFFERENTIATION_INVOLVED_IN_IMMUNE_RESPONSE	79	0.240506	0.00173323	0.016839	2.08865	13.2792	BATF;BCL3;BCL6;FCER1G;FGL2;HLA-DRA;HLA-DRB1;IL18R1;JAK3;JUNB;MTOR;NFKBIZ;PTGER4;RC3H1;RELB;SLAMF6;STAT3;TBX21;ZBTB7B
GOBP_MONONUCLEAR_CELL_DIFFERENTIATION	470	0.206383	2.04668e-08	1.3755e-06	1.78962	31.6843	ACIN1;ACTB;ADAM8;AMBRA1;AP3D1;ARID1A;BAK1;BATF;BAX;BCL3;BCL6;CBFB;CCR2;CD79B;CD83;CSF1;CTLA4;CTNNBIP1;DCAF1;DNAJB9;DOCK11;DOCK2;DTX1;EP300;EZH2;FASN;FCER1G;FGL2;FOS;FUT7;GPR68;HDAC4;HDAC9;HLA-DRA;HLA-DRB1;HMGB3;IFI16;IKZF1;IL18R1;IL7;INPP5D;IRF1;IRF8;JAK3;JMJD6;JUN;JUNB;KLF6;LAG3;LGALS1;LGALS3;LYL1;LYN;MTOR;MYH9;NCKAP1L;NFIL3;NFKBIZ;PIK3R2;PLCG2;PRDM1;PREX1;PRKDC;PRR7;PTGER4;PTPN22;PTPN6;PTPRJ;RC…
GOBP_T_CELL_ACTIVATION_INVOLVED_IN_IMMUNE_RESPONSE	117	0.247863	7.06016e-05	0.00131877	2.14296	20.4834	BATF;BCL3;BCL6;CD81;CEACAM1;FCER1G;FGL2;HAVCR2;HLA-DRA;HLA-DRB1;ICAM1;IL18R1;ITGAL;JAK3;JUNB;LCP1;LGALS3;MTOR;NCKAP1L;NFKBIZ;PTGER4;RAB27A;RC3H1;RELB;SLAMF6;SLC11A1;STAT3;TBX21;ZBTB7B
GOBP_LYMPHOCYTE_MIGRATION	118	0.169492	0.060045	0.210291	1.47085	4.13701	ABL2;ADAM8;AKT1;CCR2;CD99L2;CKLF;DOCK8;FUT7;ITGAL;MSN;MYO1G;NEDD9;OXSR1;PIK3CG;PLEC;STK39;TBX21;TNFSF14;WNK1;ZAP70
GOBP_MULTICELLULAR_ORGANISMAL_LEVEL_HOMEOSTASIS	756	0.164021	7.77057e-05	0.00143056	1.41738	13.4121	ABCB10;ACACA;ACADVL;ACIN1;ACTB;ACTG1;ACVR2A;ADAM8;ADAR;ADIPOR2;AKT1;ARNT;ASXL1;BAK1;BAP1;BAX;BCL2L11;BCL6;BRD1;CCR2;CCR4;CFLAR;CLDN5;CRTC3;CSF1;CSK;CTSH;CXCR4;DOCK11;DYNC1H1;EIF4G1;ELOVL6;ETV2;EZH2;FABP5;FAS;FLVCR1;G6PD;GCNT2;GIGYF2;GPI;HIF1A;HMOX1;HSPA9;IKZF1;IL18R1;IL7;INPP5D;JAK2;JAK3;JMJD6;KCNQ1;LPCAT1;LPCAT3;LPIN1;LYN;LYZ;MAPK11;MBP;MEX3C;MFHAS1;MFN2;MIF;MTF1;MTHFD1;NCDN;NCKAP1L;NCSTN;NFKBIZ…
GOBP_POSITIVE_REGULATION_OF_MAPK_CASCADE	484	0.144628	0.0408204	0.161768	1.24093	3.9692	ADAM8;AKAP13;ANKRD6;CD81;CDC42;CFLAR;CSK;DDT;DOK4;ERN1;EZH2;FBXW7;FGFR1;GADD45A;GCNT2;GNAI2;HAVCR2;HLA-DRB1;ICAM1;IGFBP4;IQGAP1;IRAK1;JAK2;JUN;KSR1;LAMTOR2;LILRA5;LPAR2;LPAR3;MAGED1;MAP2K2;MAP2K3;MAP2K4;MAP3K12;MAP3K5;MAP4K1;MAPK8IP3;MAPKBP1;MFHAS1;MIF;MINK1;MT3;MYD88;NOD1;NOTCH1;OSM;PIK3CG;PLCG2;PRXL2C;PTPN1;PTPN11;PTPN22;PTPRJ;RASSF2;RIPK1;ROCK1;S100A12;SH3RF3;SHC1;SPAG9;SPI1;STK39;SYK;TAOK1;TG…
GOBP_POSITIVE_REGULATION_OF_B_CELL_ACTIVATION	83	0.289157	2.00801e-05	0.000483034	2.50334	27.0756	BCL6;CD81;CDKN1A;IL7;INPP5D;MAD2L2;MIF;NCKAP1L;NSD2;PELI1;SASH3;SHLD2;SPI1;SYK;TBX21;TFRC;TGFB1;TICAM1;TIRAP;TLR9;TNFRSF13C;TNFRSF4;TNIP2;VAV3
GOBP_OSTEOCLAST_DIFFERENTIATION	102	0.254902	9.97248e-05	0.00174291	2.20557	20.3201	ANXA2;CD81;CSF1;ESRRA;FBXW7;FOS;GAB2;GPR68;INPP5D;JUNB;KLF10;MTOR;NEDD9;PAFAH1B1;PIAS3;PPARGC1B;RASSF2;SBNO2;SLC4A2;SLC9B2;SNX10;TFE3;TFRC;TMEM64;TYROBP;UBASH3B
GOBP_ALPHA_BETA_T_CELL_ACTIVATION	174	0.241379	3.97264e-06	0.000121017	2.08453	25.9233	AP3D1;BATF;BCL3;BCL6;CBFB;CCR2;CD300A;CD55;CD81;CD83;DOCK2;ELF4;FUT7;HLA-DRA;HLA-DRB1;IL18R1;IRF1;JAK2;JAK3;JUNB;MTOR;NCKAP1L;NFKBIZ;NKG7;PRDM1;PRR7;PTGER4;PTPN22;RC3H1;RELB;RUNX3;SASH3;SLAMF6;SLC4A2;SOCS1;STAT3;SYK;TBX21;TNFSF8;ZAP70;ZBTB16;ZBTB7B
GOBP_LYMPHOCYTE_ACTIVATION	776	0.219072	2.87481e-16	2.34261e-13	1.92882	69.0235	ABL2;ACTB;ADAM8;AKT1;AMBRA1;AP1G1;AP3D1;ARID1A;BAG6;BAK1;BATF;BAX;BCL3;BCL6;BLOC1S6;CASP8;CBFB;CCDC88B;CCR2;CD300A;CD55;CD79B;CD81;CD83;CD84;CDKN1A;CEACAM1;CGAS;CSK;CTLA4;CTPS1;DCAF1;DNAJB9;DOCK11;DOCK2;DOCK8;DTX1;ELF4;EP300;EZH2;FCER1G;FGL2;FGR;FUT7;GSN;HAVCR2;HDAC4;HDAC9;HLA-DMA;HLA-DPA1;HLA-DQB1;HLA-DRA;HLA-DRB1;HLA-DRB5;HMGB3;HPRT1;HSH2D;HSPD1;ICAM1;ICOS;IKZF1;IL18R1;IL21R;IL2RB;IL7;INPP5D;IR…
GOBP_POSITIVE_REGULATION_OF_IMMUNE_SYSTEM_PROCESS	1017	0.20059	5.05112e-15	2.99347e-12	1.77088	58.2958	A2M;ABL2;ACIN1;ACTB;ADAM8;AIM2;AKT1;AMBRA1;ANKRD17;AP1G1;AP3D1;ARID1A;ARID5A;BAG6;BAX;BCL6;BLOC1S6;C12ORF4;C1S;CASP8;CBFB;CCDC88B;CCR2;CD14;CD300A;CD55;CD79B;CD81;CD83;CD84;CD99L2;CDKN1A;CEACAM1;CFD;CGAS;CLU;CMTM3;CSF1;CSK;CTLA4;CTNNBIP1;CYBA;DDX21;DHX9;DNAJB9;DOCK8;EP300;EZR;FCER1G;FCN1;FGR;FOS;FPR1;FUT7;GAB2;GPI;GPR68;GRAMD4;HAVCR2;HK1;HLA-DMA;HLA-DPA1;HLA-DQB1;HLA-DRA;HLA-DRB1;HLA-DRB5;HMOX1;H…
GOBP_B_CELL_ACTIVATION	273	0.252747	4.56814e-10	4.51208e-08	2.18957	47.0905	BAK1;BATF;BAX;BCL3;BCL6;CASP8;CD300A;CD79B;CD81;CDKN1A;CTLA4;CTPS1;DCAF1;DNAJB9;DOCK11;EP300;EZH2;HDAC4;HDAC9;HMGB3;HSPD1;IL7;INPP5D;IRF8;JAK3;KLF6;LGALS1;LYL1;LYN;MAD2L2;MIF;MNDA;NCKAP1L;NFKBIZ;NSD2;PELI1;PIK3R2;PKN1;PLCG2;PRKCB;PRKCD;PRKDC;PTPN6;PTPRJ;RC3H1;SASH3;SHLD2;SKAP2;SLC15A4;SPI1;SUPT6H;SYK;SYVN1;TBX21;TFRC;TGFB1;TICAM1;TIRAP;TLR9;TNFAIP3;TNFRSF13C;TNFRSF4;TNIP2;TPD52;TXLNA;TYROBP;VAV3;…
GOBP_B_CELL_ACTIVATION_INVOLVED_IN_IMMUNE_RESPONSE	89	0.202247	0.014946	0.0801916	1.75851	7.39155	BATF;BCL3;BCL6;DOCK11;HSPD1;IRF8;LGALS1;MAD2L2;NFKBIZ;NSD2;PLCG2;SHLD2;SLC15A4;SPI1;SUPT6H;TBX21;TFRC;TGFB1
GOBP_POSITIVE_REGULATION_OF_LEUKOCYTE_PROLIFERATION	163	0.196319	0.00250981	0.0222604	1.69492	10.1484	BCL2L1;BCL6;CCDC88B;CCR2;CD55;CD81;CDKN1A;CSF1;HAVCR2;HLA-DPA1;IL7;JAK2;JAK3;LYN;MAPK1;MIF;MYD88;NCK2;NCKAP1L;PELI1;PTPN22;SASH3;SLC7A1;SYK;TFRC;TICAM1;TIRAP;TLR9;TNFRSF13C;TNFRSF4;VAV3;ZAP70
GOBP_POSITIVE_REGULATION_OF_B_CELL_PROLIFERATION	45	0.333333	0.000122463	0.00204178	2.9008	26.1296	BCL6;CD81;CDKN1A;IL7;MIF;NCKAP1L;PELI1;SASH3;TFRC;TICAM1;TIRAP;TLR9;TNFRSF13C;TNFRSF4;VAV3
GOBP_ERK1_AND_ERK2_CASCADE	329	0.12462	0.376682	0.649715	1.06908	1.0438	ATF3;CEACAM1;CFLAR;CSK;CTSH;DDT;DUSP5;DUSP6;EIF3A;EZR;FBXW7;GCNT2;GNAI2;HAVCR2;HLA-DRB1;ICAM1;JUN;LYN;MAP2K2;MAP3K12;MAPK1;MFHAS1;MIF;MT3;NOD1;NOTCH1;PRXL2C;PTEN;PTGER4;PTPN1;PTPN11;PTPN22;PTPN6;SHC1;SYK;TGFB1;TGFBR3;TIRAP;TLR9;TRAF7;YWHAZ
GOBP_LEUKOCYTE_CHEMOTAXIS	235	0.148936	0.0864908	0.269133	1.28234	3.1388	ADAM8;ALOX5;CCR2;CKLF;CSF1;CXCR4;DDT;DUSP1;FCER1G;GBF1;ITGB2;LGALS3;LYN;MAPK1;MIF;NCKAP1L;NEDD9;OXSR1;PIK3CG;PLEC;PPBP;PREX1;RPS19;S100A12;S100A8;S100A9;SPI1;STK39;SYK;TIRAP;TNFSF14;TRPM2;VAV1;VAV3;WNK1
GOBP_REGULATION_OF_LEUKOCYTE_PROLIFERATION	263	0.193916	0.000226935	0.0033699	1.67177	14.0276	BCL2L1;BCL6;CCDC88B;CCR2;CD300A;CD55;CD81;CDKN1A;CSF1;CTLA4;HAVCR2;HLA-DPA1;HLA-DRB1;IL7;INPP5D;IRF1;JAK2;JAK3;LGALS3;LYN;MAPK1;MIF;MNDA;MYD88;NCK2;NCKAP1L;PELI1;PKN1;PRKAR1A;PRNP;PTPN22;PTPN6;RC3H1;SASH3;SCRIB;SLC4A2;SLC7A1;SOS2;SYK;TFRC;TICAM1;TIRAP;TLR9;TNFAIP3;TNFRSF13C;TNFRSF4;TNFSF8;TYROBP;VAV3;ZAP70;ZBTB7B
GOBP_FOREBRAIN_DEVELOPMENT	398	0.11809	0.518899	0.75603	1.01084	0.663158	AKNA;ARHGAP35;ATIC;ATP2B4;BAX;BMPR1A;BTG2;CDK5;CNP;CORO1C;CXCR4;DISC1;EZH2;FUT10;GART;GSK3B;HIF1A;HPRT1;ITGAM;KCNA3;LRP8;MBOAT7;NDEL1;NF2;NOTCH1;NR4A2;NRGN;OGDH;PAFAH1B1;PGAP1;PLXNA3;PLXNA4;PPP1R9B;PTEN;SIN3A;SKI;SRF;SRGAP2;SYNE2;TACC1;TRA2B;TRAPPC9;TUBB2A;TYROBP;UBA6;XRN2;YWHAE
GOBP_PALLIUM_DEVELOPMENT	184	0.163043	0.0409717	0.16211	1.40687	4.49477	ATIC;ATP2B4;BAX;BTG2;CDK5;DISC1;EZH2;FUT10;GART;GSK3B;HIF1A;LRP8;MBOAT7;NDEL1;NF2;OGDH;PAFAH1B1;PLXNA3;PPP1R9B;PTEN;SRF;SRGAP2;SYNE2;TACC1;TRA2B;TRAPPC9;TUBB2A;UBA6;XRN2;YWHAE
GOBP_MICROTUBULE_CYTOSKELETON_ORGANIZATION	662	0.123867	0.331865	0.6007	1.05785	1.16683	BCAS3;BICD2;CAMSAP1;CCDC88B;CCDC88C;CCNL1;CDC14A;CDK2;CDK2AP2;CDK5;CEP19;CFL1;CHP1;CLASP1;CLIP1;CLTC;CNP;CSNK1D;DAG1;DCTN1;DISC1;DNAH1;DYNC1H1;DYRK1A;EML2;EML3;EZR;FAM110A;FLNA;FSD1;GADD45A;GAPDH;GBA2;GIT1;GSK3B;HAUS3;HAUS7;HDGFL3;HOOK2;HTT;INTS13;KAT2B;KATNAL1;KIF3B;LIMK2;MAD2L1;MAP4;MARK2;MARK4;MECP2;MYH9;NAT10;NDEL1;NEFH;NEK6;PAFAH1B1;PARD6A;PATJ;PCLAF;PCNT;PKD1;PRC1;RAB11A;RNF19A;ROCK1;SLC16A…
GOBP_CENTRAL_NERVOUS_SYSTEM_DEVELOPMENT	1069	0.129093	0.132389	0.348705	1.10409	2.23247	ABCA2;ACAT1;ACE;ACTB;AKNA;ALDH3A2;ARCN1;ARHGAP35;ATIC;ATP2B4;ATRN;ATXN1;ATXN1L;B4GALT5;BAG6;BAK1;BAX;BCL2L11;BMPR1A;BTG2;CDC42;CDK5;CIC;CLU;CNP;CORO1C;CSK;CSNK1D;CXCR4;DAG1;DCTN1;DDIT4;DHX30;DHX37;DISC1;DTNBP1;ELP3;EZH2;FUT10;G6PD;GART;GBA2;GIGYF2;GIT1;GIT2;GLUD1;GNAI3;GSK3B;GSN;HIF1A;HPRT1;HSPA5;HSPG2;IFNGR1;ITGAM;KCNA3;KDM4A;LDLR;LRP1;LRP8;LYN;MAPK1;MAPKAP1;MBOAT7;MBP;MECP2;MINK1;MPST;MSI2;MT1X…
GOBP_CYTOSKELETON_ORGANIZATION	1500	0.152667	1.58902e-05	0.000393872	1.32878	14.6827	ABI3;ABL2;ACTB;ACTG1;ACTN4;ACTR3;ADD1;ADD2;AGAP2;AKAP13;ANK3;AP1AR;ARAP1;ARF6;ARHGAP10;ARHGAP17;ARHGAP35;ARHGDIA;ARPC1B;ARPC3;ARPC5L;ASB2;ATP2C1;BCAS3;BCL6;BICD2;CAMSAP1;CAP1;CAPN2;CAPZA1;CARMIL2;CASS4;CCDC6;CCDC88B;CCDC88C;CCNL1;CDC14A;CDC42;CDK2;CDK2AP2;CDK5;CEP19;CFL1;CFL2;CFLAR;CHP1;CLASP1;CLIP1;CLTC;CNP;CORO1C;CORO7;COTL1;CSNK1D;CUL3;CYFIP1;DAG1;DBN1;DCTN1;DIAPH1;DIAPH2;DISC1;DNAH1;DOCK2;DTN…
GOBP_CEREBRAL_CORTEX_DEVELOPMENT	126	0.15873	0.102212	0.303593	1.37728	3.14118	ATIC;BAX;CDK5;DISC1;FUT10;GART;GSK3B;HIF1A;LRP8;MBOAT7;NDEL1;PAFAH1B1;PPP1R9B;SRGAP2;SYNE2;TACC1;TRA2B;TRAPPC9;TUBB2A;YWHAE
GOBP_TELENCEPHALON_DEVELOPMENT	272	0.136029	0.198738	0.43725	1.16947	1.8896	ATIC;ATP2B4;BAX;BTG2;CDK5;CORO1C;CXCR4;DISC1;EZH2;FUT10;GART;GSK3B;HIF1A;HPRT1;KCNA3;LRP8;MBOAT7;NDEL1;NF2;NRGN;OGDH;PAFAH1B1;PLXNA3;PLXNA4;PPP1R9B;PTEN;SKI;SRF;SRGAP2;SYNE2;TACC1;TRA2B;TRAPPC9;TUBB2A;UBA6;XRN2;YWHAE
GOBP_MICROTUBULE_BASED_PROCESS	945	0.12381	0.296662	0.5604	1.05647	1.28378	ACTR3;ADCY3;AP3D1;AP3M2;ARL8A;ATP2B4;BCAS3;BICD2;BICDL1;BLOC1S6;BORCS5;CAMSAP1;CCDC88B;CCDC88C;CCNL1;CDC14A;CDC42;CDK2;CDK2AP2;CDK5;CEP19;CFL1;CHP1;CLASP1;CLIP1;CLTC;CNP;COPG1;CSNK1D;DAG1;DCTN1;DIAPH1;DISC1;DNAH1;DTNBP1;DYNC1H1;DYRK1A;EML2;EML3;EZR;FAM110A;FLNA;FSD1;FYCO1;GADD45A;GAPDH;GBA2;GIT1;GSK3B;HAUS3;HAUS7;HDGFL3;HIF1A;HOOK2;HTT;INTS13;KAT2B;KATNAL1;KIF1C;KIF21B;KIF3B;KLC1;KLC2;LDHC;LIMK2;…
GOBP_HEAD_DEVELOPMENT	830	0.133735	0.0839548	0.262747	1.14517	2.83712	ACAT1;ACE;ACTB;AKNA;ARCN1;ARHGAP35;ARID5B;ATIC;ATP2B4;ATRN;ATXN1;ATXN1L;BAG6;BAK1;BAX;BCL2L11;BMPR1A;BTG2;CDC42;CDK5;CIC;CLDN5;CNP;CORO1C;CSK;CSNK1D;CSRNP1;CXCR4;DDIT4;DDX10;DHX37;DISC1;DTNBP1;EP300;EZH2;FLVCR1;FUT10;G6PD;GART;GIT1;GIT2;GLUD1;GNAI3;GSK3B;HIF1A;HPRT1;HSPA5;HSPG2;ITGAM;KCNA3;LIMK2;LRP8;MAP2K2;MAPK1;MAPKAP1;MBOAT7;MBP;MECP2;MINK1;MT3;MTPN;NCOA6;NCOR2;NCSTN;NDEL1;NF2;NLGN2;NOTCH1;NR4…
GOBP_MESENCHYME_MORPHOGENESIS	60	0.1	0.725316	0.871336	0.910677	0.292462	BMPR1A;MDM2;NOS3;NOTCH1;SMAD3;TGFB1
GOBP_BMP_SIGNALING_PATHWAY_INVOLVED_IN_HEART_DEVELOPMENT	7	0.142857	0.584507	0.7805	1.69616	0.910816	BMPR1A
GOBP_REGULATION_OF_DEPHOSPHORYLATION	126	0.349206	9.65133e-12	1.65571e-09	3.02071	76.617	AMBRA1;ARPP19;CD300A;CHP1;ENSA;GNA12;GNAI2;GSK3B;HTT;IQGAP1;ITGA2;JAK2;LGALS3;LPIN1;MASTL;MFHAS1;MGAT5;MTMR1;MTMR2;MTMR3;MTOR;NCKAP1L;PLEK;PPARGC1B;PPP1R15A;PPP1R15B;PPP1R16B;PPP1R9B;PPP2R5A;PPP2R5D;PPP6R1;PPP6R2;PPP6R3;PRKCD;PTBP1;ROCK1;SEMA4D;SMAD3;SMG5;SMG6;SPPL3;SYMPK;TGFB1;YWHAE
GOBP_CHONDROCYTE_DIFFERENTIATION	113	0.150442	0.174662	0.413893	1.30957	2.28507	ARID5A;BMPR1A;CHST11;CHSY1;CREB3L2;HIF1A;LOXL2;MAF;MEF2D;MEX3C;PTPN11;RB1;SLC39A14;SMAD3;TGFB1;TRPS1;ZBTB16
GOBP_REGULATION_OF_CELL_CELL_ADHESION	479	0.215031	7.32369e-10	6.9193e-08	1.86819	39.297	ABL2;ACTB;ADAM19;ADAM8;AKNA;AKT1;ALOX5;AMBRA1;ANK3;AP3D1;ARID1A;BCL6;CBFB;CCDC88B;CCR2;CD300A;CD55;CD81;CD83;CEACAM1;CSK;CTLA4;DENND6A;DOCK8;DTX1;EMILIN2;FERMT3;FGL2;FUT7;GCNT1;GCNT2;HAVCR2;HLA-DMA;HLA-DPA1;HLA-DQB1;HLA-DRA;HLA-DRB1;HLA-DRB5;HSPD1;ICOS;IL7;IRAK1;IRF1;ITGB2;JAK2;JAK3;KLF4;LAG3;LGALS1;LGALS3;LYN;MAD2L2;MAP3K8;MBP;MINK1;NCK2;NCKAP1L;NF2;NFAT5;NFKBIZ;NOTCH1;NR4A3;PELI1;PIEZO1;PLAUR;P…
GOBP_EAR_DEVELOPMENT	221	0.0678733	0.995172	1	0.59062	0.00285834	BCL2L11;CEBPD;ECE1;KCNQ1;LRP10;MAF;MAPK1;MAPKAPK2;MYO6;NOTCH1;PAFAH1B1;PTPN11;RDH10;SCRIB;TRIOBP
GOBP_POSITIVE_REGULATION_OF_STRESS_ACTIVATED_PROTEIN_KINASE_SIGNALING_CASCADE	128	0.164062	0.0730893	0.241244	1.42245	3.72123	ANKRD6;GADD45A;LYN;MAP2K4;MAP3K5;MAPK8IP3;MAPKBP1;MFHAS1;MINK1;MYD88;NOD1;RASSF2;RIPK1;SH3RF3;SPI1;STK39;TAOK1;TIRAP;TLR9;TRAF2;TRAF5
GOBP_POSITIVE_REGULATION_OF_OSTEOBLAST_DIFFERENTIATION	67	0.119403	0.541118	0.763646	1.06792	0.655828	ACVR2A;BMPR1A;CEBPD;CLIC1;CTNNBIP1;JUND;SMAD1;ZHX3
GOBP_REGULATION_OF_SMAD_PROTEIN_SIGNAL_TRANSDUCTION	32	0.15625	0.323691	0.595667	1.43585	1.61959	BMPR1A;FAM89B;JAK2;LRP1;TGFB1
GOBP_REGULATION_OF_CARDIOCYTE_DIFFERENTIATION	25	0.04	0.956642	0.989111	0.498422	0.0220933	TGFB1
GOBP_TISSUE_MORPHOGENESIS	628	0.125796	0.284058	0.548717	1.075	1.35297	ACTB;ACTG1;AHDC1;ANKRD6;AREG;ARHGAP35;ASB2;BMPR1A;BTRC;CARMIL2;CDC42;CEACAM1;CELSR3;CLASP1;CSF1;CTNNBIP1;CTSH;CTSZ;CXCR4;DAG1;ETV2;EZR;FEM1B;FLNA;GCNT1;GNA13;GPI;GZF1;HIF1A;ITGA2;ITGA3;KLF4;LCP1;LUZP1;MAGED1;MDM2;MEGF8;MICAL2;MSN;MTHFD1;MTHFD1L;MTHFR;MTOR;MYO9A;NF2;NOS3;NOTCH1;OPA1;PAFAH1B1;PKD1;PLA2G10;PLXND1;PML;PPP3R1;PRKACA;PRKAR1A;PTEN;RAB10;RAP2A;RBM15;RDH10;RHOC;SCRIB;SETDB2;SH3BP1;SKI;SMA…
GOBP_REGULATION_OF_BIOMINERAL_TISSUE_DEVELOPMENT	99	0.121212	0.505548	0.749696	1.0655	0.726789	ACVR2A;ALOX5;BMPR1A;HIF1A;NOS3;NOTCH1;ROCK1;RXRA;SLC4A2;SMAD3;SRGN;TGFB1
GOBP_HEART_FIELD_SPECIFICATION	18	0.0555556	0.895558	0.953677	0.687255	0.0758101	SMARCD3
GOBP_NEGATIVE_REGULATION_OF_WNT_SIGNALING_PATHWAY	169	0.136095	0.262607	0.521296	1.17726	1.57412	AMER1;ANKRD6;CCDC88C;CTNNBIP1;FRMD8;G3BP1;GSK3A;GSK3B;HIC1;IGFBP4;LIMD1;LRP1;MAD2L2;NOTCH1;NPHP4;OTUD5;RNF213;RUVBL2;SIAH2;STK11;TLE3;TMEM64;WWOX
GOBP_REGULATION_OF_CARDIAC_MUSCLE_CELL_DIFFERENTIATION	16	0.0625	0.865743	0.938762	0.770635	0.1111	TGFB1
GOBP_KIDNEY_EPITHELIUM_DEVELOPMENT	146	0.0684932	0.982629	1	0.605927	0.0106178	ACAT1;ASXL1;CTNNBIP1;GZF1;IQGAP1;MAGED1;NOTCH1;PKD1;SMAD1;SMAD3
GOBP_ODONTOGENESIS_OF_DENTIN_CONTAINING_TOOTH	91	0.142857	0.272806	0.5381	1.25238	1.62684	ACVR2A;BAX;BCL2L11;BMPR1A;CNNM4;CSF1;CTNNA1;EDA;NF2;PPARA;RELT;SLC4A2;STIM1
GOBP_NOTCH_SIGNALING_PATHWAY	176	0.142045	0.187379	0.431445	1.22741	2.05545	AKT1;ANXA4;BCL6;DLK2;DLL3;DTX1;DTX2;EPN1;ETV2;FBXW7;GMDS;HIF1AN;MECP2;NCSTN;NFKBIA;NOS3;NOTCH1;POFUT1;PSEN2;RBM15;SREBF2;STAT3;TRAF7;TSPAN5;YTHDF2
GOBP_POSITIVE_REGULATION_OF_P38MAPK_CASCADE	28	0.214286	0.103953	0.303593	1.93629	4.38341	GADD45A;MAP3K5;MFHAS1;MINK1;SPI1;STK39
GOBP_POSITIVE_REGULATION_OF_BINDING	175	0.2	0.00116258	0.0122437	1.72597	11.6626	ACE;ADD1;ADD2;ANXA2;CDK5;CLDN5;DDRGK1;DERL1;DHX9;DTX3L;EIF2S1;EIF3C;EIF4G1;EP300;GSK3B;ITGA2;JAK2;KLF4;LRP1;MBD2;NMD3;NME1;PARP9;PKD1;PLAUR;PLXND1;RB1;SKI;SPPL3;TAF1;TGFB1;TICAM1;TRIB3;TXN;USP9X
GOBP_NEGATIVE_REGULATION_OF_FAT_CELL_DIFFERENTIATION	54	0.111111	0.62448	0.81057	1.01124	0.476127	ASXL1;SMAD3;TGFB1;TRIB2;TRIB3;TRIO
GOBP_POSITIVE_REGULATION_OF_CARTILAGE_DEVELOPMENT	33	0.121212	0.556286	0.778037	1.13918	0.668099	LOXL2;SMAD1;SMAD3;ZBTB16
GOBP_CELL_CELL_SIGNALING_BY_WNT	451	0.146341	0.0372474	0.154759	1.256	4.13246	ADNP;AMER1;ANKRD6;BTRC;CCAR2;CCDC88C;CDC42;CELSR3;CSNK1D;CSNK1G1;CSNK1G3;CSNK2A1;CTNNBIP1;CUL3;DDB1;DISC1;EDA;ETV2;FAM53B;FRMD8;G3BP1;GRK6;GSK3A;GSK3B;HIC1;IGFBP4;ITGA3;KLF4;LIMD1;LRP1;MACF1;MAD2L2;MARK2;MBD2;NFKB1;NOTCH1;NPHP4;NR4A2;OTUD5;PKD1;PLCG2;PPM1A;PTEN;RAB5A;RNF213;RUVBL1;RUVBL2;SIAH2;SKI;SMAD3;SMARCA4;SMURF1;STK11;TBL1XR1;TGFB1;TLE3;TMEM64;TNFAIP3;TNKS2;UBR5;USP34;VANGL1;VCP;WNK1;WWOX;Z…
GOBP_REGULATION_OF_OSTEOBLAST_DIFFERENTIATION	126	0.166667	0.0638498	0.221285	1.44508	3.97574	ACVR2A;AREG;BMPR1A;CEBPD;CLIC1;CTNNBIP1;ESRRA;JUND;LIMD1;NOCT;NOTCH1;PRKACA;RASSF2;SEMA4D;SKI;SMAD1;SMAD3;SUFU;TMEM53;TMEM64;ZHX3
GOBP_NEPHRON_MORPHOGENESIS	80	0.05	0.988542	1	0.472953	0.00545032	CTNNBIP1;GZF1;MAGED1;PKD1
GOBP_POSITIVE_REGULATION_OF_PROTEIN_BINDING	87	0.218391	0.00547798	0.0401698	1.89693	9.87735	ACE;ADD1;ADD2;ANXA2;CDK5;CLDN5;DERL1;DTX3L;EP300;GSK3B;LRP1;NMD3;PKD1;PLXND1;SPPL3;TAF1;TICAM1;TRIB3;USP9X
GOBP_SMOOTH_MUSCLE_CELL_PROLIFERATION	145	0.186207	0.0106111	0.0647088	1.60959	7.31696	AKT1;BMPR1A;CDKN1A;CTNNBIP1;CYBA;ERN1;FOXJ2;GNA12;GNA13;GNAI2;GNAI3;HMOX1;IRAK1;ITGA2;JAK2;JUN;MAP3K5;MEF2D;MFN2;MYD88;NOS3;NR4A3;PRKDC;PTEN;RPS6KB1;TGFB1;TNFAIP3
GOBP_ANATOMICAL_STRUCTURE_MATURATION	246	0.109756	0.684045	0.843285	0.945249	0.358941	ABHD2;ANKRD17;ARCN1;B4GALT5;BAP1;BRD1;CBFB;DAG1;EBP;FEM1B;FLVCR1;G6PD;HIF1A;INSL3;LYL1;MECP2;NR4A2;PDE3A;PLA2G10;PLD6;PRKACA;RB1;ROPN1L;SEMA4D;SNX10;YTHDF2;ZBTB16
GOBP_CARDIAC_EPITHELIAL_TO_MESENCHYMAL_TRANSITION	37	0.108108	0.649291	0.82413	1.01746	0.439416	ADAM15;NOTCH1;TGFB1;TGFBR3
GOBP_RESPONSE_TO_BMP	172	0.104651	0.739797	0.879661	0.908581	0.273828	ACVR2A;BMPR1A;ETV2;FAM83G;GREM2;ITGA3;MEGF8;NOTCH1;PPM1A;SKI;SMAD1;SMURF1;TGFB1;TGFBR3;TMEM53;TRIM33;USP9X;ZNF8
GOBP_OSTEOBLAST_PROLIFERATION	34	0.0882353	0.781569	0.896385	0.859939	0.211933	JUNB;NF2;SMAD3
GOBP_REGULATION_OF_STEROID_BIOSYNTHETIC_PROCESS	71	0.0704225	0.932421	0.977435	0.651387	0.0455782	ABCA2;LPCAT3;NFKB1;SREBF1;TSPO
GOBP_ANTERIOR_POSTERIOR_PATTERN_SPECIFICATION	209	0.0813397	0.965894	0.992929	0.706055	0.0245009	ACVR2A;BHLHE40;BMPR1A;BTG2;CTNNBIP1;DLL3;EP300;HIPK1;NOTCH1;PGAP1;PLD6;POFUT1;PRKDC;SKI;SMAD3;SRF;ZBTB16
GOBP_MESENCHYME_DEVELOPMENT	308	0.123377	0.408169	0.683497	1.05907	0.949005	ADAM15;AKNA;AMER1;BMPR1A;CDC42;CLASP1;CORO1C;DAG1;DLL3;EZH2;FAM172A;FGFR1;FLNA;GCNT2;GSK3B;HIF1A;HNRNPAB;KBTBD8;LOXL2;MAD2L2;MAPK1;MDM2;MTOR;NOS3;NOTCH1;OTUD5;PPP3R1;PTEN;RDH10;ROCK1;S100A4;SEMA4B;SEMA4D;SMAD3;TCOF1;TGFB1;TGFBR3;USF3
GOBP_HEART_VALVE_DEVELOPMENT	73	0.150685	0.237951	0.492557	1.32818	1.90686	BMPR1A;FGFRL1;GSK3B;MDM2;MTOR;NOS3;NOTCH1;PRDM1;RB1;ROCK1;TGFB1
GOBP_ENDOCARDIAL_CUSHION_MORPHOGENESIS	44	0.113636	0.60464	0.80444	1.04803	0.527286	BMPR1A;MDM2;NOS3;NOTCH1;TGFB1
GOBP_ANIMAL_ORGAN_MATURATION	32	0.125	0.531056	0.756711	1.17429	0.743195	EBP;SEMA4D;SNX10;ZBTB16
GOBP_CELL_FATE_COMMITMENT	275	0.0909091	0.936393	0.978685	0.782418	0.0514203	BATF;BMPR1A;CDC42;CHD4;ETV2;GATAD2A;GATAD2B;IFRD1;IL7;KLF4;MCL1;MTA1;MTA2;MTOR;NOTCH1;PML;PRDM1;PRKDC;PTCH2;RAB10;SLAMF6;SMAD1;STAT3;SUFU;TBX21
GOBP_NEGATIVE_REGULATION_OF_MAP_KINASE_ACTIVITY	58	0.224138	0.0158633	0.0840756	1.9621	8.13046	CD300A;DUSP1;HIPK3;HMGCR;IRAK3;LYN;PRKCD;PTPN1;PTPN22;PTPN6;PTPRJ;RGS2;SH2B3
GOBP_OSTEOBLAST_DIFFERENTIATION	227	0.189427	0.00110377	0.0117215	1.63285	11.1181	ACVR2A;ADAR;AKT1;ALYREF;AREG;ATP5F1B;BMPR1A;CBFB;CCDC47;CEBPD;CLIC1;CLTC;CTNNBIP1;DDX21;DHX9;ESRRA;FASN;GSK3B;JUNB;JUND;LIMD1;MAPK11;MEF2D;MYBBP1A;NOCT;NOTCH1;PRKACA;RASSF2;RRAS2;RRBP1;SEMA4D;SKI;SMAD1;SMAD3;SND1;SUFU;SYNCRIP;TMEM53;TMEM64;TPM4;VCAN;WWOX;ZHX3
GOBP_REGULATION_OF_OSSIFICATION	117	0.136752	0.302338	0.56865	1.19195	1.42583	ACVR2A;ALOX5;BMPR1A;CHSY1;CSF1;ESRRA;HIF1A;MAPK1;NOTCH1;PTGER4;PTPN11;RXRA;SMAD3;SRGN;TMEM53;ZBTB16
GOBP_EPITHELIAL_TUBE_MORPHOGENESIS	331	0.114804	0.59566	0.794253	0.984439	0.510024	AREG;ARHGAP35;ASB2;BTRC;CSF1;CTNNBIP1;CTSH;CTSZ;CXCR4;DAG1;GNA13;GZF1;HIF1A;LUZP1;MAGED1;MEGF8;MICAL2;MTHFD1;MTHFD1L;MTHFR;NOTCH1;OPA1;PKD1;PLXND1;PML;PPP3R1;PRKACA;RBM15;RDH10;SCRIB;SETDB2;SKI;SMAD3;SRF;SUFU;TGFB1;TIMELESS;VASP
GOBP_STRIATED_MUSCLE_CELL_DIFFERENTIATION	281	0.142349	0.119212	0.325984	1.22367	2.60257	ACTG1;AKAP13;AKT1;ASB2;ATP11A;BMPR1A;CAPN2;CD53;CD81;CFL2;CFLAR;CTDP1;DOCK2;EZH2;FLII;G6PD;GSK3A;HDAC4;HDAC9;MAP2K4;MTOR;MTPN;MYH9;NOTCH1;PIEZO1;PLEC;PPARA;PRKAR1A;RB1;RGS2;SELENON;SIK1;SKI;SPAG9;SRF;TGFB1;TMOD3;TNFSF14;WDR1;YBX1
GOBP_DIENCEPHALON_DEVELOPMENT	77	0.0649351	0.957524	0.989867	0.600776	0.0260761	BAX;BMPR1A;NR4A2;OGDH;PLXNA3
GOBP_POSITIVE_REGULATION_OF_GLIOGENESIS	65	0.153846	0.231978	0.485167	1.36077	1.98824	CXCR4;DAG1;LYN;MECP2;MTOR;NOTCH1;RHEB;SLC7A5;TGFB1;TSPO
GOBP_ANIMAL_ORGAN_FORMATION	67	0.119403	0.541118	0.763646	1.06792	0.655828	BMPR1A;LEMD2;MAP2K2;MAPK1;NOTCH1;PIM1;RDH10;SMARCD3
GOBP_RESPONSE_TO_GROWTH_FACTOR	705	0.130496	0.159422	0.387707	1.11621	2.04958	ACVR2A;AKT1;ARF6;ARNT;ATP2B4;BMPR1A;CASK;CD63;CFLAR;CHST11;CLDN5;CSNK1D;CYFIP1;DDIT4;DUSP6;EHD4;EIF4A3;EP300;ERN1;ETV2;FAM83G;FAM89B;FGFR1;FGFRL1;FOS;FURIN;FUT8;GCLC;GCLM;GCNT2;GREM2;HIF1A;HSPA5;IQGAP1;ITGA3;JUN;KLF4;LRP8;LTBP4;MAP2K3;MAPK1;MAPKAPK2;MEGF8;MT3;NFKBIZ;NOTCH1;NR4A1;NRROS;PAK2;PDE3A;PDPK1;PML;PPARA;PPM1A;PPP1R9B;PRKCB;PTPN1;PTPN11;PXN;RAB35;RAPGEF1;RDX;RIPK1;ROCK1;RPS6KB1;RUNX3;SAP13…
GOBP_TUBE_MORPHOGENESIS	852	0.13615	0.0532137	0.197777	1.1669	3.42303	ACE;ACTG1;ADAM15;ADAM8;ADIPOR2;ADM2;AGO2;AKT1;ALOX5;ANXA2;AREG;ARHGAP35;ASB2;ATP2B4;ATP5F1B;BAK1;BAX;BCAS3;BCL2L11;BMPR1A;BTRC;CASP8;CCR2;CEACAM1;CEMIP2;CLDN5;CSF1;CTNNBIP1;CTSH;CTSZ;CXCR4;CYBB;DAG1;EDA;ELK3;EMILIN2;EPN1;ETV2;FBXW7;FLNA;FOXJ2;GADD45A;GLUL;GNA13;GTF2I;GZF1;HDAC9;HIF1A;HIF1AN;HIPK1;HK2;HMOX1;HSPG2;JMJD6;JUN;JUNB;KLF4;LDLR;LOXL2;LRP1;LUZP1;MAGED1;MECP2;MEGF8;MICAL2;MTHFD1;MTHFD1L;MT…
GOBP_STRESS_ACTIVATED_PROTEIN_KINASE_SIGNALING_CASCADE	242	0.181818	0.00225413	0.0204947	1.56655	9.54813	ANKRD6;CCDC88C;DAXX;DUSP1;EZR;FAS;GADD45A;HIPK3;IRAK1;LYN;MAP2K2;MAP2K3;MAP2K4;MAP3K12;MAP3K5;MAP4K1;MAPK1;MAPK11;MAPK13;MAPK8IP3;MAPKAPK2;MAPKBP1;MFHAS1;MINK1;MYD88;NFKB1;NOD1;PAFAH1B1;PTGER4;PTPN22;RAP2A;RASSF2;RIPK1;SH3RF3;SMAD3;SPI1;STK39;TAOK1;TGFBR3;TIRAP;TLR9;TRAF2;TRAF5;ZFP36
GOBP_REGULATION_OF_ALCOHOL_BIOSYNTHETIC_PROCESS	49	0.102041	0.700374	0.86053	0.94193	0.335459	ABCA2;LPCAT3;NFKB1;PLEK;SREBF1
GOBP_TRANSMEMBRANE_RECEPTOR_PROTEIN_TYROSINE_KINASE_SIGNALING_PATHWAY	614	0.153094	0.00465834	0.0360234	1.31655	7.06868	AKT1;AKT2;AREG;ARID5B;ARNT;CASS4;CD63;CDK4;CEACAM1;CSF1;CSRNP1;CYFIP1;DDIT4;DOK4;EIF4EBP2;FBXW7;FGFR1;FGFRL1;FGR;FUT7;GAB2;GIGYF1;GIGYF2;GIT1;GNAI2;GSK3A;GSK3B;HIF1A;HIP1;IGF2R;IGFBP4;INPPL1;IQGAP1;JAK2;JAK3;LRP1;LYN;MAP2K2;MAPK1;MAPKAPK2;MAPKAPK3;MT3;MVP;NCK2;NDEL1;NEDD9;NR4A3;PAK2;PDPK1;PIK3R2;PIP4K2A;PIP4K2B;PLAUR;PRKCB;PRKCD;PTPN1;PTPN11;PTPN18;PTPRE;PTPRJ;PXN;RAPGEF1;RASA1;RASSF2;RHBDF2;RHOQ…
GOBP_NEGATIVE_REGULATION_OF_TRANSFERASE_ACTIVITY	267	0.228464	2.38423e-07	1.03619e-05	1.97469	30.1125	ADAR;AKT1;CD300A;CDKN1A;CDKN2A;CDKN2D;CEACAM1;CHP1;CORO1C;CSK;DTNBP1;DTX3L;DUSP1;GADD45A;GSK3A;GSK3B;HEXIM2;HIPK3;HMGCR;IPO5;IPO7;IRAK3;KAT2B;LIMK1;LYN;MAD2L1;MAD2L2;MIDN;MVP;NF2;PAK2;PDPK1;PHPT1;PIP4K2A;PIP4K2B;PKN1;PLEC;PPP2R5A;PRKAG2;PRKAR1A;PRKAR2A;PRKCD;PTEN;PTPN1;PTPN22;PTPN6;PTPRJ;RB1;RGS2;SH2B3;SNX6;SOCS4;TEN1;TINF2;TNFAIP3;TRIB2;TRIB3;UBASH3B;YWHAG;ZFP36;ZFYVE28
GOBP_REGULATION_OF_NEUROGENESIS	372	0.180108	0.000258748	0.00379051	1.55219	12.8206	ACE;ADNP;ANXA2;BHLHE40;BMPR1A;BTG2;CAPRIN1;CDK5;CERS2;CTNNA1;CUX2;CXCR4;CYFIP1;DAG1;DBN1;DIP2B;DISC1;DLL3;DNAJB11;EZH2;FBXO31;HIF1A;IFRD1;KDM4A;LDLR;LIMK1;LPAR3;LRP8;LYN;MACF1;MAP2K2;MBP;MECP2;MEGF8;MT3;MTOR;NF2;NOTCH1;NRDC;PAFAH1B1;PLXNA3;PLXNA4;PLXNC1;PLXND1;PTEN;RAB21;RB1;RHEB;RUFY3;SEMA4B;SEMA4D;SKI;SLC7A5;SMARCD3;SMURF1;SRF;STAU2;STK11;SYNGAP1;TBC1D24;TGFB1;TRIM46;TRPV2;TSPO;TWF2;YTHDF2;YWHAH
GOBP_BIOMINERAL_TISSUE_DEVELOPMENT	171	0.116959	0.550888	0.772309	1.01359	0.60433	ACVR2A;ALOX5;BMPR1A;CNNM4;FGR;HIF1A;KLF10;NOS3;NOTCH1;PPARA;ROCK1;RXRA;SBNO2;SLC20A1;SLC4A2;SMAD3;SNX10;SRGN;STIM1;TGFB1
GOBP_POSITIVE_REGULATION_OF_PHOSPHORYLATION	778	0.1491	0.0043779	0.0341791	1.28276	6.9669	ACE;ACVR2A;ADAM8;ADNP;AGAP2;AKAP13;AKT1;AKT2;AMBRA1;AREG;ARNT;ATP2B4;BMPR1A;CAB39;CAMK1;CAMKK1;CAMKK2;CASS4;CCND2;CCNK;CD300A;CD81;CDC42;CDK2AP1;CDK5;CDKN1A;CLU;CSF1;CSK;CSNK1D;DAG1;DAXX;DDRGK1;DOCK3;DTNBP1;EHD4;EIF4G1;ERN1;EZH2;FAS;FBXW7;FGFR1;FGR;GSK3A;HIF1A;HLA-DRB1;IQGAP1;IRAK1;JAK2;KCTD20;LILRA5;LIMK2;LRP8;LYN;MAD2L2;MAGED1;MAP2K2;MAP2K3;MAP2K4;MAP3K12;MAP3K5;MAPK1;MAPKAP1;MARK2;MAVS;MIF;MMD…
GOBP_EXTRACELLULAR_MATRIX_CONSTITUENT_SECRETION	15	0.0666667	0.847783	0.928857	0.820395	0.135472	NOTCH1
GOBP_POSITIVE_REGULATION_OF_HYDROLASE_ACTIVITY	558	0.182796	3.83389e-06	0.000117339	1.58131	19.7215	ABL2;ABR;AGAP2;AIFM1;AIM2;AKT1;AKT2;ARAP1;ARAP2;ARHGAP35;ASAP1;ATP2A3;BAK1;BAX;BCAS3;BCL2L11;CASP8;CASP9;CD300A;CIDEB;CORO1C;CTSH;CYCS;DDRGK1;DOCK11;DOCK8;EZH2;FAS;FGFR1;GMIP;GNA12;GNA13;GNA15;GPR65;GRAMD4;GSK3B;GSN;HIP1;HSPD1;IFI16;ITGA2;JAK2;LPAR2;LYN;MAP3K5;MBP;MTOR;MYO9A;NCSTN;NDEL1;NEDD9;NLRP2;NOD1;PDPK1;PICALM;PLAA;PLEK;PMAIP1;PML;PPARGC1B;PPP1R15A;PPP1R15B;PREX1;PRKCD;PRR7;PSME3;RAB11FIP2;…
GOBP_SEMI_LUNAR_VALVE_DEVELOPMENT	47	0.106383	0.664123	0.836173	0.981689	0.401793	NOS3;NOTCH1;RB1;ROCK1;TGFB1
GOBP_MESONEPHROS_DEVELOPMENT	102	0.0686275	0.964019	0.992929	0.619174	0.0226894	CTNNBIP1;GZF1;MAGED1;PKD1;SMAD1;SMAD3;ZBTB16
GOBP_HEART_VALVE_MORPHOGENESIS	60	0.15	0.272319	0.537466	1.33269	1.73353	BMPR1A;FGFRL1;MDM2;MTOR;NOS3;NOTCH1;RB1;ROCK1;TGFB1
GOBP_NEGATIVE_REGULATION_OF_GENE_EXPRESSION	1002	0.185629	1.03939e-10	1.20996e-08	1.62687	37.3973	ABCD1;ACE;ADAR;ADNP;AGO2;AKAP8;AKT1;ANXA4;ASB1;ATP2B4;BAHD1;BAK1;BAZ1A;BCL3;BCL6;BEND3;BMPR1A;BTG2;CAPRIN1;CAST;CD83;CD84;CDK2;CDKN1A;CEACAM1;CELF1;CHD4;CLDN5;CNOT1;CNOT11;CNOT6L;CPEB2;CSK;CST7;CTSZ;DAXX;DDRGK1;DHFR;DHX9;DOT1L;DYRK1A;EDC4;EIF2AK1;EIF2S1;EIF4A3;EIF4EBP2;EIF4G1;ELAVL1;ELF4;ERN1;ETF1;EZH2;EZR;FAM172A;FBXW7;FURIN;GAPDH;GIGYF2;GIT1;GPAT2;GSK3A;GSK3B;GSPT1;GTPBP1;HAVCR2;HDAC9;HELZ;HELZ…
GOBP_PRIMARY_ALCOHOL_METABOLIC_PROCESS	107	0.0373832	0.999145	1	0.353685	0.000302457	ALDH3A2;GDE1;GPD2;RDH10
GOBP_HEART_FORMATION	33	0.151515	0.348137	0.620253	1.39292	1.46976	BMPR1A;LEMD2;NOTCH1;PIM1;SMARCD3
GOBP_REGULATION_OF_ODONTOGENESIS	17	0.0588235	0.881585	0.946484	0.726563	0.0915718	CSF1
GOBP_FAT_CELL_DIFFERENTIATION	236	0.135593	0.224324	0.475094	1.16744	1.74493	AKT1;AKT2;ALOX5;ARID5B;ASXL1;CARM1;CEBPD;DLK2;EP300;ERO1A;KLF4;MEX3C;NOCT;NR4A1;NR4A2;NR4A3;PIM1;RGS2;SMAD3;SOCS1;SREBF1;TBL1XR1;TFE3;TGFB1;TMEM120B;TMEM64;TRIB2;TRIB3;TRIO;ZBTB16;ZBTB7B;ZFP36
GOBP_REGULATION_OF_EXTRACELLULAR_MATRIX_CONSTITUENT_SECRETION	10	0.1	0.714867	0.862843	1.21136	0.406604	NOTCH1
GOBP_POSITIVE_REGULATION_OF_DNA_BINDING_TRANSCRIPTION_FACTOR_ACTIVITY	269	0.200743	5.86789e-05	0.00115106	1.73149	16.8707	ADAM8;AIM2;AKT1;ANKRD42;ARID5B;CFLAR;CHUK;CLU;CRTC3;DDRGK1;DHX9;EDA;EP300;ESR2;HDAC4;IL18R1;IRAK1;IRAK3;JAK2;JMY;LRP8;MAVS;MTPN;MYD88;NOD1;PLCG2;PPARGC1B;PPRC1;PRKCB;PTEN;RIPK1;RPS6KA4;S100A12;S100A8;S100A9;SLCO3A1;SMAD3;SMARCA4;SRF;STAT3;TAF1;TFDP1;TFRC;TICAM1;TIRAP;TLR9;TRADD;TRAF2;TRAF5;TRAPPC9;TRIM25;TRIM26;TRIM37;UBE2V1
GOBP_CARDIAC_MUSCLE_CELL_DIFFERENTIATION	113	0.123894	0.4646	0.709247	1.08368	0.830727	AKAP13;ASB2;BMPR1A;CTDP1;G6PD;GSK3A;MAP2K4;MTOR;PLEC;PPARA;RGS2;SIK1;SRF;TGFB1
GOBP_C21_STEROID_HORMONE_METABOLIC_PROCESS	37	0.027027	0.990401	1	0.338723	0.00326709	TSPO
GOBP_PROTEIN_DESTABILIZATION	47	0.255319	0.00704761	0.048947	2.23777	11.0883	BTRC;CCDC88C;CTSH;CUL3;DERL1;EP300;FBXW7;GSN;HTT;MDM2;PRKDC;PRNP
GOBP_STEROID_BIOSYNTHETIC_PROCESS	170	0.111765	0.633857	0.810854	0.96944	0.441999	ABCA2;ACAA2;ACLY;CYB5R3;EBP;FDXR;G6PD;HMGCR;HMGCS1;IDI1;LBR;LPCAT3;NFKB1;OSBPL3;OSBPL9;PMVK;PRKAG2;SREBF1;TSPO
GOBP_POSITIVE_REGULATION_OF_CELL_DEVELOPMENT	426	0.211268	2.10035e-08	1.38305e-06	1.83097	32.369	ACE;ACIN1;ACTB;ADAM8;ADD1;ADNP;AMBRA1;AP3D1;ARID1A;BCL6;CAPRIN1;CASP8;CBFB;CD83;CLDN5;CSF1;CTNNBIP1;CUX2;CXCR4;CYFIP1;DAG1;DBN1;DISC1;FBXO31;FOS;GPR68;HIF1A;HLA-DRA;HLA-DRB1;IL7;INPP5D;KLF10;LGALS1;LGALS3;LIMK1;LPAR3;LRP8;LYN;MACF1;MAP2K2;MECP2;MEGF8;MTOR;NCKAP1L;NEDD9;NFKBIZ;NOTCH1;NRDC;PAFAH1B1;PDE3A;PLXNA3;PLXNA4;PLXNC1;PLXND1;PPARGC1B;PRKDC;RAB21;RB1;RHEB;RIPK1;RUFY3;RUNX3;SASH3;SEMA4D;SLC7A5…
GOBP_REGULATION_OF_HORMONE_METABOLIC_PROCESS	39	0.102564	0.690613	0.850738	0.96585	0.357535	ARNT;HIF1A;NFKB1;RDH10
GOBP_POSITIVE_REGULATION_OF_SMAD_PROTEIN_SIGNAL_TRANSDUCTION	19	0.157895	0.391867	0.665535	1.52257	1.4264	BMPR1A;JAK2;TGFB1
GOBP_P38MAPK_CASCADE	53	0.245283	0.00737425	0.0506027	2.14602	10.5364	DUSP1;EZR;GADD45A;MAP2K3;MAP3K5;MAPK11;MAPKAPK2;MFHAS1;MINK1;PTPN22;SPI1;STK39;ZFP36
GOBP_NEGATIVE_REGULATION_OF_MAPK_CASCADE	168	0.166667	0.0369005	0.153513	1.43937	4.74925	ATF3;CD300A;CSK;DAG1;DUSP1;DUSP2;DUSP5;DUSP6;EIF3A;EZR;HIPK3;HMGCR;IRAK3;LEMD2;LYN;NF2;PAFAH1B1;PIK3R2;PRKCD;PTEN;PTPN1;PTPN22;PTPN6;PTPRJ;RGS2;RNF149;SH2B3;TLR9
GOBP_REGULATION_OF_CELL_DEVELOPMENT	808	0.199257	7.86204e-12	1.50602e-09	1.7446	44.6076	ABCB10;ACE;ACIN1;ACTB;ACVR2A;ADAM8;ADD1;ADNP;AKT1;AMBRA1;ANXA2;AP3D1;ARID1A;ARNT;BATF;BCL6;BHLHE40;BMPR1A;BRD1;BRPF1;BRPF3;BTG2;CAPRIN1;CASP8;CBFB;CCR2;CD83;CDK5;CEACAM1;CERS2;CLDN5;CSF1;CTLA4;CTNNA1;CTNNBIP1;CUL4A;CUX2;CXCR4;CYFIP1;DAG1;DBN1;DIP2B;DISC1;DLL3;DNAJB11;DTX1;ESRRA;EZH2;FBXO31;FBXW7;FGL2;FOS;GPR171;GPR68;GSK3A;GSK3B;HDAC9;HIF1A;HLA-DRA;HLA-DRB1;HMGB3;HSPA9;IFRD1;IL7;INPP5D;IRF1;JAK3;…
GOBP_TUBE_DEVELOPMENT	1063	0.131703	0.0844535	0.264181	1.12772	2.78723	ACAT1;ACE;ACTG1;ADAM15;ADAM8;ADIPOR2;ADM2;AGO2;AIMP2;AKT1;ALOX5;AMBRA1;ANXA2;AREG;ARHGAP35;ASB2;ASXL1;ATP2B4;ATP5F1B;ATXN1L;BAG6;BAK1;BAX;BCAS3;BCL2L11;BMPR1A;BTRC;CASP8;CCR2;CDC42;CEACAM1;CEMIP2;CLDN5;CSF1;CTNNBIP1;CTSH;CTSZ;CXCR4;CYBB;DAG1;ECE1;EDA;EIF4G1;ELK3;EMILIN2;EP300;EPN1;ETV2;FBXW7;FLNA;FOXJ2;GADD45A;GLUL;GNA13;GTF2I;GZF1;HDAC9;HIF1A;HIF1AN;HIPK1;HK2;HMOX1;HSPG2;ITGA3;ITPK1;JMJD6;JUN;JU…
GOBP_NEGATIVE_REGULATION_OF_STRIATED_MUSCLE_CELL_DIFFERENTIATION	37	0.243243	0.0251002	0.114106	2.15255	7.93189	CTDP1;EZH2;G6PD;GSK3A;HDAC4;NOTCH1;PPARA;RGS2;YBX1
GOBP_POSITIVE_REGULATION_OF_PROTEIN_MODIFICATION_PROCESS	962	0.163202	1.18099e-05	0.000299568	1.41512	16.0568	ACE;ACVR2A;ADAM8;ADNP;AGAP2;AIMP2;AKAP13;AKAP8;AKT1;AKT2;AMBRA1;AMER1;AREG;ARID5A;ARNT;ATP2B4;BAZ1B;BCL6;BMPR1A;BTRC;CAB39;CAMK1;CAMKK1;CAMKK2;CASS4;CCND2;CCNK;CD300A;CD81;CDK2AP1;CDK5;CDKN1A;CHP1;CLU;CRY1;CSF1;CSK;CSNK1D;CUL3;DAG1;DAXX;DDRGK1;DDX21;DERL1;DIP2B;DOCK3;DTNBP1;DYRK1A;EHD4;EIF4G1;ERN1;EZH2;FAS;FBXW7;FGFR1;GNA12;GNL3;GSK3A;HCFC1;HDAC4;HLA-DRB1;HSPA5;HUWE1;IQGAP1;IRAK1;JAK2;LILRA5;LIMK…
GOBP_DEVELOPMENTAL_INDUCTION	35	0.0285714	0.987658	1	0.357842	0.00444406	HIPK1
GOBP_MORPHOGENESIS_OF_AN_EPITHELIUM	518	0.127413	0.267093	0.52763	1.08995	1.43891	ACTB;ACTG1;ANKRD6;AREG;ARHGAP35;ASB2;BTRC;CARMIL2;CDC42;CEACAM1;CELSR3;CLASP1;CSF1;CTNNBIP1;CTSH;CTSZ;CXCR4;DAG1;EZR;FEM1B;FLNA;GNA13;GZF1;HIF1A;KLF4;LCP1;LUZP1;MAGED1;MEGF8;MICAL2;MSN;MTHFD1;MTHFD1L;MTHFR;MTOR;MYO9A;NOTCH1;OPA1;PAFAH1B1;PKD1;PLA2G10;PLXND1;PML;PPP3R1;PRKACA;PTEN;RAB10;RAP2A;RBM15;RDH10;RHOC;SCRIB;SETDB2;SH3BP1;SKI;SMAD3;SMURF1;SOCS3;SRF;SUFU;TGFB1;TIMELESS;VANGL1;VASP;VCL;WDR1
GOBP_REGULATION_OF_TRANSFERASE_ACTIVITY	842	0.17696	1.86359e-07	8.55545e-06	1.53865	23.8422	ACE;ACTB;ADAM8;ADAR;ADNP;AGAP2;AKAP13;AKT1;AMBRA1;AREG;ATP2B4;BLM;BTRC;CAB39;CAMK1;CAMKK1;CAMKK2;CASS4;CCND2;CCNK;CCNT1;CD300A;CD81;CDC42;CDK5;CDKN1A;CDKN2A;CDKN2D;CEACAM1;CHP1;CLU;CORO1C;CSF1;CSK;DAG1;DAXX;DOCK3;DTNBP1;DTX3L;DUSP1;ERN1;EZH2;FBXW7;FEM1A;FEM1B;FGFR1;FGR;GADD45A;GSK3A;GSK3B;HERC5;HEXIM2;HIPK3;HLA-DRB1;HMGCR;HTT;IPO5;IPO7;IQGAP1;IRAK1;IRAK3;JAK2;KAT2B;KLF4;KSR1;LILRA5;LIMK1;LRP8;LYN…
GOBP_TRANSMEMBRANE_RECEPTOR_PROTEIN_SERINE_THREONINE_KINASE_SIGNALING_PATHWAY	372	0.126344	0.328244	0.6007	1.08283	1.20627	ACVR2A;BMPR1A;CHST11;CLDN5;EP300;ETV2;FAM83G;FAM89B;FOS;FURIN;FUT8;GCNT2;GREM2;HSPA5;ITGA3;JAK2;JUN;LRP1;LTBP4;MEGF8;NOTCH1;NRROS;PDPK1;PML;PPARA;PPM1A;PPM1L;PXN;SAP130;SAP30;SIN3A;SKI;SMAD1;SMAD3;SMURF1;SNX6;SPI1;STAT3;STK11;TGFB1;TGFBR3;TGFBRAP1;TMEM53;TRIM33;USP9X;ZEB2;ZNF8
GOBP_GLUCOCORTICOID_METABOLIC_PROCESS	25	0.08	0.811564	0.910913	0.831056	0.173518	MECP2;YWHAH
GOBP_REGULATION_OF_MAP_KINASE_ACTIVITY	187	0.181818	0.00664739	0.0464462	1.56837	7.86309	ADAM8;AKAP13;CD300A;CSK;DTNBP1;DUSP1;ERN1;EZH2;FGFR1;HIPK3;HMGCR;IRAK1;IRAK3;KSR1;LYN;MAGED1;MAP3K12;MAP3K5;MIF;PIK3CG;PRKCD;PTPN1;PTPN22;PTPN6;PTPRJ;RGS2;S100A12;SH2B3;SYK;TGFB1;TLR9;TRAF2;TRIB2;TRIB3
GOBP_POSITIVE_REGULATION_OF_CELL_DIFFERENTIATION	837	0.174432	5.91768e-07	2.29627e-05	1.51511	21.7269	ABCB10;ACE;ACIN1;ACTB;ACVR2A;ADAM8;ADD1;ADNP;AKT1;AMBRA1;AP3D1;ARID1A;ARNT;ATP11A;BCL6;BLOC1S6;BMPR1A;BRD1;CAMK1;CAPRIN1;CARM1;CASP8;CBFB;CD83;CEACAM1;CEBPD;CLDN5;CLIC1;CSF1;CSNK1D;CTNNBIP1;CUX2;CXCR4;CYFIP1;DAG1;DBN1;DISC1;EIF4G1;ETV2;EZH2;FBXO31;FGFR1;FOS;GCNT2;GPR68;GSK3B;HIF1A;HIF1AN;HLA-DRA;HLA-DRB1;HSF4;IL7;INPP5D;JAK2;JUNB;JUND;KDM4A;KLF10;LGALS1;LGALS3;LIMK1;LOXL2;LPAR3;LRP8;LYN;MACF1;MAD…
GOBP_NEUROEPITHELIAL_CELL_DIFFERENTIATION	34	0.0294118	0.986005	1	0.368233	0.00518985	NOTCH1
GOBP_REGULATION_OF_CELLULAR_KETONE_METABOLIC_PROCESS	126	0.134921	0.314499	0.585776	1.17422	1.35831	ABCD1;ACADVL;AKT1;AKT2;ATP2B4;CEACAM1;CPT1A;ELOVL5;FABP5;LPGAT1;NCOR2;NR4A3;PPARA;PRKAG2;RDH10;SREBF1;TRIB3
GOBP_REGULATION_OF_PROTEIN_MODIFICATION_PROCESS	1484	0.174528	1.69085e-11	2.75566e-09	1.5417	38.2391	ABCA2;ACE;ACTB;ACVR2A;ADAM8;ADAR;ADNP;AGAP2;AIMP2;AKAP13;AKAP8;AKT1;AKT2;AMBRA1;AMER1;AREG;ARID5A;ARNT;ARPP19;ATP2B4;BAK1;BAX;BAZ1B;BCL6;BLM;BMPR1A;BTRC;CAB39;CAMK1;CAMKK1;CAMKK2;CASS4;CCAR2;CCDC88C;CCND2;CCNK;CCNT1;CD300A;CD81;CDK2AP1;CDK5;CDKN1A;CDKN2A;CDKN2D;CDYL;CEACAM1;CHP1;CLU;COPS2;COPS9;CORO1C;CRY1;CSF1;CSK;CSNK1D;CUL3;DAG1;DAXX;DDIT4;DDRGK1;DDX21;DERL1;DIP2B;DNAJC3;DOCK3;DTNBP1;DTX3L;DUS…
GOBP_NEGATIVE_REGULATION_OF_INTRACELLULAR_SIGNAL_TRANSDUCTION	509	0.168959	0.000356516	0.00483186	1.45617	11.5608	ABL2;AKT1;ARHGAP35;ATF3;ATP2B4;BCL2L1;BCL6;CASP8;CCAR2;CD300A;CDKN2D;CHP1;CLU;CSK;CUL3;DAG1;DDIT4;DUSP1;DUSP2;DUSP5;DUSP6;DYRK1A;EIF3A;ENO1;EZR;FAM89B;GSK3A;GSK3B;HERPUD1;HIF1A;HIPK3;HMGCR;HYOU1;IRAK3;ITGA3;LEMD2;LIMD1;LRP1;LYN;MAP2K3;MAPKAP1;MAPKBP1;MDM2;MFN2;MIF;MIOS;MTOR;MUC1;NF2;NLRC3;NPC1;OPA1;OTUD7B;PAFAH1B1;PDE3A;PHLDA3;PIK3R2;PLAUR;PLEK;PPARA;PPIF;PPM1A;PRKCD;PRNP;PTEN;PTPN1;PTPN22;PTPN6;…
GOBP_POSITIVE_REGULATION_OF_DEPHOSPHORYLATION	61	0.327869	1.26749e-05	0.000320261	2.84221	32.0484	AMBRA1;CD300A;GNA12;ITGA2;JAK2;MTOR;PLEK;PPARGC1B;PPP1R15A;PPP1R15B;PPP1R16B;PPP2R5A;PPP2R5D;PRKCD;PTBP1;ROCK1;SMAD3;SPPL3;SYMPK;TGFB1
GOBP_MESENCHYMAL_CELL_PROLIFERATION	43	0.0465116	0.969475	0.994151	0.486731	0.0150889	BMPR1A;CTNNBIP1
GOBP_NEGATIVE_REGULATION_OF_SMOOTH_MUSCLE_CELL_PROLIFERATION	54	0.166667	0.180334	0.423333	1.47985	2.53491	CDKN1A;CTNNBIP1;GNA12;GNA13;HMOX1;MFN2;NOS3;PTEN;TNFAIP3
GOBP_MESONEPHRIC_TUBULE_MORPHOGENESIS	67	0.0447761	0.98903	1	0.438798	0.00484001	CTNNBIP1;GZF1;MAGED1
GOBP_LIPID_BIOSYNTHETIC_PROCESS	719	0.159944	0.000381284	0.00505201	1.37964	10.8605	ABCA2;ABCD1;ABHD2;ABHD3;ACAA2;ACACA;ACADVL;ACAT1;ACLY;ACOT7;ACSL4;ACSL5;ACSL6;AGPAT2;AGPAT3;AGPAT4;AKT1;ALOX5;B4GALT5;CAPN2;CDK4;CDS2;CEACAM1;CERS2;CERS4;CERS5;CHP1;CYB5R3;DGKH;EBP;ELOVL1;ELOVL5;ELOVL6;ETNK1;FABP5;FAR1;FASN;FBXW7;FDXR;G6PD;GPAT2;HMGCR;HMGCS1;IDI1;INPP5D;INPPL1;ISYNA1;KDSR;LARGE1;LBR;LDLR;LPCAT1;LPCAT3;LPGAT1;LPIN1;MBOAT7;MIF;MTMR1;MTMR2;MTMR3;MTMR6;MTOR;NFKB1;OSBPL3;OSBPL9;PAM;PC…
GOBP_ORGANIC_HYDROXY_COMPOUND_BIOSYNTHETIC_PROCESS	235	0.144681	0.120824	0.329975	1.24568	2.63265	ABCA2;ACAA2;ACLY;CYB5R3;DDT;DHFR;EBP;G6PD;GATD1;HMGCR;HMGCS1;IDI1;IPPK;ISYNA1;LBR;LDHC;LPCAT3;NFKB1;NR4A2;OSBPL3;OSBPL9;PCBD1;PCK2;PDXK;PLCG2;PLEK;PMVK;PRKAG2;PSAT1;SPTLC2;SPTSSA;SPTSSB;SREBF1;ZEB2
GOBP_ATRIOVENTRICULAR_VALVE_DEVELOPMENT	28	0.107143	0.657395	0.83134	1.04129	0.436791	BMPR1A;MDM2;NOTCH1
GOBP_NEGATIVE_REGULATION_OF_KINASE_ACTIVITY	228	0.223684	4.29164e-06	0.000126594	1.93126	23.8681	ADAR;AKT1;CD300A;CDKN1A;CDKN2A;CDKN2D;CEACAM1;CHP1;CORO1C;CSK;DTNBP1;DUSP1;GADD45A;HEXIM2;HIPK3;HMGCR;IPO5;IPO7;IRAK3;KAT2B;LYN;MIDN;MVP;NF2;PAK2;PDPK1;PIP4K2A;PIP4K2B;PKN1;PLEC;PPP2R5A;PRKAG2;PRKAR1A;PRKAR2A;PRKCD;PTEN;PTPN1;PTPN22;PTPN6;PTPRJ;RB1;RGS2;SH2B3;SNX6;SOCS4;TNFAIP3;TRIB2;TRIB3;UBASH3B;YWHAG;ZFYVE28
GOBP_ALDEHYDE_BIOSYNTHETIC_PROCESS	16	0.1875	0.290222	0.549189	1.79968	2.2264	PDXK;TKT;TPI1
GOBP_CELLULAR_KETONE_METABOLIC_PROCESS	207	0.115942	0.56741	0.7805	1.0011	0.567295	ABCD1;ACADVL;AFMID;AKT1;AKT2;ATP2B4;CEACAM1;CPT1A;ELOVL5;FABP5;FDXR;GATD1;GPD2;KDSR;LPGAT1;NCOR2;NQO1;NR4A3;PPARA;PRKAG2;RDH10;SREBF1;TPI1;TRIB3
GOBP_ENDOTHELIAL_CELL_PROLIFERATION	159	0.125786	0.414509	0.69246	1.09051	0.96037	AKT1;ALOX5;ARNT;CYBA;ERN1;FGFR1;HIF1A;HMOX1;JUN;LOXL2;NR4A1;NRAS;PDPK1;PPP1R16B;SCARB1;SP1;STAT3;STAT5A;TNFSF12;VASH1
GOBP_HEART_DEVELOPMENT	588	0.137755	0.0756531	0.247582	1.18041	3.04735	ACE;ADAM15;AKAP13;ANKS6;AP2B1;ASB2;ASXL1;BMPR1A;CASP7;CASP8;CDC42;CDKN1A;CERT1;CLDN5;CTDP1;DUSP6;ECE1;EP300;FGFRL1;FLNA;G6PD;GRK2;GSK3A;GSK3B;GYS1;HDAC9;HIF1A;ITGA3;JMJD6;JUN;KAT2B;KCNQ1;LEMD2;LUZP1;MAP2K2;MAP2K3;MAP2K4;MAPK1;MAPK11;MBD2;MDM2;MEF2D;MEGF8;MICAL2;MOSPD3;MTHFD1;MTOR;NCOA6;NOS3;NOTCH1;NSD2;PAM;PDLIM1;PIM1;PKD1;PLEC;PLXNA4;PLXND1;POFUT1;PPARA;PPP3R1;PRDM1;PRKAR1A;PRKDC;PTEN;PTPN11;RB1…
GOBP_MIRNA_METABOLIC_PROCESS	94	0.244681	0.000463707	0.0058926	2.11959	16.2705	AGO2;BMPR1A;FOS;GNL3;HIF1A;JUN;KLF4;NCOR2;NFKB1;PPARA;RC3H1;SMAD1;SMAD3;SMARCA4;SND1;SPI1;SREBF1;SREBF2;SRF;STAT3;TGFB1;XPO5;ZNF512B
GOBP_EPITHELIAL_CELL_PROLIFERATION	446	0.136771	0.121069	0.330506	1.17232	2.47522	ACVR2A;AKT1;ALOX5;AREG;ARNT;BAK1;BAX;BCL2L1;BMPR1A;BTRC;CASK;CDC42;CDK4;CEACAM1;CFLAR;CYBA;ERN1;FBXW7;FGFR1;GLUL;HIF1A;HMOX1;HSF4;IGFBP4;JUN;KLF9;LOXL2;MAGED1;MAP2K2;MAPK1;NCSTN;NFKBIZ;NLRC3;NME1;NME2;NOTCH1;NR4A1;NR4A3;NRAS;PDPK1;PPP1R16B;PRKDC;RB1;RPS6KA1;RUNX3;SCARB1;SERPINB1;SGPP2;SIDT2;SMAD3;SP1;STAT3;STAT5A;STK11;TGFB1;TGFBR3;TINF2;TNFAIP3;TNFSF12;VASH1;ZFP36
GOBP_OSSIFICATION	404	0.153465	0.017852	0.0926571	1.31848	5.30772	ACVR2A;ADAR;AKT1;ALOX5;ALYREF;AREG;ATP5F1B;BMPR1A;CBFB;CCDC47;CEBPD;CHSY1;CLIC1;CLTC;CSF1;CTNNBIP1;DDX21;DHX9;EBP;ESRRA;FASN;FGR;GIT1;GSK3B;HIF1A;INPPL1;JUNB;JUND;KLF10;LIMD1;MAPK1;MAPK11;MEF2D;MYBBP1A;NAB1;NOCT;NOTCH1;PPARGC1B;PRKACA;PTGER4;PTPN11;RASSF2;RRAS2;RRBP1;RXRA;SBNO2;SEMA4D;SKI;SMAD1;SMAD3;SND1;SNX10;SRGN;SUFU;SYNCRIP;TMEM53;TMEM64;TPM4;VCAN;WWOX;ZBTB16;ZHX3
GOBP_REGULATION_OF_LIPID_BIOSYNTHETIC_PROCESS	170	0.158824	0.0658064	0.224569	1.37185	3.73286	ABCA2;ABCD1;ACADVL;AKT1;CAPN2;CDK4;CEACAM1;CHP1;ELOVL5;FABP5;FBXW7;LDLR;LPCAT1;LPCAT3;LPGAT1;LPIN1;MTOR;NFKB1;PPARA;PRKCD;RDH10;SAMD8;SCARB1;SIK1;SREBF1;TRIB3;TSPO
GOBP_HORMONE_BIOSYNTHETIC_PROCESS	67	0.0746269	0.908993	0.963375	0.690126	0.0658507	ARNT;HIF1A;NFKB1;TG;TSPO
GOBP_CARDIAC_MUSCLE_TISSUE_MORPHOGENESIS	59	0.0677966	0.928836	0.974897	0.640552	0.0472874	BMPR1A;NOTCH1;TGFB1;TGFBR3
GOBP_REGULATION_OF_PROTEIN_SERINE_THREONINE_KINASE_ACTIVITY	362	0.168508	0.00253855	0.0224848	1.45017	8.66647	ACTB;ADAM8;AKAP13;AKT1;ATP2B4;BLM;CAB39;CAMK1;CCND2;CCNK;CCNT1;CD300A;CDKN1A;CDKN2A;CDKN2D;CSK;DTNBP1;DUSP1;ERN1;EZH2;FGFR1;GADD45A;HERC5;HEXIM2;HIPK3;HMGCR;HTT;IPO5;IPO7;IRAK1;IRAK3;KAT2B;KSR1;LYN;MAGED1;MAP2K2;MAP3K12;MAP3K5;MIF;PIK3CG;PKD1;PRKAG2;PRKAR1A;PRKAR2A;PRKCD;PTEN;PTPN1;PTPN22;PTPN6;PTPRJ;RB1;RGS2;S100A12;SH2B3;SYK;TGFB1;TLR9;TNFAIP3;TRAF2;TRIB2;TRIB3
GOBP_ENZYME_LINKED_RECEPTOR_PROTEIN_SIGNALING_PATHWAY	966	0.139752	0.0192038	0.096971	1.20017	4.74384	ACVR2A;AKT1;AKT2;AREG;ARID5B;ARNT;BMPR1A;CASS4;CD63;CDK4;CEACAM1;CHST11;CLDN5;CSF1;CSRNP1;CYFIP1;DDIT4;DOK4;EIF4EBP2;EP300;ETV2;FAM83G;FAM89B;FBXW7;FGFR1;FGFRL1;FGR;FOS;FURIN;FUT7;FUT8;GAB2;GCNT2;GIGYF1;GIGYF2;GIT1;GNAI2;GREM2;GSK3A;GSK3B;HIF1A;HIP1;HSPA5;IGF2R;IGFBP4;INPPL1;IQGAP1;ITGA3;JAK2;JAK3;JUN;LRP1;LTBP4;LYN;MAP2K2;MAPK1;MAPKAPK2;MAPKAPK3;MEGF8;MT3;MVP;NCK2;NDEL1;NEDD9;NOTCH1;NR4A3;NRROS;…
GOBP_REGULATION_OF_STEROID_METABOLIC_PROCESS	93	0.0752688	0.932765	0.977435	0.679081	0.0472657	ABCA2;ACADVL;LDLR;LPCAT3;NFKB1;SREBF1;TSPO
GOBP_POSITIVE_REGULATION_OF_TRANSCRIPTION_FROM_RNA_POLYMERASE_II_PROMOTER_INVOLVED_IN_CELLULAR_RESPONSE_TO_CHEMICAL_STIMULUS	19	0.157895	0.391867	0.665535	1.52257	1.4264	HIF1A;JUN;SMAD1
GOBP_CARDIAC_CHAMBER_FORMATION	14	0.142857	0.504253	0.749543	1.46232	1.00121	NOTCH1;SMARCD3
GOBP_NEGATIVE_REGULATION_OF_PROTEIN_SERINE_THREONINE_KINASE_ACTIVITY	114	0.254386	4.24161e-05	0.00089197	2.19944	22.1439	AKT1;CD300A;CDKN1A;CDKN2A;CDKN2D;DTNBP1;DUSP1;GADD45A;HEXIM2;HIPK3;HMGCR;IPO5;IPO7;IRAK3;KAT2B;LYN;PRKAG2;PRKAR1A;PRKAR2A;PRKCD;PTEN;PTPN1;PTPN22;PTPN6;PTPRJ;RB1;RGS2;SH2B3;TNFAIP3
GOBP_TELENCEPHALON_REGIONALIZATION	13	0.0769231	0.804339	0.907177	0.942029	0.205113	TRA2B
GOBP_REGULATION_OF_CELLULAR_RESPONSE_TO_GROWTH_FACTOR_STIMULUS	308	0.116883	0.548983	0.771257	1.00319	0.601601	ARNT;ATP2B4;CASK;CD63;CFLAR;CHST11;CYFIP1;EP300;FAM89B;FGFR1;GREM2;HIF1A;HSPA5;ITGA3;LTBP4;MT3;NOTCH1;NRROS;PDPK1;PPARA;PPM1A;PRKCB;PTPN1;SAP130;SAP30;SIN3A;SKI;SMAD3;SMURF1;SNX6;STK11;TGFB1;TGFBR3;TMEM53;TRIM33;ZEB2
GOBP_MESENCHYMAL_CELL_DIFFERENTIATION	244	0.143443	0.127379	0.343133	1.23457	2.54395	ADAM15;AKNA;AMER1;BMPR1A;CDC42;CLASP1;CORO1C;DAG1;EZH2;FAM172A;FGFR1;FLNA;GCNT2;GSK3B;HIF1A;HNRNPAB;KBTBD8;LOXL2;MAD2L2;MAPK1;MTOR;NOTCH1;OTUD5;PPP3R1;PTEN;RDH10;ROCK1;S100A4;SEMA4B;SEMA4D;SMAD3;TCOF1;TGFB1;TGFBR3;USF3
GOBP_RENAL_TUBULE_DEVELOPMENT	100	0.06	0.982563	1	0.547119	0.00962409	ACAT1;CTNNBIP1;GZF1;MAGED1;NOTCH1;PKD1
GOBP_RESPONSE_TO_OXYGEN_LEVELS	318	0.188679	0.000148117	0.00239004	1.6266	14.3426	ACAA2;ACE;ACTN4;ADAM15;ADAM8;ADO;AIFM1;AKT1;ARNT;CAPN2;CFLAR;CPEB2;CXCR4;CYBA;CYBB;DDIT4;ENO1;EP300;ERCC3;ERO1A;FAS;FOS;HIF1A;HIF1AN;HK2;HMOX1;HYOU1;IRAK1;ITGA2;ITPR2;JUND;LIMD1;LOXL2;MDM2;MECP2;MT3;MTHFR;MTOR;NOTCH1;NR4A2;P4HB;PAM;PDLIM1;PGK1;PLEKHN1;PLOD1;PMAIP1;PML;PPARA;PSEN2;SLC11A2;SLC29A1;SLC7A5;SMAD3;SRF;TFRC;TGFBR3;TIGAR;TM9SF4;UBQLN1
GOBP_PEROXISOME_PROLIFERATOR_ACTIVATED_RECEPTOR_SIGNALING_PATHWAY	23	0.217391	0.126136	0.340617	1.98665	4.11316	ACTN4;ASXL1;FABP5;NCOA1;RXRA
GOBP_CELL_SURFACE_RECEPTOR_SIGNALING_PATHWAY_INVOLVED_IN_CELL_CELL_SIGNALING	576	0.135417	0.105817	0.304871	1.15982	2.605	ADNP;AKT1;AMER1;ANKRD6;BTRC;CCAR2;CCDC88C;CDC42;CDK5;CELSR3;CSNK1D;CSNK1G1;CSNK1G3;CSNK2A1;CTNNBIP1;CUL3;CUX2;DDB1;DISC1;EDA;EIF4A3;ETV2;FAM53B;FRMD8;G3BP1;GRK6;GSK3A;GSK3B;HIC1;IGFBP4;INSYN2B;ITGA3;ITGAM;KLF4;LIMD1;LRP1;MACF1;MAD2L2;MARK2;MBD2;MECP2;MTMR2;NFKB1;NLGN2;NOTCH1;NPHP4;NR4A2;OTUD5;P2RX5;PKD1;PLCG2;PPM1A;PTEN;RAB5A;RNF213;RUVBL1;RUVBL2;SIAH2;SKI;SLC29A1;SMAD3;SMARCA4;SMURF1;STK11;TBC1D…
GOBP_ASTROCYTE_DIFFERENTIATION	84	0.142857	0.283879	0.548717	1.25558	1.58104	IFNGR1;KDM4A;LDLR;LRP1;MAPK1;MT1X;MT3;NOTCH1;PTPN11;S100A8;S100A9;STAT3
GOBP_CARDIAC_CHAMBER_DEVELOPMENT	165	0.109091	0.673411	0.836173	0.947345	0.37458	AP2B1;BMPR1A;FGFRL1;GSK3A;HIF1A;LUZP1;MDM2;NOS3;NOTCH1;NSD2;PLXND1;PRDM1;RBM15;SMARCD3;SRF;SUFU;TGFB1;TGFBR3
GOBP_CELLULAR_RESPONSE_TO_ORGANIC_CYCLIC_COMPOUND	571	0.175131	2.97385e-05	0.0006685	1.51283	15.7684	ABHD2;ACE;ACTB;ADCY3;AIFM1;ARID1A;ATP2B4;BCL2L11;BLM;BTRC;CARM1;CASP7;CASP8;CASP9;CDK4;CFLAR;CGAS;CNOT1;CRY1;CTNNA1;CYBA;DAG1;DAXX;DDIT4;DDRGK1;DDX54;DHX9;DIAPH1;DTNBP1;EP300;ESR2;ESRRA;EZH2;EZR;FBXO32;FLNA;GCLC;GCLM;GDAP1;GNA15;GNAI3;GNB1;GRAMD1B;GSK3A;GSK3B;HSPA5;ITGA2;ITPR2;JAK2;KCNQ1;KLF16;KLF9;KMT2D;LARP1;LRP8;MAPK1;MAVS;MBD2;MSN;MT-ND3;NCOR2;NCSTN;NFKB1;NPC1;NR4A3;PAK2;PCK2;PDE12;PDE3A;PIK3…
GOBP_NEGATIVE_REGULATION_OF_CELL_POPULATION_PROLIFERATION	699	0.137339	0.0613015	0.213817	1.17691	3.28587	AIMP2;ALOX5;AMBRA1;BAK1;BAP1;BAX;BCL6;BTG2;BTG3;CASK;CD300A;CDKN1A;CDKN2A;CDKN2D;CEACAM1;CELF1;CERS2;CSK;CTLA4;CTNNA1;CTNNBIP1;DUSP1;EIF2AK1;ETV3;FBXW7;FGFRL1;GNA12;GNA13;HAVCR2;HLA-DRB1;HMGA1;HMOX1;IFI30;INPP5D;INPPL1;INSL3;IRF1;JAK2;JUN;KAT2B;KLF10;KLF11;KLF4;KLF9;LYN;MAGED1;MAPK11;MFN2;MNDA;NACC2;NCK2;NF2;NLRC3;NME1;NOS3;NOTCH1;OSM;PELI1;PIM2;PKN1;PML;PRDX4;PRKAR1A;PRNP;PTEN;PTPN6;PTPRJ;RB1;RC…
GOBP_POSITIVE_REGULATION_OF_PHOSPHATASE_ACTIVITY	36	0.305556	0.00215953	0.0198841	2.67952	16.4466	CD300A;GNA12;ITGA2;JAK2;MTOR;PLEK;PPARGC1B;PPP1R15A;PPP1R15B;ROCK1;SMAD3
GOBP_ENDOCARDIAL_CUSHION_DEVELOPMENT	54	0.0925926	0.778742	0.894085	0.8553	0.21389	BMPR1A;MDM2;NOS3;NOTCH1;TGFB1
GOBP_POSITIVE_REGULATION_OF_FAT_CELL_DIFFERENTIATION	68	0.132353	0.409801	0.685877	1.17657	1.0496	AKT1;CARM1;NOCT;PIM1;TFE3;TMEM64;ZBTB16;ZBTB7B;ZFP36
GOBP_NEGATIVE_REGULATION_OF_HORMONE_METABOLIC_PROCESS	12	0.0833333	0.778169	0.894072	1.01744	0.255186	NFKB1
GOBP_POSITIVE_REGULATION_OF_WNT_SIGNALING_PATHWAY	141	0.198582	0.00380293	0.0306974	1.71636	9.56351	ADNP;AMER1;ANKRD6;CCAR2;CSNK1D;CSNK1G1;CSNK1G3;CSNK2A1;DISC1;EDA;FAM53B;MACF1;MBD2;NFKB1;PPM1A;RUVBL1;SKI;SMAD3;SMARCA4;TBL1XR1;TGFB1;TNFAIP3;TNKS2;UBR5;USP34;VCP;WNK1;ZEB2
GOBP_PROTEOGLYCAN_METABOLIC_PROCESS	95	0.0947368	0.802718	0.907177	0.842787	0.185204	CANT1;CHPF;CHPF2;CHST11;CHST12;CHSY1;DSEL;NDST2;TM9SF2
GOBP_KETONE_BIOSYNTHETIC_PROCESS	44	0.0454545	0.972547	0.995296	0.47577	0.0132439	FDXR;TPI1
GOBP_REGULATION_OF_FAT_CELL_DIFFERENTIATION	135	0.133333	0.325847	0.598366	1.15884	1.29944	AKT1;ALOX5;ASXL1;CARM1;DLK2;MEX3C;NOCT;PIM1;SMAD3;TFE3;TGFB1;TMEM64;TRIB2;TRIB3;TRIO;ZBTB16;ZBTB7B;ZFP36
GOBP_REGULATION_OF_TRANSMEMBRANE_RECEPTOR_PROTEIN_SERINE_THREONINE_KINASE_SIGNALING_PATHWAY	275	0.105455	0.766664	0.894072	0.906704	0.240918	ACVR2A;BMPR1A;CHST11;EP300;FAM89B;GREM2;HSPA5;ITGA3;JAK2;LRP1;LTBP4;NOTCH1;NRROS;PDPK1;PPARA;PPM1A;SAP130;SAP30;SIN3A;SKI;SMAD3;SMURF1;SNX6;STK11;TGFB1;TGFBR3;TMEM53;TRIM33;ZEB2
GOBP_CELL_SURFACE_RECEPTOR_SIGNALING_PATHWAY_INVOLVED_IN_HEART_DEVELOPMENT	30	0.1	0.703656	0.861272	0.972913	0.341945	BMPR1A;NOTCH1;TGFB1
GOBP_REGULATION_OF_PEROXISOME_PROLIFERATOR_ACTIVATED_RECEPTOR_SIGNALING_PATHWAY	14	0.142857	0.504253	0.749543	1.46232	1.00121	ASXL1;FABP5
GOBP_INSULIN_LIKE_GROWTH_FACTOR_RECEPTOR_SIGNALING_PATHWAY	48	0.208333	0.0504748	0.190931	1.83931	5.49269	AKT1;GIGYF1;GIGYF2;IGF2R;IGFBP4;INPPL1;MAP2K2;MAPK1;PDPK1;SHC1
GOBP_REGULATION_OF_GLIOGENESIS	101	0.168317	0.0823923	0.258851	1.46528	3.65772	CERS2;CXCR4;DAG1;EZH2;KDM4A;LDLR;LYN;MECP2;MTOR;NF2;NOTCH1;RB1;RHEB;SKI;SLC7A5;TGFB1;TSPO
GOBP_EPITHELIAL_TO_MESENCHYMAL_TRANSITION	162	0.154321	0.0964036	0.289744	1.3341	3.12074	ADAM15;AKNA;CLASP1;DAG1;EZH2;FGFR1;FLNA;GCNT2;GSK3B;HIF1A;HNRNPAB;KBTBD8;LOXL2;MAD2L2;MTOR;NOTCH1;PPP3R1;PTEN;ROCK1;S100A4;SMAD3;TCOF1;TGFB1;TGFBR3;USF3
GOBP_REGULATION_OF_ODONTOGENESIS_OF_DENTIN_CONTAINING_TOOTH	11	0.0909091	0.748501	0.879661	1.10597	0.320381	CSF1
GOBP_REGULATION_OF_ANATOMICAL_STRUCTURE_MORPHOGENESIS	860	0.155814	0.000406051	0.00532604	1.34491	10.5024	ABI3;ADM2;ADNP;AGO2;ALOX5;ANKRD6;ARAP1;ARHGAP35;ATP2B4;BCL6;BMPR1A;CAMSAP1;CAPRIN1;CCR2;CDC42;CDK5;CEACAM1;CELSR3;CEMIP2;CFL1;CLASP1;CLDN5;CORO1C;CSF1;CST3;CTSH;CUX2;CXCR4;CYBB;CYFIP1;DAG1;DBN1;DIAPH1;DIP2B;DISC1;DTNBP1;EMILIN2;EPN1;EZR;FBXO31;FGR;FOXJ2;GADD45A;GLUL;GNA12;GNA13;GSK3B;GTF2I;HIF1A;HIPK1;HK2;HMOX1;HSPG2;HUWE1;IFRD1;INF2;ITGB2;KLF4;LARP4;LIMD1;LIMK1;LPAR3;LRP8;MACF1;MAGED1;MAP2K2;MAR…
GOBP_POSITIVE_REGULATION_OF_NEUROGENESIS	227	0.185022	0.00199702	0.0188949	1.59463	9.91235	ACE;ADNP;CAPRIN1;CUX2;CXCR4;CYFIP1;DAG1;DBN1;DISC1;FBXO31;HIF1A;LIMK1;LPAR3;LRP8;LYN;MACF1;MAP2K2;MECP2;MEGF8;MTOR;NOTCH1;NRDC;PAFAH1B1;PLXNA3;PLXNA4;PLXNC1;PLXND1;RAB21;RHEB;RUFY3;SEMA4D;SLC7A5;SMARCD3;SMURF1;SRF;STAU2;STK11;TBC1D24;TGFB1;TRPV2;TSPO;TWF2
GOBP_GLIAL_CELL_DIFFERENTIATION	231	0.151515	0.0715739	0.240004	1.30476	3.44068	ABCA2;AKT1;AKT2;B4GALT5;CDK5;CLU;CNP;CSK;CXCR4;DAG1;DTX1;IFNGR1;KDM4A;LDLR;LRP1;LYN;MAPK1;MT1X;MT3;MTOR;NAB1;NCSTN;NOTCH1;NRROS;PLEC;PPP3R1;PTEN;PTPN11;RHEB;S100A8;S100A9;SKI;STAT3;TGFB1;WDR1
GOBP_BRANCHING_MORPHOGENESIS_OF_AN_EPITHELIAL_TUBE	155	0.122581	0.465029	0.709247	1.06376	0.814473	AREG;BTRC;CSF1;CTNNBIP1;CTSH;CTSZ;DAG1;GNA13;GZF1;MAGED1;NOTCH1;PKD1;PLXND1;PML;PPP3R1;RBM15;RDH10;SRF;TIMELESS
GOBP_REGULATION_OF_NERVOUS_SYSTEM_DEVELOPMENT	452	0.170354	0.000551543	0.0067712	1.46749	11.0103	ACE;ADNP;AKT1;ANXA2;BHLHE40;BMPR1A;BTG2;CAPRIN1;CDK5;CERS2;CLSTN3;CST7;CTNNA1;CUX2;CXCR4;CYFIP1;DAG1;DBN1;DIP2B;DISC1;DLL3;DNAJB11;EZH2;FBXO31;HIF1A;IFRD1;KDM4A;LDLR;LIMK1;LPAR3;LPIN1;LRP8;LYN;MACF1;MAP2K2;MBP;MECP2;MEGF8;MT3;MTMR2;MTOR;NF2;NLGN2;NOTCH1;NRDC;PAFAH1B1;PLXNA3;PLXNA4;PLXNC1;PLXND1;PTEN;PTPN13;RAB21;RB1;RHEB;RUFY3;SEMA4B;SEMA4D;SKI;SLC25A12;SLC7A5;SMARCD3;SMURF1;SRF;STAU2;STK11;SYNGA…
GOBP_POSITIVE_REGULATION_OF_OSSIFICATION	51	0.137255	0.39567	0.666433	1.2355	1.14552	ACVR2A;ALOX5;BMPR1A;PTPN11;RXRA;SMAD3;ZBTB16
GOBP_POSITIVE_REGULATION_OF_ASTROCYTE_DIFFERENTIATION	13	0.0769231	0.804339	0.907177	0.942029	0.205113	NOTCH1
GOBP_REGULATION_OF_CELL_ADHESION	779	0.20154	5.74749e-12	1.17087e-09	1.76414	45.6599	ABL2;ACTB;ACTG1;ACTN4;ADAM15;ADAM19;ADAM8;AKNA;AKT1;ALOX5;AMBRA1;ANK3;AP1AR;AP3D1;ARHGDIA;ARID1A;ATP5F1B;BCAS3;BCL6;CASK;CASS4;CBFB;CCDC88B;CCR2;CD300A;CD55;CD81;CD83;CDC42;CDKN2A;CEACAM1;CLASP1;CORO1C;CSF1;CSK;CTLA4;CXCR4;DAG1;DENND6A;DISC1;DOCK8;DTX1;DUSP1;EMILIN2;FERMT3;FGL2;FLNA;FUT7;GCNT1;GCNT2;GSK3B;HAVCR2;HLA-DMA;HLA-DPA1;HLA-DQB1;HLA-DRA;HLA-DRB1;HLA-DRB5;HSPD1;ICOS;IL7;IRAK1;IRF1;ITGA2;I…
GOBP_CARDIOCYTE_DIFFERENTIATION	145	0.124138	0.445632	0.709247	1.07865	0.871832	AKAP13;ASB2;BMPR1A;CDC42;CTDP1;G6PD;GSK3A;MAP2K4;MAPK1;MTOR;NOTCH1;PLEC;PPARA;RGS2;SIK1;SRF;TGFB1;TGFBR3
GOBP_POSITIVE_REGULATION_OF_SECRETION	315	0.161905	0.0116365	0.0692139	1.39256	6.2019	ACSL4;ADAM8;ANXA2;AP1G1;ARF6;CDK5;CLASP1;CYBA;DTNBP1;EZR;FGR;GAB2;GIPR;GLUD1;GLUL;GNAI2;GPR68;GRK2;HIF1A;HLA-DRB1;ITGAM;ITGB2;JAK2;KCNN4;MIF;MYO18A;NLGN2;PARD6A;PCK2;PFKFB2;PFKM;PLA2G10;PRKACA;PRKAR1A;PRKCB;PTPN11;RAB15;RAB27A;RAB2B;RAB3A;RAB3D;RAB5A;S100A8;SEC24A;SNX4;SYK;TGFB1;TMED10;TMF1;TRPM2;UNC13D
GOBP_MUSCLE_ORGAN_MORPHOGENESIS	78	0.0641026	0.960763	0.991643	0.593093	0.0237397	ARID5B;BMPR1A;NOTCH1;TGFB1;TGFBR3
GOBP_PERICARDIUM_DEVELOPMENT	19	0.105263	0.673711	0.836173	1.08709	0.429352	NOTCH1;SMAD3
GOBP_POSITIVE_REGULATION_OF_EXTRACELLULAR_MATRIX_ORGANIZATION	28	0.321429	0.00368094	0.0298088	2.83358	15.8811	CARMIL2;CFLAR;CLASP1;COLGALT1;DAG1;MAD2L2;RB1;SMAD3;TGFB1
GOBP_CONNECTIVE_TISSUE_DEVELOPMENT	273	0.124542	0.393563	0.665535	1.07054	0.998297	ACAT1;AMER1;ARID5A;ARID5B;BMPR1A;CDK4;CFLAR;CHST11;CHSY1;CREB3L2;CSF1;DDRGK1;ESRRA;HIF1A;LOXL2;MAF;MEF2D;MEX3C;NCOA1;NOTCH1;PKD1;PLAAT3;PTPN11;RB1;SLC39A14;SMAD1;SMAD3;SPI1;SPTLC2;SRF;TBL1XR1;TGFB1;TRPS1;ZBTB16
GOBP_STRIATED_MUSCLE_TISSUE_DEVELOPMENT	242	0.103306	0.788161	0.902869	0.890378	0.211957	AKAP13;ASB2;BMPR1A;CDC42;CTDP1;G6PD;GSK3A;IFRD1;MAP2K4;MAPK11;MTOR;MTPN;NOTCH1;PIM1;PLEC;PPARA;PRKAR1A;RGS2;SIK1;SKI;SMAD1;SMAD3;SRF;TGFB1;TGFBR3
GOBP_CARDIAC_ATRIUM_MORPHOGENESIS	29	0.0689655	0.871927	0.942792	0.718226	0.0984326	NOTCH1;NSD2
GOBP_REGULATION_OF_WNT_SIGNALING_PATHWAY	328	0.155488	0.0236473	0.113094	1.33656	5.00477	ADNP;AMER1;ANKRD6;BTRC;CCAR2;CCDC88C;CSNK1D;CSNK1G1;CSNK1G3;CSNK2A1;CTNNBIP1;DISC1;EDA;FAM53B;FRMD8;G3BP1;GSK3A;GSK3B;HIC1;IGFBP4;ITGA3;LIMD1;LRP1;MACF1;MAD2L2;MBD2;NFKB1;NOTCH1;NPHP4;OTUD5;PPM1A;RNF213;RUVBL1;RUVBL2;SIAH2;SKI;SMAD3;SMARCA4;STK11;TBL1XR1;TGFB1;TLE3;TMEM64;TNFAIP3;TNKS2;UBR5;USP34;VCP;WNK1;WWOX;ZEB2
GOBP_REGULATION_OF_HORMONE_BIOSYNTHETIC_PROCESS	25	0.12	0.578668	0.7805	1.16397	0.636723	ARNT;HIF1A;NFKB1
GOBP_REGULATION_OF_EPITHELIAL_TO_MESENCHYMAL_TRANSITION	98	0.122449	0.490801	0.737221	1.07637	0.766069	CLASP1;DAG1;EZH2;GCNT2;LOXL2;MAD2L2;MTOR;NOTCH1;PTEN;SMAD3;TGFB1;USF3
GOBP_REGULATION_OF_LIPID_METABOLIC_PROCESS	332	0.159639	0.0133789	0.0759224	1.37268	5.92183	ABCA2;ABCD1;ACADVL;AGAP2;AKT1;AKT2;AMBRA1;CAPN2;CD81;CDC42;CDK4;CEACAM1;CERS2;CHP1;CPT1A;CRTC3;ELOVL5;FABP5;FBXW7;FGR;LACTB;LDLR;LPCAT1;LPCAT3;LPGAT1;LPIN1;LYN;MBOAT7;MTMR1;MTMR2;MTMR3;MTOR;NFKB1;NR4A3;PIK3CG;PIP4K2A;PIP4K2B;PLCG2;PPARA;PPP2R5A;PRKAG2;PRKCD;RDH10;RNF213;SAMD8;SCARB1;SIK1;SREBF1;TBL1XR1;TGFB1;TRIB3;TSPO;VAV3
GOBP_RESPONSE_TO_ABIOTIC_STIMULUS	1129	0.161205	5.1414e-06	0.000145725	1.40096	17.0611	ACAA2;ACADVL;ACE;ACTG1;ACTN4;ADAM15;ADAM8;ADO;AEN;AIFM1;AKT1;AKT2;ARNT;ATP2B4;BABAM2;BAK1;BAX;BCL2L1;BCL3;BHLHE40;BLM;BRD1;BTG2;CAB39;CAMKMT;CAPN2;CASP7;CASP8;CASP9;CCAR2;CCND2;CCR4;CD14;CDK5;CDKN1A;CDKN2D;CFLAR;CHP1;CLCN7;COPS9;CPEB2;CRY1;CSF1;CUL4A;CXCR4;CYBA;CYBB;CYFIP1;DAG1;DAXX;DDB1;DDIT4;DISC1;DNAJC3;EIF2S1;ENO1;EP300;ERCC3;ERO1A;FAS;FOS;GADD45A;GCLC;GNGT2;GPI;GPR65;GPR68;GSK3B;GSN;HIF1A;HI…
GOBP_STEROID_HORMONE_BIOSYNTHETIC_PROCESS	44	0.0227273	0.996019	1	0.285341	0.00113832	TSPO
GOBP_NEGATIVE_REGULATION_OF_TRANSMEMBRANE_RECEPTOR_PROTEIN_SERINE_THREONINE_KINASE_SIGNALING_PATHWAY	144	0.131944	0.336481	0.604942	1.14537	1.24755	CHST11;FAM89B;GREM2;HSPA5;LRP1;NOTCH1;NRROS;PDPK1;PPARA;PPM1A;SAP130;SAP30;SIN3A;SKI;SMURF1;SNX6;TGFBR3;TMEM53;TRIM33
GOBP_ODONTOGENESIS	135	0.118519	0.531016	0.756711	1.03268	0.653646	ACVR2A;BAX;BCL2L11;BMPR1A;CNNM4;CSF1;CTNNA1;EDA;NF2;PAM;PPARA;RELT;SLC4A2;SLC7A5;SNX10;STIM1
GOBP_NEGATIVE_REGULATION_OF_CANONICAL_WNT_SIGNALING_PATHWAY	133	0.142857	0.219099	0.469838	1.24043	1.88326	AMER1;ANKRD6;CCDC88C;CTNNBIP1;FRMD8;G3BP1;GSK3A;GSK3B;IGFBP4;LIMD1;MAD2L2;NOTCH1;NPHP4;OTUD5;RUVBL2;SIAH2;STK11;TLE3;TMEM64
GOBP_CALCIUM_INDEPENDENT_CELL_CELL_ADHESION_VIA_PLASMA_MEMBRANE_CELL_ADHESION_MOLECULES	23	0.0434783	0.944259	0.983478	0.540895	0.0310229	CLDN5
GOBP_CELL_CELL_ADHESION	939	0.158679	8.21703e-05	0.00149211	1.3728	12.9135	ABL2;ACTB;ACTG1;ADAM19;ADAM8;ADD2;AKNA;AKT1;ALOX5;AMBRA1;ANK3;ANXA2;AP3D1;ARID1A;ATP2C1;BCL6;CBFB;CCDC88B;CCR2;CD300A;CD55;CD58;CD81;CD83;CD84;CEACAM1;CELSR3;CLDN5;CLIC1;CLSTN3;CSK;CSTA;CTLA4;CTNNA1;DENND6A;DOCK8;DTX1;EMB;EMILIN2;EZR;FERMT3;FGFRL1;FGL2;FLNA;FUT7;GCNT1;GCNT2;HAVCR2;HLA-DMA;HLA-DPA1;HLA-DQB1;HLA-DRA;HLA-DRB1;HLA-DRB5;HSPD1;ICAM1;ICOS;IL7;IRAK1;IRF1;ITGA2;ITGA3;ITGAL;ITGAM;ITGB2;JAK…
GOBP_SMALL_MOLECULE_BIOSYNTHETIC_PROCESS	570	0.152632	0.00682017	0.0476025	1.31197	6.54393	ABCA2;ABCD1;ABHD2;ABHD3;ACAA2;ACACA;ACADVL;ACLY;ACOT7;ALDH18A1;ALOX5;ARPP19;ATF3;ATP2B4;BCAT1;CAD;CDO1;CEACAM1;CHST12;CRY1;CYB5R3;DDB1;DHFR;DSEL;EBP;ELOVL1;ELOVL5;ELOVL6;EP300;FABP5;FASN;FDXR;G6PD;GATD1;GLUD1;GLUL;GPI;HMGCR;HMGCS1;HPRT1;IDI1;IPPK;ISYNA1;KAT2B;LBR;LDHC;LPCAT3;LPGAT1;MIF;MTHFD1;MTHFD1L;MTHFR;NFKB1;OSBPL3;OSBPL9;PCBD1;PCK2;PDXK;PGK1;PGM2;PLA2G10;PLCG2;PLEK;PMVK;PNPLA8;PPARA;PRKAG2;P…
GOBP_CARTILAGE_DEVELOPMENT	200	0.11	0.668632	0.836173	0.950996	0.382797	ARID5A;BMPR1A;CHST11;CHSY1;CREB3L2;DDRGK1;ESRRA;HIF1A;LOXL2;MAF;MEF2D;MEX3C;PKD1;PTPN11;RB1;SLC39A14;SMAD1;SMAD3;SRF;TGFB1;TRPS1;ZBTB16
GOBP_POSITIVE_REGULATION_OF_ENDOTHELIAL_CELL_PROLIFERATION	97	0.154639	0.165644	0.39656	1.35018	2.42751	AKT1;ARNT;CYBA;FGFR1;HIF1A;HMOX1;JUN;NR4A1;NRAS;PDPK1;PPP1R16B;SP1;STAT3;STAT5A;TNFSF12
GOBP_REGULATION_OF_OSTEOBLAST_PROLIFERATION	28	0.0714286	0.85877	0.937114	0.743464	0.113196	NF2;SMAD3
GOBP_REGULATION_OF_BINDING	366	0.215847	5.863e-08	3.23906e-06	1.86842	31.1129	ACE;ACTB;ADAM15;ADD1;ADD2;ADNP;AKT1;ANXA2;ATP2A2;ATP2A3;BAX;BCL3;BTBD1;CAMK1;CARM1;CDC42;CDK5;CDKN1A;CLDN5;CTNNBIP1;CTSZ;DDRGK1;DERL1;DHX9;DISC1;DOT1L;DTNBP1;DTX3L;EIF2S1;EIF3C;EIF4A3;EIF4G1;EP300;FBXW7;GNL3L;GREM2;GSK3B;HDAC4;HMOX1;IFI16;ILRUN;ITGA2;JAK2;JUN;KLF4;LRP1;MAD2L2;MARK2;MBD2;NFKBIA;NMD3;NME1;NSD1;PARP9;PHLDA2;PKD1;PLAUR;PLXND1;PPARA;PRKACA;PRKCD;RB1;ROCK1;SIN3A;SKI;SMAD3;SMARCD3;SPPL3…
GOBP_CIRCULATORY_SYSTEM_DEVELOPMENT	1107	0.140018	0.0119998	0.0708575	1.20389	5.32463	ACE;ACTG1;ADAM15;ADAM8;ADIPOR2;ADM2;AGO2;AKAP13;AKT1;ALOX5;ANKRD17;ANKS6;ANXA2;AP2B1;ASB2;ASXL1;ATP2B4;ATP5F1B;BAK1;BAX;BCAS3;BMPR1A;CASP7;CASP8;CCR2;CDC42;CDKN1A;CEACAM1;CEMIP2;CERT1;CFLAR;CLDN5;CTDP1;CTSH;CXCR4;CYBB;DAG1;DUSP6;ECE1;ELK3;EMILIN2;EP300;EPN1;ETV2;FBXW7;FGFRL1;FLNA;FLVCR1;FOXJ2;G6PD;GADD45A;GLUL;GNA13;GRK2;GSK3A;GSK3B;GTF2I;GYS1;HDAC9;HIF1A;HIF1AN;HIPK1;HK2;HMOX1;HSPG2;ITGA3;JMJD6;…
GOBP_POSITIVE_REGULATION_OF_DEVELOPMENTAL_PROCESS	1286	0.150855	0.000142305	0.00231342	1.30717	11.5783	ABCB10;ACE;ACIN1;ACTB;ACVR2A;ADAM8;ADD1;ADM2;ADNP;AGO2;AKT1;ALOX5;AMBRA1;AP3D1;ARID1A;ARNT;ATP11A;B4GALT5;BAX;BCL6;BLOC1S6;BMPR1A;BRD1;BRD9;CAMK1;CAPN2;CAPRIN1;CARM1;CASP8;CBFB;CD53;CD83;CEACAM1;CEBPD;CFL1;CLASP1;CLDN5;CLIC1;CLSTN3;CORO1C;CSF1;CSNK1D;CTNNBIP1;CTSH;CUX2;CXCR4;CYBB;CYFIP1;DAG1;DBN1;DHX37;DISC1;EIF4G1;EMILIN2;ETV2;EZH2;EZR;FBXO31;FGFR1;FLNA;FOS;GCNT2;GPR68;GSK3B;HIF1A;HIF1AN;HIPK1;H…
GOBP_NEGATIVE_REGULATION_OF_MULTICELLULAR_ORGANISMAL_PROCESS	1103	0.162285	4.07588e-06	0.000123012	1.41039	17.5036	ABCD1;ACE;AKAP8;ALOX5;ANXA2;ANXA4;ANXA5;ASB1;ATP2A2;ATP2B4;BCL3;BCL6;BMPR1A;BTG2;CBFB;CCR2;CD300A;CD83;CD84;CDK5;CEACAM1;CERS2;CHSY1;CLDN5;CORO1C;CRY1;CSK;CST3;CST7;CTDP1;CTLA4;CTNNA1;CUL4A;CYBA;DIP2B;DLL3;DNAJB11;DTX1;ELF4;EPN1;EZH2;EZR;F12;FBXW7;FGL2;FGR;FOXJ2;FURIN;G6PD;GADD45A;GCLC;GIT1;GLRX3;GNAI2;GPR68;GRK2;GSK3A;GSK3B;GTF2I;HAVCR2;HDAC9;HIF1A;HLA-DRB1;HMGB3;HMGCR;HMOX1;HSPA9;HSPG2;IFNGR1;I…
GOBP_REGULATION_OF_KINASE_ACTIVITY	708	0.176554	2.06018e-06	6.85222e-05	1.53005	20.0325	ACE;ACTB;ADAM8;ADAR;ADNP;AGAP2;AKAP13;AKT1;AMBRA1;AREG;ATP2B4;BLM;CAB39;CAMK1;CAMKK1;CAMKK2;CASS4;CCND2;CCNK;CCNT1;CD300A;CD81;CDC42;CDK5;CDKN1A;CDKN2A;CDKN2D;CEACAM1;CHP1;CLU;CORO1C;CSF1;CSK;DAG1;DAXX;DOCK3;DTNBP1;DUSP1;ERN1;EZH2;FBXW7;FGFR1;FGR;GADD45A;HERC5;HEXIM2;HIPK3;HLA-DRB1;HMGCR;HTT;IPO5;IPO7;IQGAP1;IRAK1;IRAK3;JAK2;KAT2B;KSR1;LILRA5;LRP8;LYN;MAGED1;MAP2K2;MAP2K3;MAP3K12;MAP3K5;MARK2;MID…
GOBP_GLAND_DEVELOPMENT	441	0.147392	0.0338344	0.143225	1.26523	4.28442	ACAT1;AKT1;AKT2;AREG;ARF6;ARHGAP35;ARID5B;ASXL1;BAX;BCL2L11;BMPR1A;BTRC;CAPN1;CDO1;CEACAM1;CFLAR;CPT1A;CSF1;CUL3;DAG1;EDA;EZH2;EZR;FASN;FBXW7;FEM1B;HIF1A;HK2;HMOX1;IGF2R;ITGA2;JAK2;JUN;MAP2K2;MAPK1;MPST;MSN;NCOR2;NFKB1;NME1;NOTCH1;PAM;PCK2;PHF2;PKD1;PLXND1;PML;PRKCSH;RPS6KA1;SCRIB;SLC29A1;SLC7A5;SMAD3;SRF;STAT5A;STK11;TG;TGFB1;TGFBR3;TNFAIP3;TSPO;USF2;ZBTB1;ZBTB7B;ZDHHC21
GOBP_MORPHOGENESIS_OF_A_BRANCHING_STRUCTURE	201	0.109453	0.677827	0.837203	0.946228	0.367953	AREG;BTRC;CSF1;CTNNBIP1;CTSH;CTSZ;DAG1;FEM1B;GNA13;GZF1;MAGED1;NOTCH1;PKD1;PLXND1;PML;PPP3R1;PRDM1;RBM15;RDH10;SOCS3;SRF;TIMELESS
GOBP_RESPONSE_TO_ORGANIC_CYCLIC_COMPOUND	921	0.168295	2.34907e-06	7.69527e-05	1.46113	18.9384	A2M;ABCA2;ABHD2;ACAT1;ACE;ACTB;ADCY3;AIFM1;AREG;ARID1A;ARPC1B;ATP2B4;BAK1;BCL2L1;BCL2L11;BLM;BTG2;BTRC;CARM1;CASP7;CASP8;CASP9;CD83;CDA;CDK4;CDK5;CDKN2D;CDO1;CFLAR;CGAS;CNOT1;CPT1A;CRY1;CSF1;CTNNA1;CXCR4;CYBA;CYBB;DAG1;DAXX;DDIT4;DDRGK1;DDX21;DDX54;DHFR;DHX9;DIAPH1;DTNBP1;DUSP6;EFTUD2;EIF4A3;EP300;ESR2;ESRRA;EZH2;EZR;FBXO32;FLNA;FOS;G6PD;GCLC;GCLM;GDAP1;GNA15;GNAI3;GNB1;GPI;GRAMD1B;GSK3A;GSK3B;HL…
GOBP_TRANSFORMING_GROWTH_FACTOR_BETA_RECEPTOR_SIGNALING_PATHWAY	208	0.173077	0.0116186	0.0691705	1.49187	6.64651	BMPR1A;CHST11;CLDN5;EP300;FAM89B;FOS;FURIN;FUT8;GCNT2;HSPA5;ITGA3;JUN;LTBP4;NRROS;PDPK1;PML;PPARA;PPM1A;PXN;SAP130;SAP30;SIN3A;SKI;SMAD1;SMAD3;SMURF1;SNX6;SPI1;STAT3;STK11;TGFB1;TGFBR3;TGFBRAP1;TRIM33;USP9X;ZEB2
GOBP_ANIMAL_ORGAN_MORPHOGENESIS	1029	0.116618	0.56731	0.7805	0.991985	0.562306	ACVR2A;ADAM15;AHDC1;ANKRD6;AREG;ARID5B;ASB2;ASXL1;BAK1;BAX;BCL2L11;BMPR1A;BTRC;CAPN1;CDC42;CEACAM1;CELSR3;CERT1;CFLAR;CHST11;CHSY1;CLDN5;CNNM4;CSF1;CSRNP1;CTNNA1;CTNNBIP1;CTSH;CTSZ;CUL3;DAG1;EDA;EIF4A3;EP300;ETV7;EZR;FBXW7;FEM1B;FGFR1;FGFRL1;FGR;FLI1;FLNA;FLVCR1;GCNT1;GREM2;GSK3A;GZF1;HIF1A;HIPK1;IL7;INPPL1;ITGA2;JUN;KCNQ1;LEMD2;MAGED1;MAP2K2;MAPK1;MDM2;MEF2D;MEGF8;MFN2;MICAL2;MSN;MTHFD1;MTHFD1L;…
GOBP_REGULATION_OF_CANONICAL_WNT_SIGNALING_PATHWAY	249	0.156627	0.0391886	0.15919	1.34813	4.3671	ADNP;AMER1;ANKRD6;BTRC;CCAR2;CCDC88C;CSNK1D;CSNK1G1;CSNK1G3;CTNNBIP1;EDA;FAM53B;FRMD8;G3BP1;GSK3A;GSK3B;IGFBP4;LIMD1;MAD2L2;NFKB1;NOTCH1;NPHP4;OTUD5;PPM1A;RUVBL1;RUVBL2;SIAH2;SMAD3;STK11;TBL1XR1;TGFB1;TLE3;TMEM64;TNKS2;UBR5;USP34;VCP;WNK1;ZEB2
GOBP_POSITIVE_REGULATION_OF_BIOMINERAL_TISSUE_DEVELOPMENT	53	0.113208	0.60576	0.80444	1.03019	0.516406	ACVR2A;ALOX5;BMPR1A;RXRA;SLC4A2;SMAD3
GOBP_MUSCLE_CELL_DIFFERENTIATION	383	0.140992	0.0931665	0.281442	1.20976	2.8712	ACTG1;ACTN4;AFG3L2;AKAP13;AKT1;ANKRD17;ASB2;ATP11A;ATP2A2;BMPR1A;CAMK1;CAPN2;CD53;CD81;CFL2;CFLAR;CTDP1;DOCK2;EZH2;FLII;G6PD;GSK3A;HDAC4;HDAC9;IFRD1;MAP2K4;MAPK11;MDM2;MECP2;MTOR;MTPN;MYH9;NOTCH1;PIEZO1;PLEC;PPARA;PRKAR1A;PTBP1;RB1;RGS2;SELENON;SETD3;SIK1;SKI;SMAD1;SMARCD3;SPAG9;SRF;SUPT6H;TGFB1;TMOD3;TNFSF14;WDR1;YBX1
GOBP_POSITIVE_REGULATION_OF_NERVOUS_SYSTEM_DEVELOPMENT	275	0.16	0.0217455	0.10659	1.3766	5.27012	ACE;ADNP;CAPRIN1;CLSTN3;CUX2;CXCR4;CYFIP1;DAG1;DBN1;DISC1;FBXO31;HIF1A;LIMK1;LPAR3;LRP8;LYN;MACF1;MAP2K2;MECP2;MEGF8;MTOR;NLGN2;NOTCH1;NRDC;PAFAH1B1;PLXNA3;PLXNA4;PLXNC1;PLXND1;RAB21;RHEB;RUFY3;SEMA4D;SLC7A5;SMARCD3;SMURF1;SRF;STAU2;STK11;TBC1D24;TGFB1;TRPV2;TSPO;TWF2
GOBP_REGULATION_OF_STRESS_ACTIVATED_PROTEIN_KINASE_SIGNALING_CASCADE	194	0.159794	0.0483251	0.183692	1.37819	4.17565	ANKRD6;DUSP1;EZR;FAS;GADD45A;HIPK3;LYN;MAP2K2;MAP2K4;MAP3K5;MAPK1;MAPK8IP3;MAPKBP1;MFHAS1;MINK1;MYD88;NOD1;PAFAH1B1;PTPN22;RAP2A;RASSF2;RIPK1;SH3RF3;SPI1;STK39;TAOK1;TGFBR3;TIRAP;TLR9;TRAF2;TRAF5
GOBP_BONE_DEVELOPMENT	233	0.141631	0.152131	0.378527	1.21953	2.2964	AKAP13;AMER1;ANXA2;ASXL1;CHSY1;EBP;EP300;FBXW7;FLI1;FLNA;GP5;GPR68;INPPL1;MAPK11;MEF2D;MEGF8;NAB1;NSD2;PAFAH1B1;PIP4K2A;PTGER4;PTPN11;PTPN6;SEMA4D;SH2B3;SKI;SLC10A7;SLC9B2;SMAD1;SNX10;SRF;TYROBP;ZBTB16
GOBP_POSITIVE_REGULATION_OF_LOCOMOTION	561	0.160428	0.00142647	0.0143727	1.38116	9.05015	ABL2;ACTG1;ACTN4;ADAM8;AGO2;AKT1;AKT2;ARF6;ATP5F1B;ATP8A1;BCAS3;CARMIL2;CASS4;CCR2;CCR4;CD99L2;CDC42;CLASP1;CSF1;CTSH;CXCR4;DDRGK1;DIAPH1;DOCK8;ELP3;FAM89B;FBXO31;FERMT3;FGFR1;FGR;FUT7;GCNT2;GNAI2;GPI;HDAC9;HIF1A;HMOX1;HSPA5;ICAM1;INSL3;IQSEC1;ITGA2;ITGA3;JAK2;JUN;LGALS3;LYN;MAP2K2;MAP2K3;MAPK1;MEGF8;MGAT5;MTOR;NCKAP1L;NEDD9;NOS3;NOTCH1;NR4A3;OXSR1;PDPK1;PHPT1;PIK3CG;PLAA;PLCG2;RAB11A;RDX;RHOC;RI…
GOBP_POSITIVE_REGULATION_OF_MOLECULAR_FUNCTION	1494	0.175368	7.49903e-12	1.4814e-09	1.55047	39.7172	ABL2;ABR;ACE;ACTN4;ADAM8;ADD1;ADD2;ADNP;AGAP2;AIFM1;AIM2;AIMP2;AKAP13;AKT1;AKT2;AMBRA1;ANK3;ANKRD42;ANTKMT;ANXA2;ARAP1;ARAP2;AREG;ARHGAP35;ARID5B;ASAP1;ATP1B3;ATP2A3;ATP2B4;BAK1;BAX;BCAS3;BCL2L11;BTRC;CAB39;CAMK1;CAMKK1;CAMKK2;CAP1;CASP8;CASP9;CASS4;CCND2;CCR2;CD300A;CD81;CDC42;CDK5;CDKN1A;CFLAR;CHP1;CHUK;CIDEB;CLDN5;CLU;CORO1C;CRACR2A;CRTC3;CSF1;CSK;CTSH;CYBA;CYCS;DAG1;DAXX;DDRGK1;DERL1;DHFR;DHX…
GOBP_REGULATION_OF_INSULIN_LIKE_GROWTH_FACTOR_RECEPTOR_SIGNALING_PATHWAY	23	0.0869565	0.772689	0.894072	0.901874	0.232574	IGFBP4;INPPL1
GOBP_KIDNEY_MORPHOGENESIS	98	0.0612245	0.979566	0.998873	0.558284	0.011526	ASXL1;CTNNBIP1;GCNT1;GZF1;MAGED1;PKD1
GOBP_REGULATION_OF_ASTROCYTE_DIFFERENTIATION	30	0.1	0.703656	0.861272	0.972913	0.341945	KDM4A;LDLR;NOTCH1
GOBP_CANONICAL_WNT_SIGNALING_PATHWAY	302	0.145695	0.0807931	0.254686	1.25202	3.14991	ADNP;AMER1;ANKRD6;BTRC;CCAR2;CCDC88C;CSNK1D;CSNK1G1;CSNK1G3;CTNNBIP1;DISC1;EDA;FAM53B;FRMD8;G3BP1;GSK3A;GSK3B;IGFBP4;KLF4;LIMD1;MAD2L2;NFKB1;NOTCH1;NPHP4;NR4A2;OTUD5;PPM1A;PTEN;RAB5A;RUVBL1;RUVBL2;SIAH2;SMAD3;STK11;TBL1XR1;TGFB1;TLE3;TMEM64;TNKS2;UBR5;USP34;VCP;WNK1;ZEB2
GOBP_NEGATIVE_REGULATION_OF_ALCOHOL_BIOSYNTHETIC_PROCESS	13	0.153846	0.464134	0.709247	1.57071	1.20565	NFKB1;PLEK
GOBP_NCRNA_METABOLIC_PROCESS	604	0.142384	0.0360828	0.150303	1.22135	4.05724	ADAR;AGO2;BMPR1A;BOP1;BRF1;DALRD3;DDX10;DDX21;DDX49;DDX54;DEDD;DHX37;EIF4A3;ELL;ELL2;ELP1;ELP3;FOS;FTSJ3;GNL3;GPAT2;GTF3C1;GTF3C4;HEATR1;HENMT1;HIF1A;IARS2;INTS1;INTS10;INTS13;IPPK;JUN;KAT2B;KLF4;KRI1;LARS2;MARS2;METTL8;MTOR;MTREX;NAF1;NAT10;NCOR2;NFKB1;NOL10;NOP14;NOP58;NOP9;PLD6;POLR2L;PPARA;PRKDC;PTCD1;PUS1;RC3H1;RCL1;RIOK1;RPS19;SMAD1;SMAD3;SMARCA4;SNAPC2;SND1;SPI1;SREBF1;SREBF2;SRF;STAT3;TCO…
GOBP_REGULATION_OF_PROTEIN_STABILITY	322	0.186335	0.000210357	0.00316701	1.6061	13.5984	ATP1B3;B4GALT5;BAG6;BTRC;CCAR2;CCDC88C;CD81;CHP1;CLU;CTSA;CTSH;CUL3;DDI2;DDRGK1;DERL1;EP300;FBXW7;FLNA;GAPDH;GNL3L;GSN;HCFC1;HIP1;HSPD1;HTT;IFI30;MAPK1;MAPK8IP3;MDM2;MT3;NCLN;NF2;PFDN1;PIM1;PIM2;PRKCD;PRKDC;PRNP;PTEN;RAB21;RASSF2;RNF149;RUVBL1;RUVBL2;SEC16A;SH3GLB1;SMAD3;SREBF1;SYVN1;TADA3;TAF1;TCP1;TESC;TMEM183A;TNIP2;TYROBP;UBL4A;USP36;USP9X;WIZ
GOBP_FOREBRAIN_REGIONALIZATION	24	0.0833333	0.792932	0.906309	0.865019	0.2007	PGAP1;TRA2B
GOBP_NEGATIVE_REGULATION_OF_STEROID_METABOLIC_PROCESS	27	0.0740741	0.844386	0.928857	0.770538	0.130333	ABCA2;NFKB1
GOBP_REGULATION_OF_NEURON_DIFFERENTIATION	190	0.0842105	0.946204	0.985195	0.732495	0.0405048	BCL6;CASZ1;CSNK1D;DTX1;EIF4G1;FGFR1;GSK3B;KDM4A;MMD;NCOA1;NOTCH1;ROCK1;SIN3A;SPAG9;YWHAG;YWHAH
GOBP_POSITIVE_REGULATION_OF_GLIAL_CELL_DIFFERENTIATION	42	0.142857	0.37477	0.649715	1.29755	1.27347	CXCR4;DAG1;MTOR;NOTCH1;RHEB;TGFB1
GOBP_POSITIVE_REGULATION_OF_EPITHELIAL_CELL_DIFFERENTIATION	60	0.0666667	0.934414	0.978074	0.629933	0.0427318	ETV2;NME2;NOTCH1;PTCH2
GOBP_CELL_PROLIFERATION_INVOLVED_IN_KIDNEY_DEVELOPMENT	22	0.0454545	0.936799	0.978685	0.564963	0.0368842	CFLAR
GOBP_OLEFINIC_COMPOUND_METABOLIC_PROCESS	158	0.0506329	0.998858	1	0.452716	0.000517498	ABCD1;ALOX5;ELOVL1;ELOVL5;PLA2G10;PNPLA8;RDH10;TBXAS1
GOBP_REGULATION_OF_P38MAPK_CASCADE	43	0.209302	0.0601293	0.210291	1.85509	5.21514	DUSP1;EZR;GADD45A;MAP3K5;MFHAS1;MINK1;PTPN22;SPI1;STK39
GOBP_REGULATION_OF_MUSCLE_CELL_DIFFERENTIATION	137	0.189781	0.00941736	0.0596616	1.64126	7.6568	ANKRD17;ATP11A;BMPR1A;CAMK1;CTDP1;EZH2;G6PD;GSK3A;HDAC4;HDAC9;MAPK11;MDM2;MECP2;MTOR;NOTCH1;PIEZO1;PPARA;PTBP1;RGS2;SETD3;SIK1;SMAD1;SRF;SUPT6H;TGFB1;YBX1
GOBP_BONE_MINERALIZATION	119	0.092437	0.843476	0.928857	0.81503	0.138737	ACVR2A;ALOX5;BMPR1A;FGR;HIF1A;KLF10;RXRA;SBNO2;SMAD3;SNX10;SRGN
GOBP_MUSCLE_CELL_PROLIFERATION	204	0.186275	0.00281086	0.0241423	1.60611	9.43469	AKT1;BMPR1A;CDKN1A;CFLAR;CTNNBIP1;CYBA;ERN1;FOS;FOXJ2;GNA12;GNA13;GNAI2;GNAI3;HMOX1;IRAK1;ITGA2;JAK2;JUN;MAP3K5;MAPK11;MEF2D;MFN2;MYD88;NOS3;NOTCH1;NR4A3;PAXBP1;PIM1;PRKAR1A;PRKDC;PTEN;RPS6KB1;SELENON;SKI;SMAD1;TGFB1;TGFBR3;TNFAIP3
GOBP_REGULATION_OF_CELLULAR_RESPONSE_TO_TRANSFORMING_GROWTH_FACTOR_BETA_STIMULUS	142	0.161972	0.0708118	0.237967	1.40223	3.71273	CFLAR;CHST11;EP300;FAM89B;HSPA5;ITGA3;LTBP4;NRROS;PDPK1;PPARA;PPM1A;SAP130;SAP30;SIN3A;SKI;SMAD3;SMURF1;SNX6;STK11;TGFB1;TGFBR3;TRIM33;ZEB2
GOBP_ENDOCRINE_SYSTEM_DEVELOPMENT	136	0.117647	0.543483	0.765055	1.02506	0.625036	AKT1;ARID5B;BAK1;BMPR1A;GIPR;GSK3A;GSK3B;MAP2K2;MAPK1;PDPK1;RHEB;SIDT2;SMAD3;SRF;TG;TSPO
GOBP_ATRIOVENTRICULAR_CANAL_DEVELOPMENT	13	0.0769231	0.804339	0.907177	0.942029	0.205113	PTPN11
GOBP_POSITIVE_REGULATION_OF_CATALYTIC_ACTIVITY	1090	0.176147	4.24813e-09	3.29685e-07	1.54081	29.7019	ABL2;ABR;ACE;ADAM8;ADNP;AGAP2;AIFM1;AIM2;AIMP2;AKAP13;AKT1;AKT2;AMBRA1;ANTKMT;ARAP1;ARAP2;AREG;ARHGAP35;ASAP1;ATP2A3;ATP2B4;BAK1;BAX;BCAS3;BCL2L11;BTRC;CAB39;CAMK1;CAMKK1;CAMKK2;CAP1;CASP8;CASP9;CASS4;CCND2;CD300A;CD81;CDC42;CDK5;CDKN1A;CIDEB;CLU;CORO1C;CSF1;CSK;CTSH;CYBA;CYCS;DAG1;DAXX;DDRGK1;DHFR;DHX9;DOCK11;DOCK3;DOCK8;ERN1;EZH2;FAS;FBXW7;FGFR1;FGR;GCLM;GIPR;GMIP;GNA12;GNA13;GNA15;GNAI2;GNAI3;…
GOBP_NEPHRON_EPITHELIUM_DEVELOPMENT	116	0.0689655	0.970513	0.994151	0.617231	0.0184739	ACAT1;ASXL1;CTNNBIP1;GZF1;IQGAP1;MAGED1;NOTCH1;PKD1
GOBP_REGULATION_OF_MIRNA_TRANSCRIPTION	69	0.26087	0.000832069	0.00944486	2.26683	16.0754	BMPR1A;FOS;GNL3;HIF1A;JUN;KLF4;NCOR2;PPARA;SMAD1;SMAD3;SMARCA4;SPI1;SREBF1;SREBF2;SRF;STAT3;TGFB1;ZNF512B
GOBP_PATTERN_SPECIFICATION_PROCESS	466	0.0751073	0.999155	1	0.639788	0.000540918	ACVR2A;ANKS6;ASB2;BHLHE40;BMPR1A;BTG2;CHSY1;CRAMP1;CTNNBIP1;DLL3;DOP1B;EP300;GREM2;HIF1A;HIPK1;ITGAM;KIF3B;MEGF8;MICAL2;NOTCH1;PGAP1;PLD6;POFUT1;PRKACA;PRKDC;SETDB2;SKI;SMAD1;SMAD3;SMARCD3;SRF;SUFU;SYNGAP1;TRA2B;ZBTB16
GOBP_DEVELOPMENTAL_MATURATION	318	0.119497	0.490802	0.737221	1.0253	0.72972	ABHD2;ANKRD17;AP1G1;AP3D1;ARCN1;B4GALT5;BAP1;BLOC1S6;BRD1;CBFB;CD63;DAG1;DISC1;EBP;FEM1B;FLVCR1;G6PD;HIF1A;INSL3;LYL1;MECP2;NFIA;NR4A2;PDE3A;PICALM;PLA2G10;PLD6;PRKACA;PTEN;RAB3A;RB1;ROCK1;ROPN1L;SEMA4D;SNX10;YTHDF2;YWHAZ;ZBTB16
GOBP_INTRACELLULAR_RECEPTOR_SIGNALING_PATHWAY	298	0.197987	4.15941e-05	0.000877515	1.70789	17.2285	ACTN4;ANKRD17;ARID1A;ARNT;ASXL1;CARM1;CNOT1;CRY1;DAXX;DDRGK1;DDX54;EP300;ESR2;ESRRA;EZH2;FABP5;GRAMD4;HAVCR2;IRAK1;JAK2;KMT2D;MYD88;NCOA1;NCOR2;NFKBIA;NPLOC4;NR2F6;NR4A1;NR4A2;NR4A3;PELI1;PIK3AP1;PIM1;PKN1;PML;PPARA;PPARGC1B;PTPN22;RNF135;RXRA;SEC14L1;SLC15A4;SMARCA4;SREBF1;STAT3;STRN3;TADA3;TIRAP;TLR9;TMF1;TNFAIP3;TNIP2;TRERF1;TRIM25;UBQLN1;UBR5;UFD1;UNC93B1;YWHAH
GOBP_POSITIVE_REGULATION_OF_NEURON_DIFFERENTIATION	88	0.102273	0.723898	0.871336	0.909768	0.29395	BCL6;CSNK1D;EIF4G1;FGFR1;KDM4A;MMD;NCOA1;SIN3A;SPAG9
GOBP_PITUITARY_GLAND_DEVELOPMENT	42	0.0238095	0.99488	1	0.298799	0.00153369	BMPR1A
GOBP_REGULATION_OF_ANIMAL_ORGAN_MORPHOGENESIS	129	0.0620155	0.988499	1	0.554906	0.00641891	ANKRD6;BMPR1A;CDC42;CELSR3;CSF1;MAGED1;SMURF1;VANGL1
GOBP_NEGATIVE_REGULATION_OF_INSULIN_LIKE_GROWTH_FACTOR_RECEPTOR_SIGNALING_PATHWAY	7	0.142857	0.584507	0.7805	1.69616	0.910816	INPPL1
GOBP_POSITIVE_REGULATION_OF_ODONTOGENESIS	5	0.2	0.465977	0.709247	2.31318	1.76639	CSF1
GOBP_ALCOHOL_BIOSYNTHETIC_PROCESS	134	0.179104	0.0238166	0.113527	1.55014	5.79346	ABCA2;ACAA2;ACLY;CYB5R3;DHFR;EBP;G6PD;HMGCR;HMGCS1;IDI1;IPPK;ISYNA1;LBR;LPCAT3;NFKB1;PCBD1;PCK2;PLCG2;PLEK;PMVK;SPTLC2;SPTSSA;SPTSSB;SREBF1
GOBP_POSITIVE_REGULATION_OF_BONE_MINERALIZATION	43	0.116279	0.583526	0.7805	1.07217	0.577545	ACVR2A;ALOX5;BMPR1A;RXRA;SMAD3
GOBP_SKELETAL_SYSTEM_DEVELOPMENT	534	0.134831	0.123675	0.337198	1.1548	2.41364	ACVR2A;AKAP13;AMER1;ANXA2;ARID5A;ARID5B;ASXL1;BMPR1A;CHST11;CHSY1;COL9A2;CREB3L2;CSRNP1;DDRGK1;DLL3;EBP;EIF4A3;EP300;ESRRA;FBXW7;FGFR1;FGFRL1;FGR;FLI1;FLNA;FLVCR1;GP5;GPR68;HIF1A;INPPL1;LOXL2;MAF;MAPK11;MEF2D;MEGF8;MEX3C;MTHFD1;MTHFD1L;NAB1;NSD2;PAFAH1B1;PIP4K2A;PKD1;PPARGC1B;PTGER4;PTPN11;PTPN6;RAI1;RASSF2;RB1;RDH10;RPS6KA3;SEMA4D;SH2B3;SKI;SLC10A7;SLC39A1;SLC39A14;SLC9B2;SMAD1;SMAD3;SNX10;SRF;T…
GOBP_REGULATION_OF_MIRNA_METABOLIC_PROCESS	79	0.253165	0.000666656	0.00794503	2.1967	16.065	BMPR1A;FOS;GNL3;HIF1A;JUN;KLF4;NCOR2;NFKB1;PPARA;RC3H1;SMAD1;SMAD3;SMARCA4;SPI1;SREBF1;SREBF2;SRF;STAT3;TGFB1;ZNF512B
GOBP_CELL_ADHESION	1498	0.14486	0.000596896	0.00721923	1.25405	9.30978	ABL2;ACTB;ACTG1;ACTN4;ADAM15;ADAM19;ADAM8;ADD2;ADGRE5;AKNA;AKT1;ALOX5;AMBRA1;ANK3;ANXA2;AP1AR;AP3D1;ARF6;ARHGDIA;ARID1A;ATP2A2;ATP2C1;ATP5F1B;BCAS3;BCL2L11;BCL6;CASK;CASS4;CBFB;CCDC88B;CCR2;CD300A;CD55;CD58;CD63;CD81;CD83;CD84;CD99L2;CDC42;CDK5;CDKN2A;CEACAM1;CELSR3;CLASP1;CLDN5;CLIC1;CLSTN3;COL6A2;CORO1C;CSF1;CSK;CSTA;CTLA4;CTNNA1;CXCR4;DAG1;DENND6A;DISC1;DOCK8;DTX1;DUSP1;EDA;EMB;EMILIN2;ENTPD1;…
GOBP_CELL_CELL_ADHESION_VIA_PLASMA_MEMBRANE_ADHESION_MOLECULES	279	0.0716846	0.996061	1	0.61855	0.00244146	ATP2C1;CD84;CEACAM1;CELSR3;CLDN5;CLSTN3;EMB;FGFRL1;ICAM1;ITGA3;ITGAL;ITGAM;ITGB2;KLF4;LRFN4;MBP;PCDH12;PKD1;SDK2;WNK1
GOBP_BONE_MINERALIZATION_INVOLVED_IN_BONE_MATURATION	13	0.0769231	0.804339	0.907177	0.942029	0.205113	SNX10
GOBP_POSITIVE_REGULATION_OF_EPITHELIAL_CELL_PROLIFERATION	206	0.126214	0.386508	0.662194	1.08905	1.03525	AKT1;AREG;ARNT;BMPR1A;CDC42;CFLAR;CYBA;FGFR1;GLUL;HIF1A;HMOX1;HSF4;JUN;NME1;NME2;NOTCH1;NR4A1;NR4A3;NRAS;PDPK1;PPP1R16B;SP1;STAT3;STAT5A;TNFAIP3;TNFSF12
GOBP_POSITIVE_REGULATION_OF_PATHWAY_RESTRICTED_SMAD_PROTEIN_PHOSPHORYLATION	50	0.06	0.944404	0.983478	0.587012	0.0335778	ACVR2A;BMPR1A;TGFB1
GOBP_RESPONSE_TO_TRANSFORMING_GROWTH_FACTOR_BETA	268	0.164179	0.0143801	0.0785124	1.413	5.9938	BMPR1A;CFLAR;CHST11;CLDN5;EP300;FAM89B;FOS;FURIN;FUT8;GCNT2;HSPA5;ITGA3;JUN;LTBP4;NFKBIZ;NRROS;PAK2;PDE3A;PDPK1;PML;PPARA;PPM1A;PXN;ROCK1;RUNX3;SAP130;SAP30;SIN3A;SKI;SMAD1;SMAD3;SMURF1;SNX6;SPI1;STAT3;STK11;TGFB1;TGFBR3;TGFBRAP1;TRIM33;USP9X;WWOX;YES1;ZEB2
GOBP_POSITIVE_REGULATION_OF_PEROXISOME_PROLIFERATOR_ACTIVATED_RECEPTOR_SIGNALING_PATHWAY	9	0.111111	0.676737	0.836173	1.33894	0.522819	FABP5
GOBP_REGULATION_OF_DNA_BINDING_TRANSCRIPTION_FACTOR_ACTIVITY	441	0.201814	2.22726e-07	9.85071e-06	1.74711	26.761	ADAM8;AIM2;AKT1;ANKRD42;ANXA4;ARID5B;BCL3;BHLHE40;BTRC;CDKN2A;CFLAR;CHP1;CHUK;CLU;CRTC3;CTNNBIP1;DDRGK1;DHX9;EDA;EP300;ESR2;EZH2;FLNA;G3BP2;HAVCR2;HDAC4;HIF1AN;HMOX1;IL18R1;IRAK1;IRAK3;JAK2;JMY;JUND;KEAP1;KLF4;LRP8;MAD2L2;MAVS;MTPN;MYD88;NFKBIA;NFKBIB;NFKBIE;NLRC3;NLRP2;NOD1;PELI1;PIM1;PKD1;PLA2G10;PLCG2;PPARGC1B;PPRC1;PRKCB;PRNP;PTEN;RB1;RIPK1;RPS6KA4;S100A12;S100A8;S100A9;SGK1;SIK1;SLCO3A1;SMAD…
GOBP_BONE_MATURATION	28	0.142857	0.423994	0.69246	1.33937	1.14923	EBP;SEMA4D;SNX10;ZBTB16
GOBP_NEGATIVE_REGULATION_OF_CELL_ADHESION	290	0.224138	2.05131e-07	9.22238e-06	1.93773	29.8404	ACTN4;ADAM15;AKNA;AKT1;AP1AR;ARHGDIA;ATP5F1B;BCAS3;BCL6;CASK;CBFB;CD300A;CDKN2A;CEACAM1;CORO1C;CTLA4;DTX1;DUSP1;FGL2;GCNT2;HAVCR2;HLA-DRB1;IRF1;JAK2;JAK3;KLF4;LAG3;LGALS3;MAD2L2;MBP;MUC1;NCKAP1L;NF2;NOTCH1;PELI1;PLXNA3;PLXNA4;PLXNC1;PLXND1;PPARA;PRKAR1A;PRKCD;PRNP;PTEN;PTPN11;PTPN22;PTPN6;RASA1;RC3H1;RCC2;RDX;RUNX3;SCRIB;SEMA4D;SH2B3;SIPA1;SLC4A2;SOCS1;SPI1;TBX21;TGFB1;UBASH3B;WNK1;YTHDF2;ZBTB7B
GOBP_REGULATION_OF_STRIATED_MUSCLE_CELL_DIFFERENTIATION	84	0.178571	0.0654273	0.224013	1.55892	4.25088	ATP11A;CTDP1;EZH2;G6PD;GSK3A;HDAC4;HDAC9;MTOR;NOTCH1;PIEZO1;PPARA;RGS2;SIK1;TGFB1;YBX1
GOBP_NEGATIVE_REGULATION_OF_MUSCLE_CELL_DIFFERENTIATION	61	0.229508	0.0102151	0.0631808	2.0052	9.19159	ANKRD17;BMPR1A;CTDP1;EZH2;G6PD;GSK3A;HDAC4;MECP2;NOTCH1;PPARA;PTBP1;RGS2;SMAD1;YBX1
GOBP_POSITIVE_REGULATION_OF_TRANSMEMBRANE_RECEPTOR_PROTEIN_SERINE_THREONINE_KINASE_SIGNALING_PATHWAY	117	0.0769231	0.94336	0.983478	0.684232	0.0398956	ACVR2A;BMPR1A;EP300;JAK2;NOTCH1;STK11;TGFB1;TGFBR3;ZEB2
GOBP_POSITIVE_REGULATION_OF_EPITHELIAL_TO_MESENCHYMAL_TRANSITION	54	0.148148	0.30156	0.56735	1.32352	1.58661	EZH2;GCNT2;LOXL2;MAD2L2;MTOR;NOTCH1;SMAD3;TGFB1
GOBP_NEGATIVE_REGULATION_OF_LIPID_METABOLIC_PROCESS	101	0.148515	0.207117	0.447827	1.29671	2.04163	ABCA2;ACADVL;AKT1;CEACAM1;CRTC3;FBXW7;LPCAT1;LPIN1;NFKB1;PIK3CG;PIP4K2A;PIP4K2B;PPP2R5A;SIK1;TRIB3
GOBP_NEGATIVE_REGULATION_OF_LIPID_BIOSYNTHETIC_PROCESS	56	0.160714	0.209362	0.45193	1.42732	2.2319	ABCA2;ACADVL;CEACAM1;FBXW7;LPCAT1;LPIN1;NFKB1;SIK1;TRIB3
GOBP_REGULATION_OF_HORMONE_LEVELS	536	0.110075	0.734846	0.879145	0.938765	0.289228	ACE;ACSL4;ALOX5;ARNT;CPLX1;CPT1A;CRY1;CTSZ;ECE1;EIPR1;ENSA;ERO1A;FURIN;GIPR;GLUD1;GLUL;GPR68;HIF1A;HLA-DRB1;JAK2;KCNQ1;LTBP4;LYN;MIDN;NDST2;NFKB1;NLGN2;OSM;P4HB;PCK2;PFKFB2;PFKM;PIM3;PRKACA;PRKAR1A;PRKCB;PTPN11;RAB11FIP1;RAB11FIP2;RAB11FIP5;RAB3A;RDH10;SIDT2;SIN3A;SLC16A1;SLC25A22;SLC39A14;SLC3A2;SLC7A5;SLC9B2;SLCO4A1;SNX4;SNX6;SREBF1;TG;TIPARP;TMF1;TRPM2;TSPO
GOBP_HORMONE_METABOLIC_PROCESS	241	0.0580913	0.999457	1	0.50603	0.000274987	ACE;ARNT;CTSZ;ECE1;ERO1A;FURIN;HIF1A;NFKB1;P4HB;PTPN11;RDH10;TG;TIPARP;TSPO
GOBP_COLUMNAR_CUBOIDAL_EPITHELIAL_CELL_DIFFERENTIATION	116	0.103448	0.727648	0.871974	0.909239	0.289081	AKT1;FASN;GSK3A;GSK3B;HIF1A;KLF4;NOTCH1;PDPK1;PRDM1;RHEB;SIDT2;TIGAR
GOBP_ENDOCARDIAL_CUSHION_FORMATION	31	0.0967742	0.724926	0.871336	0.94198	0.303021	BMPR1A;NOTCH1;TGFB1
GOBP_POSITIVE_REGULATION_OF_PHOSPHORUS_METABOLIC_PROCESS	852	0.160798	8.57593e-05	0.00154866	1.39026	13.0184	ACE;ACVR2A;ADAM8;ADNP;AGAP2;AKAP13;AKT1;AKT2;AMBRA1;AREG;ARNT;ATP2B4;BEND3;BMPR1A;CAB39;CAMK1;CAMKK1;CAMKK2;CAPN2;CASS4;CCND2;CCNK;CD300A;CD81;CDC42;CDK2AP1;CDK5;CDKN1A;CHP1;CLU;CSF1;CSK;CSNK1D;DAG1;DAXX;DDRGK1;DOCK3;DTNBP1;EHD4;EIF4G1;ENO1;ERN1;EZH2;FAS;FBXW7;FGFR1;FGR;GNA12;GSK3A;HIF1A;HLA-DRB1;IQGAP1;IRAK1;ITGA2;JAK2;KCTD20;LILRA5;LIMK2;LRP8;LYN;MAD2L2;MAGED1;MAP2K2;MAP2K3;MAP2K4;MAP3K12;MAP3K…
GOBP_RENAL_SYSTEM_DEVELOPMENT	320	0.1	0.862887	0.938762	0.857805	0.126502	ACAT1;ACE;AMER1;ANKS6;AP2B1;ARID5B;ASXL1;BAG6;BAX;BCL2L11;CASP9;CFLAR;CTNNBIP1;CTSH;GCNT1;GZF1;IQGAP1;ITGA3;JMJD6;MAGED1;MPST;NFIA;NOTCH1;PKD1;PLXND1;PRDM1;RDH10;SEC61A1;SMAD1;SMAD3;TIPARP;ZBTB16
GOBP_REGULATION_OF_PROTEIN_BINDING	200	0.245	4.03981e-07	1.65632e-05	2.11665	31.1611	ACE;ACTB;ADAM15;ADD1;ADD2;ADNP;AKT1;ANXA2;ATP2A2;ATP2A3;BAX;BTBD1;CAMK1;CDC42;CDK5;CDKN1A;CLDN5;CTNNBIP1;CTSZ;DERL1;DISC1;DTNBP1;DTX3L;EP300;GNL3L;GREM2;GSK3B;HDAC4;LRP1;MARK2;NMD3;PHLDA2;PKD1;PLXND1;PPARA;PRKACA;PRKCD;ROCK1;SMARCD3;SPPL3;SYMPK;TAF1;TEX14;TGFBR3;TICAM1;TRIB3;TTBK2;UBASH3B;USP9X
GOBP_CARDIAC_ATRIUM_DEVELOPMENT	37	0.0810811	0.828215	0.91827	0.791025	0.149094	MDM2;NOTCH1;NSD2
GOBP_POSITIVE_REGULATION_OF_ANIMAL_ORGAN_MORPHOGENESIS	34	0.0294118	0.986005	1	0.368233	0.00518985	CSF1
GOBP_REGULATION_OF_GLIAL_CELL_DIFFERENTIATION	74	0.121622	0.513878	0.75603	1.08149	0.720023	CXCR4;DAG1;KDM4A;LDLR;MTOR;NOTCH1;RHEB;TGFB1;WDR1
GOBP_NEGATIVE_REGULATION_OF_CELL_CELL_ADHESION	193	0.222798	2.59323e-05	0.000597358	1.92306	20.3076	AKNA;AKT1;BCL6;CBFB;CD300A;CEACAM1;CTLA4;DTX1;FGL2;HAVCR2;HLA-DRB1;IRF1;JAK2;JAK3;KLF4;LAG3;LGALS3;MAD2L2;MBP;NCKAP1L;NF2;NOTCH1;PELI1;PPARA;PRKAR1A;PRKCD;PRNP;PTPN22;PTPN6;RC3H1;RDX;RUNX3;SCRIB;SH2B3;SLC4A2;SOCS1;SPI1;TBX21;TGFB1;UBASH3B;WNK1;YTHDF2;ZBTB7B
GOBP_NEGATIVE_REGULATION_OF_PROTEIN_MODIFICATION_PROCESS	478	0.221757	6.31591e-11	8.07322e-09	1.92903	45.3039	ADAR;ADNP;AKT1;ARPP19;ATP2B4;BAK1;BAX;CD300A;CDK5;CDKN1A;CDKN2A;CDKN2D;CDYL;CEACAM1;CHP1;COPS9;CORO1C;CRY1;DDIT4;DNAJC3;DTNBP1;DTX3L;DUSP1;DUSP6;EIF4G1;ENSA;G6PD;GADD45A;GCLC;GNAI2;GNL3L;GSK3B;HEXIM2;HIPK3;HMGCR;IPO5;IPO7;IRAK3;JUN;KAT2B;LGALS3;LIMK1;LRP1;LYN;MAD2L1;MAD2L2;MASTL;MFHAS1;MGAT5;MICAL1;MVP;NCK2;NCKAP1L;NF2;NIBAN1;PAK2;PARD6A;PDPK1;PIAS3;PKN1;PLAA;PLEC;PPP1R15A;PPP1R15B;PPP1R16B;PPP1R…
GOBP_NEPHRON_DEVELOPMENT	152	0.0723684	0.975898	0.997522	0.637603	0.015556	ACAT1;ASXL1;CFLAR;CTNNBIP1;GZF1;IQGAP1;ITGA3;MAGED1;NOTCH1;PKD1;SEC61A1
GOBP_REGULATION_OF_EXTRACELLULAR_MATRIX_ORGANIZATION	57	0.210526	0.0317062	0.137482	1.84766	6.37674	CARMIL2;CFLAR;CLASP1;COLGALT1;CST3;DAG1;LRP1;MAD2L2;NOTCH1;RB1;SMAD3;TGFB1
GOBP_CARDIAC_CHAMBER_MORPHOGENESIS	125	0.104	0.725887	0.871336	0.911534	0.292019	BMPR1A;FGFRL1;GSK3A;HIF1A;MDM2;NOS3;NOTCH1;NSD2;RBM15;SMARCD3;SRF;TGFB1;TGFBR3
GOBP_SMAD_PROTEIN_SIGNAL_TRANSDUCTION	84	0.119048	0.537385	0.763646	1.05379	0.654448	BMPR1A;FAM89B;FOS;JAK2;JUN;LRP1;SKI;SMAD1;SMAD3;TGFB1
GOBP_HEART_MORPHOGENESIS	258	0.116279	0.561513	0.7805	1.00038	0.577339	ADAM15;ASB2;ASXL1;BMPR1A;CDC42;CERT1;CLDN5;FGFRL1;FLNA;GSK3A;HIF1A;JUN;LEMD2;MDM2;MEGF8;MICAL2;MTOR;NOS3;NOTCH1;NSD2;PIM1;PLXND1;RBM15;SETDB2;SMAD3;SMARCD3;SRF;SUFU;TGFB1;TGFBR3
GOBP_NEGATIVE_REGULATION_OF_HORMONE_BIOSYNTHETIC_PROCESS	10	0.1	0.714867	0.862843	1.21136	0.406604	NFKB1
GOBP_NEGATIVE_REGULATION_OF_TRANSFORMING_GROWTH_FACTOR_BETA_RECEPTOR_SIGNALING_PATHWAY	92	0.152174	0.191717	0.431445	1.33111	2.19864	CHST11;FAM89B;HSPA5;NRROS;PDPK1;PPARA;PPM1A;SAP130;SAP30;SIN3A;SKI;SMURF1;SNX6;TGFBR3
GOBP_NEUROENDOCRINE_CELL_DIFFERENTIATION	16	0.0625	0.865743	0.938762	0.770635	0.1111	NOTCH1
GOBP_SENSORY_ORGAN_DEVELOPMENT	571	0.0823117	0.997899	1	0.698627	0.00146922	ARHGAP35;ATP2B4;BAK1;BAX;BCL2L11;CEBPD;DTNBP1;ECE1;GNB1;HIF1A;HIPK1;HSF4;JMJD6;JUN;KCNQ1;KLF4;LIMK2;LPCAT1;LRP10;MAF;MAPK1;MAPKAPK2;MFN2;MYO6;NF2;NOTCH1;NPHP4;PAFAH1B1;PBX4;PLAAT3;PRDM1;PTPN11;RCN1;RDH10;ROM1;SCRIB;SDK2;SKI;SMAD3;SMARCA4;SMARCD3;SRF;STAT3;STAU2;TMEM135;TRIOBP;XRN2
GOBP_SPECIFICATION_OF_ANIMAL_ORGAN_IDENTITY	37	0.027027	0.990401	1	0.338723	0.00326709	SMARCD3
GOBP_ANATOMICAL_STRUCTURE_FORMATION_INVOLVED_IN_MORPHOGENESIS	1159	0.139776	0.0110318	0.0663437	1.20217	5.41816	ABCA2;ACE;ACTG1;ADAM15;ADAM8;ADIPOR2;ADM2;AGO2;AHDC1;AKAP13;AKT1;ALOX5;ANXA2;ARHGAP35;ATP2B4;ATP5F1B;BCAS3;BCL2L11;BCL3;BCL6;BMPR1A;CAMK1;CAPN2;CASP8;CASP9;CCR2;CD53;CD81;CDK5;CEACAM1;CEMIP2;CFL2;CFLAR;CLASP1;CLDN5;CNNM4;CNOT1;CTSH;CUL3;CXCR4;CYBB;DAG1;DLL3;DOCK2;DUSP1;DUSP2;DUSP5;EDA;ELK3;EMILIN2;EP300;EPN1;ETV2;FBXW7;FLII;FLNA;FOXJ2;FURIN;GADD45A;GLUL;GNA13;GPI;GTF2I;HDAC9;HIF1A;HIPK1;HK2;HMOX1…
GOBP_C21_STEROID_HORMONE_BIOSYNTHETIC_PROCESS	20	0.05	0.918754	0.969151	0.620143	0.0525493	TSPO
GOBP_REGULATION_OF_SECRETION	618	0.158576	0.0013193	0.0136058	1.36553	9.05437	ACE;ACSL4;ADAM8;ALOX5;ANXA2;AP1G1;ARF6;ATP2A2;C12ORF4;CASK;CCR2;CD300A;CD84;CDK5;CEACAM1;CLASP1;CPLX1;CPT1A;CRY1;CYBA;DTNBP1;EIPR1;ENSA;EZR;FGR;GAB2;GIPR;GIT1;GLUD1;GLUL;GNAI2;GPR68;GRK2;HIF1A;HLA-DRB1;HMGCR;HMOX1;ITGAM;ITGB2;JAK2;KCNN4;KCNQ1;LYN;MICAL1;MIDN;MIF;MYO18A;MYO6;NCKAP1L;NLGN2;NOTCH1;OSM;PAM;PARD6A;PCK2;PDPK1;PFKFB2;PFKM;PIM3;PLA2G10;PRKACA;PRKAR1A;PRKCB;PTPN11;RAB11FIP1;RAB11FIP5;RAB1…
GOBP_DEPHOSPHORYLATION	343	0.239067	2.1234e-10	2.26925e-08	2.0739	46.1916	AMBRA1;ARPP19;BTRC;CD300A;CDC14A;CHP1;CTDP1;DUSP1;DUSP2;DUSP5;DUSP6;ENSA;GNA12;GNAI2;GSK3B;HTT;INPP5A;INPP5D;INPPL1;IQGAP1;ITGA2;JAK2;LGALS3;LPIN1;MASTL;MFHAS1;MGAT5;MTMR1;MTMR2;MTMR3;MTMR6;MTOR;NCKAP1L;PHPT1;PLEK;PPARGC1B;PPM1A;PPM1L;PPP1CB;PPP1R15A;PPP1R15B;PPP1R16B;PPP1R9B;PPP2R2A;PPP2R5A;PPP2R5D;PPP3R1;PPP4R1;PPP5C;PPP6R1;PPP6R2;PPP6R3;PRKCD;PTBP1;PTEN;PTPN1;PTPN11;PTPN13;PTPN18;PTPN22;PTPN6;…
GOBP_REGULATION_OF_CARTILAGE_DEVELOPMENT	71	0.0985915	0.746721	0.879661	0.88901	0.259647	LOXL2;MAF;PTPN11;SMAD1;SMAD3;TRPS1;ZBTB16
GOBP_POSITIVE_REGULATION_OF_GENE_EXPRESSION	1138	0.183656	1.83595e-11	2.91916e-09	1.61478	39.9187	ACTG1;ADAM19;ADAM8;ADAR;ADM2;AGO2;AGPAT2;AIM2;AKT1;ANK3;ANXA2;ARID1A;ARID5A;ARNT;ATF3;ATMIN;BATF;BCL3;BMPR1A;CASP8;CCDC88B;CCR2;CD14;CD55;CD58;CD81;CD83;CD84;CELF1;CGAS;CHUK;CLDN5;CLU;CREB3L2;CSF1;CTSH;CUX2;CYBA;CYBB;DAZAP1;DDRGK1;DDT;DDX21;DHX9;DNAJB9;DNAJC3;DTNBP1;DYRK1A;EDA;EIF3C;EIF4A3;EIF4G1;ELAVL1;ENO1;EP300;ERN1;ETV2;EZR;F12;FCER1G;FCN1;FGR;FRMD8;FURIN;G3BP1;GAPDH;GCN1;GPI;GSK3A;GSK3B;GSN;…
GOBP_CELLULAR_ALDEHYDE_METABOLIC_PROCESS	69	0.101449	0.719131	0.867669	0.914685	0.301582	ALDH3A2;GATD1;IDH2;PDXK;RDH10;TKT;TPI1
GOBP_GLANDULAR_EPITHELIAL_CELL_DIFFERENTIATION	73	0.136986	0.35729	0.629677	1.21217	1.24758	AKT1;FASN;GSK3A;GSK3B;HIF1A;KLF4;NOTCH1;PDPK1;RHEB;SIDT2
GOBP_REGULATION_OF_BONE_MINERALIZATION	78	0.0897436	0.827901	0.91827	0.809451	0.152874	ACVR2A;ALOX5;BMPR1A;HIF1A;RXRA;SMAD3;SRGN
GOBP_PATHWAY_RESTRICTED_SMAD_PROTEIN_PHOSPHORYLATION	66	0.0757576	0.902121	0.958586	0.700539	0.0721602	ACVR2A;BMPR1A;LRP1;TGFB1;TGFBR3
GOBP_POSITIVE_REGULATION_OF_MIRNA_METABOLIC_PROCESS	57	0.280702	0.000671236	0.00798501	2.44308	17.8501	BMPR1A;FOS;GNL3;HIF1A;JUN;KLF4;NFKB1;SMAD1;SMAD3;SMARCA4;SPI1;SREBF1;SREBF2;SRF;STAT3;TGFB1
GOBP_REGULATION_OF_PHOSPHATASE_ACTIVITY	82	0.304878	4.83104e-06	0.00013813	2.63837	32.2948	CD300A;CHP1;GNA12;GNAI2;GSK3B;HTT;ITGA2;JAK2;LGALS3;LPIN1;MASTL;MGAT5;MTOR;NCKAP1L;PLEK;PPARGC1B;PPP1R15A;PPP1R15B;PPP1R9B;PPP6R1;PPP6R2;PPP6R3;ROCK1;SEMA4D;SMAD3
GOBP_GLOMERULAR_MESANGIUM_DEVELOPMENT	17	0.117647	0.612278	0.806841	1.21145	0.5943	CFLAR;NOTCH1
GOBP_STRIATED_MUSCLE_ATROPHY	8	0.375	0.0581025	0.204741	3.49489	9.94487	CFLAR;GSN;RPS6KB1
GOBP_VASCULATURE_DEVELOPMENT	721	0.144244	0.0166496	0.0874609	1.23858	5.07246	ACE;ACTG1;ADAM15;ADAM8;ADIPOR2;ADM2;AGO2;AKT1;ALOX5;ANKRD17;ANXA2;AP2B1;ATP2B4;ATP5F1B;BAK1;BAX;BCAS3;BMPR1A;CASP8;CCR2;CEACAM1;CEMIP2;CFLAR;CLDN5;CTSH;CXCR4;CYBB;DAG1;ELK3;EMILIN2;EPN1;ETV2;FBXW7;FLNA;FLVCR1;FOXJ2;GADD45A;GLUL;GNA13;GTF2I;HDAC9;HIF1A;HIF1AN;HIPK1;HK2;HMOX1;HSPG2;JMJD6;JUN;JUNB;KLF4;LDLR;LGALS8;LOXL2;LRP1;LUZP1;LYL1;MAPK1;MDM2;MECP2;MEGF8;MYH9;NOS3;NOTCH1;NR4A1;PDPK1;PGK1;PIK3CG;…
GOBP_SYNCYTIUM_FORMATION	65	0.153846	0.231978	0.485167	1.36077	1.98824	CAMK1;CAPN2;CD53;CD81;CFLAR;DOCK2;MYH9;SBNO2;TNFSF14;TYROBP
GOBP_KERATINOCYTE_DIFFERENTIATION	173	0.0693642	0.987394	1	0.608777	0.00772273	CFLAR;CSTA;EZH2;FOSL2;KAZN;NFKBIZ;NME2;NOTCH1;PLEC;ROCK1;UGCG;ZFP36
GOBP_NEGATIVE_REGULATION_OF_EXTRINSIC_APOPTOTIC_SIGNALING_PATHWAY_VIA_DEATH_DOMAIN_RECEPTORS	29	0.275862	0.0162465	0.0856884	2.4482	10.0863	BCL2L1;CFLAR;GSK3B;HMOX1;ICAM1;NOS3;PEA15;TNFAIP3
GOBP_ERYTHROCYTE_HOMEOSTASIS	137	0.277372	2.89927e-07	1.23532e-05	2.3968	36.0806	ABCB10;ACIN1;ACVR2A;ADAR;ARNT;BAP1;BCL6;BRD1;CFLAR;ETV2;FLVCR1;G6PD;GPI;HIF1A;HMOX1;HSPA9;IKZF1;INPP5D;JAK2;JMJD6;KCNQ1;LYN;MAPK11;MFHAS1;NCKAP1L;PLA2G10;PRKDC;RB1;RPS19;SFXN1;SH2B3;SLC11A2;SPI1;SRF;STAT3;TGFBR3;TMOD3;ZFP36
GOBP_CELLULAR_RESPONSE_TO_GLUCOCORTICOID_STIMULUS	54	0.222222	0.0213627	0.105343	1.94966	7.49862	BCL2L11;CASP9;CFLAR;DDIT4;FBXO32;GSK3A;JAK2;KLF9;MT-ND3;PCK2;RPS6KB1;ZFP36
GOBP_SKELETAL_MYOFIBRIL_ASSEMBLY	10	0.2	0.333568	0.6007	2.01979	2.21755	CFLAR;PLEC
GOBP_MYELOID_CELL_HOMEOSTASIS	169	0.266272	9.15883e-08	4.73534e-06	2.30106	37.2909	ABCB10;ACIN1;ACVR2A;ADAR;ARNT;BAK1;BAP1;BAX;BCL2L11;BCL6;BRD1;CFLAR;CSF1;ETV2;FLVCR1;G6PD;GPI;HIF1A;HMOX1;HSPA9;IKZF1;INPP5D;JAK2;JMJD6;KCNQ1;LYN;MAPK11;MFHAS1;MTHFD1;NCKAP1L;NCSTN;PLA2G10;PRKDC;RB1;RPS19;SFXN1;SH2B3;SLC11A2;SLC15A4;SPI1;SRF;STAT3;TGFBR3;TMOD3;ZFP36
GOBP_CELLULAR_RESPONSE_TO_PEPTIDE	367	0.217984	3.08882e-08	1.95496e-06	1.8875	32.6404	ABCC1;AKT1;AKT2;BCL2L11;CDK4;CDK5;CEACAM1;CFLAR;CPEB2;CSK;CYBA;CYFIP1;CYSLTR2;EIF4EBP2;ESRRA;FOS;FUT7;GCLC;GNAI2;GSK3A;GSK3B;HDAC9;ICAM1;JAK2;JAK3;KAT2B;KLF11;LPIN1;LRP1;LYN;MAPK1;MDM2;MYO5A;NCOA1;NDEL1;NFKB1;NOD1;NR4A1;NR4A2;NR4A3;PCK2;PDPK1;PIK3R2;PIP4K2A;PIP4K2B;PPP1R9B;PRKCB;PRKCD;PRKDC;PRNP;PTPN1;PTPN11;PTPN22;PTPRE;PXN;RAB10;RAB31;RAP1GDS1;RB1;RHOQ;ROCK1;RPS6KB1;SHC1;SLC27A4;SLC39A14;SMARCC…
GOBP_RENAL_SYSTEM_VASCULATURE_DEVELOPMENT	31	0.0645161	0.894913	0.953677	0.672557	0.074673	CFLAR;NOTCH1
GOBP_POSITIVE_REGULATION_OF_CELL_PROLIFERATION_INVOLVED_IN_KIDNEY_DEVELOPMENT	9	0.111111	0.676737	0.836173	1.33894	0.522819	CFLAR
GOBP_NECROTIC_CELL_DEATH	63	0.222222	0.0135688	0.0759224	1.94185	8.34991	AIFM1;BAX;CASP8;CFLAR;FAS;ITPK1;MAP3K5;MLKL;MT3;PELI1;PPIF;RIPK1;TRAF2;TSPO
GOBP_SKELETAL_MUSCLE_CELL_PROLIFERATION	21	0.238095	0.0925647	0.279793	2.17167	5.16825	CFLAR;FOS;JAK2;PAXBP1;SELENON
GOBP_RESPONSE_TO_ESTRADIOL	120	0.175	0.0410537	0.162298	1.51749	4.84517	AIFM1;AREG;ARPC1B;BCL2L11;CASP8;CASP9;CFLAR;ESR2;ESRRA;EZH2;GPI;ITGA2;MBD2;NCOR2;NQO1;PAM;PPP1R9B;RUVBL2;STAT3;STRN3;TGFB1
GOBP_RESPONSE_TO_EPIDERMAL_GROWTH_FACTOR	47	0.191489	0.0954345	0.287096	1.69853	3.99039	AKT1;CFLAR;FOS;IQGAP1;MAPK1;PDPK1;PPP1R9B;PTPN11;ZFP36
GOBP_MUSCLE_ADAPTATION	104	0.25	0.000140675	0.00229265	2.16314	19.185	ATP2A2;ATP2B4;CAMTA2;CFLAR;CTDP1;CYBA;DAG1;EZH2;FBXO32;G6PD;GLRX3;GSK3A;GSN;HDAC4;HMOX1;KDM4A;MTPN;NOS3;NOTCH1;NR4A3;PPARA;RGS2;ROCK1;RPS6KB1;SELENON;SMAD3
GOBP_RESPONSE_TO_WOUNDING	566	0.180212	7.25163e-06	0.000196972	1.55834	18.4418	ABHD2;ACTB;ACTG1;ADIPOR2;ALOX5;ANXA2;ANXA5;ARHGAP35;BAX;BLOC1S6;CARMIL2;CASK;CASP7;CCR2;CDK5;CDKN1A;CEACAM1;CERS2;CFLAR;CLASP1;CLIC1;CREB3L2;CTNNA1;CXCR4;DAG1;DGKH;DHFR;DTNBP1;ELK3;EMILIN2;ENTPD1;F12;F5;FCER1G;FERMT3;FLNA;FUT10;GIPR;GIT1;GNA12;GNA13;GP5;HIF1A;HMOX1;INSL3;ITGA2;ITPK1;JAK2;JUN;KLF4;LCP1;LYN;MACF1;MAP2K2;MAP2K4;MAP3K5;MAPK8IP3;METAP1;MTOR;MYH9;MYL12A;NFKBIZ;NOS3;PABPC4;PIK3CG;PLAUR;…
GOBP_POSITIVE_REGULATION_OF_GLOMERULAR_MESANGIAL_CELL_PROLIFERATION	7	0.142857	0.584507	0.7805	1.69616	0.910816	CFLAR
GOBP_GLAND_MORPHOGENESIS	124	0.177419	0.0324653	0.138575	1.5374	5.26957	AREG;BAX;BTRC;CAPN1;CEACAM1;CFLAR;CSF1;CUL3;DAG1;EDA;EZR;FBXW7;FEM1B;MSN;NFKB1;NOTCH1;PLXND1;PML;RPS6KA1;SCRIB;TGFB1;TNFAIP3
GOBP_EPITHELIAL_CELL_APOPTOTIC_PROCESS	128	0.1875	0.0141426	0.0774612	1.62301	6.91169	ADAR;ARF6;BAX;BCL2L1;CASP9;CAST;CD248;CFLAR;EIF2S1;GSN;HIPK1;HMOX1;ICAM1;JAK2;MAP3K5;NFKBIZ;PDPK1;PIK3CG;PPARA;RB1;TMF1;TNFAIP3;TNIP2;ZFP36
GOBP_CELLULAR_COMPONENT_ASSEMBLY_INVOLVED_IN_MORPHOGENESIS	125	0.144	0.216716	0.465578	1.25181	1.91422	ABCA2;ACTG1;AKAP13;CFL2;CFLAR;CLASP1;DAG1;FLII;MFSD14A;MTMR2;PAFAH1B1;PLEC;PRKAR1A;SLC9A8;SRF;TMF1;TMOD3;WDR1
GOBP_EXTRINSIC_APOPTOTIC_SIGNALING_PATHWAY_VIA_DEATH_DOMAIN_RECEPTORS	84	0.27381	7.60213e-05	0.00140392	2.37162	22.4936	ATF3;BAX;BCL2L1;CASP8;CFLAR;DAXX;DEDD;DELE1;FEM1B;GSK3B;HMOX1;ICAM1;LGALS3;MOAP1;NOS3;PEA15;PMAIP1;PTEN;SPI1;TNFAIP3;TNFRSF10B;TNFRSF10C;TRADD
GOBP_REGULATION_OF_EXTRINSIC_APOPTOTIC_SIGNALING_PATHWAY	152	0.210526	0.000756354	0.00875785	1.81819	13.0673	AKT1;ATF3;BCL2L1;BIRC6;CFLAR;CTNNA1;FEM1B;FGFR1;GCLC;GCLM;GSK3B;HMOX1;HTT;ICAM1;IL7;LGALS3;MCL1;NOS3;PAK2;PEA15;PMAIP1;PML;PSME3;PTEN;RIPK1;RPS6KB1;SIAH2;TNFAIP3;TNFSF10;TNFSF12;TRAF2;WWOX
GOBP_CELLULAR_RESPONSE_TO_REACTIVE_NITROGEN_SPECIES	18	0.277778	0.0522746	0.194953	2.52422	7.44958	AIFM1;CDK2;CFLAR;MAP3K5;TRAF2
GOBP_CELLULAR_RESPONSE_TO_ESTRADIOL_STIMULUS	40	0.175	0.185883	0.431445	1.57193	2.64498	AIFM1;BCL2L11;CFLAR;ESR2;ITGA2;PPP1R9B;RUVBL2
GOBP_NEGATIVE_REGULATION_OF_SYNCYTIUM_FORMATION_BY_PLASMA_MEMBRANE_FUSION	4	0.25	0.394584	0.665535	2.82736	2.62923	CFLAR
GOBP_ACTIN_FILAMENT_BASED_PROCESS	793	0.18285	3.502e-08	2.1336e-06	1.59114	27.3156	ABI3;ABL2;ACTB;ACTG1;ACTN4;ACTR3;ADD1;ADD2;AGAP2;AKAP13;AP1AR;ARAP1;ARF6;ARHGAP17;ARHGAP35;ARHGDIA;ARPC1B;ARPC3;ARPC5L;ASB2;ATP2A2;ATP2C1;BCAS3;BCL6;CAP1;CAPZA1;CARMIL2;CASS4;CCDC88C;CDC42;CDK5;CFL1;CFL2;CFLAR;CLASP1;CORO1C;CORO7;COTL1;CUL3;CYFIP1;DBN1;DIAPH1;DIAPH2;DOCK2;DTNBP1;ELMO2;EZR;FHOD1;FLII;FLNA;GAS7;GBA2;GPR65;GSN;HIP1;INF2;INPPL1;IQGAP1;IQGAP2;IQSEC1;JAK2;JMY;KANK3;KCNQ1;LCP1;LIMA1;LIM…
GOBP_SKELETAL_MUSCLE_SATELLITE_CELL_PROLIFERATION	14	0.214286	0.223419	0.473494	2.04811	3.06952	CFLAR;JAK2;PAXBP1
GOBP_REGULATION_OF_EXTRINSIC_APOPTOTIC_SIGNALING_PATHWAY_VIA_DEATH_DOMAIN_RECEPTORS	48	0.270833	0.00295761	0.0251377	2.36785	13.7889	ATF3;BCL2L1;CFLAR;FEM1B;GSK3B;HMOX1;ICAM1;LGALS3;NOS3;PEA15;PMAIP1;PTEN;TNFAIP3
GOBP_SKIN_DEVELOPMENT	307	0.0879479	0.962502	0.992024	0.755397	0.0288708	AHDC1;CFLAR;CSTA;EDA;ELOVL1;EZH2;FOSL2;ITGA2;ITGA3;KAZN;KLF4;MYD88;NFKBIZ;NME2;NOTCH1;PKD1;PLA2G10;PLEC;PTCH2;ROCK1;SLC27A4;SRF;SUFU;TRADD;UGCG;ZDHHC21;ZFP36
GOBP_CELLULAR_RESPONSE_TO_INORGANIC_SUBSTANCE	229	0.187773	0.00132163	0.0136058	1.61846	10.7286	ADD1;AIFM1;AKT1;ANK3;BLM;CDK2;CFLAR;CHUK;CPNE2;CPNE8;CYBB;DAXX;DDI2;EIF2S1;EIF4A3;FOS;GSK3A;HMOX1;HSPA5;IQGAP1;JUN;JUNB;JUND;MAPK1;MT1E;MT1X;MT2A;MT3;MTF1;NCSTN;NQO1;PLCG2;PPIF;PRNP;SLC41A1;STK39;SYT11;TIGAR;TIMELESS;TLR9;TRAF2;TRPM2;TSPO
GOBP_NON_MEMBRANE_BOUNDED_ORGANELLE_ASSEMBLY	405	0.133333	0.184259	0.430686	1.14284	1.93301	ACTG1;AKAP13;ASB2;ATXN2;ATXN2L;BOP1;CDK2;CDS2;CFL2;CFLAR;CLASP1;CNOT1;CNOT6L;CSNK1D;DBNL;DHX30;DHX37;DYNC1H1;EIF2S1;EML3;EZR;FLII;FLNA;G3BP1;G3BP2;GSN;HAUS3;HAUS7;KAT2B;KIF3B;KNTC1;LCP1;LIMD1;MDN1;MSN;NEK6;NOCT;PLEC;PRC1;PRKAR1A;PRKDC;RAB11A;RC3H1;RNF213;RPLP0;RPS19;SRF;TMOD3;TRAF7;TRIM37;UBAP2L;WDR1;YTHDF2;YTHDF3
GOBP_MUSCLE_ATROPHY	11	0.272727	0.131255	0.346981	2.58279	5.24465	CFLAR;GSN;RPS6KB1
GOBP_NEGATIVE_REGULATION_OF_EPITHELIAL_CELL_APOPTOTIC_PROCESS	58	0.189655	0.0740764	0.243399	1.67	4.34643	ADAR;CAST;CFLAR;HMOX1;ICAM1;PDPK1;PPARA;RB1;TMF1;TNFAIP3;TNIP2
GOBP_SKELETAL_MUSCLE_ATROPHY	6	0.333333	0.151091	0.376516	3.2634	6.16739	CFLAR;RPS6KB1
GOBP_POSITIVE_REGULATION_OF_I_KAPPAB_KINASE_NF_KAPPAB_SIGNALING	192	0.239583	1.75889e-06	5.97199e-05	2.06915	27.418	AKAP13;ANKRD17;ATP2C1;CANT1;CASP8;CFLAR;CHUK;DDX21;EDA;FLNA;GAPDH;HLA-DRB1;HMOX1;IRAK1;LGALS1;MAP3K14;MAVS;MYD88;NEK6;NOD1;PELI1;PIM2;PPM1A;PPP5C;PRKCB;REL;RHOC;RIPK1;S100A12;S100A4;SLC20A1;SLC44A2;TAB3;TBK1;TFRC;TICAM1;TIRAP;TLR9;TNFRSF10B;TNFSF10;TNIP2;TRADD;TRAF2;TRAF5;TRIM25;UBE2V1
GOBP_CELLULAR_RESPONSE_TO_INSULIN_STIMULUS	208	0.240385	5.72485e-07	2.24821e-05	2.07662	29.8478	AKT1;AKT2;CDK4;CEACAM1;CFLAR;CPEB2;CYFIP1;EIF4EBP2;ESRRA;FUT7;GCLC;GNAI2;GSK3A;GSK3B;HDAC9;KAT2B;LPIN1;MAPK1;MYO5A;NCOA1;NDEL1;PCK2;PDPK1;PIK3R2;PIP4K2A;PIP4K2B;PRKCB;PRKCD;PRKDC;PTPN1;PTPN11;PTPRE;RAB10;RAB31;RB1;RHOQ;RPS6KB1;SHC1;SLC27A4;SLC39A14;SMARCC1;SOCS1;SOCS3;SOS2;SP1;SREBF1;TRIB3;USO1;YWHAG;ZBTB7B
GOBP_RESPONSE_TO_PEPTIDE_HORMONE	421	0.199525	7.92263e-07	2.95129e-05	1.72574	24.2438	AKT1;AKT2;AREG;BTG2;CDK4;CDO1;CEACAM1;CFLAR;CPEB2;CRY1;CSK;CYBA;CYBB;CYFIP1;CYSLTR2;DAG1;EIF4EBP2;ESRRA;FOS;FUT7;GCLC;GCNT1;GNAI2;GSK3A;GSK3B;HDAC9;INPPL1;JAK2;JAK3;JUND;KAT2B;KBTBD2;KCNQ1;LPIN1;LYN;MAPK1;MEAK7;MTOR;MYO5A;NCOA1;NDEL1;NFKB1;NR4A1;NR4A2;NR4A3;PCK2;PDPK1;PIK3R2;PIP4K2A;PIP4K2B;PPARA;PRKCB;PRKCD;PRKDC;PTPN1;PTPN11;PTPRE;PXN;RAB10;RAB31;RAP1GDS1;RB1;RHOQ;RNF40;ROCK1;RPS6KB1;SHC1;SLC27…
GOBP_NEGATIVE_REGULATION_OF_HEPATOCYTE_APOPTOTIC_PROCESS	6	0.666667	0.00237383	0.0212569	5.8791	35.5289	ADAR;CFLAR;PPARA;RB1
GOBP_REACTIVE_OXYGEN_SPECIES_BIOSYNTHETIC_PROCESS	54	0.185185	0.0975889	0.292901	1.63632	3.80771	ABCD1;ACOX1;ALOX5;CFLAR;CYBA;CYBB;GBF1;PLCG2;PPARA;RAB27A
GOBP_NEGATIVE_REGULATION_OF_CELLULAR_RESPONSE_TO_TRANSFORMING_GROWTH_FACTOR_BETA_STIMULUS	4	0.25	0.394584	0.665535	2.82736	2.62923	CFLAR
GOBP_REGULATION_OF_HEPATOCYTE_PROLIFERATION	16	0.25	0.110503	0.3068	2.31485	5.09896	CEACAM1;CFLAR;FBXW7;TNFAIP3
GOBP_I_KAPPAB_KINASE_NF_KAPPAB_SIGNALING	287	0.222997	3.07924e-07	1.29507e-05	1.92751	28.9	AKAP13;AKT1;ANKRD17;ATP2C1;BCL3;BTRC;CANT1;CASP8;CFLAR;CHUK;DDRGK1;DDX21;EDA;FLNA;GAPDH;HLA-DRB1;HMOX1;IRAK1;LGALS1;MAP3K14;MAPKBP1;MAVS;MYD88;NEK6;NFKB1;NFKBIA;NFKBIB;NLRC3;NOD1;OTUD7B;PDPK1;PELI1;PIM2;PLCG2;PPM1A;PPP5C;PRDX4;PRKCB;REL;RELB;RHOC;RIPK1;ROCK1;S100A12;S100A4;SLC20A1;SLC44A2;TAB3;TBK1;TBKBP1;TFRC;TICAM1;TIRAP;TLR9;TNFAIP3;TNFRSF10B;TNFSF10;TNIP2;TNIP3;TRADD;TRAF2;TRAF5;TRIM25;UBE2V1
GOBP_RESPONSE_TO_INSULIN	268	0.227612	2.73748e-07	1.17405e-05	1.96724	29.7271	AKT1;AKT2;CDK4;CEACAM1;CFLAR;CPEB2;CRY1;CYFIP1;EIF4EBP2;ESRRA;FOS;FUT7;GCLC;GCNT1;GNAI2;GSK3A;GSK3B;HDAC9;INPPL1;KAT2B;KBTBD2;KCNQ1;LPIN1;LYN;MAPK1;MEAK7;MTOR;MYO5A;NCOA1;NDEL1;PCK2;PDPK1;PIK3R2;PIP4K2A;PIP4K2B;PPARA;PRKCB;PRKCD;PRKDC;PTPN1;PTPN11;PTPRE;RAB10;RAB31;RB1;RHOQ;RPS6KB1;SHC1;SLC27A4;SLC39A14;SMARCC1;SOCS1;SOCS3;SOS2;SP1;SREBF1;TNFSF10;TRIB3;USO1;YWHAG;ZBTB7B
GOBP_STRIATED_MUSCLE_CELL_APOPTOTIC_PROCESS	43	0.209302	0.0601293	0.210291	1.85509	5.21514	AMBRA1;ATP2A2;BMPR1A;CAPN2;CFLAR;JAK2;MAP3K5;PDPK1;TIGAR
GOBP_REGULATION_OF_MYOBLAST_FUSION	21	0.190476	0.229662	0.481714	1.77607	2.61286	CAPN2;CD53;CFLAR;TNFSF14
GOBP_REGULATION_OF_PROGRAMMED_NECROTIC_CELL_DEATH	29	0.172414	0.251985	0.51005	1.58211	2.18076	AIFM1;CASP8;CFLAR;PELI1;RIPK1
GOBP_ACTOMYOSIN_STRUCTURE_ORGANIZATION	198	0.146465	0.128099	0.344788	1.26334	2.5961	ACTG1;AKAP13;ARAP1;CDC42;CFL2;CFLAR;CLASP1;CUL3;FHOD1;FLII;GPR65;LIMK1;MTOR;MYH9;MYO18A;NF2;PAK2;PDLIM1;PIK3R2;PLEC;PRKAR1A;PTGER4;PXN;RHOC;ROCK1;SMAD3;SRF;TMOD3;WDR1
GOBP_REGULATION_OF_NECROTIC_CELL_DEATH	43	0.186047	0.127184	0.342892	1.65911	3.42128	AIFM1;CASP8;CFLAR;MT3;PELI1;PPIF;RIPK1;TSPO
GOBP_RESPONSE_TO_PEPTIDE	504	0.202381	2.54427e-08	1.65861e-06	1.75543	30.697	ABCC1;AKT1;AKT2;AREG;BCL2L11;BTG2;CDK4;CDK5;CDO1;CEACAM1;CFLAR;CPEB2;CRY1;CSK;CYBA;CYBB;CYFIP1;CYSLTR2;DAG1;EIF4EBP2;ESRRA;FOS;FUT7;GCLC;GCNT1;GNAI2;GSK3A;GSK3B;HDAC9;ICAM1;INPPL1;IRF5;JAK2;JAK3;JUND;KAT2B;KBTBD2;KCNQ1;KLF11;LPIN1;LRP1;LYN;MAPK1;MDM2;MEAK7;MTOR;MYO5A;NCOA1;NDEL1;NFKB1;NFKBIA;NOD1;NOTCH1;NR4A1;NR4A2;NR4A3;PCK2;PDPK1;PIK3R2;PIP4K2A;PIP4K2B;PPARA;PPP1R9B;PRKCB;PRKCD;PRKDC;PRNP;PTPN1…
GOBP_RESPONSE_TO_DEXAMETHASONE	43	0.186047	0.127184	0.342892	1.65911	3.42128	ACE;CASP9;CFLAR;DDIT4;FBXO32;JAK2;PCK2;RPS6KB1
GOBP_SKELETAL_MUSCLE_TISSUE_REGENERATION	39	0.205128	0.0814925	0.256271	1.82749	4.58196	CD81;CFLAR;DAG1;EZH2;IFRD1;LARGE1;MTPN;SELENON
GOBP_CELLULAR_RESPONSE_TO_STEROID_HORMONE_STIMULUS	208	0.197115	0.000632253	0.00757658	1.6999	12.5218	ABHD2;ACE;AIFM1;ARID1A;BCL2L11;CARM1;CASP9;CFLAR;CNOT1;CRY1;DAXX;DDIT4;DDRGK1;DDX54;EP300;ESR2;ESRRA;FBXO32;GSK3A;JAK2;KLF9;KMT2D;MT-ND3;NCOR2;NPC1;NR4A3;PCK2;PKN1;PPARA;PPARGC1B;RPS6KB1;RXRA;SGK1;SMARCA4;STRN3;TADA3;TMF1;TRERF1;UBR5;YWHAH;ZFP36
GOBP_REGULATION_OF_EPITHELIAL_CELL_APOPTOTIC_PROCESS	98	0.173469	0.065687	0.224567	1.51013	4.11187	ADAR;BAX;CAST;CD248;CFLAR;EIF2S1;GSN;HMOX1;ICAM1;JAK2;PDPK1;PPARA;RB1;TMF1;TNFAIP3;TNIP2;ZFP36
GOBP_STRIATED_MUSCLE_ADAPTATION	46	0.217391	0.0389782	0.15919	1.91861	6.22541	ATP2A2;ATP2B4;CAMTA2;CFLAR;EZH2;GSN;HDAC4;KDM4A;RPS6KB1;SMAD3
GOBP_SKELETAL_MUSCLE_ADAPTATION	23	0.130435	0.520247	0.75603	1.26316	0.825414	ATP2A2;CFLAR;RPS6KB1
GOBP_POSITIVE_REGULATION_OF_CELL_PROJECTION_ORGANIZATION	346	0.182081	0.000286994	0.00413919	1.56912	12.7978	ABL2;ACTR3;ADNP;ARAP1;ARHGAP35;ATMIN;BCAS3;CAMK1;CAPRIN1;CARMIL2;CDC42;CFLAR;CORO1C;CREB3L2;CUX2;CYFIP1;DBN1;DISC1;DOCK11;EP300;EZH2;FBXO31;FLNA;GSK3B;HSPA5;HTT;ITGA2;ITGA3;LIMK1;LPAR3;LRP8;LYN;MACF1;MAP2K2;MARK2;MARK4;MEGF8;MTOR;NDEL1;NEDD9;NRDC;PAFAH1B1;PLXNA3;PLXNA4;PLXNC1;PLXND1;RAB21;RAPGEF1;RGS2;RHOQ;RUFY3;S100A9;SEMA4D;SETX;SMURF1;SRF;STAU2;STK11;STK24;TBC1D24;TMEM30A;TRPV2;TWF2
GOBP_PROGRAMMED_NECROTIC_CELL_DEATH	47	0.255319	0.00704761	0.048947	2.23777	11.0883	AIFM1;BAX;CASP8;CFLAR;FAS;ITPK1;MAP3K5;MLKL;PELI1;PPIF;RIPK1;TRAF2
GOBP_REGENERATION	183	0.191257	0.00257294	0.0226662	1.65006	9.83879	ACE;ADAM15;ATIC;BAK1;CD81;CDKN1A;CERS2;CFLAR;CPT1A;CTNNA1;DAG1;DHFR;EZH2;FLNA;HMOX1;IFRD1;IGF2R;JAK2;JUN;KLF4;LARGE1;LCP1;LPIN1;MAP2K2;MAPK8IP3;MTPN;NOTCH1;NR4A3;PRPS2;SELENON;SLC7A5;STK24;TEC;TGFBR3;TSPO
GOBP_REGULATION_OF_SYNCYTIUM_FORMATION_BY_PLASMA_MEMBRANE_FUSION	29	0.206897	0.118686	0.324953	1.87056	3.98668	CAMK1;CAPN2;CD53;CFLAR;TNFSF14;TYROBP
GOBP_RESPONSE_TO_HORMONE	871	0.177956	7.26612e-08	3.9147e-06	1.54901	25.4617	A2M;ABCA2;ABHD2;ACACA;ACAT1;ACE;ADIPOR2;AIFM1;AKAP8;AKT1;AKT2;AREG;ARID1A;ARID5A;ARPC1B;BCAS3;BCL2L11;BTG2;CAB39;CARM1;CASP9;CDK4;CDO1;CEACAM1;CFLAR;CNOT1;CPEB2;CRY1;CSF1;CSK;CTNNA1;CTSH;CYBA;CYBB;CYFIP1;CYSLTR2;DAG1;DAXX;DDIT4;DDRGK1;DDX54;EIF4EBP2;EP300;ESR2;ESRRA;FBXO32;FOS;FUT7;GCLC;GCLM;GCNT1;GNAI2;GNB1;GPI;GSK3A;GSK3B;HDAC9;HMOX1;INPPL1;ITGA2;ITGA3;JAK2;JAK3;JUND;KAT2B;KBTBD2;KCNQ1;KLF9;KMT…
GOBP_REGULATION_OF_SKELETAL_MUSCLE_CELL_PROLIFERATION	16	0.25	0.110503	0.3068	2.31485	5.09896	CFLAR;JAK2;PAXBP1;SELENON
GOBP_WOUND_HEALING	433	0.182448	4.89467e-05	0.00100657	1.57425	15.6241	ACTB;ACTG1;ADIPOR2;ALOX5;ANXA2;ANXA5;ARHGAP35;BLOC1S6;CARMIL2;CASK;CASP7;CDKN1A;CEACAM1;CFLAR;CLASP1;CLIC1;CXCR4;DAG1;DGKH;DTNBP1;ELK3;EMILIN2;ENTPD1;F12;F5;FCER1G;FERMT3;FLNA;FUT10;GNA12;GNA13;GP5;HIF1A;HMOX1;INSL3;ITGA2;ITPK1;JAK2;LCP1;LYN;MACF1;MAP3K5;METAP1;MTOR;MYH9;MYL12A;NOS3;PABPC4;PIK3CG;PLAUR;PLCG2;PLEC;PLEK;PLSCR1;PPARA;PRKCD;PTEN;PTPN6;RAB27A;RAB3A;RHOC;S100A8;SCARB1;SCRIB;SERPINA1;SH…
GOBP_LIVER_MORPHOGENESIS	24	0.25	0.0554517	0.204021	2.25287	6.51586	CEACAM1;CFLAR;CUL3;FBXW7;RPS6KA1;TNFAIP3
GOBP_CELLULAR_RESPONSE_TO_PEPTIDE_HORMONE_STIMULUS	303	0.217822	4.98963e-07	2.0046e-05	1.88263	27.3183	AKT1;AKT2;CDK4;CEACAM1;CFLAR;CPEB2;CSK;CYBA;CYFIP1;CYSLTR2;EIF4EBP2;ESRRA;FOS;FUT7;GCLC;GNAI2;GSK3A;GSK3B;HDAC9;JAK2;JAK3;KAT2B;LPIN1;LYN;MAPK1;MYO5A;NCOA1;NDEL1;NFKB1;NR4A1;NR4A2;NR4A3;PCK2;PDPK1;PIK3R2;PIP4K2A;PIP4K2B;PRKCB;PRKCD;PRKDC;PTPN1;PTPN11;PTPRE;PXN;RAB10;RAB31;RAP1GDS1;RB1;RHOQ;ROCK1;RPS6KB1;SHC1;SLC27A4;SLC39A14;SMARCC1;SOCS1;SOCS3;SOS2;SP1;SREBF1;STAT3;STAT5A;TRIB3;USO1;YWHAG;ZBTB7B
GOBP_REGULATION_OF_CELL_PROLIFERATION_INVOLVED_IN_KIDNEY_DEVELOPMENT	15	0.0666667	0.847783	0.928857	0.820395	0.135472	CFLAR
GOBP_ORGANELLE_ASSEMBLY	991	0.127144	0.189998	0.431445	1.08637	1.80418	ABI3;ACTG1;ACTR3;AKAP13;AMBRA1;AP1G1;AP1S1;AP3D1;ARHGAP35;ASAP1;ASB2;ATG2A;ATG4D;ATMIN;ATP2A2;ATXN2;ATXN2L;BOP1;CDC14A;CDK2;CDS2;CEP19;CFL2;CFLAR;CLASP1;CNOT1;CNOT6L;CSNK1D;DBNL;DCTN1;DHX30;DHX37;DISC1;DNAH1;DYNC1H1;EHD4;EIF2S1;EML3;EZR;FEZ2;FLII;FLNA;G3BP1;G3BP2;GBF1;GDI2;GSK3B;GSN;HAUS3;HAUS7;HTT;KAT2B;KCNQ1;KIF3B;KNTC1;LCP1;LIMD1;LIMK2;LRBA;LRFN4;LRSAM1;MAP4;MARK4;MDN1;MFN2;MFSD14A;MOAP1;MSN;M…
GOBP_STRIATED_MUSCLE_CELL_DEVELOPMENT	70	0.142857	0.308677	0.578838	1.26394	1.48572	ACTG1;AKAP13;CFL2;CFLAR;FLII;PLEC;PRKAR1A;SRF;TMOD3;WDR1
GOBP_MYOBLAST_FUSION	48	0.145833	0.335315	0.603111	1.31211	1.43373	CAPN2;CD53;CD81;CFLAR;DOCK2;MYH9;TNFSF14
GOBP_NEGATIVE_REGULATION_OF_REACTIVE_OXYGEN_SPECIES_BIOSYNTHETIC_PROCESS	17	0.176471	0.324195	0.595667	1.69675	1.91124	ABCD1;CFLAR;PPARA
GOBP_CELLULAR_RESPONSE_TO_KETONE	105	0.247619	0.000166291	0.00262482	2.14253	18.6438	ACACA;ACE;ADAM15;ADCY3;AIFM1;AKAP8;AKT1;CASP9;CDK4;CFLAR;DDIT4;FBXO32;FOS;GNB1;JAK2;KLF9;LARP1;MAP4K1;MSN;PCK2;PTGER2;PTGER4;RPS6KB1;SGK1;SP1;TRERF1
GOBP_EXTRINSIC_APOPTOTIC_SIGNALING_PATHWAY	223	0.237668	3.90344e-07	1.6208e-05	2.05344	30.3011	AKT1;ATF3;BAK1;BAX;BCL2L1;BCL2L11;BIRC6;CASP8;CFLAR;CTNNA1;DAXX;DEDD;DELE1;FAS;FEM1B;FGFR1;GCLC;GCLM;GSK3A;GSK3B;HIPK1;HMOX1;HTT;ICAM1;IL7;JAK2;LGALS3;MCL1;MKNK2;MOAP1;NFKBIZ;NOS3;PAK2;PDPK1;PEA15;PMAIP1;PML;PSME3;PTEN;RIPK1;RPS6KB1;SIAH2;SMAD3;SPI1;TGFB1;TNFAIP3;TNFRSF10B;TNFRSF10C;TNFSF10;TNFSF12;TRADD;TRAF2;WWOX
GOBP_CELLULAR_RESPONSE_TO_CORTICOSTEROID_STIMULUS	64	0.234375	0.00654361	0.0458616	2.04435	10.2816	ACE;AIFM1;BCL2L11;CASP9;CFLAR;DDIT4;FBXO32;GSK3A;JAK2;KLF9;MT-ND3;PCK2;RPS6KB1;SGK1;ZFP36
GOBP_MUSCLE_SYSTEM_PROCESS	424	0.122642	0.402291	0.674347	1.0497	0.955831	AKAP13;ATP2A2;ATP2B4;CAMTA2;CERT1;CFLAR;CTDP1;CXCR4;CYBA;DAG1;ENO1;EZH2;FBXO32;FLNA;G6PD;GLRX3;GRK2;GSK3A;GSN;HDAC4;HMOX1;ITGA2;KCNQ1;KDM4A;LTB4R;MAP2K3;MAP2K4;MTOR;MTPN;MYL6B;NOS3;NOTCH1;NR4A1;NR4A3;PAK2;PIK3CG;PPARA;PRKACA;RAP1GDS1;RGS2;ROCK1;RPS6KB1;SELENON;SETD3;SLMAP;SMAD3;SMTN;SRF;TMOD3;TPM3;TPM4;ZDHHC21
GOBP_RESPONSE_TO_STEROID_HORMONE	338	0.171598	0.00210122	0.0194571	1.47711	9.10675	A2M;ABCA2;ABHD2;ACE;AIFM1;AREG;ARID1A;BCL2L11;CARM1;CASP9;CDO1;CFLAR;CNOT1;CRY1;CYBA;CYBB;DAXX;DDIT4;DDRGK1;DDX54;EP300;ESR2;ESRRA;FBXO32;FOS;GPI;GSK3A;JAK2;KLF9;KMT2D;MBP;MT-ND3;NCOR2;NOTCH1;NPC1;NR4A3;PAM;PCK2;PKN1;PPARA;PPARGC1B;PPP1R9B;PTGER2;RPS6KB1;RXRA;SGK1;SMARCA4;SREBF1;STK39;STRN3;TADA3;TGFB1;TMF1;TRERF1;TSPO;UBR5;YWHAH;ZFP36
GOBP_MUSCLE_CELL_DEVELOPMENT	183	0.142077	0.181486	0.425732	1.22698	2.09393	ACTG1;ACTN4;AFG3L2;AKAP13;ASB2;ATP2A2;BMPR1A;CFL2;CFLAR;CTDP1;FLII;G6PD;GSK3A;HDAC9;MAP2K4;MTOR;NOTCH1;PLEC;PPARA;PRKAR1A;RGS2;SELENON;SKI;SRF;TMOD3;WDR1
GOBP_STRIATED_MUSCLE_CELL_PROLIFERATION	70	0.185714	0.0638051	0.221248	1.62715	4.47779	BMPR1A;CFLAR;FOS;JAK2;MAPK11;NOTCH1;PAXBP1;PIM1;PRKAR1A;SELENON;SKI;SMAD1;TGFBR3
GOBP_HEPATICOBILIARY_SYSTEM_DEVELOPMENT	145	0.165517	0.0538347	0.199743	1.43216	4.18452	ACAT1;ARF6;ARID5B;CEACAM1;CFLAR;CPT1A;CUL3;EZH2;FBXW7;HMOX1;IGF2R;ITGA2;JUN;MPST;NOTCH1;PCK2;PHF2;PKD1;PRKCSH;RPS6KA1;SLC7A5;SMAD3;TGFBR3;TNFAIP3
GOBP_NEGATIVE_REGULATION_OF_STRIATED_MUSCLE_CELL_APOPTOTIC_PROCESS	23	0.173913	0.283992	0.548717	1.62475	2.04525	AMBRA1;CFLAR;JAK2;PDPK1
GOBP_NEGATIVE_REGULATION_OF_MUSCLE_CELL_APOPTOTIC_PROCESS	39	0.153846	0.309086	0.578838	1.3963	1.63945	AMBRA1;CFLAR;HMOX1;JAK2;PDPK1;SLC7A5
GOBP_TISSUE_REGENERATION	70	0.171429	0.116855	0.321426	1.50598	3.23306	ADAM15;CD81;CDKN1A;CFLAR;DAG1;EZH2;IFRD1;LARGE1;MTPN;NOTCH1;SELENON;TEC
GOBP_REGULATION_OF_REACTIVE_OXYGEN_SPECIES_BIOSYNTHETIC_PROCESS	41	0.170732	0.202963	0.443493	1.53397	2.44628	ABCD1;ALOX5;CFLAR;CYBA;PLCG2;PPARA;RAB27A
GOBP_CELLULAR_RESPONSE_TO_NITROGEN_COMPOUND	690	0.194203	2.66409e-09	2.1709e-07	1.69091	33.3843	ABCC1;ACTB;AIFM1;AKT1;AKT2;ATP2B4;BCL2L1;BCL2L11;BLM;CAPN2;CASP7;CDK2;CDK4;CDK5;CEACAM1;CFLAR;CGAS;CPEB2;CSK;CTNNA1;CXCR4;CYBA;CYBB;CYFIP1;CYSLTR2;DAXX;DDI2;DHX9;DIAPH1;DTNBP1;EIF4EBP2;ESRRA;EZH2;EZR;FLNA;FOS;FUT7;GCLC;GCLM;GNA15;GNAI2;GNAI3;GNB1;GRK2;GSK3A;GSK3B;HDAC9;HNRNPAB;HSPA5;ICAM1;IPO5;ITPR2;JAK2;JAK3;JUN;KAT2B;KCNQ1;KLF11;KLF16;LAMTOR2;LARP1;LPIN1;LRP1;LYN;MAP3K5;MAPK1;MAPK13;MAVS;MDM2;M…
GOBP_MUSCLE_CELL_APOPTOTIC_PROCESS	72	0.194444	0.0399576	0.159257	1.70002	5.47396	AMBRA1;ATP2A2;BMPR1A;CAPN2;CDKN2A;CFLAR;HMOX1;JAK2;MAP2K4;MAP3K5;MFN2;PDPK1;SLC7A5;TIGAR
GOBP_POSITIVE_REGULATION_OF_NF_KAPPAB_TRANSCRIPTION_FACTOR_ACTIVITY	159	0.226415	8.0039e-05	0.00145747	1.95502	18.4417	ADAM8;AIM2;ANKRD42;CFLAR;CHUK;CLU;DDRGK1;DHX9;EDA;EP300;IL18R1;IRAK1;IRAK3;MTPN;MYD88;NOD1;PLCG2;PRKCB;RIPK1;RPS6KA4;S100A12;S100A8;S100A9;SLCO3A1;STAT3;TFRC;TICAM1;TIRAP;TLR9;TRADD;TRAF2;TRAF5;TRAPPC9;TRIM25;TRIM37;UBE2V1
GOBP_RESPONSE_TO_INORGANIC_SUBSTANCE	554	0.169675	0.000166935	0.00262668	1.46352	12.7296	ACTG1;ADD1;ADNP;AIFM1;AKT1;ANK3;AREG;ATIC;ATP2B4;BAK1;BAP1;BLM;CAPN2;CASP8;CASP9;CD14;CDK2;CFLAR;CHUK;CPNE2;CPNE8;CYBB;DAXX;DDI2;DHFR;EIF2S1;EIF4A3;ERN1;EZH2;FOS;G6PD;GART;GCLC;GIPR;GPHN;GPI;GSK3A;HIF1A;HMOX1;HNRNPA1;HSPA5;IQGAP1;ITPR3;JUN;JUNB;JUND;LOXL2;LRP11;MAP3K5;MAPK1;MAPK13;MBP;MT-ND6;MT1E;MT1X;MT2A;MT3;MTF1;NCSTN;NOS3;NPC1;NQO1;NR4A3;PAM;PLCG2;PLEC;PLSCR1;PPIF;PPP1R15B;PPP5C;PRKCD;PRNP;PY…
GOBP_REGULATION_OF_HEPATOCYTE_APOPTOTIC_PROCESS	7	0.571429	0.00502181	0.0378465	5.09497	26.9726	ADAR;CFLAR;PPARA;RB1
GOBP_HEPATOCYTE_APOPTOTIC_PROCESS	18	0.444444	0.000540416	0.0066723	3.90604	29.3858	ADAR;ARF6;BCL2L1;CFLAR;GSN;PIK3CG;PPARA;RB1
GOBP_POSITIVE_REGULATION_OF_NEURON_PROJECTION_DEVELOPMENT	151	0.18543	0.00993473	0.0618547	1.60226	7.38917	ABL2;ADNP;ARHGAP35;CAMK1;CAPRIN1;CFLAR;CREB3L2;CUX2;CYFIP1;DBN1;DISC1;EP300;EZH2;FLNA;HSPA5;ITGA3;LRP8;LYN;MARK2;PAFAH1B1;RAPGEF1;RGS2;S100A9;SETX;STAU2;STK24;TMEM30A;TWF2
GOBP_RESPONSE_TO_CORTICOSTEROID	166	0.150602	0.118755	0.325005	1.30179	2.77371	A2M;ACE;AIFM1;AREG;BCL2L11;CASP9;CDO1;CFLAR;CYBA;CYBB;DDIT4;FBXO32;FOS;GSK3A;JAK2;KLF9;MT-ND3;NOTCH1;PAM;PCK2;PPARGC1B;RPS6KB1;SGK1;STK39;ZFP36
GOBP_NEGATIVE_REGULATION_OF_CELLULAR_RESPONSE_TO_GROWTH_FACTOR_STIMULUS	102	0.107843	0.669406	0.836173	0.951018	0.381705	ATP2B4;CASK;CFLAR;GREM2;NOTCH1;PPM1A;PTPN1;SKI;SMURF1;TMEM53;TRIM33
GOBP_NEGATIVE_REGULATION_OF_REACTIVE_OXYGEN_SPECIES_METABOLIC_PROCESS	45	0.2	0.0765398	0.249982	1.77337	4.55746	ABCD1;CFLAR;G6PD;HIF1A;HK2;MT3;PPARA;TIGAR;VDAC1
GOBP_CELLULAR_RESPONSE_TO_OXYGEN_LEVELS	158	0.177215	0.0178318	0.0926257	1.53096	6.16482	ACAA2;ADAM8;ADO;AIFM1;AKT1;CFLAR;CPEB2;CYBB;ENO1;ERO1A;FAS;FOS;HIF1A;HIF1AN;HMOX1;HYOU1;IRAK1;JUND;MDM2;MT3;MTOR;NOTCH1;P4HB;PGK1;PMAIP1;SLC29A1;TIGAR;UBQLN1
GOBP_MYOTUBE_DIFFERENTIATION	124	0.137097	0.290982	0.550467	1.1932	1.473	ATP11A;CAPN2;CD53;CD81;CFLAR;DOCK2;HDAC4;HDAC9;MTOR;MYH9;NOTCH1;PIEZO1;PLEC;SELENON;SIK1;SKI;TNFSF14
GOBP_RESPONSE_TO_KETONE	206	0.208738	0.000128578	0.0021274	1.80081	16.1335	A2M;ABHD2;ACACA;ACE;ADAM15;ADCY3;AIFM1;AKAP8;AKT1;BCL2L1;CASP9;CDA;CDK4;CFLAR;CYBA;CYBB;DDIT4;F5;FBXO32;FOS;GNB1;GPI;JAK2;KLF9;LARP1;MAP4K1;MBP;MSN;NQO1;PCK2;PPP1R9B;PTGER2;PTGER4;RPS6KB1;SGK1;SIN3A;SP1;SREBF1;STK39;TGFB1;TGFBR3;TRERF1;TSPO
GOBP_RESPONSE_TO_TESTOSTERONE	43	0.139535	0.396822	0.666517	1.26765	1.17165	CFLAR;GPI;MSN;NQO1;RPS6KB1;TSPO
GOBP_CELLULAR_RESPONSE_TO_HORMONE_STIMULUS	603	0.192371	5.3939e-08	3.03733e-06	1.66979	27.9446	ABHD2;ACACA;ACE;ADIPOR2;AIFM1;AKAP8;AKT1;AKT2;ARID1A;ARID5A;BCAS3;BCL2L11;CARM1;CASP9;CDK4;CEACAM1;CFLAR;CNOT1;CPEB2;CRY1;CSF1;CSK;CTSH;CYBA;CYFIP1;CYSLTR2;DAXX;DDIT4;DDRGK1;DDX54;EIF4EBP2;EP300;ESR2;ESRRA;FBXO32;FOS;FUT7;GCLC;GCLM;GNAI2;GNB1;GSK3A;GSK3B;HDAC9;JAK2;JAK3;KAT2B;KLF9;KMT2D;LPIN1;LYN;MAPK1;MT-ND3;MT3;MYO5A;NCOA1;NCOR2;NDEL1;NFKB1;NOTCH1;NPC1;NR4A1;NR4A2;NR4A3;PCK2;PDPK1;PIK3R2;PIP4K2…
GOBP_CELLULAR_COMPONENT_MORPHOGENESIS	764	0.145288	0.0112359	0.0674463	1.24831	5.60323	ABCA2;ABI3;ACTG1;ADNP;AFG3L2;AKAP13;ANK3;ARHGAP35;B3GNT2;B4GALT5;BAX;BCL2L1;CAPRIN1;CDC42;CDK5;CERT1;CFL1;CFL2;CFLAR;CLASP1;CNP;CORO1C;CUX2;CXCR4;CYFIP1;DAG1;DBN1;DBNL;DIP2B;DISC1;DTNBP1;ECE1;EMB;FBXO31;FEZ2;FLII;GAS7;GSK3B;HPRT1;IFRD1;IQGAP1;LIMK1;LPAR3;LRP8;MACF1;MAP2K2;MARK2;MBP;MEGF8;MFSD14A;MINK1;MT3;MTMR2;MYO9A;MYO9B;NCKAP1L;NDEL1;NEFH;NOTCH1;NR4A2;NRDC;PAFAH1B1;PAK2;PICALM;PLA2G10;PLAA;PLE…
GOBP_NEGATIVE_REGULATION_OF_EXTRINSIC_APOPTOTIC_SIGNALING_PATHWAY	96	0.21875	0.00354451	0.0291383	1.89719	10.7046	AKT1;BCL2L1;BIRC6;CFLAR;CTNNA1;GCLC;GCLM;GSK3B;HMOX1;HTT;ICAM1;IL7;LGALS3;MCL1;NOS3;PEA15;PSME3;RIPK1;RPS6KB1;SIAH2;TNFAIP3
GOBP_POSITIVE_REGULATION_OF_HEPATOCYTE_PROLIFERATION	10	0.2	0.333568	0.6007	2.01979	2.21755	CFLAR;TNFAIP3
GOBP_RESPONSE_TO_NITRIC_OXIDE	21	0.238095	0.0925647	0.279793	2.17167	5.16825	AIFM1;CDK2;CFLAR;TRAF2;TXN
GOBP_CELLULAR_RESPONSE_TO_DEXAMETHASONE_STIMULUS	27	0.259259	0.0332258	0.140831	2.31653	7.88646	CASP9;CFLAR;DDIT4;FBXO32;JAK2;PCK2;RPS6KB1
GOBP_EXECUTION_PHASE_OF_APOPTOSIS	73	0.246575	0.00167796	0.0163752	2.14303	13.6943	ACIN1;AIFM1;AKT1;BAX;BCL2L1;BNIP1;CASP7;CASP8;CASP9;CFLAR;CIDEB;DFFA;NFKBIZ;PAK2;PLSCR1;STK24;TAOK1;TP53BP2
GOBP_GLOMERULAR_MESANGIAL_CELL_PROLIFERATION	12	0.0833333	0.778169	0.894072	1.01744	0.255186	CFLAR
GOBP_GLOMERULUS_DEVELOPMENT	69	0.057971	0.969352	0.994151	0.548112	0.0170611	ASXL1;CFLAR;IQGAP1;NOTCH1
GOBP_SUPRAMOLECULAR_FIBER_ORGANIZATION	804	0.170398	4.73619e-06	0.000136993	1.4769	18.1073	ACTG1;ACTR3;ADD1;ADD2;AKAP13;ANXA2;AP1AR;ARAP1;ARF6;ARHGAP17;ARHGAP35;ARPC1B;ARPC3;ARPC5L;BAX;CAMSAP1;CAPZA1;CARMIL2;CASS4;CCDC88B;CCDC88C;CDC42;CFL1;CFL2;CFLAR;CHP1;CLASP1;CLIP1;CLU;COLGALT1;CORO1C;CORO7;COTL1;CSNK1D;CST3;CUL3;CYFIP1;DBN1;DCTN1;DIAPH1;DIAPH2;DYNC1H1;DYRK1A;ELMO2;EML2;EZR;FHOD1;FLII;FLNA;FSD1;FURIN;GAS7;GBA2;GIT1;GPR65;GSN;HDGFL3;HIP1;HNRNPA1;HOOK2;INF2;INPPL1;IQGAP2;JAK2;JMY;KAN…
GOBP_PROTEOLYSIS	1755	0.145869	0.000122037	0.00203989	1.26796	11.4258	A2M;ACE;ADAM15;ADAM19;ADAM8;ADAMTS17;AFG3L2;AIFM1;AIM2;AKT1;ANXA2;AREL1;ARIH1;ASB2;ASCC3;ASXL1;ATG4D;ATP2A3;ATXN7L3;BABAM2;BAG6;BAK1;BAP1;BAX;BCL2L11;BIRC6;BTRC;C1S;CANX;CAPN1;CAPN12;CAPN15;CAPN2;CAPNS1;CASP7;CASP8;CASP9;CAST;CCAR2;CCDC47;CDK2;CDK5;CDKN2D;CFD;CFLAR;CIDEB;CLN6;CLPP;CLU;COPS2;CPD;CSNK1D;CSNK2A1;CST3;CST7;CSTA;CTSA;CTSH;CTSZ;CUL2;CUL3;CUL4A;CYCS;DAG1;DDB1;DDI2;DDRGK1;DELE1;DERL1;DES…
GOBP_INTERFERON_ALPHA_PRODUCTION	29	0.310345	0.00478752	0.0367174	2.73739	14.6224	CHUK;DHX9;HAVCR2;HSPD1;IRF5;MAVS;NLRC3;TBK1;TLR9
GOBP_REGULATION_OF_PROTEIN_MODIFICATION_BY_SMALL_PROTEIN_CONJUGATION_OR_REMOVAL	250	0.2	0.000119	0.00199939	1.72477	15.5857	AIMP2;AKT1;AMER1;ARNT;BTRC;CDK5;CHP1;COPS2;COPS9;CRY1;CUL3;DAXX;DERL1;DTX3L;FBXW7;GCLC;GNL3;GNL3L;GSK3A;HDAC4;HERPUD1;HIF1A;HSPA5;HUWE1;LIMK1;MAD2L1;MAD2L2;MASTL;MTA1;OTUD4;PELI1;PIAS3;PLAA;PRR7;PTEN;PTPN22;RNF40;SIAH2;TAF1;TICAM1;TNFAIP3;TRIB3;TRIP12;TSPO;UBE2S;UBE2V1;UBE2V2;UBQLN1;UBR5;VCP
GOBP_CHEMOKINE_PRODUCTION	93	0.16129	0.128949	0.346505	1.40822	2.88452	CD84;HAVCR2;HIF1A;HMOX1;IL7;KLF4;MAVS;MBP;MCOLN2;MIF;MYD88;SYK;TICAM1;TIRAP;TLR9
GOBP_POSITIVE_REGULATION_OF_TYPE_I_INTERFERON_PRODUCTION	62	0.387097	5.0294e-08	2.92738e-06	3.34799	56.2643	CD14;CGAS;CHUK;DHX9;G3BP1;GAPDH;HSPD1;IRAK1;IRF1;IRF5;MAVS;MYD88;PLCG2;POLR3A;POLR3D;POLR3G;PTPN11;PTPN22;RAB2B;RNF135;SYK;TBK1;TICAM1;TLR9
GOBP_INTERFERON_BETA_PRODUCTION	55	0.290909	0.00043351	0.00557407	2.53137	19.6019	DHX9;IRF1;IRF5;MAVS;NLRC3;POLR3A;POLR3D;POLR3G;PTPN11;REL;RELB;RNF135;TBK1;TICAM1;TIRAP;TLR9
GOBP_POSITIVE_REGULATION_OF_MACROAUTOPHAGY	75	0.28	0.000108348	0.00185873	2.42744	22.163	AMBRA1;ATG2A;FYCO1;GNAI3;HIF1A;HMOX1;HTT;LARP1;LRSAM1;MOAP1;NOD1;PIP4K2A;PIP4K2B;SH3GLB1;SNX30;SNX4;SPTLC2;TBK1;VDAC1;WAC;WIPI1
GOBP_POSITIVE_REGULATION_OF_CHEMOKINE_PRODUCTION	69	0.202899	0.0288007	0.127983	1.77367	6.29184	CD84;HAVCR2;HIF1A;HMOX1;IL7;MAVS;MBP;MCOLN2;MIF;MYD88;SYK;TICAM1;TIRAP;TLR9
GOBP_POSITIVE_REGULATION_OF_T_HELPER_1_TYPE_IMMUNE_RESPONSE	18	0.277778	0.0522746	0.194953	2.52422	7.44958	ARID5A;CCR2;IL18R1;SLC11A1;TBX21
GOBP_CD4_POSITIVE_ALPHA_BETA_T_CELL_PROLIFERATION	22	0.0909091	0.750738	0.881019	0.942004	0.270072	CD55;CD81
GOBP_TYPE_II_INTERFERON_PRODUCTION	115	0.173913	0.0479425	0.182344	1.50928	4.58483	ARID5A;BCL3;CCR2;CD14;HAVCR2;HLA-DPA1;HLA-DRB1;HSPD1;IL12RB2;IL18R1;IRF8;JAK2;PRNP;PTPN22;SASH3;SCRIB;SLAMF6;SLC11A1;SLC7A5;TLR9
GOBP_POSITIVE_REGULATION_OF_RESPONSE_TO_BIOTIC_STIMULUS	323	0.229102	1.14086e-08	8.26364e-07	1.98363	36.2784	ADAM8;AIM2;ANKRD17;AP1G1;CD14;CD300A;CGAS;CYBA;DHX9;EMILIN2;EP300;FCN1;GRAMD4;HAVCR2;HLA-DRB1;HSPD1;IFI16;IRAK1;IRAK3;IRF1;LAG3;LY96;LYN;MAPKAPK2;MAPKAPK3;MAVS;MFHAS1;MIF;MNDA;MYD88;NCR3;NFKBIA;NFKBIZ;NOD1;NPLOC4;OTUD4;PAK2;PARP9;PDPK1;PELI1;PIK3AP1;PLCG2;PLSCR1;POLR3D;POLR3G;PRKDC;PTPN22;RAB11FIP2;RBM47;RNF135;RPS19;RPS6KA3;SEC14L1;SIN3A;SLAMF6;SLC15A4;SPI1;SYK;TBK1;TICAM1;TIRAP;TLR1;TLR9;TNFAIP…
GOBP_DEFENSE_RESPONSE_TO_GRAM_POSITIVE_BACTERIUM	111	0.0990991	0.772718	0.894072	0.873859	0.225317	FGR;HAVCR2;LYZ;MYD88;NOD1;ROMO1;RPL39;SEH1L;TBK1;TIRAP;TNFSF8
GOBP_POSITIVE_REGULATION_OF_PEPTIDASE_ACTIVITY	179	0.206704	0.000446534	0.00573022	1.78375	13.7599	AIFM1;AIM2;ATP2A3;BAK1;BAX;BCL2L11;CASP8;CASP9;CIDEB;CTSH;CYCS;DDRGK1;FAS;GRAMD4;GSN;HIP1;HSPD1;IFI16;JAK2;LYN;MAP3K5;MBP;NCSTN;NLRP2;NOD1;PICALM;PMAIP1;PML;PRR7;PSME3;S100A8;S100A9;SMAD3;STAT3;SYK;TNFSF10;VCP
GOBP_PROTEIN_PROCESSING	251	0.159363	0.0291974	0.129042	1.37172	4.84722	ACE;ADAM19;ADAM8;AFG3L2;ANXA2;BAK1;CAPN2;CASP7;CASP8;CASP9;CAST;CIDEB;CPD;CST7;CTSH;CTSZ;CYCS;DDI2;ECE1;ENO1;ERO1A;F12;FURIN;GSN;HM13;IFI16;LPCAT3;METAP1;MYH9;NCSTN;P4HB;PGK1;PLAUR;PRKACA;PRNP;PSEN2;SPCS3;SPPL3;SRGN;YME1L1
GOBP_POSITIVE_REGULATION_OF_CELL_ADHESION	475	0.193684	9.40032e-07	3.40448e-05	1.67586	23.2565	ABL2;ACTB;ADAM19;ADAM8;AKT1;ALOX5;AMBRA1;ANK3;AP3D1;ARID1A;BCL6;CASS4;CBFB;CCDC88B;CCR2;CD55;CD81;CD83;CDC42;CSF1;CSK;DAG1;DENND6A;DISC1;DOCK8;EMILIN2;FLNA;FUT7;GCNT1;GCNT2;GSK3B;HAVCR2;HLA-DMA;HLA-DPA1;HLA-DQB1;HLA-DRA;HLA-DRB1;HLA-DRB5;HSPD1;ICOS;IL7;IRAK1;ITGA2;ITGA3;ITGB2;JAK2;JAK3;LGALS1;LYN;MAP3K8;NCK2;NCKAP1L;NEDD9;NFAT5;NFKBIZ;NR4A3;P4HB;PIEZO1;PIK3R2;PLAUR;PLEKHA2;PREX1;PTPN11;PTPN22;PTP…
GOBP_SELECTIVE_AUTOPHAGY	94	0.223404	0.00271569	0.0236679	1.93754	11.4483	AMBRA1;ATG2A;ATG4D;CRY1;DDRGK1;HTT;HUWE1;LGALS8;LRBA;LRSAM1;MFN2;NOD1;RNF213;SNX30;SPTLC2;TBK1;TGFB1;TIGAR;UBQLN1;ULK3;VDAC1
GOBP_TUMOR_NECROSIS_FACTOR_SUPERFAMILY_CYTOKINE_PRODUCTION	170	0.270588	3.90358e-08	2.35625e-06	2.33873	39.8959	ADAM8;AKAP8;ARID5A;BCL3;CCR2;CD14;CD84;CLU;CYBA;CYBB;DDT;DHX9;ELF4;FRMD8;HAVCR2;IFNGR1;ILRUN;IRAK3;JAK2;LILRA5;LY96;MAPKAPK2;MAVS;MIF;MYD88;NLRC3;NOD1;PLCG2;PTPN11;PTPN22;PTPN6;PTPRJ;RIPK1;SASH3;SPON2;STAT3;SYK;SYT11;TICAM1;TIRAP;TLR1;TLR9;TNFAIP3;TSPO;TYROBP;ZFP36
GOBP_POSITIVE_REGULATION_OF_CD4_POSITIVE_ALPHA_BETA_T_CELL_ACTIVATION	43	0.232558	0.0253265	0.114655	2.05124	7.54015	CD55;CD81;CD83;HLA-DRA;HLA-DRB1;NCKAP1L;NFKBIZ;SASH3;SOCS1;ZBTB7B
GOBP_REGULATION_OF_LEUKOCYTE_DIFFERENTIATION	315	0.234921	3.63087e-09	2.85176e-07	2.03476	39.543	ACIN1;ACTB;ADAM8;AMBRA1;AP3D1;ARID1A;BATF;BCL6;CASP8;CBFB;CCR2;CD83;CEACAM1;CSF1;CTLA4;CTNNBIP1;CUL4A;DTX1;ESRRA;FBXW7;FGL2;FOS;GPR68;HLA-DRA;HLA-DRB1;HMGB3;IL7;INPP5D;IRF1;JAK3;JUNB;KLF10;LAG3;LGALS1;LGALS3;LYN;MTOR;NCKAP1L;NEDD9;NFKBIZ;PIAS3;PPARGC1B;PRDM1;PRKDC;PTPN6;RASSF2;RB1;RC3H1;RIPK1;RUNX3;SASH3;SLC4A2;SLC9B2;SMARCA2;SMARCA4;SMARCC1;SMARCD2;SMARCD3;SOCS1;SOS2;SPI1;SYK;TBX21;TESC;TFE3;TGF…
GOBP_REGULATION_OF_PEPTIDYL_SERINE_PHOSPHORYLATION	139	0.158273	0.0922237	0.279793	1.37105	3.26796	AKT1;ATP2B4;BAK1;BAX;CAMK1;DDIT4;EIF4G1;GADD45A;GSK3A;MAD2L2;MAPKAP1;MIF;NCK2;NSD1;OSM;PTEN;RASSF2;TBK1;TFRC;TGFB1;TNKS1BP1;TXN
GOBP_REGULATION_OF_RESPONSE_TO_BIOTIC_STIMULUS	455	0.224176	7.56231e-11	9.48052e-09	1.94916	45.4256	A2M;ADAM8;ADAR;AIM2;ANKRD17;AP1G1;APOBEC3F;APOBEC3G;CASP8;CCDC92;CD14;CD300A;CD55;CEACAM1;CGAS;CYBA;DHX9;DTX3L;EMILIN2;EP300;FCN1;FGL2;FGR;GRAMD4;HAVCR2;HERC5;HLA-DRB1;HSPD1;IFI16;ILRUN;IRAK1;IRAK3;IRF1;LAG3;LRP8;LRSAM1;LY96;LYN;MAPKAPK2;MAPKAPK3;MAPKBP1;MAVS;MFHAS1;MIF;MNDA;MYD88;NCR3;NFKBIA;NFKBIZ;NLRC3;NOD1;NPLOC4;OTUD4;PAK2;PARP9;PDPK1;PELI1;PIK3AP1;PLCG2;PLSCR1;POLR3D;POLR3G;PRKDC;PTPN1;PTPN…
GOBP_RESPONSE_TO_PEPTIDOGLYCAN	13	0.230769	0.191253	0.431445	2.19993	3.63904	IRAK3;IRF5;MYD88
GOBP_RESPONSE_TO_INTERLEUKIN_1	132	0.128788	0.38763	0.663941	1.12071	1.0621	CYBA;GCLC;HDAC4;HIF1A;IRAK1;IRAK3;MAPK11;MAPK13;MTHFR;MYD88;NFKB1;OTUD4;RC3H1;RPS6KA4;TNIP2;UPF1;YTHDC2
GOBP_POSITIVE_REGULATION_OF_LYMPHOCYTE_DIFFERENTIATION	129	0.224806	0.000428731	0.00554944	1.94321	15.069	ACTB;ADAM8;AMBRA1;AP3D1;ARID1A;BCL6;CBFB;CD83;HLA-DRA;HLA-DRB1;IL7;INPP5D;NCKAP1L;NFKBIZ;PRKDC;RUNX3;SASH3;SMARCA2;SMARCA4;SMARCC1;SMARCD2;SMARCD3;SOCS1;SPI1;SYK;ZAP70;ZBTB1;ZBTB16;ZBTB7B
GOBP_T_HELPER_1_CELL_DIFFERENTIATION	21	0.285714	0.0303116	0.132087	2.56761	8.97696	IL18R1;JAK3;MTOR;NFKBIZ;RELB;TBX21
GOBP_CYTOKINE_MEDIATED_SIGNALING_PATHWAY	470	0.176596	0.000102565	0.00177824	1.52322	13.9908	ACTN4;ADAR;ADIPOR2;AGPAT2;AIM2;AKT1;CASP8;CCR2;CCR4;CEACAM1;CHUK;CSF1;CXCR4;FAS;FCER1G;GREM2;HIF1A;HIPK1;IFNGR1;IFNGR2;IL12RB2;IL18R1;IL21R;IL2RB;IL7;IRAK1;IRAK3;IRF1;IRF5;JAK2;JAK3;LILRA5;LRP8;LYN;MAVS;MT3;MYD88;NFKBIA;NFKBIZ;NOTCH1;OSM;OTUD4;OXSR1;P4HB;PAFAH1B1;PARP9;PIAS3;PLP2;PPBP;PRKACA;PTPN1;PTPN11;PTPN6;PTPRJ;RBM15;RBM47;RIPK1;RPS6KA4;SH2B3;SOCS1;SPI1;SPPL2A;STAT3;STAT5A;STK39;SYK;TBK1;TBK…
GOBP_POSITIVE_REGULATION_OF_JNK_CASCADE	95	0.189474	0.0278293	0.124005	1.64753	5.9009	ANKRD6;GADD45A;MAP2K4;MAP3K5;MAPK8IP3;MAPKBP1;MFHAS1;MINK1;MYD88;NOD1;RASSF2;RIPK1;SH3RF3;TAOK1;TIRAP;TLR9;TRAF2;TRAF5
GOBP_NUCLEOTIDE_BINDING_OLIGOMERIZATION_DOMAIN_CONTAINING_2_SIGNALING_PATHWAY	16	0.25	0.110503	0.3068	2.31485	5.09896	NFKBIA;PTPN22;SLC15A4;TNFAIP3
GOBP_T_HELPER_1_TYPE_IMMUNE_RESPONSE	46	0.26087	0.00586422	0.0422885	2.28601	11.7475	ARID5A;BCL3;CCR2;HAVCR2;HLA-DRB1;IL18R1;JAK3;MTOR;NFKBIZ;RELB;SLC11A1;TBX21
GOBP_PEPTIDYL_THREONINE_MODIFICATION	117	0.282051	1.13603e-06	4.06909e-05	2.43772	33.3674	AKT1;CAB39;CAD;CDK5;CSNK2A1;DDIT4;DYRK1A;EIF4G1;GALNT1;GRK2;GSK3A;GSK3B;HIPK1;HIPK3;MAP3K12;MAPK1;MARK2;MTOR;OXSR1;PDPK1;PRKACA;PRKAG2;PRKCD;PRKDC;ROCK1;STK11;STK39;TAF1;TBK1;TGFB1;TNKS1BP1;UBE2K;WNK1
GOBP_POSITIVE_REGULATION_OF_IMMUNE_EFFECTOR_PROCESS	265	0.233962	7.6948e-08	4.04536e-06	2.02301	33.1371	ANKRD17;AP1G1;ARID5A;C12ORF4;CCR2;CD300A;CD55;CD81;CD84;DDX21;DNAJB9;FCN1;FGR;GAB2;GPI;HK1;HLA-DRA;HLA-DRB1;HMOX1;HSPD1;IL18R1;ITGAM;ITGB2;LAG3;LYN;MAD2L2;MAPKAPK2;MAVS;MIF;MYD88;MYO18A;NCR3;NFKBIZ;NOD1;NR4A3;NSD2;PANX1;PDPK1;PLCG2;PTPN22;PTPN6;PTPRJ;RPS19;SASH3;SHLD2;SLAMF6;SLC7A5;SNX4;SPI1;SPON2;SYK;TBX21;TFRC;TGFB1;TICAM1;TLR9;TNFRSF4;TRAF2;TYROBP;UNC13D;VAV1;ZBTB1
GOBP_POSITIVE_REGULATION_OF_CD4_POSITIVE_ALPHA_BETA_T_CELL_DIFFERENTIATION	33	0.242424	0.0344223	0.144867	2.15545	7.26181	CD83;HLA-DRA;HLA-DRB1;NCKAP1L;NFKBIZ;SASH3;SOCS1;ZBTB7B
GOBP_T_CELL_PROLIFERATION	211	0.208531	0.000110677	0.00188875	1.79898	16.3868	BAX;BCL6;CCDC88B;CCR2;CD55;CD81;CTLA4;CTPS1;DOCK2;DOCK8;ELF4;HAVCR2;HLA-DPA1;HLA-DRB1;IRF1;JAK2;JAK3;LGALS3;MSN;NCK2;NCKAP1L;NCSTN;PELI1;PIK3CG;PRKAR1A;PRNP;PTPN22;PTPN6;RC3H1;SASH3;SCRIB;SH2D2A;SLC11A1;SLC4A2;SLC7A1;SOS2;SYK;TFRC;TNFRSF13C;TNFRSF4;TNFSF14;TNFSF8;ZAP70;ZBTB7B
GOBP_REGULATION_OF_T_HELPER_CELL_DIFFERENTIATION	41	0.243902	0.0183867	0.0941579	2.15031	8.5929	BATF;BCL6;HLA-DRA;HLA-DRB1;JAK3;JUNB;NFKBIZ;RC3H1;TBX21;ZBTB7B
GOBP_POSITIVE_REGULATION_OF_CYTOKINE_PRODUCTION	476	0.214286	1.08158e-09	9.79282e-08	1.86125	38.4253	ADAM8;AGPAT2;AIM2;ARID5A;ARNT;BATF;BCL3;BMPR1A;CASP8;CCDC88B;CCR2;CD14;CD55;CD58;CD81;CD83;CD84;CGAS;CHUK;CLU;CYBA;CYBB;DDT;DDX21;DHX9;FCER1G;FCN1;FGR;FRMD8;FURIN;G3BP1;GAPDH;HAVCR2;HIF1A;HK1;HLA-DPA1;HMOX1;HSPD1;IFI16;IFNGR1;IL12RB2;IL18R1;IL7;IRAK1;IRAK3;IRF1;IRF5;IRF8;JAK2;KPNA6;LILRA5;LY96;MAPK11;MAPK13;MAPKAPK2;MAVS;MBP;MCOLN2;MIF;MNDA;MYD88;NLRP2;NOD1;NR4A3;OSM;PANX1;PELI1;PIK3CG;PLCG2;POLR…
GOBP_REGULATION_OF_T_CELL_ACTIVATION	372	0.206989	5.10816e-07	2.03049e-05	1.78995	25.9315	ABL2;ACTB;ADAM8;AKT1;AMBRA1;AP3D1;ARID1A;BATF;BCL6;CBFB;CCDC88B;CCR2;CD300A;CD55;CD81;CD83;CEACAM1;CGAS;CSK;CTLA4;DOCK8;DTX1;FGL2;HAVCR2;HLA-DMA;HLA-DPA1;HLA-DQB1;HLA-DRA;HLA-DRB1;HLA-DRB5;HSPD1;ICOS;IL7;IRF1;JAK2;JAK3;JUNB;LAG3;LGALS1;LGALS3;LYN;MAP3K8;NCK2;NCKAP1L;NFKBIZ;PELI1;PRDM1;PRKAR1A;PRNP;PTPN11;PTPN22;PTPN6;RC3H1;RUNX3;SASH3;SCRIB;SLC4A2;SLC7A1;SMARCA2;SMARCA4;SMARCC1;SMARCD2;SMARCD3;SO…
GOBP_ANTIGEN_RECEPTOR_MEDIATED_SIGNALING_PATHWAY	198	0.186869	0.00299434	0.0253837	1.61147	9.3643	BAX;CD300A;CD79B;CD81;CEACAM1;CMTM3;CSK;CTLA4;EZR;HLA-DQB1;HLA-DRB1;INPP5D;KCNN4;LGALS3;LYN;MAPK1;MNDA;NCKAP1L;NFKB1;NFKBIA;NFKBIZ;PHPT1;PLCG2;PRKCB;PRNP;PTPN22;PTPN6;PTPRJ;RAB29;RC3H1;SPPL3;STK11;SYK;TEC;VAV3;WNK1;ZAP70
GOBP_REGULATION_OF_HEMOPOIESIS	397	0.224181	1.22143e-09	1.08429e-07	1.94486	39.9149	ABCB10;ACIN1;ACTB;ACVR2A;ADAM8;AMBRA1;AP3D1;ARID1A;ARNT;BATF;BCL6;BRD1;BRPF1;BRPF3;CASP8;CBFB;CCR2;CD83;CEACAM1;CSF1;CTLA4;CTNNBIP1;CUL4A;DTX1;ESRRA;FBXW7;FGL2;FOS;GPR171;GPR68;HIF1A;HLA-DRA;HLA-DRB1;HMGB3;HSPA9;IL7;INPP5D;IRF1;JAK3;JUNB;KLF10;LAG3;LGALS1;LGALS3;LYN;MAPK11;MTOR;NCKAP1L;NEDD9;NFKBIA;NFKBIZ;PIAS3;PPARGC1B;PRDM1;PRKDC;PTPN6;PURB;RASSF2;RB1;RBM15;RC3H1;RIPK1;RUNX3;SASH3;SLC4A2;SLC9B2…
GOBP_CYTOKINE_PRODUCTION_INVOLVED_IN_IMMUNE_RESPONSE	122	0.229508	0.000374081	0.0049972	1.98446	15.6595	ARID5A;BCL6;CCR2;CD55;CD81;DDX21;HK1;HMOX1;IL18R1;IRAK3;JAK3;MAPKAPK2;MAVS;MIF;MYD88;NOD1;NR4A3;PANX1;PLCG2;SASH3;SLC7A5;SPON2;SYK;TBX21;TGFB1;TICAM1;TLR9;TRAF2
GOBP_ACTIVATION_OF_INNATE_IMMUNE_RESPONSE	232	0.237069	2.59287e-07	1.1194e-05	2.04859	31.0676	AIM2;ANKRD17;CD14;CD300A;CGAS;CYBA;EP300;FCN1;GRAMD4;HAVCR2;HSPD1;IFI16;IRAK1;IRAK3;IRF1;LY96;LYN;MAPKAPK2;MAPKAPK3;MAVS;MFHAS1;MNDA;MYD88;NFKBIA;NFKBIZ;NOD1;NPLOC4;OTUD4;PAK2;PDPK1;PELI1;PIK3AP1;PLCG2;PRKDC;PTPN22;RAB11FIP2;RNF135;RPS6KA3;SEC14L1;SIN3A;SLC15A4;SYK;TBK1;TICAM1;TIRAP;TLR1;TLR9;TNFAIP3;TNIP2;TNIP3;TRIM25;TYROBP;UBQLN1;UFD1;UNC93B1
GOBP_ACTIVATION_OF_CYSTEINE_TYPE_ENDOPEPTIDASE_ACTIVITY	19	0.315789	0.018598	0.0942769	2.83124	11.2817	BAK1;CASP8;CASP9;CIDEB;CYCS;IFI16
GOBP_REGULATION_OF_INNATE_IMMUNE_RESPONSE	367	0.237057	9.54561e-11	1.15237e-08	2.05795	47.4818	A2M;ADAM8;ADAR;AIM2;ANKRD17;AP1G1;CASP8;CD14;CD300A;CEACAM1;CGAS;CYBA;DHX9;EP300;FCN1;FGR;GRAMD4;HAVCR2;HSPD1;IFI16;IRAK1;IRAK3;IRF1;LAG3;LRP8;LY96;LYN;MAPKAPK2;MAPKAPK3;MAVS;MFHAS1;MNDA;MYD88;NCR3;NFKBIA;NFKBIZ;NLRC3;NOD1;NPLOC4;OTUD4;PAK2;PARP9;PDPK1;PELI1;PIK3AP1;PLCG2;PLSCR1;POLR3D;POLR3G;PRKDC;PTPN1;PTPN11;PTPN22;PTPN6;RAB11FIP2;RBM47;RNF135;RPS19;RPS6KA3;SEC14L1;SIN3A;SLAMF6;SLC15A4;SPI1;SY…
GOBP_REGULATION_OF_ENDOPEPTIDASE_ACTIVITY	322	0.204969	4.58956e-06	0.00013384	1.77001	21.7564	A2M;AIFM1;AIM2;AKT1;ATP2A3;BAK1;BAX;BCL2L11;BIRC6;CASP8;CASP9;CAST;CDKN2D;CIDEB;CSNK2A1;CST3;CST7;CTSH;CYCS;DELE1;FAS;FURIN;GAPDH;GPI;GRAMD4;GSN;HIP1;HSPD1;IFI16;INTS1;JAK2;KLF4;LAMP3;LYN;MAP3K5;MBP;MICAL1;MT3;NCSTN;NLRP2;NOD1;NR4A1;NRDC;PAK2;PICALM;PLAUR;PMAIP1;PML;PRR7;PSME3;RHBDF2;RPS6KA1;RPS6KA3;S100A8;S100A9;SERPINA1;SERPINB1;SIAH2;SMAD3;STAT3;SYK;TIMP2;TMED10;TNFSF10;TNFSF14;VCP
GOBP_PEPTIDYL_TYROSINE_MODIFICATION	365	0.175342	0.000729759	0.00852562	1.51017	10.9077	ABI3;ABL2;ACE;ADNP;AREG;BAZ1B;CAMKK2;CASS4;CD300A;CD81;CSK;DOCK3;DYRK1A;EHD4;FBXW7;FGFR1;FGR;HIPK1;HIPK3;IL12RB2;IL7;ITGB2;JAK2;JAK3;LILRA5;LRP8;LYN;MAP2K2;MAP2K3;MAP2K4;MATK;MIF;MTOR;MVP;NCK2;NEDD9;NF2;OSM;PAK2;PARP9;PLCG2;PRKCD;PRNP;PTPN1;PTPN11;PTPN6;PTPRJ;SCYL1;SEMA4D;SH2B3;SHC1;SNX6;SOCS1;SOCS3;SOCS4;SYK;TEC;TGFB1;TNFRSF18;TPST2;WEE1;YES1;ZAP70;ZFYVE28
GOBP_POSITIVE_REGULATION_OF_INTERFERON_ALPHA_PRODUCTION	23	0.304348	0.0139252	0.0769306	2.71137	11.5886	CHUK;DHX9;HSPD1;IRF5;MAVS;TBK1;TLR9
GOBP_POSITIVE_REGULATION_OF_ALPHA_BETA_T_CELL_ACTIVATION	71	0.267606	0.000427159	0.00554944	2.32328	18.0248	AP3D1;CBFB;CCR2;CD55;CD81;CD83;HLA-DRA;HLA-DRB1;JAK2;NCKAP1L;NFKBIZ;PTPN22;RUNX3;SASH3;SOCS1;SYK;ZAP70;ZBTB16;ZBTB7B
GOBP_POSITIVE_REGULATION_OF_HEMOPOIESIS	183	0.256831	1.56256e-07	7.38141e-06	2.21928	34.7801	ACIN1;ACTB;ADAM8;AMBRA1;AP3D1;ARID1A;BCL6;CASP8;CBFB;CD83;CSF1;CTNNBIP1;FOS;GPR68;HLA-DRA;HLA-DRB1;IL7;INPP5D;KLF10;LGALS1;LGALS3;NCKAP1L;NEDD9;NFKBIZ;PPARGC1B;PRKDC;RB1;RIPK1;RUNX3;SASH3;SLC9B2;SMARCA2;SMARCA4;SMARCC1;SMARCD2;SMARCD3;SOCS1;SPI1;SYK;TESC;TGFB1;TMEM64;TYROBP;ZAP70;ZBTB1;ZBTB16;ZBTB7B
GOBP_CYTOKINE_PRODUCTION	765	0.205229	1.2797e-12	3.49535e-10	1.79771	49.2293	ABCD1;ADAM8;AGPAT2;AIM2;AKAP8;ALOX5;ANXA4;ARID5A;ARNT;ASB1;BAP1;BATF;BCL3;BCL6;BMPR1A;CAPN2;CASP8;CCDC88B;CCR2;CD14;CD55;CD58;CD81;CD83;CD84;CEACAM1;CGAS;CHUK;CLU;CSK;CYBA;CYBB;DDT;DDX21;DHX9;ELF4;EZH2;EZR;FCER1G;FCN1;FGR;FRMD8;FURIN;G3BP1;GAPDH;GIT1;HAVCR2;HDAC9;HIF1A;HK1;HLA-DPA1;HLA-DRB1;HMOX1;HSPD1;IFI16;IFNGR1;IL12RB2;IL18R1;IL7;ILRUN;INPP5D;IQGAP1;IRAK1;IRAK3;IRF1;IRF5;IRF8;JAK2;JAK3;KLF4;K…
GOBP_INTERLEUKIN_1_PRODUCTION	114	0.192982	0.0132626	0.0759224	1.67251	7.22995	AIM2;CASP8;CEACAM1;ELF4;GIT1;HAVCR2;HK1;IFI16;JAK2;LILRA5;MNDA;MYD88;NLRP2;NOD1;PANX1;PML;SERPINB1;SMAD3;STAT3;TMED10;TNFAIP3;TYROBP
GOBP_MACROAUTOPHAGY	326	0.205521	3.54263e-06	0.000110499	1.77502	22.2777	AKT1;AMBRA1;ATG2A;ATG4D;ATP2A2;CAPN1;CAPNS1;CDK5;CLEC16A;CRY1;DDRGK1;ERN1;EXOC8;FEZ2;FYCO1;GAPDH;GNAI3;HIF1A;HMOX1;HTT;HUWE1;ILRUN;LARP1;LGALS8;LRBA;LRSAM1;MFN2;MOAP1;MTMR3;MTOR;NOD1;NPC1;PIP4K2A;PIP4K2B;PLAA;PRKACA;QSOX1;RAB1B;RAB5A;RHEB;RNF213;SH3GLB1;SMURF1;SNX14;SNX30;SNX4;SNX6;SPTLC2;STAM2;TBC1D14;TBK1;TGFB1;TIGAR;TP53INP1;UBQLN1;ULK3;USP36;VCP;VDAC1;VMP1;VPS16;VPS26B;VPS41;VTI1A;WAC;WIPI1;Y…
GOBP_T_CELL_DIFFERENTIATION_IN_THYMUS	86	0.116279	0.568574	0.7805	1.02932	0.58118	ADAM8;DOCK2;JMJD6;PRKDC;PRR7;SOS2;SRF;STK11;ZAP70;ZBTB1
GOBP_POSITIVE_REGULATION_OF_LEUKOCYTE_CELL_CELL_ADHESION	269	0.234201	5.82352e-08	3.23906e-06	2.02534	33.7397	ABL2;ACTB;ADAM8;AKT1;ALOX5;AMBRA1;AP3D1;ARID1A;BCL6;CBFB;CCDC88B;CCR2;CD55;CD81;CD83;CSK;DOCK8;FUT7;GCNT1;HAVCR2;HLA-DMA;HLA-DPA1;HLA-DQB1;HLA-DRA;HLA-DRB1;HLA-DRB5;HSPD1;ICOS;IL7;IRAK1;ITGB2;JAK2;JAK3;LGALS1;LYN;MAP3K8;NCK2;NCKAP1L;NFAT5;NFKBIZ;NR4A3;PTPN11;PTPN22;PTPN6;RUNX3;SASH3;SLC7A1;SMARCA2;SMARCA4;SMARCC1;SMARCD2;SMARCD3;SOCS1;SYK;TFRC;TNFRSF13C;TNFSF14;VAV1;YES1;ZAP70;ZBTB1;ZBTB16;ZBTB7B
GOBP_ADAPTIVE_IMMUNE_RESPONSE_BASED_ON_SOMATIC_RECOMBINATION_OF_IMMUNE_RECEPTORS_BUILT_FROM_IMMUNOGLOBULIN_SUPERFAMILY_DOMAINS	310	0.193548	7.09262e-05	0.00132105	1.66919	15.9472	ARID5A;BATF;BCL3;BCL6;C1S;CCR2;CD55;CD81;CEACAM1;CLU;CTSH;FCER1G;FUT7;HAVCR2;HLA-DMA;HLA-DPA1;HLA-DQB1;HLA-DRA;HLA-DRB1;HLA-DRB5;HPRT1;HSPD1;IL18R1;IL21R;IL2RB;INPP5D;JAK2;JAK3;JUNB;MAD2L2;MTOR;MYD88;MYO1G;NCKAP1L;NFKBIZ;NOTCH1;NSD2;PKN1;PRF1;PRKCD;PTPN6;RAB27A;RC3H1;RELB;SASH3;SHLD2;SLAMF6;SLC11A1;SLC15A4;STAT3;SUPT6H;TBX21;TFRC;TGFB1;TNFAIP3;TRAF2;UNC13D;UNC93B1;ZBTB1;ZBTB7B
GOBP_POSITIVE_REGULATION_OF_INTERLEUKIN_6_PRODUCTION	97	0.216495	0.00403225	0.0319784	1.87764	10.3522	ARID5A;CYBA;DHX9;HSPD1;LILRA5;MAPK13;MAVS;MBP;MYD88;NOD1;PLCG2;PTPN11;SPON2;STAT3;SYK;TICAM1;TIRAP;TLR1;TLR9;TYROBP;UNC93B1
GOBP_CELL_SURFACE_PATTERN_RECOGNITION_RECEPTOR_SIGNALING_PATHWAY	55	0.309091	0.000128185	0.0021263	2.68594	24.0715	CD14;CYBA;FCN1;IRAK1;LY96;LYN;MFHAS1;NFKBIA;PELI1;PIK3AP1;PTPN22;RAB11FIP2;TIRAP;TLR1;TNFAIP3;TNIP2;TNIP3
GOBP_CELLULAR_RESPONSE_TO_MURAMYL_DIPEPTIDE	9	0.333333	0.079713	0.251682	3.12685	7.9088	NOD1;PTPN22;TRIM41
GOBP_REGULATION_OF_JNK_CASCADE	139	0.165468	0.0582632	0.205196	1.4326	4.07258	ANKRD6;GADD45A;HIPK3;MAP2K4;MAP3K5;MAPK8IP3;MAPKBP1;MFHAS1;MINK1;MYD88;NOD1;PAFAH1B1;PTPN22;RAP2A;RASSF2;RIPK1;SH3RF3;TAOK1;TGFBR3;TIRAP;TLR9;TRAF2;TRAF5
GOBP_REGULATION_OF_PEPTIDASE_ACTIVITY	408	0.169118	0.00126287	0.0131302	1.45593	9.71744	A2M;AIFM1;AIM2;AKT1;ATP2A3;BAK1;BAX;BCL2L11;BIRC6;CASP8;CASP9;CAST;CDKN2D;CIDEB;CSNK2A1;CST3;CST7;CSTA;CTSH;CYCS;DDRGK1;DELE1;FAS;FURIN;GAPDH;GPI;GRAMD4;GSN;HIP1;HSPD1;IFI16;INTS1;JAK2;KLF4;LAMP3;LRP1;LYN;MAP3K5;MBP;MICAL1;MT3;NCSTN;NLRP2;NOD1;NR4A1;NRDC;PAK2;PICALM;PLAUR;PMAIP1;PML;PRR7;PSME3;RHBDF2;RPS6KA1;RPS6KA3;S100A8;S100A9;SERPINA1;SERPINB1;SIAH2;SMAD3;STAT3;SYK;TIMP2;TMED10;TNFSF10;TNFSF1…
GOBP_REGULATION_OF_PROTEOLYSIS	708	0.173729	5.61195e-06	0.000157691	1.50432	18.1882	A2M;ADAM8;AIFM1;AIM2;AKT1;ANXA2;ARIH1;ATP2A3;BAG6;BAK1;BAX;BCL2L11;BIRC6;BTRC;CASP8;CASP9;CAST;CCAR2;CDK2;CDK5;CDKN2D;CIDEB;CLN6;CLU;CSNK1D;CSNK2A1;CST3;CST7;CSTA;CTSH;CTSZ;CYCS;DDRGK1;DELE1;DESI1;DISC1;ELOB;ENO1;F12;FAS;FBXW7;FURIN;GAPDH;GCLC;GNA12;GPI;GRAMD4;GSK3A;GSK3B;GSN;HERPUD1;HIP1;HSPD1;IFI16;INTS1;JAK2;KEAP1;KLF4;LAMP3;LPCAT3;LRP1;LYN;MAP3K5;MBP;MDM2;MICAL1;MT3;MYH9;NCSTN;NLRP2;NOD1;NR4A…
GOBP_REGULATION_OF_LYMPHOCYTE_DIFFERENTIATION	210	0.219048	2.18328e-05	0.000521348	1.8905	20.289	ACTB;ADAM8;AMBRA1;AP3D1;ARID1A;BATF;BCL6;CBFB;CCR2;CD83;CTLA4;DTX1;FGL2;HLA-DRA;HLA-DRB1;HMGB3;IL7;INPP5D;IRF1;JAK3;JUNB;LAG3;NCKAP1L;NFKBIZ;PRDM1;PRKDC;PTPN6;RC3H1;RUNX3;SASH3;SLC4A2;SMARCA2;SMARCA4;SMARCC1;SMARCD2;SMARCD3;SOCS1;SOS2;SPI1;SYK;TBX21;TLR9;ZAP70;ZBTB1;ZBTB16;ZBTB7B
GOBP_POSITIVE_REGULATION_OF_PRODUCTION_OF_MOLECULAR_MEDIATOR_OF_IMMUNE_RESPONSE	136	0.227941	0.000213306	0.00319664	1.96954	16.6481	ARID5A;CD55;CD81;DDX21;DNAJB9;GPI;HK1;IL18R1;MAD2L2;MAPKAPK2;MAVS;MIF;MYD88;NOD1;NR4A3;NSD2;PANX1;PLCG2;PTPN22;SASH3;SHLD2;SLC7A5;SPON2;SYK;TBX21;TFRC;TGFB1;TICAM1;TLR9;TNFRSF4;TRAF2
GOBP_NUCLEOTIDE_BINDING_OLIGOMERIZATION_DOMAIN_CONTAINING_1_SIGNALING_PATHWAY	6	0.5	0.0248553	0.114026	4.57069	16.8873	NFKBIA;SLC15A4;TNFAIP3
GOBP_REGULATION_OF_T_HELPER_1_CELL_DIFFERENTIATION	10	0.1	0.714867	0.862843	1.21136	0.406604	JAK3
GOBP_INNATE_IMMUNE_RESPONSE_ACTIVATING_CELL_SURFACE_RECEPTOR_SIGNALING_PATHWAY	76	0.289474	4.30646e-05	0.000902695	2.50809	25.2133	CD14;CYBA;EP300;FCN1;IRAK1;LY96;LYN;MFHAS1;NFKBIA;PAK2;PELI1;PIK3AP1;PLCG2;PTPN22;RAB11FIP2;SYK;TIRAP;TLR1;TNFAIP3;TNIP2;TNIP3;TYROBP
GOBP_POSITIVE_REGULATION_OF_INTERLEUKIN_12_PRODUCTION	43	0.232558	0.0253265	0.114655	2.05124	7.54015	HSPD1;IRF1;IRF5;IRF8;MAPK11;PLCG2;SYK;TIRAP;TLR9;UNC93B1
GOBP_XENOPHAGY	13	0.384615	0.0129165	0.0751811	3.45998	15.0483	LGALS8;LRSAM1;NOD1;RNF213;TBK1
GOBP_REGULATION_OF_PEPTIDYL_THREONINE_PHOSPHORYLATION	43	0.209302	0.0601293	0.210291	1.85509	5.21514	CAB39;DDIT4;EIF4G1;GSK3A;MAPK1;PRKAG2;TGFB1;TNKS1BP1;UBE2K
GOBP_POSITIVE_REGULATION_OF_PROTEIN_MODIFICATION_BY_SMALL_PROTEIN_CONJUGATION_OR_REMOVAL	137	0.19708	0.00492842	0.037621	1.70392	9.0525	AIMP2;AMER1;ARNT;BTRC;CRY1;CUL3;DERL1;FBXW7;GNL3;GSK3A;HDAC4;HSPA5;HUWE1;MASTL;MTA1;PELI1;PIAS3;PTEN;PTPN22;RNF40;TICAM1;TRIB3;UBE2S;UBE2V1;UBE2V2;UBQLN1;VCP
GOBP_RESPONSE_TO_DSRNA	55	0.236364	0.0101789	0.0630765	2.06847	9.48899	CGAS;DDX21;DHX9;IRAK3;MAPK1;MAVS;NFKB1;NFKBIA;PDE12;PELI1;PMAIP1;SLC3A2;TICAM1
GOBP_POSITIVE_REGULATION_OF_ALPHA_BETA_T_CELL_PROLIFERATION	25	0.28	0.0221478	0.107852	2.49847	9.51921	CCR2;CD55;CD81;JAK2;PTPN22;SYK;ZAP70
GOBP_INTERLEUKIN_12_PRODUCTION	63	0.238095	0.00560762	0.0409363	2.07665	10.7646	HSPD1;IRAK3;IRF1;IRF5;IRF8;JAK3;LILRA5;MAPK11;MAST2;NFKB1;PLCG2;SYK;TIRAP;TLR9;UNC93B1
GOBP_INTERLEUKIN_6_PRODUCTION	152	0.230263	6.9565e-05	0.0013069	1.98858	19.0372	ARID5A;CAPN2;CD84;CSK;CYBA;DHX9;ELF4;HAVCR2;HSPD1;INPP5D;IRAK3;LILRA5;MAPK13;MAPKAPK2;MAVS;MBP;MYD88;NCKAP1L;NLRC3;NOD1;PLCG2;PTPN11;PTPN22;PTPN6;SPON2;STAT3;SYK;SYT11;TICAM1;TIRAP;TLR1;TLR9;TNFAIP3;TYROBP;UNC93B1
GOBP_POSITIVE_REGULATION_OF_CELL_CELL_ADHESION	317	0.22082	1.30856e-07	6.36604e-06	1.90984	30.2694	ABL2;ACTB;ADAM19;ADAM8;AKT1;ALOX5;AMBRA1;ANK3;AP3D1;ARID1A;BCL6;CBFB;CCDC88B;CCR2;CD55;CD81;CD83;CSK;DENND6A;DOCK8;EMILIN2;FUT7;GCNT1;GCNT2;HAVCR2;HLA-DMA;HLA-DPA1;HLA-DQB1;HLA-DRA;HLA-DRB1;HLA-DRB5;HSPD1;ICOS;IL7;IRAK1;ITGB2;JAK2;JAK3;LGALS1;LYN;MAP3K8;NCK2;NCKAP1L;NFAT5;NFKBIZ;NR4A3;PIEZO1;PLAUR;PTPN11;PTPN22;PTPN6;RUNX3;SASH3;SLC7A1;SMARCA2;SMARCA4;SMARCC1;SMARCD2;SMARCD3;SOCS1;SYK;TFRC;TNFRSF…
GOBP_LEUKOCYTE_CELL_CELL_ADHESION	401	0.229426	1.7885e-10	1.97614e-08	1.99226	44.7152	ABL2;ACTB;ADAM8;ADD2;AKT1;ALOX5;AMBRA1;AP3D1;ARID1A;BCL6;CBFB;CCDC88B;CCR2;CD300A;CD55;CD81;CD83;CEACAM1;CSK;CTLA4;DOCK8;DTX1;EZR;FERMT3;FGL2;FUT7;GCNT1;HAVCR2;HLA-DMA;HLA-DPA1;HLA-DQB1;HLA-DRA;HLA-DRB1;HLA-DRB5;HSPD1;ICAM1;ICOS;IL7;IRAK1;IRF1;ITGAL;ITGB2;JAK2;JAK3;KLF4;LAG3;LGALS1;LGALS3;LYN;MAP3K8;MSN;NCK2;NCKAP1L;NFAT5;NFKBIZ;NR4A3;PELI1;PPARA;PRKAR1A;PRNP;PTPN11;PTPN22;PTPN6;RC3H1;ROCK1;RUNX3…
GOBP_JNK_CASCADE	170	0.176471	0.0154351	0.0824601	1.52347	6.35454	ANKRD6;DAXX;GADD45A;HIPK3;IRAK1;MAP2K4;MAP3K12;MAP3K5;MAP4K1;MAPK8IP3;MAPKBP1;MFHAS1;MINK1;MYD88;NFKB1;NOD1;PAFAH1B1;PTGER4;PTPN22;RAP2A;RASSF2;RIPK1;SH3RF3;SMAD3;TAOK1;TGFBR3;TIRAP;TLR9;TRAF2;TRAF5
GOBP_INTERLEUKIN_2_PRODUCTION	62	0.193548	0.0561697	0.204741	1.69942	4.89329	CCR2;CD83;EZR;HAVCR2;LAG3;PLCG2;PRNP;SASH3;TBX21;TNFAIP3;TRAF2;ZFP36
GOBP_PEPTIDYL_SERINE_MODIFICATION	322	0.223602	5.12273e-08	2.92939e-06	1.93477	32.479	AKT1;AKT2;ATP2B4;BAK1;BAX;CAB39;CAMK1;CDK2;CDK5;CHUK;CSNK1D;CSNK1G1;CSNK1G3;CSNK2A1;DDIT4;DYRK1A;EIF4G1;ERN1;GADD45A;GALNT1;GRK2;GSK3A;GSK3B;HIPK1;HIPK3;MAD2L2;MAP2K2;MAP3K12;MAP4K1;MAPK1;MAPK13;MAPKAP1;MAPKAPK2;MAPKAPK3;MARK2;MAST2;MASTL;MIF;MKNK2;MTOR;NCK2;NEK6;NSD1;OSM;PAK2;PDPK1;PKD1;PKN1;POGLUT3;PRKACA;PRKCB;PRKCD;PRKDC;PTEN;RASSF2;RIPK1;ROCK1;RPS6KA3;RPS6KB1;SGK1;SMG1;STK39;SYK;TAF1;TBK1;TF…
GOBP_MYELOID_LEUKOCYTE_CYTOKINE_PRODUCTION	52	0.307692	0.00021296	0.00319664	2.67643	22.6276	BCL6;DDX21;HMOX1;IRAK3;MAPKAPK2;MAVS;MIF;MYD88;NOD1;NR4A3;PANX1;PLCG2;SPON2;SYK;TGFB1;TICAM1
GOBP_REGULATION_OF_XENOPHAGY	8	0.375	0.0581025	0.204741	3.49489	9.94487	LRSAM1;NOD1;TBK1
GOBP_PROTEIN_MODIFICATION_BY_SMALL_PROTEIN_CONJUGATION	899	0.16574	8.62809e-06	0.000229578	1.43686	16.7545	AIMP2;AKT1;AMBRA1;AMER1;AREL1;ARIH1;ARNT;ASB1;ASB2;ATXN7L3;BABAM2;BIRC6;BTBD1;BTRC;CBFB;CDC42;CDK5;CHP1;COPS2;COPS9;CRY1;CUL2;CUL3;CUL4A;DAXX;DCAF1;DCAF6;DCAF7;DDB1;DDRGK1;DERL1;DTX1;DTX2;DTX3L;EIPR1;ELOB;FANCE;FBXL14;FBXO10;FBXO30;FBXO31;FBXO32;FBXO6;FBXW7;FEM1A;FEM1B;FEM1C;GAN;GCLC;GNL3;GNL3L;GSK3A;HDAC4;HECTD4;HERC5;HERPUD1;HIF1A;HSPA5;HUWE1;KBTBD8;KCMF1;KEAP1;KLHL15;KLHL18;KLHL2;KLHL21;KLHL8;…
GOBP_REGULATION_OF_AUTOPHAGY	349	0.232092	1.23083e-09	1.08429e-07	2.01209	41.2792	ABL2;AKT1;AMBRA1;ATG2A;BCL2L11;CAMKK2;CAPN1;CAPNS1;CDK5;CLEC16A;CTSA;EIF4G1;EIF4G2;EIF4G3;EP300;ERN1;EXOC8;FBXW7;FEZ2;FOXK1;FYCO1;GAPDH;GNAI3;GSK3A;GSK3B;HIF1A;HMOX1;HTT;IFI16;KDM4A;KEAP1;LAMP3;LARP1;LRSAM1;MCL1;MOAP1;MT3;MTMR3;MTOR;NOD1;NPC1;PIK3R2;PIM2;PIP4K2A;PIP4K2B;PRKACA;PTPN22;QSOX1;RHEB;RMC1;ROCK1;RRAGD;SH3GLB1;SLC7A5;SNX30;SNX4;SNX6;SPTLC2;SREBF1;SREBF2;STAT3;STK11;TAB3;TBC1D14;TBK1;TFEB…
GOBP_REGULATION_OF_CD4_POSITIVE_ALPHA_BETA_T_CELL_DIFFERENTIATION	54	0.296296	0.000344688	0.00474056	2.57795	20.5537	BATF;BCL6;CBFB;CD83;HLA-DRA;HLA-DRB1;JAK3;JUNB;NCKAP1L;NFKBIZ;RC3H1;RUNX3;SASH3;SOCS1;TBX21;ZBTB7B
GOBP_RESPONSE_TO_LIPOTEICHOIC_ACID	10	0.2	0.333568	0.6007	2.01979	2.21755	CD14;TIRAP
GOBP_REGULATION_OF_CYSTEINE_TYPE_ENDOPEPTIDASE_ACTIVITY	231	0.21645	1.38326e-05	0.000344178	1.86813	20.9015	AIFM1;AIM2;AKT1;ATP2A3;BAK1;BAX;BCL2L11;CASP8;CASP9;CAST;CDKN2D;CIDEB;CSNK2A1;CST3;CST7;CTSH;CYCS;DELE1;FAS;GPI;GRAMD4;GSN;HIP1;HSPD1;IFI16;INTS1;JAK2;KLF4;LAMP3;MAP3K5;MICAL1;MT3;NLRP2;NOD1;NR4A1;PAK2;PLAUR;PMAIP1;PML;PRR7;RPS6KA1;RPS6KA3;S100A8;S100A9;SIAH2;SMAD3;SYK;TNFSF10;TNFSF14;VCP
GOBP_POSITIVE_REGULATION_OF_TUMOR_NECROSIS_FACTOR_SUPERFAMILY_CYTOKINE_PRODUCTION	105	0.32381	1.92505e-08	1.30723e-06	2.79893	49.725	ADAM8;ARID5A;CCR2;CD14;CD84;CLU;CYBA;CYBB;DDT;DHX9;FRMD8;HAVCR2;IFNGR1;JAK2;LILRA5;LY96;MAPKAPK2;MAVS;MIF;MYD88;NOD1;PLCG2;PTPN11;PTPRJ;RIPK1;SASH3;SPON2;STAT3;SYK;TICAM1;TIRAP;TLR1;TLR9;TYROBP
GOBP_POSITIVE_REGULATION_OF_INTERFERON_BETA_PRODUCTION	38	0.315789	0.000996325	0.0107534	2.76213	19.0903	DHX9;IRF1;IRF5;MAVS;POLR3A;POLR3D;POLR3G;PTPN11;RNF135;TBK1;TICAM1;TLR9
GOBP_CYTOSOLIC_PATTERN_RECOGNITION_RECEPTOR_SIGNALING_PATHWAY	97	0.216495	0.00403225	0.0319784	1.87764	10.3522	ANKRD17;GRAMD4;HAVCR2;IRAK1;MYD88;NFKBIA;NPLOC4;PELI1;PIK3AP1;PTPN22;RNF135;SEC14L1;SLC15A4;TIRAP;TLR9;TNFAIP3;TNIP2;TRIM25;UBQLN1;UFD1;UNC93B1
GOBP_NUCLEOTIDE_BINDING_DOMAIN_LEUCINE_RICH_REPEAT_CONTAINING_RECEPTOR_SIGNALING_PATHWAY	26	0.153846	0.368069	0.643973	1.4406	1.43986	NFKBIA;PTPN22;SLC15A4;TNFAIP3
GOBP_REGULATION_OF_PROTEIN_UBIQUITINATION	208	0.197115	0.000632253	0.00757658	1.6999	12.5218	AIMP2;AKT1;AMER1;BTRC;CDK5;CHP1;CRY1;CUL3;DAXX;DERL1;DTX3L;FBXW7;GCLC;GNL3L;GSK3A;HERPUD1;HSPA5;HUWE1;LIMK1;MAD2L1;MAD2L2;MASTL;MTA1;PELI1;PLAA;PRR7;PTEN;PTPN22;RNF40;SIAH2;TAF1;TICAM1;TNFAIP3;TRIB3;TRIP12;TSPO;UBE2S;UBE2V1;UBE2V2;UBQLN1;UBR5
GOBP_POSITIVE_REGULATION_OF_CD4_POSITIVE_ALPHA_BETA_T_CELL_PROLIFERATION	10	0.2	0.333568	0.6007	2.01979	2.21755	CD55;CD81
GOBP_REGULATION_OF_ADAPTIVE_IMMUNE_RESPONSE	204	0.176471	0.00862126	0.0563146	1.52136	7.23183	ARID5A;BATF;BCL6;CCR2;CD55;CD81;CEACAM1;FUT7;HAVCR2;HLA-DRA;HLA-DRB1;HSPD1;IL18R1;IRF1;JAK2;JAK3;JUNB;MAD2L2;NCKAP1L;NFKBIZ;NSD2;PKN1;PTPN6;RC3H1;SASH3;SHLD2;SLC11A1;SLC15A4;SUPT6H;TBX21;TFRC;TGFB1;TNFAIP3;TRAF2;ZBTB1;ZBTB7B
GOBP_REGULATION_OF_PRODUCTION_OF_MOLECULAR_MEDIATOR_OF_IMMUNE_RESPONSE	191	0.209424	0.000201663	0.00307878	1.80698	15.3754	ARID5A;BCL6;CCR2;CD55;CD81;CGAS;DDX21;DNAJB9;GPI;HK1;HMOX1;IL18R1;IRAK3;JAK3;MAD2L2;MAPKAPK2;MAVS;MIF;MYD88;NOD1;NR4A3;NSD2;PANX1;PKN1;PLCG2;PTPN22;SASH3;SHLD2;SLC15A4;SLC7A5;SPON2;SUPT6H;SYK;TBX21;TFRC;TGFB1;TICAM1;TLR9;TNFRSF4;TRAF2
GOBP_ALPHA_BETA_T_CELL_PROLIFERATION	47	0.255319	0.00704761	0.048947	2.23777	11.0883	CCR2;CD55;CD81;DOCK2;ELF4;IRF1;JAK2;PTPN22;SLC4A2;SYK;ZAP70;ZBTB7B
GOBP_POSITIVE_REGULATION_OF_PEPTIDYL_TYROSINE_PHOSPHORYLATION	178	0.157303	0.0682992	0.231728	1.35805	3.64481	ACE;ADNP;AREG;CASS4;CD81;DOCK3;EHD4;FBXW7;JAK2;LILRA5;LRP8;LYN;MIF;MTOR;NEDD9;OSM;PAK2;PARP9;PLCG2;PRNP;PTPN1;PTPN11;PTPRJ;SEMA4D;SYK;TGFB1;TNFRSF18;YES1
GOBP_POSITIVE_REGULATION_OF_DEFENSE_RESPONSE	428	0.221963	5.91176e-10	5.66746e-08	1.92716	40.9501	ABCC1;ACE;ADAM8;AIM2;ANKRD17;AP1G1;CCR2;CD14;CD300A;CD81;CGAS;CYBA;DDT;DHX9;EMILIN2;EP300;FCN1;FEM1A;GRAMD4;HAVCR2;HSPD1;IFI16;IRAK1;IRAK3;IRF1;ITGA2;JAK2;LAG3;LDLR;LGALS1;LILRA5;LRSAM1;LY96;LYN;MAPK13;MAPKAPK2;MAPKAPK3;MAVS;MFHAS1;MNDA;MYD88;NCR3;NFKBIA;NFKBIZ;NKG7;NOD1;NPLOC4;OSM;OTUD4;PAK2;PARP9;PDPK1;PELI1;PIK3AP1;PIK3CG;PLCG2;PLSCR1;POLR3D;POLR3G;PRKDC;PTGER4;PTPN22;RAB11FIP2;RBM47;RIPK1;RNF…
GOBP_LIPOPOLYSACCHARIDE_MEDIATED_SIGNALING_PATHWAY	65	0.276923	0.00038109	0.00505201	2.40574	18.9391	AKT1;CD14;CD55;IRAK1;LY96;LYN;MAPK1;MIF;MYD88;NFKBIA;NOS3;PLCG2;PTPN22;SCARB1;SPI1;TGFB1;TICAM1;TNFAIP3
GOBP_POSITIVE_REGULATION_OF_INTERLEUKIN_1_PRODUCTION	72	0.222222	0.00868144	0.0565817	1.93616	9.19011	AIM2;CASP8;HAVCR2;HK1;IFI16;JAK2;LILRA5;MNDA;MYD88;NLRP2;NOD1;PANX1;SMAD3;STAT3;TMED10;TYROBP
GOBP_POSITIVE_REGULATION_OF_T_CELL_PROLIFERATION	103	0.165049	0.0949404	0.28627	1.43682	3.383	CCDC88B;CCR2;CD55;CD81;HAVCR2;HLA-DPA1;JAK2;JAK3;NCK2;NCKAP1L;PTPN22;SASH3;SLC7A1;SYK;TFRC;TNFRSF13C;ZAP70
GOBP_POSITIVE_REGULATION_OF_PEPTIDYL_SERINE_PHOSPHORYLATION	107	0.130841	0.381716	0.654844	1.14451	1.10225	AKT1;ATP2B4;CAMK1;EIF4G1;GSK3A;MAD2L2;MAPKAP1;MIF;OSM;TBK1;TFRC;TGFB1;TNKS1BP1;TXN
GOBP_POSITIVE_REGULATION_OF_ALPHA_BETA_T_CELL_DIFFERENTIATION	51	0.27451	0.00180479	0.0173788	2.39576	15.1347	AP3D1;CBFB;CD83;HLA-DRA;HLA-DRB1;NCKAP1L;NFKBIZ;RUNX3;SASH3;SOCS1;SYK;ZAP70;ZBTB16;ZBTB7B
GOBP_PEPTIDYL_AMINO_ACID_MODIFICATION	1190	0.180672	4.43391e-11	6.14642e-09	1.58853	37.8692	ABI3;ABL2;ACE;ACTB;ADNP;AKT1;AKT2;ANTKMT;AREG;ARID5A;ARNT;ASPHD2;ATP2B4;ATXN7L3;BAG6;BAK1;BAX;BAZ1B;BEND3;BRD1;BRPF1;BRPF3;CAB39;CAD;CAMK1;CAMKK2;CAMKMT;CARM1;CASS4;CD300A;CD81;CDK2;CDK5;CHUK;COPRS;CSK;CSNK1D;CSNK1G1;CSNK1G3;CSNK2A1;DDIT4;DDX21;DESI1;DIP2B;DOCK3;DOHH;DOT1L;DPY19L1;DYRK1A;EHD4;EIF4G1;EP300;ERN1;ERO1A;EZH2;FBXW7;FGFR1;FGR;FKBP11;GADD45A;GALNT1;GAPDH;GNL3;GNL3L;GRK2;GSK3A;GSK3B;HCFC…
GOBP_ZYMOGEN_ACTIVATION	64	0.21875	0.0155358	0.0825551	1.91164	7.96125	ANXA2;BAK1;CASP8;CASP9;CIDEB;CTSH;CTSZ;CYCS;ENO1;F12;FURIN;IFI16;PGK1;PLAUR
GOBP_REGULATION_OF_CELLULAR_CATABOLIC_PROCESS	794	0.225441	2.11392e-18	3.44516e-15	1.99096	81.0279	ABCA2;ABCD1;ABL2;ADAM8;AGO2;AIFM1;AKT1;AKT2;AMBRA1;ANXA2;ARIH1;ARNT;ATG2A;ATP2B4;BAG6;BAX;BCL2L11;BTG2;CAMKK2;CAPN1;CAPNS1;CCAR2;CDK2;CDK5;CELF1;CLEC16A;CLU;CNOT1;CNOT11;CNOT6L;CPT1A;CSNK1D;CSNK2A1;CST3;CTSA;DDRGK1;DDX49;DESI1;DFFA;DHX9;DISC1;DTX3L;EIF4A3;EIF4G1;EIF4G2;EIF4G3;ELAVL1;ELOB;EP300;ERN1;EXOC8;FBXW7;FEZ2;FOXK1;FURIN;FYCO1;GAPDH;GCLC;GIGYF2;GNA12;GNAI3;GSK3A;GSK3B;GTPBP1;HERPUD1;HIF1A;H…
GOBP_T_CELL_RECEPTOR_SIGNALING_PATHWAY	140	0.185714	0.0123952	0.0729942	1.60597	7.05093	CD300A;CD81;CEACAM1;CSK;CTLA4;EZR;HLA-DQB1;HLA-DRB1;INPP5D;KCNN4;LGALS3;MAPK1;NFKBIZ;PHPT1;PLCG2;PRNP;PTPN22;PTPN6;PTPRJ;RAB29;RC3H1;SPPL3;STK11;TEC;WNK1;ZAP70
GOBP_REGULATION_OF_RESPONSE_TO_CYTOKINE_STIMULUS	159	0.201258	0.00165843	0.0162576	1.73778	11.125	ADAR;AGPAT2;CASP8;CSF1;CXCR4;DHX9;HIF1A;HIPK1;IL7;IRAK1;IRAK3;KLF4;MAVS;OTUD4;PAFAH1B1;PARP9;PTPN1;PTPN11;PTPN6;RBM47;RIPK1;SH2B3;SPPL2A;SYK;TBK1;TNFAIP3;TRAF2;TRIM41;TTLL12;UBE2K;YTHDF2;YTHDF3
GOBP_RESPONSE_TO_INTERLEUKIN_18	11	0.181818	0.378527	0.649715	1.84407	1.79145	AKT1;IL18R1
GOBP_REGULATION_OF_IMMUNE_RESPONSE	851	0.195065	2.17552e-11	3.37672e-09	1.70784	41.9295	A2M;ADAM8;ADAR;AIM2;ANKRD17;AP1G1;ARID5A;BAG6;BATF;BAX;BCL6;C12ORF4;C1S;CASP8;CCR2;CD14;CD300A;CD55;CD79B;CD81;CD84;CEACAM1;CFD;CGAS;CLU;CMTM3;CSK;CTLA4;CTSH;CYBA;DHX9;EP300;EZR;FCER1G;FCN1;FGL2;FGR;FPR1;FURIN;FUT7;GAB2;GRAMD4;HAVCR2;HLA-DQB1;HLA-DRA;HLA-DRB1;HMOX1;HSPD1;IFI16;IL18R1;INPP5D;INPPL1;IRAK1;IRAK3;IRF1;ITGAM;ITGB2;JAK2;JAK3;JUNB;KCNN4;LAG3;LGALS3;LIMK1;LRP8;LY96;LYN;MAD2L2;MAP2K4;MAPK…
GOBP_POSITIVE_REGULATION_OF_T_HELPER_CELL_DIFFERENTIATION	21	0.047619	0.928342	0.974535	0.59127	0.0439639	NFKBIZ
GOBP_POSITIVE_REGULATION_OF_ADAPTIVE_IMMUNE_RESPONSE	128	0.15625	0.115103	0.31741	1.35571	2.93094	ARID5A;CCR2;CD55;CD81;HLA-DRA;HLA-DRB1;HSPD1;IL18R1;JAK2;MAD2L2;NFKBIZ;NSD2;SASH3;SHLD2;SLC11A1;TBX21;TFRC;TGFB1;TRAF2;ZBTB1
GOBP_TYPE_I_INTERFERON_PRODUCTION	102	0.343137	2.12625e-09	1.77706e-07	2.96608	59.2293	CD14;CGAS;CHUK;DHX9;G3BP1;GAPDH;HAVCR2;HSPD1;ILRUN;IRAK1;IRF1;IRF5;IRF8;MAVS;MYD88;NLRC3;NPLOC4;OTUD5;PLCG2;POLA1;POLR3A;POLR3D;POLR3G;PTPN11;PTPN22;RAB2B;REL;RELB;RNF135;SYK;TBK1;TICAM1;TIRAP;TLR9;UFD1
GOBP_POSITIVE_REGULATION_OF_PROTEOLYSIS	360	0.205556	1.11404e-06	4.0124e-05	1.77669	24.354	ADAM8;AIFM1;AIM2;AKT1;ANXA2;ARIH1;ATP2A3;BAG6;BAK1;BAX;BCL2L11;BTRC;CASP8;CASP9;CIDEB;CLN6;CLU;CSNK1D;CTSH;CYCS;DDRGK1;DISC1;ELOB;ENO1;F12;FAS;FBXW7;FURIN;GCLC;GRAMD4;GSK3A;GSK3B;GSN;HERPUD1;HIP1;HSPD1;IFI16;JAK2;KEAP1;LPCAT3;LYN;MAP3K5;MBP;MDM2;MYH9;NCSTN;NLRP2;NOD1;NRDC;PICALM;PMAIP1;PML;PRR7;PSMC5;PSME3;PTEN;RNF19A;RNF19B;RNF40;S100A8;S100A9;SH3RF3;SMAD3;SMURF1;SOCS4;STAT3;SYK;TAF1;TNFSF10;TRI…
GOBP_ACTIVATION_OF_IMMUNE_RESPONSE	490	0.206122	1.12164e-08	8.2157e-07	1.78841	32.7385	A2M;AIM2;ANKRD17;BAG6;BAX;C1S;CD14;CD300A;CD55;CD79B;CD81;CEACAM1;CFD;CGAS;CLU;CMTM3;CSK;CTLA4;CYBA;EP300;EZR;FCER1G;FCN1;FGR;FPR1;GRAMD4;HAVCR2;HLA-DQB1;HLA-DRB1;HSPD1;IFI16;INPP5D;IRAK1;IRAK3;IRF1;KCNN4;LGALS3;LIMK1;LY96;LYN;MAPK1;MAPKAPK2;MAPKAPK3;MAVS;MFHAS1;MNDA;MYD88;MYO1G;NCKAP1L;NCR3;NFKB1;NFKBIA;NFKBIZ;NOD1;NPLOC4;NR4A3;OTUD4;PAK2;PDPK1;PELI1;PHPT1;PIK3AP1;PLCG2;PLSCR1;PRKCB;PRKCD;PRKDC;…
GOBP_PRODUCTION_OF_MOLECULAR_MEDIATOR_OF_IMMUNE_RESPONSE	329	0.155015	0.0248781	0.114051	1.33244	4.92172	ARID5A;BATF;BCL6;CCR2;CD55;CD81;CGAS;DDX21;DNAJB9;GPI;HK1;HLA-DMA;HLA-DPA1;HLA-DQB1;HLA-DRA;HLA-DRB1;HLA-DRB5;HMOX1;HSPD1;IL18R1;IRAK3;JAK3;MAD2L2;MAPKAPK2;MAVS;MIF;MSH3;MYD88;NFKBIZ;NOD1;NR4A3;NSD2;PANX1;PKN1;PLCG2;PRKDC;PTPN22;SASH3;SHLD2;SLC15A4;SLC7A5;SPON2;SUPT6H;SYK;TBX21;TFRC;TGFB1;TICAM1;TLR9;TNFRSF4;TRAF2
GOBP_IMMUNE_RESPONSE_REGULATING_CELL_SURFACE_RECEPTOR_SIGNALING_PATHWAY	324	0.20679	2.84094e-06	9.03419e-05	1.78615	22.8115	BAG6;BAX;CD14;CD300A;CD79B;CD81;CEACAM1;CMTM3;CSK;CTLA4;CYBA;EP300;EZR;FCER1G;FCN1;FGR;FPR1;HLA-DQB1;HLA-DRB1;INPP5D;IRAK1;KCNN4;LGALS3;LIMK1;LY96;LYN;MAP2K4;MAPK1;MFHAS1;MNDA;MYO1G;NCKAP1L;NCR3;NFKB1;NFKBIA;NFKBIZ;NR4A3;PAK2;PELI1;PHPT1;PIK3AP1;PLCG2;PLSCR1;PRKCB;PRKCD;PRNP;PTPN22;PTPN6;PTPRJ;RAB11FIP2;RAB29;RC3H1;SPPL3;STK11;SYK;TEC;TIRAP;TLR1;TNFAIP3;TNIP2;TNIP3;TYROBP;VAV1;VAV3;WNK1;YES1;ZAP70
GOBP_REGULATION_OF_ALPHA_BETA_T_CELL_ACTIVATION	113	0.256637	3.55843e-05	0.000774178	2.21893	22.7298	AP3D1;BATF;BCL6;CBFB;CCR2;CD300A;CD55;CD81;CD83;HLA-DRA;HLA-DRB1;IRF1;JAK2;JAK3;JUNB;NCKAP1L;NFKBIZ;PRDM1;PTPN22;RC3H1;RUNX3;SASH3;SLC4A2;SOCS1;SYK;TBX21;ZAP70;ZBTB16;ZBTB7B
GOBP_INNATE_IMMUNE_RESPONSE_ACTIVATING_SIGNALING_PATHWAY	208	0.230769	3.27643e-06	0.000103184	1.99265	25.1647	AIM2;ANKRD17;CD14;CD300A;CYBA;EP300;FCN1;GRAMD4;HAVCR2;HSPD1;IRAK1;IRAK3;IRF1;LY96;LYN;MAPKAPK2;MAPKAPK3;MFHAS1;MYD88;NFKBIA;NFKBIZ;NOD1;NPLOC4;OTUD4;PAK2;PDPK1;PELI1;PIK3AP1;PLCG2;PTPN22;RAB11FIP2;RNF135;RPS6KA3;SEC14L1;SLC15A4;SYK;TICAM1;TIRAP;TLR1;TLR9;TNFAIP3;TNIP2;TNIP3;TRIM25;TYROBP;UBQLN1;UFD1;UNC93B1
GOBP_POSITIVE_REGULATION_OF_PEPTIDYL_THREONINE_PHOSPHORYLATION	29	0.241379	0.0474778	0.180999	2.15926	6.58033	CAB39;GSK3A;MAPK1;PRKAG2;TGFB1;TNKS1BP1;UBE2K
GOBP_PROTEIN_MATURATION	332	0.174699	0.00137477	0.0138947	1.50423	9.91206	ACE;ADAM19;ADAM8;AFG3L2;ANXA2;BAK1;BOLA2;CAPN2;CASP7;CASP8;CASP9;CAST;CIDEB;CISD3;CPD;CST7;CTSH;CTSZ;CYCS;DDI2;DNAJB11;DOHH;ECE1;ENO1;EP300;ERO1A;F12;FLNA;FURIN;GLRX3;GP5;GSN;HM13;HSPD1;IFI16;KAT2B;LPCAT3;METAP1;MYH9;NAA25;NAA30;NAA38;NAA50;NCSTN;P4HB;PGK1;PLAUR;PRDX4;PRKACA;PRNP;PSEN2;RAP1GDS1;SPCS3;SPPL3;SRGN;TESC;TSPAN5;YME1L1
GOBP_REGULATION_OF_ALPHA_BETA_T_CELL_DIFFERENTIATION	72	0.305556	1.69429e-05	0.000418373	2.647	29.079	AP3D1;BATF;BCL6;CBFB;CD83;HLA-DRA;HLA-DRB1;JAK3;JUNB;NCKAP1L;NFKBIZ;PRDM1;RC3H1;RUNX3;SASH3;SLC4A2;SOCS1;SYK;TBX21;ZAP70;ZBTB16;ZBTB7B
GOBP_IMMUNE_RESPONSE_REGULATING_SIGNALING_PATHWAY	447	0.205817	5.40468e-08	3.03733e-06	1.78327	29.8402	AIM2;ANKRD17;BAG6;BAX;CD14;CD300A;CD79B;CD81;CEACAM1;CMTM3;CSK;CTLA4;CTSH;CYBA;EP300;EZR;FCER1G;FCN1;FGR;FPR1;GRAMD4;HAVCR2;HLA-DQB1;HLA-DRB1;HSPD1;INPP5D;IRAK1;IRAK3;IRF1;KCNN4;LGALS3;LIMK1;LY96;LYN;MAP2K4;MAPK1;MAPKAPK2;MAPKAPK3;MFHAS1;MNDA;MYD88;MYO1G;NCKAP1L;NCR3;NFKB1;NFKBIA;NFKBIZ;NOD1;NPLOC4;NR4A3;OTUD4;PAK2;PDPK1;PELI1;PHPT1;PIK3AP1;PLCG2;PLSCR1;PRKCB;PRKCD;PRNP;PTPN22;PTPN6;PTPRJ;RAB11FI…
GOBP_POSITIVE_REGULATION_OF_TYPE_II_INTERFERON_PRODUCTION	76	0.236842	0.00271167	0.0236645	2.05868	12.1672	ARID5A;BCL3;CCR2;CD14;HAVCR2;HLA-DPA1;HSPD1;IL12RB2;IL18R1;IRF8;JAK2;PTPN22;SASH3;SCRIB;SLAMF6;SLC11A1;SLC7A5;TLR9
GOBP_REGULATION_OF_MACROAUTOPHAGY	159	0.251572	2.23766e-06	7.36733e-05	2.17301	28.271	AKT1;AMBRA1;ATG2A;CAPN1;CAPNS1;CDK5;CLEC16A;ERN1;EXOC8;FEZ2;FYCO1;GAPDH;GNAI3;HIF1A;HMOX1;HTT;LARP1;LRSAM1;MOAP1;MTOR;NOD1;NPC1;PIP4K2A;PIP4K2B;PRKACA;QSOX1;RHEB;SH3GLB1;SNX30;SNX4;SNX6;SPTLC2;TBK1;TIGAR;UBQLN1;USP36;VDAC1;VPS26B;WAC;WIPI1
GOBP_POSITIVE_REGULATION_OF_CELLULAR_CATABOLIC_PROCESS	422	0.225118	2.67373e-10	2.76667e-08	1.95513	43.0957	ABCA2;ABCD1;ADAM8;AGO2;AKT1;AKT2;AMBRA1;ARIH1;ARNT;ATG2A;BAX;BCL2L11;BTG2;CAMKK2;CELF1;CLU;CNOT1;CNOT11;CNOT6L;CPT1A;CSNK1D;DDRGK1;DHX9;DISC1;DTX3L;ELOB;FBXW7;FURIN;FYCO1;GCLC;GIGYF2;GNAI3;GSK3A;GSK3B;GTPBP1;HERPUD1;HIF1A;HMOX1;HTT;KEAP1;LARP1;LRSAM1;MDM2;MOAP1;MTOR;NOCT;NOD1;NRDC;PABPC1;PDE12;PIM2;PIP4K2A;PIP4K2B;PLEKHN1;PPARA;PRKCD;PRXL2C;PTEN;PTPN1;RC3H1;RNF19A;RNF19B;ROCK1;SH3GLB1;SH3RF3;SMUR…
GOBP_RESPONSE_TO_INTERLEUKIN_12	7	0.285714	0.195636	0.431445	2.82813	4.6141	JAK2;P4HB
GOBP_POSITIVE_REGULATION_OF_MACROPHAGE_CYTOKINE_PRODUCTION	24	0.291667	0.0177032	0.0920874	2.60058	10.4907	MAPKAPK2;MYD88;NOD1;PANX1;PLCG2;SPON2;TICAM1
GOBP_REGULATION_OF_IMMUNE_EFFECTOR_PROCESS	382	0.212042	8.97095e-08	4.67853e-06	1.83541	29.7827	A2M;ANKRD17;AP1G1;ARID5A;BATF;BCL6;C12ORF4;CCR2;CD300A;CD55;CD81;CD84;CEACAM1;CGAS;DDX21;DNAJB9;FCN1;FGL2;FGR;FUT7;GAB2;GPI;HAVCR2;HK1;HLA-DRA;HLA-DRB1;HMOX1;HSPD1;ICAM1;IL18R1;IRAK3;ITGAM;ITGB2;JAK3;JUNB;LAG3;LGALS3;LYN;MAD2L2;MAPKAPK2;MAVS;MIF;MYD88;MYO18A;NCKAP1L;NCR3;NFKBIZ;NOD1;NR4A3;NSD2;PANX1;PDPK1;PKN1;PLCG2;PTPN22;PTPN6;PTPRJ;RC3H1;RPS19;SASH3;SHLD2;SLAMF6;SLC15A4;SLC7A5;SNX4;SPI1;SPON2;…
GOBP_PROTEIN_MODIFICATION_BY_SMALL_PROTEIN_CONJUGATION_OR_REMOVAL	1041	0.165226	2.10225e-06	6.95665e-05	1.43617	18.7744	AIMP2;AKT1;AMBRA1;AMER1;AREL1;ARIH1;ARNT;ASB1;ASB2;ASXL1;ATXN7L3;BABAM2;BAP1;BIRC6;BTBD1;BTRC;CBFB;CDC42;CDK5;CHP1;COPS2;COPS9;CRY1;CUL2;CUL3;CUL4A;DAXX;DCAF1;DCAF6;DCAF7;DDB1;DDRGK1;DERL1;DESI1;DTX1;DTX2;DTX3L;EIPR1;ELOB;FANCE;FBXL14;FBXO10;FBXO30;FBXO31;FBXO32;FBXO6;FBXW7;FEM1A;FEM1B;FEM1C;GAN;GCLC;GNL3;GNL3L;GSK3A;HDAC4;HECTD4;HERC5;HERPUD1;HIF1A;HSPA5;HUWE1;JOSD1;KAT2B;KBTBD8;KCMF1;KEAP1;KLHL…
GOBP_POSITIVE_REGULATION_OF_CYTOKINE_PRODUCTION_INVOLVED_IN_IMMUNE_RESPONSE	81	0.259259	0.000349757	0.00478001	2.24806	17.8907	ARID5A;CD55;CD81;DDX21;HK1;IL18R1;MAPKAPK2;MAVS;MIF;MYD88;NOD1;NR4A3;PANX1;PLCG2;SASH3;SLC7A5;SPON2;SYK;TBX21;TICAM1;TRAF2
GOBP_RESPONSE_TO_CYTOKINE	893	0.18477	1.7731e-09	1.50115e-07	1.6135	32.5129	ACTG1;ACTN4;ACTR3;ADAR;ADIPOR2;AGPAT2;AIM2;AKT1;ARID5B;ATIC;ATP5F1B;B3GNT2;BCL2L1;CAPN2;CASP8;CCR2;CCR4;CD14;CD58;CDC42;CDK4;CEACAM1;CHUK;CSF1;CXCR4;CYBA;DHX9;DOCK8;DTX1;DUSP1;ETV3;FAS;FASN;FCER1G;FOS;GAPDH;GCLC;GCLM;GREM2;GSK3A;GSK3B;GSN;HDAC4;HIF1A;HIPK1;HK2;HLA-DPA1;HSPA5;HSPD1;IFI16;IFNGR1;IFNGR2;IL12RB2;IL18R1;IL21R;IL2RB;IL7;IRAK1;IRAK3;IRF1;IRF5;IRF8;JAK2;JAK3;KEAP1;KLF4;LAMP3;LILRA5;LRP8;…
GOBP_DEFENSE_RESPONSE_TO_BACTERIUM	303	0.125413	0.367436	0.643973	1.07679	1.07809	ANKRD17;BCL3;CASP7;CYBA;EMILIN2;FCER1G;FGR;GSDMA;HAVCR2;IRF8;LYZ;MAPKBP1;MAVS;MYD88;NFKBIZ;NOD1;PPBP;PRKCD;RNF213;ROMO1;RPL39;RPS19;S100A12;S100A8;S100A9;SEH1L;SHC1;SLC11A1;SLC9A9;SPON2;SYK;SYT11;TBK1;TFEB;TIRAP;TLR9;TMF1;TNFSF8
GOBP_TOLL_LIKE_RECEPTOR_2_SIGNALING_PATHWAY	17	0.529412	4.33439e-05	0.000905638	4.61723	46.3863	CYBA;IRAK1;LYN;MFHAS1;PIK3AP1;TIRAP;TLR1;TNFAIP3;TNIP2
GOBP_REGULATION_OF_PEPTIDYL_TYROSINE_PHOSPHORYLATION	247	0.174089	0.00565673	0.0410508	1.49939	7.75918	ACE;ADNP;AREG;CASS4;CD300A;CD81;DOCK3;EHD4;FBXW7;IL7;ITGB2;JAK2;LILRA5;LRP8;LYN;MIF;MTOR;MVP;NCK2;NEDD9;NF2;OSM;PAK2;PARP9;PLCG2;PRKCD;PRNP;PTPN1;PTPN11;PTPN6;PTPRJ;SEMA4D;SH2B3;SHC1;SNX6;SOCS1;SOCS3;SOCS4;SYK;TGFB1;TNFRSF18;YES1;ZFYVE28
GOBP_REGULATION_OF_T_HELPER_1_TYPE_IMMUNE_RESPONSE	30	0.233333	0.0558641	0.204021	2.08836	6.02457	ARID5A;CCR2;HAVCR2;IL18R1;JAK3;SLC11A1;TBX21
GOBP_RESPONSE_TO_MURAMYL_DIPEPTIDE	20	0.35	0.00603952	0.0432655	3.10863	15.8833	IRF5;NFKBIA;NOD1;NOTCH1;PTPN22;TNFAIP3;TRIM41
GOBP_POSITIVE_REGULATION_OF_AUTOPHAGY	146	0.226027	0.000160859	0.0025702	1.95231	17.0534	AMBRA1;ATG2A;BCL2L11;CAMKK2;FYCO1;GNAI3;GSK3A;GSK3B;HIF1A;HMOX1;HTT;LARP1;LRSAM1;MOAP1;NOD1;PIM2;PIP4K2A;PIP4K2B;ROCK1;SH3GLB1;SNX30;SNX4;SPTLC2;STK11;TBK1;TFEB;TICAM1;TLR9;TP53INP1;TRIM65;VDAC1;WAC;WIPI1
GOBP_PROCESS_UTILIZING_AUTOPHAGIC_MECHANISM	568	0.207746	3.96558e-10	3.97717e-08	1.80789	39.1375	ABL2;AKT1;AMBRA1;ATG2A;ATG4D;ATP2A2;BCAS3;BCL2L11;CAMKK2;CAPN1;CAPNS1;CD84;CDK5;CLEC16A;CLTC;CLU;CRY1;CTSA;DDRGK1;EIF4G1;EIF4G2;EIF4G3;EP300;ERN1;EXOC8;FBXW7;FEZ2;FOXK1;FYCO1;GAPDH;GNAI3;GSK3A;GSK3B;HIF1A;HK2;HMOX1;HTT;HUWE1;IFI16;ILRUN;IRF8;KDM4A;KEAP1;LAMP3;LARP1;LGALS8;LRBA;LRSAM1;MARK2;MCL1;MFN2;MOAP1;MT3;MTMR3;MTOR;NOD1;NPC1;PIK3R2;PIM2;PIP4K2A;PIP4K2B;PLAA;PRKACA;PTPN22;QSOX1;RAB1B;RAB5A;RG…
GOBP_POSITIVE_REGULATION_OF_RESPONSE_TO_EXTERNAL_STIMULUS	564	0.198582	1.56992e-08	1.12465e-06	1.72425	30.9842	ABCC1;ACE;ADAM8;AIM2;ANKRD17;AP1G1;CCR2;CCR4;CD14;CD300A;CD81;CGAS;CSF1;CXCR4;CYBA;DDT;DHX9;EMILIN2;EP300;FCN1;FEM1A;FGFR1;FLNA;GRAMD4;HAVCR2;HSPD1;IFI16;IRAK1;IRAK3;IRF1;ITGA2;JAK2;LAG3;LDLR;LGALS1;LILRA5;LRSAM1;LY96;LYN;MAPK1;MAPK13;MAPKAPK2;MAPKAPK3;MAVS;MEGF8;MFHAS1;MIF;MNDA;MYD88;NCKAP1L;NCR3;NEDD9;NFKBIA;NFKBIZ;NKG7;NOD1;NPLOC4;OSM;OTUD4;OXSR1;PAK2;PARP9;PDPK1;PELI1;PIK3AP1;PIK3CG;PLCG2;PLS…
GOBP_POSITIVE_REGULATION_OF_CYSTEINE_TYPE_ENDOPEPTIDASE_ACTIVITY	140	0.214286	0.00080386	0.00919362	1.85156	13.1944	AIFM1;AIM2;ATP2A3;BAK1;BAX;BCL2L11;CASP8;CASP9;CIDEB;CTSH;CYCS;FAS;GRAMD4;GSN;HIP1;HSPD1;IFI16;JAK2;MAP3K5;NLRP2;NOD1;PMAIP1;PML;PRR7;S100A8;S100A9;SMAD3;SYK;TNFSF10;VCP
GOBP_REGULATION_OF_T_CELL_DIFFERENTIATION	178	0.224719	3.97181e-05	0.000855142	1.93985	19.6579	ACTB;ADAM8;AMBRA1;AP3D1;ARID1A;BATF;BCL6;CBFB;CCR2;CD83;CTLA4;DTX1;FGL2;HLA-DRA;HLA-DRB1;IL7;IRF1;JAK3;JUNB;LAG3;NCKAP1L;NFKBIZ;PRDM1;RC3H1;RUNX3;SASH3;SLC4A2;SMARCA2;SMARCA4;SMARCC1;SMARCD2;SMARCD3;SOCS1;SOS2;SYK;TBX21;ZAP70;ZBTB1;ZBTB16;ZBTB7B
GOBP_POSITIVE_REGULATION_OF_RESPONSE_TO_CYTOKINE_STIMULUS	65	0.230769	0.00760088	0.0511353	2.01304	9.82261	AGPAT2;CSF1;CXCR4;DHX9;HIF1A;IL7;MAVS;PAFAH1B1;PARP9;RBM47;RIPK1;TBK1;TRAF2;TRIM41;UBE2K
GOBP_POSITIVE_REGULATION_OF_INTERLEUKIN_2_PRODUCTION	34	0.147059	0.372677	0.649715	1.35248	1.33496	CCR2;CD83;PLCG2;SASH3;TRAF2
GOBP_CELL_SURFACE_TOLL_LIKE_RECEPTOR_SIGNALING_PATHWAY	48	0.333333	7.33559e-05	0.00135854	2.89774	27.5871	CD14;CYBA;IRAK1;LY96;LYN;MFHAS1;NFKBIA;PELI1;PIK3AP1;PTPN22;RAB11FIP2;TIRAP;TLR1;TNFAIP3;TNIP2;TNIP3
GOBP_REGULATION_OF_CD4_POSITIVE_ALPHA_BETA_T_CELL_ACTIVATION	76	0.236842	0.00271167	0.0236645	2.05868	12.1672	BATF;BCL6;CBFB;CD55;CD81;CD83;HLA-DRA;HLA-DRB1;JAK3;JUNB;NCKAP1L;NFKBIZ;RC3H1;RUNX3;SASH3;SOCS1;TBX21;ZBTB7B
GOBP_POSITIVE_REGULATION_OF_IMMUNE_RESPONSE	683	0.194729	2.56117e-09	2.11345e-07	1.69538	33.5393	A2M;ADAM8;AIM2;ANKRD17;AP1G1;ARID5A;BAG6;BAX;C1S;CCR2;CD14;CD300A;CD55;CD79B;CD81;CEACAM1;CFD;CGAS;CLU;CMTM3;CSK;CTLA4;CYBA;DHX9;EP300;EZR;FCER1G;FCN1;FGR;FPR1;GAB2;GRAMD4;HAVCR2;HLA-DQB1;HLA-DRA;HLA-DRB1;HSPD1;IFI16;IL18R1;INPP5D;IRAK1;IRAK3;IRF1;ITGAM;ITGB2;JAK2;KCNN4;LAG3;LGALS3;LIMK1;LY96;LYN;MAD2L2;MAPK1;MAPKAPK2;MAPKAPK3;MAVS;MFHAS1;MNDA;MYD88;MYO1G;NCKAP1L;NCR3;NFKB1;NFKBIA;NFKBIZ;NOD1;NPL…
GOBP_POSITIVE_REGULATION_OF_MYELOID_LEUKOCYTE_CYTOKINE_PRODUCTION_INVOLVED_IN_IMMUNE_RESPONSE	36	0.333333	0.000576508	0.00699862	2.91377	21.7324	DDX21;MAPKAPK2;MAVS;MIF;MYD88;NOD1;NR4A3;PANX1;PLCG2;SPON2;SYK;TICAM1
GOBP_MACROPHAGE_CYTOKINE_PRODUCTION	37	0.243243	0.0251002	0.114106	2.15255	7.93189	IRAK3;MAPKAPK2;MYD88;NOD1;PANX1;PLCG2;SPON2;TGFB1;TICAM1
GOBP_RNA_PROCESSING	935	0.115508	0.607624	0.805921	0.982551	0.489506	ACIN1;ADAR;AGO2;ALYREF;ATXN1;ATXN7L3;BOP1;CCAR2;CCNL1;CELF1;CLASRP;CNOT6L;CSTF2T;DALRD3;DAZAP1;DDX10;DDX21;DDX49;DDX54;DHX37;DHX38;DHX9;DYRK1A;EFTUD2;EIF4A3;ELP1;ELP3;ERN1;FAM172A;FTSJ3;GPAT2;GPKOW;HEATR1;HENMT1;HNRNPA1;HNRNPA3;HNRNPF;INTS1;INTS10;INTS13;JMJD6;KAT2B;KRI1;LGALS3;METTL8;MTREX;NAF1;NAT10;NOL10;NOP14;NOP58;NOP9;NUP98;PABPC1;PABPC4;PAXBP1;PCBP4;PDE12;PHRF1;PLD6;PPP1R9B;PRKACA;PRKDC;PT…
GOBP_NEGATIVE_REGULATION_OF_TRANSPORT	426	0.161972	0.0038048	0.0306974	1.39321	7.76224	ABCA2;ACE;AKT1;AKT2;ANK3;ANXA2;ARF6;ATXN2;CAB39;CCR2;CD300A;CD84;CDK5;CEACAM1;CHP1;CRY1;CSK;CYFIP1;FABP5;GNAI2;GSK3A;HMGCR;HMOX1;LGALS3;LRSAM1;LYPLA1;MIDN;MTMR2;NCKAP1L;NFKB1;NOS3;NOTCH1;OSM;OXSR1;PEA15;PICALM;PIM3;PLA2G10;PLSCR1;PPIF;PPP3R1;PRKCB;PTEN;PTPN11;RAB11FIP1;RAB11FIP5;RGS2;RHBDF2;SLC43A1;SPI1;SREBF1;SREBF2;STK39;SUFU;SYT11;TCAF2;THADA;TLR9;TSPO;TXN;UBQLN1;UBR3;VDAC1;WDR41;WNK1;YOD1;YRD…
GOBP_TRNA_PROCESSING	134	0.0746269	0.961946	0.991764	0.660386	0.025621	DALRD3;ELP1;ELP3;METTL8;NAT10;PTCD1;PUS1;THADA;TRMT1;YRDC
GOBP_TRNA_THREONYLCARBAMOYLADENOSINE_MODIFICATION	5	0.2	0.465977	0.709247	2.31318	1.76639	YRDC
GOBP_RNA_MODIFICATION	177	0.135593	0.262964	0.521845	1.17207	1.56558	ADAR;APOBEC3C;APOBEC3F;APOBEC3G;APOBEC3H;DALRD3;DNAJB11;ELP1;ELP3;FTSJ3;HENMT1;HNRNPAB;JMJD6;METTL8;NAF1;NAT10;PUS1;RBM15;RBM15B;RBM47;SNRPE;THADA;TRMT1;YRDC
GOBP_TRNA_MODIFICATION	95	0.0947368	0.802718	0.907177	0.842787	0.185204	DALRD3;ELP1;ELP3;METTL8;NAT10;PUS1;THADA;TRMT1;YRDC
GOBP_TRNA_THREONYLCARBAMOYLADENOSINE_METABOLIC_PROCESS	17	0.117647	0.612278	0.806841	1.21145	0.5943	PUS1;YRDC
GOBP_NCRNA_PROCESSING	429	0.123543	0.379224	0.65074	1.05743	1.02531	ADAR;AGO2;BOP1;DALRD3;DDX10;DDX21;DDX49;DDX54;DHX37;EIF4A3;ELP1;ELP3;FTSJ3;GPAT2;HEATR1;HENMT1;INTS1;INTS10;INTS13;KAT2B;KRI1;METTL8;MTREX;NAF1;NAT10;NOL10;NOP14;NOP58;NOP9;PLD6;PRKDC;PTCD1;PUS1;RCL1;RIOK1;RPS19;SMAD1;SMAD3;STAT3;TGFB1;THADA;TRMT1;TSR1;URB1;USB1;USP36;WDR43;WDR46;XRN2;YRDC;YTHDF2;ZC3H7A;ZC3H7B
GOBP_TRNA_METABOLIC_PROCESS	192	0.0885417	0.920836	0.970719	0.769068	0.0634278	BRF1;DALRD3;ELP1;ELP3;GTF3C1;GTF3C4;IARS2;LARS2;MARS2;METTL8;NAT10;POLR2L;PTCD1;PUS1;THADA;TRMT1;YRDC
GOBP_REGULATION_OF_TRANSLATIONAL_FIDELITY	18	0.166667	0.35816	0.629677	1.60496	1.64793	IARS2;LARS2;YRDC
GOBP_REGULATION_OF_CD8_POSITIVE_ALPHA_BETA_T_CELL_ACTIVATION	20	0.4	0.00125236	0.0130418	3.52461	23.554	CBFB;IRF1;NCKAP1L;PTPN22;RUNX3;SLC4A2;SOCS1;ZBTB7B
GOBP_CD8_POSITIVE_ALPHA_BETA_T_CELL_PROLIFERATION	9	0.333333	0.079713	0.251682	3.12685	7.9088	IRF1;PTPN22;SLC4A2
GOBP_RESPONSE_TO_TYPE_II_INTERFERON	137	0.138686	0.259638	0.516346	1.20411	1.6237	ACTG1;ACTR3;CD58;CDC42;GAPDH;GSN;HLA-DPA1;IFNGR1;IFNGR2;IRF1;IRF8;JAK2;PARP9;PDE12;RPS6KB1;SLC11A1;SLC22A5;SYNCRIP;VPS26B
GOBP_NEGATIVE_REGULATION_OF_LEUKOCYTE_CELL_CELL_ADHESION	138	0.217391	0.000626327	0.00754719	1.87849	13.855	AKT1;BCL6;CBFB;CD300A;CEACAM1;CTLA4;DTX1;FGL2;HAVCR2;HLA-DRB1;IRF1;JAK3;KLF4;LAG3;LGALS3;NCKAP1L;PELI1;PPARA;PRKAR1A;PRNP;PTPN22;PTPN6;RC3H1;RUNX3;SCRIB;SLC4A2;SOCS1;TBX21;WNK1;ZBTB7B
GOBP_INTERFERON_MEDIATED_SIGNALING_PATHWAY	98	0.204082	0.00969314	0.0608177	1.77128	8.21226	ADAR;IFNGR1;IFNGR2;IRAK1;IRF1;JAK2;MAVS;MYD88;PARP9;PTPN1;PTPN11;PTPN6;RBM47;TBK1;TBKBP1;TRIM41;TTLL12;UBE2K;YTHDF2;YTHDF3
GOBP_NEGATIVE_REGULATION_OF_T_CELL_DIFFERENTIATION	48	0.291667	0.000945436	0.0103411	2.54433	17.7184	BCL6;CBFB;CTLA4;DTX1;FGL2;IRF1;JAK3;LAG3;RC3H1;RUNX3;SLC4A2;SOCS1;TBX21;ZBTB7B
GOBP_NEGATIVE_REGULATION_OF_LYMPHOCYTE_ACTIVATION	163	0.208589	0.000627787	0.00755082	1.80077	13.2776	BCL6;CBFB;CD300A;CEACAM1;CTLA4;DTX1;FGL2;FGR;HAVCR2;HLA-DRB1;HMGB3;INPP5D;IRF1;JAK3;LAG3;LGALS3;LYN;MNDA;NCKAP1L;PELI1;PKN1;PRKAR1A;PRNP;PTPN22;PTPN6;RC3H1;RUNX3;SCRIB;SLC4A2;SOCS1;TBX21;TNFAIP3;TYROBP;ZBTB7B
GOBP_DEFENSE_RESPONSE_TO_SYMBIONT	302	0.198675	3.23484e-05	0.000719725	1.71403	17.7213	ADAR;AIM2;APOBEC3C;APOBEC3F;APOBEC3G;APOBEC3H;ATAD3A;BCL2L1;CCDC92;CGAS;DDIT4;DDX21;DHX9;DNAJC3;DTX3L;FGL2;G3BP1;GRAMD4;HERC5;IFI16;IFNGR2;ILF3;ILRUN;IRF1;IRF5;MAP3K14;MAVS;MLKL;MYD88;NPLOC4;PARP9;PDE12;PLA2G10;PLSCR1;PMAIP1;PML;POLR3A;POLR3D;POLR3G;PRF1;PTPN22;RAB2B;RNF135;SEC14L1;SIN3A;SLFN11;SPON2;TBK1;TBKBP1;TICAM1;TLR9;TNFAIP3;TRIM25;TRIM26;TRIM35;TRIM41;UBQLN1;UFD1;UNC13D;UNC93B1
GOBP_RESPONSE_TO_VIRUS	399	0.200501	1.17773e-06	4.19541e-05	1.73348	23.6654	ADAR;AIM2;AP1S1;APOBEC3C;APOBEC3F;APOBEC3G;APOBEC3H;ATAD3A;BAX;BCL2L1;BCL3;CCDC92;CFL1;CGAS;CHUK;CLU;CXCR4;DDIT4;DDX21;DHX9;DNAJC3;DTX3L;ENO1;FGL2;FGR;G3BP1;GBF1;GRAMD4;HERC5;HIF1A;IFI16;IFNGR1;IFNGR2;ILF3;ILRUN;IRAK3;IRF1;IRF5;JAK2;LGALS8;MAP3K14;MAPK11;MAVS;MLKL;MYD88;NFKB1;NPLOC4;PARP9;PDE12;PIM2;PLA2G10;PLSCR1;PMAIP1;PML;POLR3A;POLR3D;POLR3G;PRF1;PTPN22;RAB2B;RNF135;SEC14L1;SIN3A;SLFN11;SMAD3…
GOBP_NEGATIVE_REGULATION_OF_LYMPHOCYTE_DIFFERENTIATION	58	0.258621	0.00240376	0.0214571	2.25471	13.5975	BCL6;CBFB;CTLA4;DTX1;FGL2;HMGB3;IRF1;JAK3;LAG3;RC3H1;RUNX3;SLC4A2;SOCS1;TBX21;ZBTB7B
GOBP_CD8_POSITIVE_ALPHA_BETA_T_CELL_DIFFERENTIATION	15	0.533333	0.000110195	0.00188547	4.66275	42.4928	CBFB;IRF1;NCKAP1L;RUNX3;SLC4A2;SOCS1;TNFSF8;ZBTB7B
GOBP_CELLULAR_RESPONSE_TO_TYPE_II_INTERFERON	114	0.149123	0.184123	0.430522	1.29807	2.19653	ACTG1;ACTR3;CD58;CDC42;GAPDH;GSN;HLA-DPA1;IFNGR1;IFNGR2;IRF1;IRF8;JAK2;PARP9;PDE12;RPS6KB1;SYNCRIP;VPS26B
GOBP_CELLULAR_RESPONSE_TO_INTERFERON_BETA	24	0.25	0.0554517	0.204021	2.25287	6.51586	AIM2;CAPN2;IFI16;IRF1;MNDA;UBE2K
GOBP_MYD88_DEPENDENT_TOLL_LIKE_RECEPTOR_SIGNALING_PATHWAY	19	0.421053	0.000837418	0.00944486	3.70555	26.2545	CD300A;HSPD1;IRAK1;IRAK3;IRF1;MYD88;TIRAP;TLR9
GOBP_CELLULAR_RESPONSE_TO_EXTERNAL_STIMULUS	325	0.221538	7.58905e-08	4.0222e-06	1.91664	31.4214	ADNP;AIFM1;AMBRA1;ARHGAP35;ATF3;BAK1;CASP8;CDA;CDKN1A;CLEC16A;CYBA;DAG1;EIF2S1;EIF4G1;FAS;FOS;GADD45A;GCLC;GCN1;GDAP1;GLUL;HMOX1;HNRNPA1;HSPA5;IFI16;IRF1;ITGA2;JMY;KLF10;LYN;MAP2K4;MAP3K14;MAP3K2;MAP3K5;MAPK1;MAPKAP1;MIOS;MTMR3;MTOR;MTPN;MYBBP1A;MYD88;NCOA1;NFKB1;NR4A2;PIEZO1;PIM1;PLEC;PLIN3;PMAIP1;PPARA;PPP1R9B;PRKAG2;PTGER4;RIPOR1;RRAGD;RXRA;SEH1L;SH3GLB1;SIPA1;SLC7A5;SP1;SREBF1;SREBF2;SRF;STK2…
GOBP_REGULATION_OF_PATTERN_RECOGNITION_RECEPTOR_SIGNALING_PATHWAY	104	0.211538	0.00443153	0.0345151	1.83348	9.93567	ANKRD17;CD14;CD300A;CYBA;GRAMD4;IRAK3;IRF1;LYN;MFHAS1;NPLOC4;OTUD4;PDPK1;PELI1;PTPN22;SEC14L1;SLC15A4;TIRAP;TLR1;TLR9;TNFAIP3;UBQLN1;UFD1
GOBP_REGULATORY_T_CELL_DIFFERENTIATION	37	0.243243	0.0251002	0.114106	2.15255	7.93189	AMBRA1;BCL6;CTLA4;FUT7;HLA-DRA;HLA-DRB1;IRF1;LAG3;SOCS1
GOBP_NEGATIVE_REGULATION_OF_CELL_DEVELOPMENT	274	0.189781	0.000341798	0.00474056	1.63574	13.0553	BCL6;BMPR1A;BTG2;CBFB;CDK5;CEACAM1;CERS2;CTLA4;CTNNA1;CUL4A;DIP2B;DLL3;DNAJB11;DTX1;FBXW7;FGL2;GPR68;GSK3A;GSK3B;HMGB3;HSPA9;IFRD1;INPP5D;IRF1;JAK3;KDM4A;LAG3;LDLR;LYN;MBP;MT3;NF2;NOTCH1;PIAS3;PLXNA3;PTEN;RB1;RC3H1;RUFY3;RUNX3;SEMA4B;SEMA4D;SKI;SLC4A2;SOCS1;SYNGAP1;TBX21;TRIM46;TSPO;UBASH3B;YWHAH;ZBTB7B
GOBP_RESPONSE_TO_MECHANICAL_STIMULUS	215	0.172093	0.0116122	0.0691705	1.48307	6.60812	ACTG1;BAK1;BTG2;CAPN2;CASP8;CSF1;CXCR4;CYBA;DAG1;FAS;FOS;GADD45A;GCLC;GPI;GSN;HTT;IRF1;ITGA2;JUN;JUND;KCNQ1;LRP11;MAP2K4;MAP3K14;MAP3K2;MBD2;MTPN;MYD88;NFKB1;NFKBIA;PIEZO1;PKD1;PLEC;PTGER4;RPS6KB1;TNFRSF10B;TNFSF14
GOBP_CELLULAR_RESPONSE_TO_ABIOTIC_STIMULUS	340	0.182353	0.000306295	0.00435968	1.57142	12.7143	AKT2;BABAM2;BAK1;BAX;BCL2L1;BLM;CAB39;CAMKMT;CASP8;CASP9;CCND2;CDKN1A;CHP1;COPS9;CRY1;CUL4A;CYBA;DAG1;DDB1;EIF2S1;EP300;FAS;GADD45A;GCLC;GPR68;HSPA5;IFI16;IRF1;ITGA2;LETM1;MAP2K4;MAP3K14;MAP3K2;MAPK11;MAPK13;MDM2;MTOR;MTPN;MYD88;NFAT5;NFKB1;OXSR1;PIEZO1;PLEC;POLA1;POLH;PRKCD;PTEN;PTGER4;RAB11FIP5;RELB;RUVBL2;SIPA1;STK11;STK39;TAF1;TNFRSF10B;TNFSF14;TNKS1BP1;TP53INP1;TSPO;ZBTB1
GOBP_TOLL_LIKE_RECEPTOR_SIGNALING_PATHWAY	68	0.323529	6.05779e-06	0.000167334	2.80213	33.6652	CD300A;HSPD1;IRAK1;IRAK3;IRF1;LY96;MAPKAPK2;MAPKAPK3;MFHAS1;MYD88;NFKBIZ;OTUD4;PDPK1;PLCG2;RAB11FIP2;RPS6KA3;TICAM1;TIRAP;TLR1;TLR9;TNIP3;UNC93B1
GOBP_NEGATIVE_REGULATION_OF_CELL_ACTIVATION	217	0.211982	5.15663e-05	0.0010505	1.82901	18.0571	BCL6;CBFB;CCR2;CD300A;CD84;CEACAM1;CST7;CTLA4;DTX1;FGL2;FGR;GCLC;HAVCR2;HLA-DRB1;HMGB3;HMOX1;INPP5D;IRF1;JAK3;LAG3;LDLR;LGALS3;LYN;MNDA;NCKAP1L;NOS3;PELI1;PKN1;PRKAR1A;PRKCD;PRNP;PTPN22;PTPN6;RC3H1;RUNX3;SCRIB;SH2B3;SLC4A2;SOCS1;SPI1;SYT11;TBX21;TNFAIP3;TYROBP;UBASH3B;ZBTB7B
GOBP_CD8_POSITIVE_ALPHA_BETA_T_CELL_ACTIVATION	28	0.321429	0.00368094	0.0298088	2.83358	15.8811	CBFB;IRF1;NCKAP1L;PTPN22;RUNX3;SLC4A2;SOCS1;TNFSF8;ZBTB7B
GOBP_CELLULAR_RESPONSE_TO_MECHANICAL_STIMULUS	73	0.273973	0.000216428	0.00322123	2.37674	20.0555	BAK1;CASP8;CYBA;DAG1;FAS;GADD45A;GCLC;IRF1;ITGA2;MAP2K4;MAP3K14;MAP3K2;MTPN;MYD88;NFKB1;PIEZO1;PLEC;PTGER4;TNFRSF10B;TNFSF14
GOBP_TYPE_II_INTERFERON_MEDIATED_SIGNALING_PATHWAY	25	0.2	0.164429	0.39423	1.83065	3.30484	IFNGR1;IFNGR2;IRF1;JAK2;PARP9
GOBP_NEGATIVE_REGULATION_OF_HEMOPOIESIS	109	0.220183	0.00173856	0.0168655	1.90645	12.1149	BCL6;CBFB;CEACAM1;CTLA4;CUL4A;DTX1;FBXW7;FGL2;GPR68;HMGB3;HSPA9;INPP5D;IRF1;JAK3;LAG3;LYN;PIAS3;RC3H1;RUNX3;SLC4A2;SOCS1;TBX21;UBASH3B;ZBTB7B
GOBP_REGULATION_OF_TOLL_LIKE_RECEPTOR_SIGNALING_PATHWAY	32	0.21875	0.0752309	0.246447	1.95965	5.06999	CD300A;IRAK3;IRF1;MFHAS1;OTUD4;PDPK1;TLR9
GOBP_NEGATIVE_REGULATION_OF_IMMUNE_SYSTEM_PROCESS	462	0.179654	5.5939e-05	0.00111519	1.5502	15.1784	A2M;ADAR;AKT1;BCL6;CBFB;CCR2;CD300A;CD55;CD84;CEACAM1;CST7;CTLA4;CUL4A;DDT;DTX1;DUSP1;EZR;FBXW7;FGL2;FGR;FURIN;GPR68;GRAMD4;HAVCR2;HLA-DRB1;HMGB3;HMOX1;HSPA9;IFI16;INPP5D;IRAK3;IRF1;JAK3;LAG3;LDLR;LGALS3;LYN;MFHAS1;MIF;MNDA;NCKAP1L;NLRC3;NPLOC4;OTUD4;PDCD1;PDPK1;PELI1;PHPT1;PIAS3;PKN1;PRKAR1A;PRNP;PTGER4;PTPN22;PTPN6;PTPRJ;RC3H1;RHBDF2;RPS19;RUNX3;SCRIB;SEC14L1;SLC4A2;SOCS1;SPI1;SYK;SYT11;TBX21;T…
GOBP_NEGATIVE_REGULATION_OF_REGULATORY_T_CELL_DIFFERENTIATION	5	0.6	0.0136145	0.0759224	5.402	23.2103	CTLA4;IRF1;LAG3
GOBP_RESPONSE_TO_INTERFERON_BETA	32	0.21875	0.0752309	0.246447	1.95965	5.06999	AIM2;CAPN2;IFI16;IRF1;MNDA;PLSCR1;UBE2K
GOBP_REGULATION_OF_CELLULAR_EXTRAVASATION	41	0.170732	0.202963	0.443493	1.53397	2.44628	ADAM8;CCR2;CD99L2;FUT7;GCNT1;ICAM1;PTGER4
GOBP_REGULATION_OF_LEUKOCYTE_MIGRATION	222	0.144144	0.133508	0.351511	1.24178	2.50043	ABL2;ADAM8;AKT1;CCR2;CD300A;CD81;CD99L2;CSF1;DDT;DOCK8;DUSP1;FUT7;GCNT1;HMOX1;ICAM1;ITGA2;LGALS3;LYN;MAPK1;MIF;MSN;MYD88;NCKAP1L;NEDD9;OXSR1;PTGER4;SPI1;STK39;TIRAP;TNFRSF18;TNFSF14;WNK1
GOBP_NEUTROPHIL_MIGRATION	126	0.174603	0.0380346	0.15673	1.51294	4.9462	ADAM8;CD99L2;CKLF;FCER1G;FUT7;GBF1;ITGB2;LGALS3;MCOLN2;MYD88;NCKAP1L;PIK3CG;PPBP;PREX1;S100A12;S100A8;S100A9;SYK;TIRAP;VAV1;VAV3;WDR1
GOBP_LYMPHOCYTE_MIGRATION_INTO_LYMPHOID_ORGANS	9	0.333333	0.079713	0.251682	3.12685	7.9088	FUT7;NEDD9;WNK1
GOBP_GRANULOCYTE_MIGRATION	154	0.168831	0.0375379	0.155217	1.45942	4.7904	ADAM8;CD300A;CD99L2;CKLF;CSF1;FCER1G;FUT7;GBF1;ITGB2;LGALS3;MAPK1;MCOLN2;MYD88;NCKAP1L;PIK3CG;PPBP;PREX1;PTGER4;S100A12;S100A8;S100A9;SYK;TIRAP;VAV1;VAV3;WDR1
GOBP_REGULATION_OF_LEUKOCYTE_ADHESION_TO_VASCULAR_ENDOTHELIAL_CELL	30	0.266667	0.0199231	0.0999834	2.36782	9.27207	ALOX5;FUT7;GCNT1;IRAK1;ITGB2;KLF4;NFAT5;ZDHHC21
GOBP_MONOSACCHARIDE_CATABOLIC_PROCESS	49	0.306122	0.0003542	0.00481809	2.66586	21.182	ENO1;FOXK1;FUT10;FUT7;FUT8;GALK1;HK1;HK2;PFKFB2;PFKM;PFKP;PGK1;SLC25A12;TIGAR;TPI1
GOBP_OLIGOSACCHARIDE_METABOLIC_PROCESS	69	0.115942	0.575844	0.7805	1.03708	0.572385	CTBS;FUT10;FUT7;FUT8;MAN2B2;NAGA;NEU1;ST6GALNAC3
GOBP_MONOSACCHARIDE_METABOLIC_PROCESS	253	0.217391	4.59889e-06	0.00013384	1.87689	23.0664	AKT1;AKT2;ARPP19;ATF3;CHST12;CPT1A;CRY1;DDB1;DLAT;DSEL;ENO1;EP300;FABP5;FOXK1;FUCA2;FUT10;FUT7;FUT8;G6PD;GALK1;GAPDH;GCLC;GPI;GSK3A;HECTD4;HK1;HK2;IGFBP4;INPPL1;KAT2B;KBTBD2;KCNQ1;MAN2A2;MAN2B2;MIDN;PCK2;PFKFB2;PFKFB3;PFKM;PFKP;PGK1;PGM2;PMAIP1;POFUT1;PPARA;RANBP2;SIK1;SLC23A2;SLC25A12;SLC2A3;SLC35A2;SLC39A14;STK11;TIGAR;TPI1
GOBP_FUCOSE_METABOLIC_PROCESS	16	0.3125	0.0324809	0.138575	2.83047	9.7003	FUCA2;FUT10;FUT7;FUT8;POFUT1
GOBP_POSITIVE_REGULATION_OF_LEUKOCYTE_MIGRATION	147	0.136054	0.281362	0.548717	1.17994	1.4963	ABL2;ADAM8;CCR2;CD99L2;CSF1;DOCK8;FUT7;ICAM1;ITGA2;LGALS3;MAPK1;NCKAP1L;NEDD9;OXSR1;SPI1;STK39;TIRAP;TNFRSF18;TNFSF14;WNK1
GOBP_FUCOSE_CATABOLIC_PROCESS	9	0.333333	0.079713	0.251682	3.12685	7.9088	FUT10;FUT7;FUT8
GOBP_GLYCOSYLATION	248	0.145161	0.109457	0.305982	1.2492	2.76352	ABCA2;ABO;B3GNT2;B3GNT9;B4GALT5;CHP1;DPAGT1;DPY19L1;FUT10;FUT11;FUT7;FUT8;GALNT1;GALNT10;GBA2;GCNT1;GCNT2;LARGE1;MAN1A1;MAN2A2;MGAT5;MLEC;MT3;NPC1;NUDT14;PLOD1;POFUT1;POGLUT3;POMK;POMT2;RPN1;ST3GAL5;ST6GALNAC3;TMTC2;TRAK1;XXYLT1
GOBP_REGULATION_OF_LEUKOCYTE_TETHERING_OR_ROLLING	17	0.117647	0.612278	0.806841	1.21145	0.5943	FUT7;GCNT1
GOBP_HEXOSE_CATABOLIC_PROCESS	41	0.365854	3.56271e-05	0.000774178	3.18103	32.5814	ENO1;FOXK1;FUT10;FUT7;FUT8;GALK1;HK1;HK2;PFKFB2;PFKM;PFKP;PGK1;SLC25A12;TIGAR;TPI1
GOBP_CELLULAR_EXTRAVASATION	74	0.148649	0.252013	0.51005	1.31029	1.80594	ADAM8;ADD2;CCR2;CD99L2;FUT7;GCNT1;ICAM1;ITGAL;PIK3CG;PTGER4;ROCK1
GOBP_POSITIVE_REGULATION_OF_LEUKOCYTE_ADHESION_TO_VASCULAR_ENDOTHELIAL_CELL	23	0.26087	0.0460145	0.177077	2.34886	7.23166	ALOX5;FUT7;GCNT1;IRAK1;ITGB2;NFAT5
GOBP_POSITIVE_REGULATION_OF_LEUKOCYTE_TETHERING_OR_ROLLING	12	0.166667	0.422152	0.69246	1.69646	1.46301	FUT7;GCNT1
GOBP_SMALL_MOLECULE_CATABOLIC_PROCESS	388	0.162371	0.00520154	0.0385766	1.39649	7.34387	ABCD1;ABHD2;ABHD3;ACAA2;ACADVL;ACAT1;ACOX1;AFMID;AKT1;AKT2;ALDH4A1;APOBEC3C;APOBEC3F;APOBEC3G;APOBEC3H;ATP2B4;CDA;CDO1;CPT1A;DDAH2;DLST;ENO1;ETFA;FOXK1;FUT10;FUT7;FUT8;GALK1;GATD1;GLUD1;GLUL;GNPDA1;GPD2;GSK3A;HK1;HK2;INPP5A;LDHC;LPIN1;MCCC2;MPST;MT3;MTMR2;NOS3;NUDT19;NUDT8;PCCA;PCK2;PFKFB2;PFKM;PFKP;PGK1;PPARA;PTEN;SCARB1;SHMT2;SLC16A1;SLC16A3;SLC25A12;SLC25A44;SLC27A4;TIGAR;TPI1
GOBP_REGULATION_OF_NEUTROPHIL_MIGRATION	45	0.133333	0.440743	0.709247	1.21181	0.992828	ADAM8;CD99L2;FUT7;MYD88;NCKAP1L;TIRAP
GOBP_MYELOID_LEUKOCYTE_MIGRATION	236	0.148305	0.0905278	0.278111	1.27685	3.06712	ADAM8;CCR2;CD300A;CD81;CD99L2;CKLF;CSF1;DDT;DUSP1;FCER1G;FUT7;GBF1;ITGB2;LGALS3;LYN;MAPK1;MCOLN2;MIF;MYD88;NCKAP1L;PAFAH1B1;PIK3CG;PPBP;PREX1;PTGER4;RPS19;S100A12;S100A8;S100A9;SPI1;SYK;TIRAP;VAV1;VAV3;WDR1
GOBP_CARBOHYDRATE_BIOSYNTHETIC_PROCESS	210	0.190476	0.00144689	0.014556	1.6423	10.7379	AKT1;AKT2;AP2A1;ARPP19;ATF3;B3GNT2;B4GALT5;CHST11;CHST12;CLTC;CRY1;DDB1;DSEL;EP300;FUT10;FUT7;FUT8;G6PD;GPI;GSK3A;GSK3B;GYG1;GYS1;ISYNA1;KAT2B;NDST2;NFKB1;PCK2;PGK1;PLEK;PPARA;PPP1R3B;RANBP2;SIK1;SLC25A12;SLC39A14;STK11;TGFB1;TPI1;UGP2
GOBP_OLIGOSACCHARIDE_BIOSYNTHETIC_PROCESS	29	0.103448	0.68115	0.84067	1.00594	0.386255	FUT10;FUT7;FUT8
GOBP_LEUKOCYTE_ADHESION_TO_VASCULAR_ENDOTHELIAL_CELL	47	0.212766	0.0444756	0.171967	1.87812	5.84625	ADD2;ALOX5;FUT7;GCNT1;IRAK1;ITGB2;KLF4;NFAT5;ROCK1;ZDHHC21
GOBP_POSITIVE_REGULATION_OF_NEUTROPHIL_MIGRATION	34	0.147059	0.372677	0.649715	1.35248	1.33496	ADAM8;CD99L2;FUT7;NCKAP1L;TIRAP
GOBP_LEUKOCYTE_TETHERING_OR_ROLLING	33	0.121212	0.556286	0.778037	1.13918	0.668099	ADD2;FUT7;GCNT1;ROCK1
GOBP_FUCOSYLATION	17	0.294118	0.0416714	0.163845	2.66859	8.48062	FUT10;FUT11;FUT7;FUT8;POFUT1
GOBP_NEGATIVE_REGULATION_OF_EPITHELIAL_CELL_PROLIFERATION	139	0.107914	0.681768	0.841273	0.941683	0.360727	ALOX5;CASK;CEACAM1;FBXW7;KLF9;MAGED1;NLRC3;NOTCH1;RB1;RUNX3;STK11;TGFB1;TGFBR3;TINF2;VASH1
GOBP_T_CELL_EXTRAVASATION	12	0.25	0.1604	0.387707	2.37605	4.34837	CCR2;CD99L2;ITGAL
GOBP_CALCIUM_ION_IMPORT	47	0.106383	0.664123	0.836173	0.981689	0.401793	ACE;CASK;CDK5;LGALS3;TRPV2
GOBP_POSITIVE_REGULATION_OF_NMDA_GLUTAMATE_RECEPTOR_ACTIVITY	6	0.333333	0.151091	0.376516	3.2634	6.16739	CCR2;IFNGR2
GOBP_GRANULOCYTE_CHEMOTAXIS	128	0.140625	0.247683	0.503476	1.2224	1.70598	CKLF;CSF1;FCER1G;GBF1;ITGB2;LGALS3;MAPK1;NCKAP1L;PIK3CG;PPBP;PREX1;S100A12;S100A8;S100A9;SYK;TIRAP;VAV1;VAV3
GOBP_REGULATION_OF_SYNAPTIC_TRANSMISSION_GLUTAMATERGIC	79	0.0886076	0.837621	0.9266	0.799229	0.141615	CCR2;CDK5;DISC1;DTNBP1;GLUL;NLGN2;TSHZ3
GOBP_NITRIC_OXIDE_SYNTHASE_BIOSYNTHETIC_PROCESS	21	0.238095	0.0925647	0.279793	2.17167	5.16825	JAK2;JAK3;MAP2K3;MAP2K4;TLR9
GOBP_REGULATION_OF_CELL_CYCLE_G1_S_PHASE_TRANSITION	185	0.237838	3.59078e-06	0.00011094	2.05383	25.7491	ACTB;AKT1;AMBRA1;ANKRD17;ARID1A;ATP2B4;CCND2;CDK2;CDK2AP2;CDKN1A;CDKN2A;CDKN2D;CUL4A;DDRGK1;EIF4G1;EZH2;FBXO31;FBXW7;GIGYF2;KLF4;MDM2;MUC1;NACC2;PKD1;PLCG2;PML;PRKDC;PSME3;PTEN;PTPN6;RB1;RBL1;RDX;RRM1;SLFN11;SMARCA2;SMARCA4;SMARCC1;SMARCD2;SMARCD3;TAF1;TFDP1;WAC;WEE1
GOBP_POSITIVE_REGULATION_OF_TRANSPORTER_ACTIVITY	123	0.162602	0.0846545	0.264682	1.41095	3.48388	ACTN4;ANK3;ANTKMT;ATP1B3;CCR2;CDK5;CHP1;CRACR2A;HTT;IFNGR2;PLCG2;PPP3R1;PRKCD;RXRA;SGK1;STIM1;STIMATE;STK39;TESC;VMP1
GOBP_REGULATION_OF_GLIAL_CELL_APOPTOTIC_PROCESS	11	0.272727	0.131255	0.346981	2.58279	5.24465	CDK5;PRKCD;TRAF2
GOBP_REGULATION_OF_TRANSMEMBRANE_TRANSPORT	584	0.150685	0.00912325	0.0579673	1.29482	6.08166	ACE;ACSL5;ACTB;ACTN4;AKT1;AKT2;ANK3;ANTKMT;ARPP19;ATP1B3;ATP2B4;AZIN1;BAK1;BAX;CAB39;CAPN1;CCR2;CD63;CDK5;CHP1;CLIC1;CRACR2A;CYBA;CYBB;DIAPH1;FABP5;FLNA;FXYD7;G6PD;GNB2;GSK3A;HK2;HTT;IFNGR2;KCNA3;KCNAB2;KCNC3;KCNIP4;KCNN4;KCNQ1;LYN;MINK1;NLGN2;NR4A3;OXSR1;P2RX5;PDPK1;PEA15;PIK3CG;PIM1;PLCG2;PML;PPIF;PPP3R1;PRKACA;PRKAG2;PRKCB;PRNP;PSEN2;PTPN11;PTPN6;RGS2;RHOQ;RIPK1;RPS6KB1;SELENON;SLC43A1;SLC7A5;…
GOBP_NEGATIVE_REGULATION_OF_LEUKOCYTE_MIGRATION	49	0.142857	0.355347	0.629677	1.28554	1.3301	AKT1;CD300A;DDT;DUSP1;HMOX1;MIF;PTGER4
GOBP_POSITIVE_REGULATION_OF_NITRIC_OXIDE_SYNTHASE_BIOSYNTHETIC_PROCESS	18	0.277778	0.0522746	0.194953	2.52422	7.44958	JAK2;JAK3;MAP2K3;MAP2K4;TLR9
GOBP_RESPONSE_TO_FIBROBLAST_GROWTH_FACTOR	111	0.0900901	0.856771	0.936815	0.797531	0.123286	FGFR1;FGFRL1;GCLC;GCLM;IQGAP1;NR4A1;PTPN11;SETX;SHOC2;ZFP36
GOBP_CELLULAR_RESPONSE_TO_INTERLEUKIN_1	105	0.114286	0.591092	0.788486	1.0046	0.5282	HIF1A;IRAK1;IRAK3;MAPK11;MAPK13;MYD88;NFKB1;OTUD4;RC3H1;RPS6KA4;TNIP2;UPF1
GOBP_NERVOUS_SYSTEM_PROCESS	1528	0.0713351	1	1	0.588286	9.46267e-11	ACE;ADCY3;ADNP;AKT1;ANK3;ATP8A1;ATXN1;ATXN1L;B3GNT2;BTG2;CCDC50;CCND2;CCR2;CDC14A;CDK5;CDKN2D;CIC;CLDN5;CLN6;CNNM4;CST7;CUX2;CXCR4;CYFIP1;DAG1;DCTN1;DIAPH1;DLGAP4;DOP1B;EIF4A3;EIF4EBP2;EML2;EP300;FABP5;FOS;GIGYF2;GIT1;GNB1;GPI;GPR171;GSK3A;GSK3B;HIF1A;HLA-DRA;HMGCR;HSF4;HTT;INSYN2B;ITGA2;ITGA3;ITPR3;JAKMIP1;KCNQ1;LDLR;LPIN1;MAPK1;MBP;MECP2;MTMR2;MTOR;MYO6;MYO9A;NCSTN;NEDD9;NETO2;NIPSNAP1;NLGN2;NO…
GOBP_NATURAL_KILLER_CELL_CHEMOTAXIS	9	0.111111	0.676737	0.836173	1.33894	0.522819	PIK3CG
GOBP_REGULATION_OF_CALCIUM_ION_TRANSPORT	255	0.160784	0.0241812	0.114026	1.3839	5.15114	ACE;BAK1;BAX;CASK;CD84;CDK5;CRACR2A;CXCR4;CYBA;DIAPH1;G6PD;GNAI2;HTT;JAK3;LGALS3;LILRA5;LYN;NOS3;P2RX5;PDPK1;PIK3CG;PLCG2;PML;PPP3R1;PRKACA;PRNP;PSEN2;PTPN6;SELENON;STIM1;STIMATE;THADA;TLR9;TRPV2;TSPO;UBASH3B;UBQLN1;UBR3;VDAC1;VMP1;YWHAE
GOBP_POSITIVE_REGULATION_OF_ENDOTHELIAL_CELL_APOPTOTIC_PROCESS	17	0.0588235	0.881585	0.946484	0.726563	0.0915718	CD248
GOBP_MONOATOMIC_CATION_TRANSPORT	1040	0.120192	0.421949	0.69246	1.02392	0.88351	ACE;ACTN4;AFG3L2;AKT1;ANK3;ANTKMT;ANXA2;ATP13A3;ATP1B3;ATP2A2;ATP2A3;ATP2B4;ATP2C1;ATP5F1B;ATP5ME;ATP8A1;BAK1;BAX;CAB39;CALHM2;CASK;CD63;CD84;CDK2;CDK5;CHP1;CLTC;CNNM2;CNNM4;COX5A;CRACR2A;CXCR4;CYBA;DIAPH1;DMAC2L;ERO1A;FLNA;FLVCR1;FXYD7;G6PD;GNAI2;GNB2;GP5;HTT;ITPR2;JAK3;KCNA3;KCNAB2;KCNC3;KCNIP4;KCNN4;KCNQ1;LETM1;LGALS3;LILRA5;LYN;MCOLN2;MT3;NIPA1;NIPAL2;NOS3;ORAI2;OXSR1;P2RX5;PANX1;PDPK1;PIEZO1…
GOBP_REGULATION_OF_LEUKOCYTE_CHEMOTAXIS	123	0.121951	0.485991	0.734393	1.06454	0.768135	CCR2;CSF1;DDT;DUSP1;LYN;MAPK1;MIF;NCKAP1L;NEDD9;OXSR1;SPI1;STK39;TIRAP;TNFSF14;WNK1
GOBP_NEUTROPHIL_CHEMOTAXIS	104	0.153846	0.161021	0.388921	1.34111	2.44916	CKLF;FCER1G;GBF1;ITGB2;LGALS3;NCKAP1L;PIK3CG;PPBP;PREX1;S100A12;S100A8;S100A9;SYK;TIRAP;VAV1;VAV3
GOBP_POSITIVE_REGULATION_OF_SIGNALING_RECEPTOR_ACTIVITY	46	0.152174	0.295799	0.558931	1.36869	1.66716	AREG;CCR2;FBXW7;HIF1A;IFNGR2;JAK2;TAF1
GOBP_VIRAL_GENOME_REPLICATION	126	0.190476	0.0117289	0.0696197	1.64884	7.33023	ADAR;APOBEC3C;APOBEC3F;APOBEC3G;APOBEC3H;CCNK;DDB1;GRK2;IFI16;ILF3;KPNA6;LARP1;MAVS;NFIA;NOTCH1;PABPC1;PDE12;PLSCR1;PPARA;SRPK1;STOM;VCP;YTHDC2;ZBED1
GOBP_CALCIUM_ION_TRANSPORT	444	0.137387	0.113943	0.31501	1.17771	2.55806	ACE;AFG3L2;ANXA2;ATP2A2;ATP2A3;ATP2B4;ATP2C1;BAK1;BAX;CASK;CD84;CDK5;CRACR2A;CXCR4;CYBA;DIAPH1;ERO1A;FLNA;G6PD;GNAI2;GP5;HTT;ITPR2;JAK3;KCNN4;LETM1;LGALS3;LILRA5;LYN;MCOLN2;NOS3;ORAI2;P2RX5;PANX1;PDPK1;PIK3CG;PKD1;PLCG2;PML;PPP3R1;PRKACA;PRKCB;PRNP;PSEN2;PTPN6;SEC61A1;SELENON;SLC3A2;STIM1;STIMATE;THADA;TLR9;TRPM2;TRPV2;TSPO;UBASH3B;UBQLN1;UBR3;VDAC1;VMP1;YWHAE
GOBP_PROTEIN_KINASE_B_SIGNALING	187	0.122995	0.447751	0.709247	1.06328	0.854366	ADAM8;AKT1;CASS4;DAG1;FGFR1;GCNT2;HIP1;LEMD2;MFHAS1;MT3;MTOR;OSM;PHLDA3;PIK3CG;PPARA;PTEN;PTPRJ;RPS6KB1;SETX;SH2B3;STK11;TGFB1;TXN
GOBP_REGULATION_OF_CELL_MORPHOGENESIS	242	0.198347	0.000197606	0.00302393	1.71032	14.5877	ARAP1;ARHGAP35;CAMSAP1;CAPRIN1;CFL1;CORO1C;CUX2;CXCR4;CYFIP1;DAG1;DBN1;DIAPH1;EZR;FBXO31;FGR;GNA12;GNA13;ITGB2;LARP4;LIMD1;LRP8;MACF1;MARK2;MSN;MYH9;MYO9A;NF2;PAFAH1B1;PDZD8;PLAA;PLXNA3;PLXNA4;PLXNC1;PLXND1;PRKDC;RAB21;RASA1;RDX;RHOQ;RNF157;SEMA4D;SLC23A2;SMURF1;SPAG9;STAU2;SYNE3;TBC1D24;WDR1
GOBP_REGULATION_OF_CALCIUM_ION_IMPORT	32	0.125	0.531056	0.756711	1.17429	0.743195	ACE;CASK;LGALS3;TRPV2
GOBP_NEGATIVE_REGULATION_OF_MONONUCLEAR_CELL_MIGRATION	22	0.0909091	0.750738	0.881019	0.942004	0.270072	AKT1;DUSP1
GOBP_REGULATION_OF_NEUROTRANSMITTER_RECEPTOR_ACTIVITY	63	0.111111	0.624724	0.81057	1.00141	0.47111	CAPN1;CCR2;DLGAP4;IFNGR2;MINK1;NETO2;NLGN2
GOBP_RECEPTOR_SIGNALING_PATHWAY_VIA_STAT	173	0.127168	0.386395	0.662194	1.10049	1.04645	BCL3;CCR2;CD300A;CDK5;DOT1L;GADD45A;JAK2;JAK3;LYN;MGAT5;NF2;NOTCH1;OSM;PARP9;PKD1;SH2B3;SOCS1;SOCS3;STAT3;STAT5A;TGFB1;TNFRSF18
GOBP_G_PROTEIN_COUPLED_RECEPTOR_SIGNALING_PATHWAY_COUPLED_TO_CYCLIC_NUCLEOTIDE_SECOND_MESSENGER	56	0.0178571	0.99912	1	0.224602	0.000197754	LPAR3
GOBP_SENSORY_PERCEPTION	995	0.041206	1	1	0.341874	0	ACE;ADCY3;B3GNT2;CCDC50;CCR2;CDC14A;CDK5;CDKN2D;CLN6;CNNM4;CXCR4;DIAPH1;EML2;FABP5;GNB1;GPR171;HSF4;ITGA2;ITPR3;KCNQ1;MBP;MECP2;MYO6;MYO9A;NIPSNAP1;NLGN2;NR2F6;OPA1;PDE4A;PGAP1;PITPNA;POMK;PPT1;RAB3A;RABGGTB;RDH10;ROM1;TRIOBP;TRPV2;UBR3;WDR1
GOBP_BLOOD_VESSEL_MORPHOGENESIS	611	0.144026	0.0267678	0.119931	1.23592	4.47474	ACE;ACTG1;ADAM15;ADAM8;ADIPOR2;ADM2;AGO2;AKT1;ALOX5;ANXA2;ATP2B4;ATP5F1B;BAK1;BAX;BCAS3;BMPR1A;CASP8;CCR2;CEACAM1;CEMIP2;CLDN5;CTSH;CXCR4;CYBB;DAG1;ELK3;EMILIN2;EPN1;ETV2;FBXW7;FLNA;FOXJ2;GADD45A;GLUL;GNA13;GTF2I;HDAC9;HIF1A;HIF1AN;HIPK1;HK2;HMOX1;HSPG2;JMJD6;JUN;JUNB;KLF4;LDLR;LOXL2;LRP1;MECP2;MYH9;NOS3;NOTCH1;NR4A1;PDPK1;PGK1;PIK3CG;PLXND1;PML;POFUT1;PPP1R16B;PPP3R1;PRDM1;PRKCB;RASA1;RBM15;RNF2…
GOBP_REGULATION_OF_LYMPHOCYTE_MIGRATION	67	0.179104	0.090865	0.278111	1.57315	3.773	ABL2;ADAM8;AKT1;CCR2;CD99L2;DOCK8;MSN;NEDD9;OXSR1;STK39;TNFSF14;WNK1
GOBP_APOPTOTIC_CELL_CLEARANCE	47	0.106383	0.664123	0.836173	0.981689	0.401793	FCN1;JMJD6;LRP1;SCARB1;TYROBP
GOBP_POSITIVE_REGULATION_OF_GTPASE_ACTIVITY	270	0.174074	0.00396444	0.0316788	1.49889	8.28946	ABR;AGAP2;AKT2;ARAP1;ARAP2;ARHGAP35;ASAP1;BCAS3;CORO1C;DOCK11;DOCK8;EZH2;GMIP;GPR65;GSK3B;MYO9A;NDEL1;NEDD9;PICALM;PREX1;RAB11FIP2;RALGAPA2;RALGDS;RAP1GAP2;RAP1GDS1;RAPGEF1;RAPGEF6;RCC2;RGS1;SCRIB;SEMA4D;SGSM2;SH3BP1;SIPA1;SIPA1L1;SLC27A4;SOS2;SRGAP2;TBC1D10B;TBC1D14;TBC1D15;TBC1D22A;TBC1D22B;TBC1D2B;TBC1D9B;VAV1;WDR41
GOBP_NEGATIVE_REGULATION_OF_CHEMOTAXIS	62	0.112903	0.607389	0.805773	1.01749	0.507304	DDT;DUSP1;MIF;NOTCH1;PLXNA3;SEMA4B;SEMA4D
GOBP_NEGATIVE_REGULATION_OF_NEURON_DEATH	215	0.2	0.000343322	0.00474056	1.72482	13.7586	ADAM8;ADNP;AGAP2;AKT1;AMBRA1;BAX;BCL2L1;BTG2;CDK5;CSF1;DNAJC5;DTNBP1;EIF4G1;GCLC;GCLM;GPI;GSK3B;HIF1A;HMOX1;HYOU1;INPP5A;JAK2;JUN;KIR3DL2;MAP2K4;MAP3K12;MEAK7;MECP2;MT3;NR4A2;NR4A3;PLXND1;PPARA;PPT1;RASA1;ROCK1;SET;SLC23A2;SNX6;SYNGAP1;TBC1D24;TIGAR;TRAF2
GOBP_REGULATION_OF_LYMPHOCYTE_CHEMOTAXIS	25	0.24	0.0659687	0.224569	2.16442	5.88413	CCR2;NEDD9;OXSR1;STK39;TNFSF14;WNK1
GOBP_POSITIVE_REGULATION_OF_TRANSMEMBRANE_TRANSPORT	231	0.147186	0.101746	0.303593	1.26746	2.8965	ACSL5;ACTN4;AKT1;AKT2;ANK3;ANTKMT;ARPP19;ATP1B3;AZIN1;BAK1;BAX;CCR2;CDK5;CHP1;CRACR2A;FLNA;G6PD;HTT;IFNGR2;KCNN4;KCNQ1;NR4A3;P2RX5;PDPK1;PLCG2;PPP3R1;PTPN11;RHOQ;SLC7A5;STIM1;STIMATE;STK39;TESC;VMP1
GOBP_CELLULAR_HOMEOSTASIS	772	0.154145	0.00124476	0.0130041	1.3282	8.88409	ABCA2;ACE;ADNP;AFG3L2;AMBRA1;AP3D1;ATP13A3;ATP1B3;ATP2A2;ATP2A3;ATP2B4;ATP2C1;ATP5F1B;BAK1;BAP1;BAX;BOLA2;CCDC47;CCR2;CDK5;CFL2;CHP1;CLN6;CYB561;CYBA;DCTN1;DIAPH1;DISC1;ERN1;ERO1A;FBXW7;FLNA;FLVCR1;FOXK1;GCLC;GCLM;GIT1;GLRX3;GP5;GPR68;GSR;HERPUD1;HIF1A;HK1;HK2;HLA-DRB1;HMOX1;HTT;ITPR2;KCNN4;KCNQ1;LARGE1;LETM1;LYN;MAFG;MAPK1;MCL1;MCOLN2;MT2A;MT3;NOS3;NQO1;PCK2;PDPK1;PDZD8;PFKM;PIK3R2;PIM3;PLAA;PLC…
GOBP_RESPONSE_TO_CHEMOKINE	97	0.134021	0.355387	0.629677	1.17496	1.21555	CCR2;CCR4;CXCR4;DOCK8;DUSP1;HIF1A;LYN;OXSR1;PPBP;RBM15;SH2B3;STK39;WNK1
GOBP_NEGATIVE_REGULATION_OF_CELL_CYCLE_G1_S_PHASE_TRANSITION	78	0.24359	0.00147671	0.0147876	2.11537	13.7878	CDK2;CDK2AP2;CDKN1A;CDKN2D;EZH2;FBXO31;GIGYF2;KLF4;MDM2;MUC1;NACC2;PML;PRKDC;PTEN;RB1;RBL1;SLFN11;WAC;WEE1
GOBP_SYNAPTIC_SIGNALING	764	0.115183	0.611121	0.806841	0.980777	0.482994	ABR;ACE;ADNP;AKT1;ATP2A2;BLOC1S6;CASK;CCR2;CDK5;CLSTN3;CNP;CPLX1;CUX2;CYFIP1;DAG1;DBN1;DISC1;DLGAP4;DNAJC5;DTNBP1;EIF4A3;EIF4EBP2;EZH2;FABP5;GIT1;GLUL;GNA15;GNAI2;GNB1;GRK2;GSK3A;GSK3B;HIP1;INSYN2B;ITPR3;JAK2;KCMF1;LPAR3;LRP8;MAPK1;MBP;MECP2;MINK1;MTMR2;MYCBPAP;NCDN;NCSTN;NEFH;NETO2;NLGN2;NQO1;NR4A1;NRGN;P2RX5;PAFAH1B1;PPP3R1;PPT1;PRKACA;PRKCB;PRNP;PRR7;PSMC5;PTEN;RAB3A;RAB5A;RNF19A;RPS6KA1;RPS6K…
GOBP_NEGATIVE_REGULATION_OF_LOCOMOTION	339	0.132743	0.218155	0.468143	1.13899	1.73417	ABHD2;ADAM15;AKT1;AP1AR;ATP2B4;BMPR1A;CD300A;CERS2;CLASP1;CLDN5;CORO1C;CTNNA1;DAG1;DDT;DUSP1;EMILIN2;GADD45A;GNA12;GNA13;HMOX1;KLF4;LRP1;MECP2;MIF;NEDD9;NF2;NOTCH1;PLXNA3;PTEN;PTGER4;PTPRJ;RAP2A;SAP130;SAP30;SEMA4B;SEMA4D;SIN3A;SRF;SRGAP2;STAT3;STK24;TGFB1;TP53INP1;VASH1;VCL
GOBP_POSITIVE_REGULATION_OF_SYNAPTIC_TRANSMISSION_GLUTAMATERGIC	35	0.142857	0.397211	0.666517	1.31432	1.21349	CCR2;DTNBP1;GLUL;NLGN2;TSHZ3
GOBP_SYNAPTIC_TRANSMISSION_GLUTAMATERGIC	111	0.0810811	0.918306	0.969151	0.721269	0.0614699	CCR2;CDK5;CLSTN3;DISC1;DTNBP1;GLUL;NLGN2;SLC1A4;TSHZ3
GOBP_REGULATION_OF_METAL_ION_TRANSPORT	401	0.159601	0.00718373	0.0496146	1.37224	6.77331	ACE;ACTN4;AKT1;ANK3;ATP1B3;ATP2B4;BAK1;BAX;CAB39;CASK;CD63;CD84;CDK5;CHP1;CRACR2A;CXCR4;CYBA;DIAPH1;FLNA;FXYD7;G6PD;GNAI2;GNB2;HTT;JAK3;KCNAB2;KCNIP4;KCNN4;KCNQ1;LGALS3;LILRA5;LYN;NOS3;OXSR1;P2RX5;PDPK1;PIK3CG;PLCG2;PML;PPP3R1;PRKACA;PRNP;PSEN2;PTPN6;SELENON;SIK1;SLMAP;STIM1;STIMATE;STK39;STOM;TESC;THADA;TLR9;TRPV2;TSPO;UBASH3B;UBQLN1;UBR3;VDAC1;VMP1;WNK1;YWHAE;YWHAH
GOBP_REGULATION_OF_MONOATOMIC_ION_TRANSMEMBRANE_TRANSPORT	458	0.135371	0.136401	0.356966	1.15999	2.31088	ACTN4;ANK3;ANTKMT;ATP1B3;ATP2B4;BAK1;BAX;CAB39;CCR2;CD63;CDK5;CHP1;CLIC1;CRACR2A;CYBA;CYBB;DIAPH1;FLNA;FXYD7;G6PD;GNB2;HTT;IFNGR2;KCNA3;KCNAB2;KCNC3;KCNIP4;KCNN4;KCNQ1;LYN;OXSR1;P2RX5;PDPK1;PIK3CG;PLCG2;PML;PPIF;PPP3R1;PRKACA;PRNP;PSEN2;PTPN6;RIPK1;SELENON;SLMAP;STIM1;STIMATE;STK39;STOM;TCAF2;TESC;THADA;TLR9;UBASH3B;UBQLN1;UBR3;VDAC1;VMP1;WNK1;YWHAE;YWHAH;YWHAQ
GOBP_CELL_CYCLE_G1_S_PHASE_TRANSITION	252	0.22619	8.247e-07	3.03741e-05	1.95402	27.3724	ACTB;AKT1;AMBRA1;ANKRD17;ARID1A;ATP2B4;BCAT1;CCND2;CDK2;CDK2AP2;CDK4;CDK5;CDKN1A;CDKN2A;CDKN2D;CUL2;CUL3;CUL4A;DDRGK1;EIF4G1;EZH2;FBXO31;FBXW7;GIGYF2;GPR132;GSPT1;KLF11;KLF4;MDM2;MUC1;NACC2;PHF8;PIM2;PKD1;PLCG2;PML;PRKDC;PSME3;PTEN;PTPN6;RB1;RBBP8;RBL1;RDX;RPS6KB1;RRM1;SLFN11;SMARCA2;SMARCA4;SMARCC1;SMARCD2;SMARCD3;TAF1;TFDP1;USP37;WAC;WEE1
GOBP_RESPONSE_TO_TUMOR_NECROSIS_FACTOR	244	0.143443	0.127379	0.343133	1.23457	2.54395	ACTN4;AIM2;AKT1;CASP8;CD14;CD58;CHUK;CYBA;DHX9;FAS;FOS;HIPK1;JAK2;MAP3K5;MAPK1;MBP;NFKB1;NFKBIA;PCK2;PIAS3;RIPK1;RPS6KB1;SLC22A5;SPPL2A;SYK;TNFAIP3;TNFRSF13C;TNFRSF18;TNFRSF4;TRADD;TRAF2;TRAF5;UBE2K;YTHDC2;ZFP36
GOBP_NEGATIVE_REGULATION_OF_GLIAL_CELL_APOPTOTIC_PROCESS	9	0.222222	0.2877	0.548717	2.23251	2.78135	PRKCD;TRAF2
GOBP_MONOATOMIC_ION_TRANSPORT	1229	0.116355	0.582887	0.7805	0.988896	0.533769	ACE;ACTN4;AFG3L2;AKT1;ANK3;ANTKMT;ANXA2;APOL1;ATP13A3;ATP1B3;ATP2A2;ATP2A3;ATP2B4;ATP2C1;ATP5F1B;ATP5ME;ATP8A1;ATP8B2;BAK1;BAX;CAB39;CALHM2;CASK;CCR2;CD63;CD84;CDK2;CDK5;CHP1;CLCN7;CLIC1;CLTC;CNNM2;CNNM3;CNNM4;COX5A;CRACR2A;CXCR4;CYBA;CYBB;DIAPH1;DMAC2L;ERO1A;FLNA;FLVCR1;FXYD7;G6PD;GNAI2;GNB2;GP5;HTT;IFNGR2;ITPR2;JAK3;KCNA3;KCNAB2;KCNC3;KCNIP4;KCNN4;KCNQ1;LASP1;LETM1;LGALS3;LILRA5;LYN;MCOLN2;MT3;…
GOBP_REGULATION_OF_SIGNALING_RECEPTOR_ACTIVITY	161	0.136646	0.262117	0.520799	1.18297	1.58396	AREG;CAPN1;CCR2;DLGAP4;ESR2;FBXW7;GREM2;HIF1A;IFNGR2;JAK2;MINK1;NCK2;NETO2;NLGN2;PHLDA2;PPARA;PRKCD;SHC1;SNX6;SOCS4;TAF1;ZFYVE28
GOBP_POSITIVE_REGULATION_OF_MONOATOMIC_ION_TRANSPORT	228	0.140351	0.169266	0.402221	1.2088	2.14718	ACTN4;AKT1;ANK3;ANTKMT;ATP1B3;BAK1;BAX;CASK;CCR2;CDK5;CHP1;CRACR2A;FLNA;G6PD;HTT;IFNGR2;JAK3;KCNN4;KCNQ1;LGALS3;LILRA5;P2RX5;PDPK1;PLCG2;PPP3R1;STIM1;STIMATE;STK39;TESC;TRPV2;TSPO;VMP1
GOBP_REGULATION_OF_TRANSPORTER_ACTIVITY	290	0.144828	0.0925776	0.279793	1.24482	2.96232	ACTB;ACTN4;ANK3;ANTKMT;ATP1B3;CAB39;CAPN1;CCR2;CDK5;CHP1;CRACR2A;FXYD7;HTT;IFNGR2;KCNQ1;MINK1;NLGN2;OXSR1;PIM1;PLCG2;PPIF;PPP3R1;PRKACA;PRKCD;PRNP;RIPK1;RXRA;SELENON;SGK1;SLMAP;STIM1;STIMATE;STK39;STOM;TCAF2;TESC;THADA;TLR9;UBQLN1;VMP1;YWHAE;YWHAH
GOBP_EOSINOPHIL_MIGRATION	31	0.129032	0.505135	0.749543	1.21163	0.827458	ADAM8;CD300A;LGALS3;PTGER4
GOBP_NEGATIVE_REGULATION_OF_LYMPHOCYTE_MIGRATION	14	0.0714286	0.827422	0.91827	0.877018	0.166143	AKT1
GOBP_NEURON_APOPTOTIC_PROCESS	252	0.186508	0.000944389	0.0103411	1.60721	11.1942	ADAM8;ADNP;AGAP2;AIFM1;AKT2;AMBRA1;BAX;BCL2L1;BCL2L11;BTG2;CASP7;CASP9;CDK5;DNAJC5;FAS;FBXW7;G6PD;GAPDH;GCLC;GCLM;GPI;GSK3A;HIF1A;HMOX1;HSPA5;HYOU1;ITGAM;JAK2;JUN;MAP2K4;MAP3K12;MCL1;MECP2;MT3;NCSTN;NQO1;NR4A2;PLXND1;PPT1;PRNP;RASA1;RB1;ROCK1;SET;SNX6;SYNGAP1;TYROBP
GOBP_NEURON_DEATH	365	0.213699	1.10195e-07	5.56868e-06	1.84924	29.6268	ADAM8;ADNP;AGAP2;AIFM1;AIMP2;AKT1;AKT2;AMBRA1;BAX;BCL2L1;BCL2L11;BTG2;CAPN2;CASP7;CASP8;CASP9;CDK5;CHP1;CLU;CSF1;CTSZ;DAXX;DDIT4;DNAJC5;DTNBP1;EIF2S1;EIF4G1;FAS;FBXW7;FOS;G6PD;GAPDH;GCLC;GCLM;GPI;GSK3A;GSK3B;HIF1A;HMOX1;HSPA5;HYOU1;INPP5A;ITGAM;ITGB2;JAK2;JUN;KIR3DL2;MAP2K4;MAP3K12;MAP3K5;MCL1;MEAK7;MECP2;MT3;NCSTN;NQO1;NR4A2;NR4A3;PICALM;PLXND1;PPARA;PPT1;PRNP;RAB29;RASA1;RB1;ROCK1;RRAS2;SET;SLC…
GOBP_MONOCYTE_CHEMOTAXIS	68	0.0882353	0.827783	0.91827	0.803998	0.151959	CCR2;DUSP1;LGALS3;LYN;RPS19;S100A12
GOBP_POSITIVE_REGULATION_OF_SYNAPTIC_TRANSMISSION	153	0.0915033	0.875909	0.946169	0.799678	0.105952	CCR2;CLSTN3;DTNBP1;GLUL;GSK3B;ITPR3;MAPK1;MECP2;NCSTN;NLGN2;NRGN;PRNP;TSHZ3;TYROBP
GOBP_NEGATIVE_REGULATION_OF_ENDOTHELIAL_CELL_PROLIFERATION	42	0.047619	0.966073	0.992929	0.498209	0.0171961	ALOX5;VASH1
GOBP_MONOATOMIC_ION_TRANSMEMBRANE_TRANSPORT	1008	0.117063	0.549069	0.771257	0.996047	0.59716	ACTN4;AFG3L2;ANK3;ANTKMT;ANXA2;APOL1;ATP13A3;ATP1B3;ATP2A2;ATP2A3;ATP2B4;ATP2C1;ATP5F1B;ATP5ME;ATP8A1;ATP8B2;BAK1;BAX;CAB39;CALHM2;CCR2;CD63;CDK5;CHP1;CLCN7;CLIC1;CNNM2;CNNM4;COX5A;CRACR2A;CYBA;CYBB;DIAPH1;DMAC2L;ERO1A;FLNA;FXYD7;G6PD;GNB2;GP5;HTT;IFNGR2;ITPR2;KCNA3;KCNAB2;KCNC3;KCNIP4;KCNN4;KCNQ1;LASP1;LETM1;LYN;MCOLN2;NIPA1;NIPAL2;ORAI2;OXSR1;P2RX5;PACC1;PANX1;PDPK1;PIEZO1;PIK3CG;PKD1;PLCG2;PLP…
GOBP_REGULATION_OF_NMDA_RECEPTOR_ACTIVITY	22	0.136364	0.489431	0.7355	1.31937	0.942703	CAPN1;CCR2;IFNGR2
GOBP_ENDOTHELIAL_CELL_APOPTOTIC_PROCESS	55	0.127273	0.475864	0.721745	1.14622	0.851211	CD248;HIPK1;ICAM1;MAP3K5;PDPK1;TNFAIP3;TNIP2
GOBP_REGULATION_OF_NEURON_APOPTOTIC_PROCESS	213	0.187793	0.00190103	0.0180917	1.61898	10.1435	ADAM8;ADNP;AGAP2;AIFM1;AMBRA1;BAX;BCL2L1;BCL2L11;BTG2;CASP9;CDK5;DNAJC5;FBXW7;G6PD;GCLC;GCLM;GPI;GSK3A;HIF1A;HMOX1;HYOU1;ITGAM;JAK2;JUN;MAP2K4;MAP3K12;MCL1;MECP2;MT3;NQO1;NR4A2;PLXND1;PPT1;PRNP;RASA1;ROCK1;SET;SNX6;SYNGAP1;TYROBP
GOBP_REGULATION_OF_MONOATOMIC_ION_TRANSPORT	577	0.129983	0.197017	0.434049	1.11204	1.80648	ACE;ACTN4;AKT1;ANK3;ANTKMT;ATP1B3;ATP2B4;BAK1;BAX;CAB39;CASK;CCR2;CD63;CD84;CDK5;CHP1;CLIC1;CRACR2A;CXCR4;CYBA;CYBB;DIAPH1;FLNA;FXYD7;G6PD;GNAI2;GNB2;HTT;IFNGR2;JAK3;KCNA3;KCNAB2;KCNC3;KCNIP4;KCNN4;KCNQ1;LGALS3;LILRA5;LYN;NOS3;OXSR1;P2RX5;PDPK1;PIK3CG;PLCG2;PML;PPIF;PPP3R1;PRKACA;PRNP;PSEN2;PTPN6;RIPK1;SELENON;SIK1;SLMAP;STIM1;STIMATE;STK39;STOM;TCAF2;TESC;THADA;TLR9;TRPV2;TSPO;UBASH3B;UBQLN1;UBR…
GOBP_MACROPHAGE_CHEMOTAXIS	41	0.146341	0.352748	0.627781	1.32888	1.38469	CKLF;CSF1;DDT;LGALS3;MAPK1;MIF
GOBP_POSITIVE_REGULATION_OF_EPITHELIAL_CELL_APOPTOTIC_PROCESS	34	0.176471	0.205808	0.446773	1.59907	2.52783	BAX;CD248;EIF2S1;GSN;HMOX1;JAK2
GOBP_VASCULAR_ENDOTHELIAL_CELL_PROLIFERATION	26	0.153846	0.368069	0.643973	1.4406	1.43986	FGFR1;PDPK1;SP1;STAT3
GOBP_MACROPHAGE_MIGRATION	59	0.152542	0.256052	0.510493	1.35516	1.84623	CCR2;CD81;CKLF;CSF1;DDT;LGALS3;MAPK1;MCOLN2;MIF
GOBP_REGULATION_OF_TRANS_SYNAPTIC_SIGNALING	469	0.1258	0.316299	0.587954	1.07642	1.23904	ABR;ACE;ADNP;ATP2A2;CASK;CCR2;CDK5;CLSTN3;CPLX1;CUX2;CYFIP1;DBN1;DISC1;DLGAP4;DTNBP1;EIF4A3;EIF4EBP2;FABP5;GIT1;GLUL;GNAI2;GSK3B;HIP1;ITPR3;JAK2;LRP8;MAPK1;MECP2;MTMR2;NCDN;NCSTN;NEFH;NETO2;NLGN2;NRGN;PAFAH1B1;PPP3R1;PRKACA;PRKCB;PRNP;PSMC5;PTEN;RAB3A;RAB5A;RNF19A;RPS6KB1;SIPA1L1;SNX14;SRF;STAU2;SYNGAP1;SYT11;TBC1D24;TRIO;TSHZ3;TYROBP;USP46;YWHAG;YWHAH
GOBP_POSITIVE_REGULATION_OF_CALCIUM_ION_TRANSPORT	128	0.148438	0.172893	0.40985	1.28902	2.26235	BAK1;BAX;CASK;CDK5;CRACR2A;G6PD;HTT;JAK3;LGALS3;LILRA5;P2RX5;PDPK1;PLCG2;PPP3R1;STIM1;STIMATE;TRPV2;TSPO;VMP1
GOBP_REGULATION_OF_MONONUCLEAR_CELL_MIGRATION	120	0.15	0.169391	0.402221	1.30408	2.31545	ABL2;ADAM8;AKT1;CCR2;CD99L2;CSF1;DOCK8;DUSP1;LGALS3;LYN;MAPK1;MSN;NEDD9;OXSR1;SPI1;STK39;TNFSF14;WNK1
GOBP_NEGATIVE_REGULATION_OF_NEURON_APOPTOTIC_PROCESS	152	0.184211	0.0108455	0.0654644	1.59167	7.20074	ADAM8;ADNP;AGAP2;AMBRA1;BAX;BCL2L1;BTG2;DNAJC5;GCLC;GCLM;GPI;HIF1A;HMOX1;HYOU1;JAK2;JUN;MAP2K4;MAP3K12;MECP2;MT3;NR4A2;PLXND1;PPT1;RASA1;ROCK1;SET;SNX6;SYNGAP1
GOBP_SENSORY_PERCEPTION_OF_PAIN	103	0.116505	0.563242	0.7805	1.02411	0.587887	ACE;CCR2;CDK5;CXCR4;FABP5;GPR171;ITGA2;MECP2;NIPSNAP1;NLGN2;NR2F6;POMK
GOBP_POSITIVE_REGULATION_OF_MONOATOMIC_ION_TRANSMEMBRANE_TRANSPORT	172	0.145349	0.157797	0.386721	1.25613	2.31937	ACTN4;ANK3;ANTKMT;ATP1B3;BAK1;BAX;CCR2;CDK5;CHP1;CRACR2A;FLNA;G6PD;HTT;IFNGR2;KCNN4;KCNQ1;P2RX5;PDPK1;PLCG2;PPP3R1;STIM1;STIMATE;STK39;TESC;VMP1
GOBP_REGULATION_OF_CELL_SHAPE	136	0.183824	0.015819	0.0839088	1.59029	6.59422	ARAP1;ARHGAP35;CYFIP1;DAG1;DIAPH1;EZR;FGR;GNA12;GNA13;ITGB2;LIMD1;MARK2;MSN;MYH9;NF2;PLXNA3;PLXNA4;PLXNC1;PLXND1;RASA1;RDX;RHOQ;SEMA4D;SYNE3;WDR1
GOBP_NEGATIVE_REGULATION_OF_LEUKOCYTE_CHEMOTAXIS	20	0.15	0.4251	0.69246	1.44823	1.23886	DDT;DUSP1;MIF
GOBP_GLIAL_CELL_APOPTOTIC_PROCESS	16	0.3125	0.0324809	0.138575	2.83047	9.7003	CASP9;CDK5;PRKCD;RB1;TRAF2
GOBP_CELL_MORPHOGENESIS	927	0.145631	0.00516503	0.038506	1.25319	6.59913	ABI3;ADAM8;ADNP;AFG3L2;ANK3;ARAP1;ARHGAP35;ASXL1;B3GNT2;B4GALT5;BAP1;BCL6;CAMSAP1;CAP1;CAPRIN1;CASP9;CCDC88C;CDC42;CDK5;CERT1;CFL1;CLU;CNP;CORO1C;CUL3;CUX2;CXCR4;CYFIP1;DAG1;DBN1;DBNL;DIAPH1;DIP2B;DISC1;DTNBP1;ECE1;EMB;EP300;EZR;FBXO31;FEZ2;FGR;GAS7;GNA12;GNA13;GSK3B;HPRT1;IFRD1;IQGAP1;ITGB2;LARP4;LIMD1;LIMK1;LPAR3;LRP8;MACF1;MAP2K2;MARK2;MBP;MEGF8;MINK1;MSN;MT3;MYH9;MYO9A;MYO9B;NBEAL2;NCKAP1L;ND…
GOBP_POSITIVE_REGULATION_OF_CALCIUM_ION_IMPORT	15	0.2	0.256524	0.510493	1.91588	2.60661	CASK;LGALS3;TRPV2
GOBP_REGULATION_OF_GTPASE_ACTIVITY	359	0.175487	0.000781815	0.00895721	1.51137	10.8122	ABR;AGAP2;AKT2;ARAP1;ARAP2;ARHGAP35;ASAP1;BCAS3;BCL6;CORO1C;CPEB2;DOCK11;DOCK8;EIF2S1;EZH2;GMIP;GPR65;GSK3B;IQGAP1;IQGAP2;MTOR;MYO9A;NDEL1;NEDD9;PAFAH1B1;PICALM;PLXNA3;PLXNA4;PLXNC1;PLXND1;PREX1;RAB11FIP2;RALGAPA2;RALGDS;RAP1GAP2;RAP1GDS1;RAPGEF1;RAPGEF6;RASA1;RCC2;RDX;RGS1;SCRIB;SEMA4D;SGSM2;SH3BP1;SIPA1;SIPA1L1;SLC27A4;SOS2;SRGAP2;SYNGAP1;TBC1D10B;TBC1D14;TBC1D15;TBC1D22A;TBC1D22B;TBC1D2B;TBC1D…
GOBP_REGULATION_OF_MYELOID_LEUKOCYTE_DIFFERENTIATION	119	0.235294	0.000241505	0.00354628	2.03459	16.9453	ACIN1;CASP8;CEACAM1;CSF1;CTNNBIP1;CUL4A;ESRRA;FBXW7;FOS;GPR68;HLA-DRB1;INPP5D;KLF10;LYN;MTOR;NEDD9;PIAS3;PPARGC1B;RASSF2;RB1;RIPK1;SLC9B2;TESC;TFE3;TGFB1;TMEM64;TYROBP;UBASH3B
GOBP_NEGATIVE_REGULATION_OF_DNA_BINDING_TRANSCRIPTION_FACTOR_ACTIVITY	173	0.236994	8.33346e-06	0.000222647	2.04643	23.9335	AIM2;ANXA4;BCL3;BHLHE40;BTRC;CDKN2A;CHP1;CHUK;CTNNBIP1;EZH2;FLNA;G3BP2;HAVCR2;HDAC4;HIF1AN;HMOX1;IRAK1;IRAK3;KEAP1;KLF4;MAD2L2;NFKBIA;NFKBIB;NFKBIE;NLRC3;NLRP2;PELI1;PIM1;PKD1;PLA2G10;PRNP;RB1;SIK1;SPI1;SUFU;TAF1;TFDP1;TLR9;TNFAIP3;TNFRSF4;TRIM37
GOBP_REGULATION_OF_MACROPHAGE_DIFFERENTIATION	22	0.227273	0.108718	0.304871	2.07505	4.60453	CASP8;CSF1;RB1;RIPK1;TGFB1
GOBP_ENUCLEATE_ERYTHROCYTE_DIFFERENTIATION	10	0.1	0.714867	0.862843	1.21136	0.406604	RB1
GOBP_EMBRYONIC_ORGAN_MORPHOGENESIS	294	0.0748299	0.994301	1	0.644378	0.00368254	ASB2;CHST11;EIF4A3;FLVCR1;HIF1A;HIPK1;KCNQ1;MAPK1;MEGF8;MICAL2;MTHFD1;MTHFD1L;MYO6;NOTCH1;RDH10;SCRIB;SETDB2;SLC39A1;SMAD3;SRF;SUFU;TRIOBP
GOBP_MACROPHAGE_DIFFERENTIATION	55	0.218182	0.0244837	0.114026	1.91444	7.10208	CASP8;CDC42;CSF1;EIF2AK1;GAB3;HLA-DRB1;NRROS;RB1;RIPK1;SOCS1;SPI1;TGFB1
GOBP_REGULATION_OF_B_CELL_DIFFERENTIATION	34	0.264706	0.0146018	0.0791924	2.34008	9.89061	BCL6;HMGB3;IL7;INPP5D;NCKAP1L;PTPN6;SPI1;SYK;TLR9
GOBP_VENTRICULAR_CARDIAC_MUSCLE_TISSUE_DEVELOPMENT	55	0.0727273	0.902006	0.958586	0.686856	0.0708381	BMPR1A;NOTCH1;TGFB1;TGFBR3
GOBP_POSITIVE_REGULATION_OF_MYELOID_CELL_DIFFERENTIATION	100	0.27	2.47425e-05	0.000574009	2.33558	24.7735	ABCB10;ACIN1;ACVR2A;ARNT;BRD1;CASP8;CSF1;CTNNBIP1;FOS;GPR68;HIF1A;HLA-DRB1;INPP5D;KLF10;MAPK11;NCKAP1L;NEDD9;PPARGC1B;PRKDC;RB1;RIPK1;SLC9B2;STAT3;TESC;TGFB1;TMEM64;TYROBP
GOBP_LOCOMOTOR_RHYTHM	15	0.2	0.256524	0.510493	1.91588	2.60661	MTA1;MTOR;PTEN
GOBP_RESPONSE_TO_RADIATION	451	0.146341	0.0372474	0.154759	1.256	4.13246	AEN;AKT1;AKT2;BABAM2;BAK1;BAX;BCL2L1;BCL3;BHLHE40;BLM;CAMKMT;CASP7;CASP9;CCAR2;CCND2;CCR4;CDK5;CDKN1A;CDKN2D;COPS9;CRY1;CUL4A;CYBA;DDB1;EIF2S1;EP300;ERCC3;FOS;GADD45A;GNGT2;HIF1A;HMGCR;HSPA5;IFI16;IKBIP;JUND;MAPK11;MAPK13;MDM2;MECP2;MT-ND3;MTA1;NABP1;NABP2;NPHP4;NR2F6;PCLAF;PITPNM1;PML;POLA1;POLH;PPP1CB;PRDM1;PRKCD;PRKDC;ROM1;RUVBL2;SIK1;STK11;SYNGAP1;TAF1;TIGAR;TNKS1BP1;TP53INP1;TXN;ZBTB1
GOBP_NEURON_FATE_COMMITMENT	68	0.0441176	0.990067	1	0.432371	0.00431631	CDC42;NOTCH1;SUFU
GOBP_MAMMARY_GLAND_EPITHELIAL_CELL_PROLIFERATION	26	0.153846	0.368069	0.643973	1.4406	1.43986	AREG;BAX;BTRC;MAPK1
GOBP_OLFACTORY_LOBE_DEVELOPMENT	37	0.0810811	0.828215	0.91827	0.791025	0.149094	OGDH;SKI;SRF
GOBP_LOCOMOTORY_BEHAVIOR	202	0.0891089	0.921499	0.971261	0.772806	0.0631799	ABCA2;ARCN1;CCND2;CLN6;CNP;GIGYF2;GIT1;HPRT1;MECP2;MTA1;MTOR;NLGN2;NPC1;NR4A2;PAFAH1B1;PPT1;PTEN;UBA6
GOBP_CELLULAR_SENESCENCE	98	0.265306	4.81528e-05	0.000993381	2.2956	22.8208	ABI3;BCL6;BMPR1A;CDK2;CDKN1A;CDKN2A;CGAS;HMGA1;MAP2K3;MAP2K4;MAP3K5;MAPK11;MIF;MNT;NEK6;OPA1;PML;PRKCD;PTEN;RBL1;SMC5;SPI1;SRF;ULK3;VASH1;YBX1
GOBP_POSITIVE_REGULATION_OF_MYELOID_LEUKOCYTE_DIFFERENTIATION	57	0.298246	0.000208338	0.00314389	2.59225	21.9728	ACIN1;CASP8;CSF1;CTNNBIP1;FOS;GPR68;HLA-DRB1;KLF10;NEDD9;PPARGC1B;RB1;RIPK1;SLC9B2;TESC;TGFB1;TMEM64;TYROBP
GOBP_NEGATIVE_REGULATION_OF_B_CELL_DIFFERENTIATION	7	0.285714	0.195636	0.431445	2.82813	4.6141	BCL6;HMGB3
GOBP_POSITIVE_REGULATION_OF_SMOOTH_MUSCLE_CELL_PROLIFERATION	84	0.22619	0.00365055	0.0297846	1.96457	11.0269	AKT1;BMPR1A;CYBA;ERN1;FOXJ2;GNAI2;GNAI3;HMOX1;IRAK1;ITGA2;JAK2;JUN;MAP3K5;MEF2D;MFN2;MYD88;NR4A3;RPS6KB1;TGFB1
GOBP_PHOTOPERIODISM	29	0.241379	0.0474778	0.180999	2.15926	6.58033	BHLHE40;CRY1;MTA1;NR2F6;PML;PPP1CB;SIK1
GOBP_RHYTHMIC_BEHAVIOR	46	0.0869565	0.807388	0.90873	0.820166	0.175475	KCNQ1;MTA1;MTOR;PTEN
GOBP_MAMMARY_GLAND_DEVELOPMENT	135	0.192593	0.00777765	0.0520025	1.66565	8.08924	AKT1;AKT2;AREG;ARHGAP35;BAX;BCL2L11;BTRC;CAPN1;CDO1;CSF1;FASN;HIF1A;HK2;ITGA2;JAK2;MAPK1;NCOR2;NFKB1;NME1;PAM;PML;SCRIB;SLC29A1;STAT5A;USF2;ZBTB7B
GOBP_NEURAL_PRECURSOR_CELL_PROLIFERATION	150	0.0933333	0.85766	0.937114	0.815742	0.125255	ACSL6;AKNA;BTG2;CTNNA1;DBN1;DISC1;GNAI2;HIF1A;LYN;NF2;NOTCH1;PAFAH1B1;RAB10;SMARCD3
GOBP_CARDIAC_CONDUCTION_SYSTEM_DEVELOPMENT	36	0.111111	0.627303	0.81057	1.04539	0.487494	BMPR1A;CDC42;NOTCH1;SMAD1
GOBP_ENTRAINMENT_OF_CIRCADIAN_CLOCK	30	0.233333	0.0558641	0.204021	2.08836	6.02457	BHLHE40;CRY1;MTA1;NR2F6;PML;PPP1CB;SIK1
GOBP_EMBRYONIC_MORPHOGENESIS	608	0.103618	0.880865	0.946484	0.881596	0.111832	ACVR2A;AHDC1;ARHGAP35;ASB2;BAX;BCL2L11;BMPR1A;CHST11;CLASP1;CUL3;DAG1;DUSP1;DUSP2;DUSP5;ECE1;EIF4A3;ETV2;FLVCR1;GNA12;GPI;GREM2;HIF1A;HIPK1;ITGA2;ITGA3;ITGB2;KCNQ1;KLF4;LMBR1;LUZP1;MAPK1;MBP;MEGF8;MICAL2;MTHFD1;MTHFD1L;MTHFR;MYO6;NCOA1;NF2;NOTCH1;NR4A3;OPA1;PRKACA;PRKAR1A;RDH10;ROCK1;SCRIB;SETDB2;SKI;SLC39A1;SMAD1;SMAD3;SOCS3;SRF;SUFU;TGFB1;TRIOBP;VASP;WNK1;YBX1;YTHDF2;ZBTB16
GOBP_REGULATION_OF_CIRCADIAN_RHYTHM	116	0.206897	0.00411108	0.032485	1.79127	9.84136	BHLHE40;BTRC;CCAR2;CRY1;CSNK1D;DDB1;EZH2;FBXW7;GSK3B;KLF10;MAGED1;MTA1;MTOR;NOCT;NR2F6;PML;PPARA;PPP1CB;PRKDC;SIAH2;SIK1;SIN3A;TIMELESS;USP9X
GOBP_REGULATION_OF_MYELOID_CELL_DIFFERENTIATION	196	0.234694	3.20909e-06	0.000101554	2.02662	25.6358	ABCB10;ACIN1;ACVR2A;ARNT;BRD1;CASP8;CEACAM1;CSF1;CTNNBIP1;CUL4A;ESRRA;FBXW7;FOS;GPR171;GPR68;HIF1A;HLA-DRB1;HMGB3;HSPA9;INPP5D;KLF10;LYN;MAPK11;MTOR;NCKAP1L;NEDD9;NFKBIA;PIAS3;PPARGC1B;PRKDC;PURB;RASSF2;RB1;RBM15;RIPK1;SLC9B2;SPI1;STAT3;TESC;TFE3;TGFB1;TMEM64;TYROBP;UBASH3B;ZBTB16;ZFP36
GOBP_REGULATION_OF_TRANSCRIPTION_INVOLVED_IN_G1_S_TRANSITION_OF_MITOTIC_CELL_CYCLE	22	0.181818	0.256539	0.510493	1.69705	2.30879	CDK5;KLF11;RB1;TFDP1
GOBP_CIRCADIAN_RHYTHM	207	0.173913	0.0107993	0.0653066	1.49914	6.78851	BHLHE40;BTRC;CCAR2;CRY1;CSNK1D;DDB1;DYRK1A;EP300;EZH2;FBXW7;GSK3B;HUWE1;JUND;KLF10;KLF9;MAGED1;MTA1;MTOR;MYBBP1A;NFIL3;NOCT;NR2F6;PML;PPARA;PPP1CB;PRKDC;PTEN;RAI1;RELB;SETX;SIAH2;SIK1;SIN3A;SREBF1;TIMELESS;USP9X
GOBP_POSITIVE_REGULATION_OF_BLOOD_PRESSURE	35	0.0857143	0.798174	0.907177	0.835674	0.188385	ACE;CYBA;WNK1
GOBP_MAMMARY_GLAND_EPITHELIAL_CELL_DIFFERENTIATION	18	0.166667	0.35816	0.629677	1.60496	1.64793	AKT1;AKT2;HIF1A
GOBP_EMBRYONIC_ORGAN_DEVELOPMENT	455	0.105495	0.816081	0.914881	0.900729	0.183065	A2M;AKT1;ARNT;ASB2;BIRC6;BMPR1A;CASP8;CDC42;CHST11;ECE1;EIF4A3;EPN1;ERCC3;FLVCR1;HIF1A;HIPK1;JUNB;KCNQ1;MAPK1;MBD2;MEGF8;MICAL2;MTHFD1;MTHFD1L;MYO6;NCOA1;NOTCH1;PBX4;PCDH12;PHLDA2;PKD1;PLXNA4;PRDM1;RAD23B;RDH10;SCRIB;SETDB2;SH2B3;SLC39A1;SMAD3;SOCS3;SRF;SUFU;TFEB;TGFB1;TRA2B;TRIOBP;VASH1
GOBP_RESPONSE_TO_LIGHT_STIMULUS	323	0.145511	0.074529	0.244763	1.24996	3.2456	AKT1;AKT2;BAK1;BAX;BCL3;BHLHE40;CAMKMT;CASP7;CASP9;CCAR2;CDK5;CDKN1A;CDKN2D;COPS9;CRY1;CUL4A;DDB1;EIF2S1;EP300;ERCC3;FOS;GNGT2;HIF1A;HMGCR;JUND;MAPK11;MAPK13;MECP2;MT-ND3;MTA1;NPHP4;NR2F6;PCLAF;PITPNM1;PML;POLA1;POLH;PPP1CB;PRKCD;ROM1;RUVBL2;SIK1;STK11;SYNGAP1;TAF1;TP53INP1;ZBTB1
GOBP_BEHAVIOR	643	0.116641	0.558944	0.7805	0.994596	0.578563	ABCA2;ABL2;ACE;ACVR2A;ADCY3;ADM2;ADNP;AKT1;ARCN1;ATP8A1;ATXN1;ATXN1L;BTG2;CAPN2;CCND2;CDK5;CIC;CLDN5;CLN6;CNP;CPT1A;CUX2;DCTN1;EIF4A3;EIF4EBP2;EIF4G1;EP300;FOS;GIGYF2;GIT1;GPI;GPR171;HIF1A;HMGCR;HPRT1;HTT;ITGA3;ITPR3;KCNQ1;LDLR;MAFG;MAPK1;MBD2;MECP2;MTA1;MTOR;NCSTN;NEDD9;NLGN2;NPC1;NPHP4;NR4A2;NR4A3;NRGN;PAFAH1B1;PICALM;POMK;PPARA;PPP1R9B;PPT1;PRNP;PTEN;RPS6KB1;SGK1;SLC11A2;SLC16A1;SRF;STAT3;SYNG…
GOBP_POSITIVE_REGULATION_OF_MACROPHAGE_DIFFERENTIATION	15	0.333333	0.0246681	0.114026	3.01323	11.1557	CASP8;CSF1;RB1;RIPK1;TGFB1
GOBP_MAMMARY_GLAND_EPITHELIUM_DEVELOPMENT	68	0.161765	0.172679	0.409492	1.42549	2.50362	AKT1;AKT2;AREG;BAX;BTRC;CSF1;HIF1A;JAK2;MAPK1;PML;SCRIB
GOBP_NEGATIVE_REGULATION_OF_B_CELL_ACTIVATION	33	0.333333	0.000971114	0.0105336	2.91992	20.2557	BCL6;CD300A;CTLA4;HMGB3;INPP5D;LYN;MNDA;PKN1;RC3H1;TNFAIP3;TYROBP
GOBP_DIGESTIVE_SYSTEM_DEVELOPMENT	145	0.0689655	0.981417	0.999953	0.610122	0.0114446	HIF1A;KCNQ1;MEGF8;NOTCH1;PKD1;PRDM1;RB1;SLC4A2;SMAD3;TIGAR
GOBP_REGULATION_OF_NEURAL_PRECURSOR_CELL_PROLIFERATION	88	0.102273	0.723898	0.871336	0.909768	0.29395	BTG2;CTNNA1;DISC1;GNAI2;HIF1A;LYN;NF2;NOTCH1;SMARCD3
GOBP_MAMMARY_GLAND_ALVEOLUS_DEVELOPMENT	20	0.1	0.701334	0.86053	1.03401	0.366837	AREG;HIF1A
GOBP_CIRCADIAN_REGULATION_OF_GENE_EXPRESSION	71	0.183099	0.0700498	0.236241	1.60431	4.26514	BHLHE40;CRY1;CSNK1D;HUWE1;MAGED1;MTA1;MYBBP1A;NOCT;PML;PPARA;PPP1CB;RAI1;RELB
GOBP_DIGESTIVE_TRACT_MORPHOGENESIS	50	0.06	0.944404	0.983478	0.587012	0.0335778	HIF1A;NOTCH1;SMAD3
GOBP_RESPONSE_TO_AMPHETAMINE	32	0.1875	0.168508	0.400974	1.69764	3.02311	HDAC9;HPRT1;NR4A1;NR4A2;PPP1R9B;RGS2
GOBP_CELLULAR_RESPONSE_TO_OXIDATIVE_STRESS	277	0.212996	4.1685e-06	0.000124653	1.8391	22.7826	ABCC1;ABCD1;ADNP2;AIFM1;AKT1;ALOX5;ARNT;ATP2A2;CAMKK2;CHUK;CPEB2;DHFR;EIF2S1;ERN1;EZH2;FBXW7;FOS;FUT8;G6PD;GSR;HIF1A;HMOX1;JAK2;JUN;KEAP1;MAP3K5;MAPK1;MAPK13;MAPKAP1;MCL1;MEAK7;MT3;NOS3;NQO1;NR4A2;NR4A3;P4HB;PML;PNPLA8;PPARGC1B;PPIF;PRKCD;PXN;PYCR1;RIPK1;ROMO1;SELENON;SETX;SIN3A;SRXN1;STAU2;STK24;STX2;TBC1D24;TNFAIP3;TP53INP1;TRPM2;TXN;UBQLN1
GOBP_MIDBRAIN_DEVELOPMENT	91	0.175824	0.0656926	0.224567	1.53265	4.17306	ACTB;CDC42;CNP;CSNK1D;G6PD;GLUD1;HSPA5;MAPKAP1;MBP;NR4A2;SEC16A;SMAD1;TAF1;YWHAE;YWHAH;YWHAQ
GOBP_BIOGENIC_AMINE_METABOLIC_PROCESS	98	0.112245	0.615851	0.81057	0.989837	0.479824	AFMID;AZIN1;GDE1;HPRT1;ITGAM;ITGB2;MECP2;MTPN;NR4A2;PAOX;SRM
GOBP_CELLULAR_RESPONSE_TO_EXTRACELLULAR_STIMULUS	259	0.204633	4.00526e-05	0.00085889	1.76535	17.8748	ADNP;AIFM1;AMBRA1;ARHGAP35;ATF3;CDKN1A;CLEC16A;EIF2S1;EIF4G1;FAS;FOS;GCN1;GDAP1;GLUL;HMOX1;HNRNPA1;HSPA5;IFI16;JMY;KLF10;LYN;MAP3K5;MAPK1;MAPKAP1;MIOS;MTMR3;MTOR;MYBBP1A;NCOA1;NR4A2;PIM1;PLEC;PLIN3;PMAIP1;PPARA;PPP1R9B;PRKAG2;RIPOR1;RRAGD;RXRA;SEH1L;SH3GLB1;SIPA1;SLC7A5;SP1;SREBF1;SREBF2;SRF;STK24;TFEB;USF2;VPS41;WIPI1
GOBP_REGULATION_OF_CATECHOLAMINE_METABOLIC_PROCESS	20	0.2	0.203548	0.443493	1.8628	2.9653	HPRT1;ITGAM;ITGB2;NR4A2
GOBP_CELL_PART_MORPHOGENESIS	656	0.147866	0.0107624	0.0651437	1.27037	5.75694	ABI3;ADNP;AFG3L2;ANK3;ARHGAP35;B3GNT2;B4GALT5;BAX;BCL2L1;CAPRIN1;CDC42;CDK5;CERT1;CFL1;CNP;CORO1C;CUX2;CXCR4;CYFIP1;DAG1;DBN1;DBNL;DIP2B;DISC1;DTNBP1;ECE1;EMB;FBXO31;FEZ2;GAS7;GSK3B;HPRT1;IFRD1;IQGAP1;LIMK1;LPAR3;LRP8;MACF1;MAP2K2;MARK2;MBP;MEGF8;MINK1;MT3;MYO9A;MYO9B;NCKAP1L;NDEL1;NEFH;NOTCH1;NR4A2;NRDC;PAFAH1B1;PAK2;PICALM;PLA2G10;PLAA;PLEC;PLXNA3;PLXNA4;PLXNC1;PLXND1;PTEN;PTPN11;RAB10;RAB21;RA…
GOBP_NEURON_MIGRATION	176	0.130682	0.331788	0.6007	1.13017	1.24688	BAX;CCR4;CDK5;CXCR4;DDIT4;DISC1;ELP3;FBXO31;FGFR1;ITGA3;MARK2;NDEL1;NR4A2;PAFAH1B1;PLAA;PLXNA3;SRF;SRGAP2;STAT3;TBC1D24;TRIM46;USP9X;YWHAE
GOBP_AXON_DEVELOPMENT	475	0.149474	0.0208929	0.103654	1.2835	4.96503	ADNP;AFG3L2;ANK3;ARHGAP35;B3GNT2;B4GALT5;CDK5;CERS2;CNP;CTNNA1;CYFIP1;DAG1;DHFR;DIP2B;DISC1;ECE1;EMB;FEZ2;FLNA;GSK3B;IFRD1;JAK2;JUN;KLF4;LIMK1;LPAR3;MACF1;MAP2K2;MAPK8IP3;MARK2;MBP;MEGF8;MT3;NDEL1;NEFH;NOTCH1;NR4A2;NRDC;PAFAH1B1;PAK2;PICALM;PLA2G10;PLXNA3;PLXNA4;PLXNC1;PLXND1;PTEN;PTPN11;RAB10;RAB21;RAB3A;RUFY3;SEMA4B;SEMA4D;SIN3A;SIPA1L1;SMURF1;SRF;STK11;STK24;SYNGAP1;TBC1D24;TRIM46;TRIO;TRPV2;T…
GOBP_CELLULAR_RESPONSE_TO_CHEMICAL_STRESS	336	0.205357	2.6264e-06	8.43422e-05	1.77395	22.7951	ABCC1;ABCD1;ADNP2;AIFM1;AKT1;ALOX5;ARNT;ATP2A2;CAB39;CAMKK2;CHUK;CPEB2;DHFR;EIF2S1;ERN1;EZH2;FAS;FBXW7;FOS;FUT8;G6PD;GSR;HIF1A;HMOX1;JAK2;JUN;KEAP1;LETM1;MAP3K5;MAPK1;MAPK13;MAPKAP1;MCL1;MEAK7;MT3;MTOR;NFAT5;NOS3;NQO1;NR4A2;NR4A3;OXSR1;P4HB;PLEC;PML;PNPLA8;PPARGC1B;PPIF;PRKCD;PXN;PYCR1;RELB;RIPK1;ROMO1;SELENON;SETX;SIN3A;SRXN1;STAU2;STK24;STK39;STX2;TBC1D24;TNFAIP3;TP53INP1;TRPM2;TSPO;TXN;UBQLN1
GOBP_GENERAL_ADAPTATION_SYNDROME	6	0.166667	0.528954	0.75603	1.95721	1.24645	NR4A2
GOBP_REGULATION_OF_RESPIRATORY_GASEOUS_EXCHANGE	24	0.166667	0.311843	0.582494	1.55836	1.81588	MECP2;NLGN2;NR4A2;TSHZ3
GOBP_MULTICELLULAR_ORGANISMAL_RESPONSE_TO_STRESS	91	0.142857	0.272806	0.5381	1.25238	1.62684	AKT1;CAPN2;EIF4G1;LRP11;MECP2;MTOR;NR4A2;PTEN;RPS6KB1;SELENON;TSPO;USP46;VDAC1
GOBP_CENTRAL_NERVOUS_SYSTEM_NEURON_DEVELOPMENT	86	0.174419	0.0772399	0.250273	1.52272	3.89944	ARHGAP35;B4GALT5;BTG2;CDK5;DISC1;GBA2;HPRT1;NDEL1;NR4A2;OGDH;PAFAH1B1;PLXNA3;PLXNA4;PTEN;TAOK1
GOBP_RESPONSE_TO_OXIDATIVE_STRESS	421	0.185273	3.17535e-05	0.000708908	1.59898	16.5615	ABCC1;ABCD1;ADNP2;AIFM1;AKT1;ALOX5;AREG;ARNT;ATP2A2;ATRN;BAK1;CAMKK2;CAPN2;CHUK;CPEB2;DHFR;EIF2S1;ERCC3;ERN1;ERO1A;EZH2;FBXW7;FOS;FUT8;G6PD;GCLC;GCLM;GSR;HIF1A;HMOX1;JAK2;JUN;KEAP1;MAP3K5;MAPK1;MAPK13;MAPKAP1;MCL1;MEAK7;MT-ND3;MT-ND6;MT3;MTF1;NEIL1;NOS3;NQO1;NR4A2;NR4A3;OXSR1;P4HB;PDLIM1;PML;PNPLA8;PPARGC1B;PPIF;PPP1R15B;PRDX4;PRKCD;PRNP;PXN;PYCR1;RIPK1;ROMO1;SELENON;SETX;SIN3A;SLC23A2;SP1;SRXN1;…
GOBP_RESPONSE_TO_AMINE	48	0.229167	0.0216785	0.106417	2.01534	7.72164	HDAC9;HPRT1;HSPA5;ITGA2;JAK2;MYD88;NQO1;NR4A1;NR4A2;PPP1R9B;RGS2
GOBP_POST_EMBRYONIC_DEVELOPMENT	92	0.217391	0.0046995	0.0362556	1.88675	10.1135	AGO2;ARID5B;BAK1;BAX;BCL2L11;CCDC47;CHST11;CSRNP1;GIGYF2;IGF2R;INPPL1;JAK2;KLF4;MECP2;MTOR;NR4A2;PLAGL2;PRDM1;RAB3A;TIPARP
GOBP_DOPAMINERGIC_NEURON_DIFFERENTIATION	42	0.119048	0.561816	0.7805	1.09746	0.632773	CSNK1D;GSK3B;HIF1A;HPRT1;NR4A2
GOBP_REGULATION_OF_AMINE_METABOLIC_PROCESS	33	0.181818	0.186794	0.431445	1.64688	2.76305	ATP2B4;HPRT1;ITGAM;ITGB2;NR4A2;PAOX
GOBP_CENTRAL_NERVOUS_SYSTEM_PROJECTION_NEURON_AXONOGENESIS	29	0.103448	0.68115	0.84067	1.00594	0.386255	NR4A2;PAFAH1B1;PLXNA4
GOBP_CELL_MORPHOGENESIS_INVOLVED_IN_DIFFERENTIATION	624	0.149038	0.0100515	0.0624053	1.28053	5.89049	ABI3;ADNP;AFG3L2;ANK3;ARHGAP35;B3GNT2;B4GALT5;BAP1;CAPRIN1;CASP9;CCDC88C;CDC42;CDK5;CFL1;CNP;CUL3;CUX2;CYFIP1;DAG1;DBN1;DIP2B;DISC1;DTNBP1;ECE1;EMB;EP300;FBXO31;FEZ2;GSK3B;HPRT1;IFRD1;LIMK1;LPAR3;LRP8;MACF1;MAP2K2;MARK2;MBP;MEGF8;MINK1;MT3;MYH9;NBEAL2;NDEL1;NEFH;NOTCH1;NR4A2;NRDC;PAFAH1B1;PAK2;PICALM;PLA2G10;PLXNA3;PLXNA4;PLXNC1;PLXND1;PRKDC;PTEN;PTPN11;PTPN6;RAB10;RAB21;RAB3A;RAP2A;RB1;ROCK1;RUF…
GOBP_DOPAMINE_BIOSYNTHETIC_PROCESS	12	0.0833333	0.778169	0.894072	1.01744	0.255186	NR4A2
GOBP_RESPONSE_TO_CORTICOTROPIN_RELEASING_HORMONE	5	0.6	0.0136145	0.0759224	5.402	23.2103	NR4A1;NR4A2;NR4A3
GOBP_RESPONSE_TO_EXTRACELLULAR_STIMULUS	506	0.195652	2.23639e-07	9.85071e-06	1.6949	25.9544	A2M;ACAT1;ACE;ADNP;AIFM1;AKT1;AMBRA1;ARHGAP35;ATF3;BAX;BCAS3;CDKN1A;CDKN2D;CHSY1;CIDEB;CLEC16A;CPT1A;CYBA;CYBB;EIF2AK1;EIF2S1;EIF4G1;ENSA;F5;FAS;FOS;FOXK1;G6PD;GCLC;GCLM;GCN1;GDAP1;GIPR;GLUL;GNAI2;HLCS;HMOX1;HNRNPA1;HSPA5;IFI16;ITGA2;JMY;KDM4A;KLF10;LARP1;LDLR;LRP11;LYN;MAP3K5;MAPK1;MAPKAP1;MBD2;MEAK7;MIOS;MT3;MTHFR;MTMR3;MTOR;MYBBP1A;NCOA1;NFKBIZ;NOCT;NQO1;NR4A2;PCK2;PIM1;PLEC;PLIN3;PMAIP1;PPARA…
GOBP_AMINE_METABOLIC_PROCESS	117	0.102564	0.738457	0.879661	0.901456	0.273314	AFMID;ATP2B4;AZIN1;GDE1;HPRT1;ITGAM;ITGB2;MECP2;MTPN;NR4A2;PAOX;SRM
GOBP_CATECHOL_CONTAINING_COMPOUND_METABOLIC_PROCESS	55	0.0909091	0.792348	0.906309	0.839847	0.195478	HPRT1;ITGAM;ITGB2;MTPN;NR4A2
GOBP_ADULT_BEHAVIOR	143	0.104895	0.723464	0.871336	0.915249	0.296271	ARCN1;CCND2;CDK5;CNP;GIGYF2;MAFG;MECP2;NCSTN;NLGN2;NPC1;NR4A2;PAFAH1B1;PPARA;PPT1;USP46
GOBP_CATECHOL_CONTAINING_COMPOUND_BIOSYNTHETIC_PROCESS	22	0.0454545	0.936799	0.978685	0.564963	0.0368842	NR4A2
GOBP_RESPIRATORY_GASEOUS_EXCHANGE_BY_RESPIRATORY_SYSTEM	74	0.135135	0.373739	0.649715	1.19584	1.17694	CHST11;FUT8;MECP2;NLGN2;NR4A2;RAB3A;SELENON;TSHZ3;YWHAZ;ZFAND5
GOBP_PHENOL_CONTAINING_COMPOUND_BIOSYNTHETIC_PROCESS	48	0.0625	0.933354	0.977435	0.61128	0.0421604	DDT;NR4A2;ZEB2
GOBP_CELL_MATURATION	184	0.103261	0.764247	0.893902	0.895245	0.240699	ABHD2;B4GALT5;BAP1;BRD1;CBFB;FEM1B;FLVCR1;G6PD;HIF1A;INSL3;MECP2;NR4A2;PDE3A;PLA2G10;PLD6;PRKACA;RB1;ROPN1L;YTHDF2
GOBP_AMINE_BIOSYNTHETIC_PROCESS	41	0.097561	0.728348	0.872012	0.919211	0.291368	AZIN1;NR4A2;PAOX;SRM
GOBP_CENTRAL_NERVOUS_SYSTEM_NEURON_DIFFERENTIATION	177	0.118644	0.522667	0.75603	1.02723	0.66648	ARHGAP35;B4GALT5;BMPR1A;BTG2;CDK5;DISC1;GBA2;GIGYF2;HPRT1;MTPN;NDEL1;NR4A2;OGDH;PAFAH1B1;PLXNA3;PLXNA4;PTEN;SCYL1;SIN3A;SUFU;TAOK1
GOBP_ADULT_LOCOMOTORY_BEHAVIOR	81	0.123457	0.489221	0.7355	1.09275	0.781249	ARCN1;CCND2;CNP;GIGYF2;MECP2;NLGN2;NPC1;NR4A2;PAFAH1B1;PPT1
GOBP_MIDBRAIN_DOPAMINERGIC_NEURON_DIFFERENTIATION	17	0.117647	0.612278	0.806841	1.21145	0.5943	CSNK1D;NR4A2
GOBP_NEURON_MATURATION	46	0.0869565	0.807388	0.90873	0.820166	0.175475	B4GALT5;MECP2;NR4A2;RB1
GOBP_PHENOL_CONTAINING_COMPOUND_METABOLIC_PROCESS	111	0.0720721	0.958438	0.990183	0.645071	0.0273837	DDT;HPRT1;ITGAM;ITGB2;MTPN;NR4A2;TG;ZEB2
GOBP_CENTRAL_NERVOUS_SYSTEM_NEURON_AXONOGENESIS	38	0.184211	0.153644	0.378605	1.65375	3.09767	ARHGAP35;B4GALT5;NDEL1;NR4A2;PAFAH1B1;PLXNA4;PTEN
GOBP_DOPAMINE_METABOLIC_PROCESS	41	0.097561	0.728348	0.872012	0.919211	0.291368	HPRT1;ITGAM;ITGB2;NR4A2
GOBP_INTERLEUKIN_4_PRODUCTION	34	0.205882	0.0980652	0.293925	1.84586	4.28632	CD83;FCER1G;HAVCR2;HLA-DRB1;SASH3;SLC7A5;SYK
GOBP_POSITIVE_REGULATION_OF_INTERLEUKIN_10_PRODUCTION	41	0.243902	0.0183867	0.0941579	2.15031	8.5929	BCL3;CD83;HSPD1;LILRA5;PLCG2;RBM47;SASH3;STAT3;SYK;TLR9
GOBP_NEGATIVE_REGULATION_OF_INTERLEUKIN_4_PRODUCTION	7	0.142857	0.584507	0.7805	1.69616	0.910816	CD83
GOBP_INTERLEUKIN_10_PRODUCTION	61	0.229508	0.0102151	0.0631808	2.0052	9.19159	BCL3;CD83;HLA-DRB1;HSPD1;JAK3;LILRA5;PLCG2;RBM47;SASH3;STAT3;SYK;TLR9;TRIB2;TYROBP
GOBP_NEGATIVE_REGULATION_OF_CYTOKINE_PRODUCTION	283	0.19788	6.53472e-05	0.00124926	1.70666	16.4451	ABCD1;AKAP8;ANXA4;ASB1;BCL3;BCL6;CD83;CD84;CEACAM1;CSK;ELF4;EZH2;EZR;FURIN;GIT1;HAVCR2;HDAC9;HLA-DRB1;HMOX1;ILRUN;INPP5D;IRAK3;JAK3;KLF4;LAG3;LILRA5;MAPKBP1;NCKAP1L;NFKB1;NLRC3;NPLOC4;OTUD5;OTUD7B;PLA2G10;PML;PPARA;PRNP;PTGER4;PTPN22;PTPN6;REL;RELB;RPS6KA4;SERPINB1;SLC11A1;SRGN;SYT11;TBX21;TGFB1;TLR9;TNFAIP3;TRIB2;TSPO;TYROBP;UFD1;ZFP36
GOBP_CELLULAR_RESPONSE_TO_VIRUS	77	0.155844	0.191961	0.431445	1.36947	2.26026	ADAR;BAX;CHUK;GBF1;HIF1A;IFNGR1;IFNGR2;JAK2;LGALS8;MAPK11;NFKB1;SMAD3
GOBP_GLIAL_CELL_ACTIVATION	51	0.27451	0.00180479	0.0173788	2.39576	15.1347	CLU;CST7;IFNGR1;IFNGR2;ITGAM;ITGB2;JAK2;JUN;LDLR;LRP1;MT1X;SYT11;TLR9;TYROBP
GOBP_MACROPHAGE_ACTIVATION	104	0.298077	6.39432e-07	2.46654e-05	2.5768	36.7521	CD84;CLU;CRTC3;CST7;HAVCR2;HSPD1;IFNGR1;IFNGR2;ITGAM;ITGB2;JAK2;JMJD6;JUN;JUND;LDLR;MFHAS1;MIF;MYO18A;PLA2G10;PLCG2;SBNO2;SLC11A1;STK39;SYK;SYT11;TICAM1;TLR1;TLR9;TMEM229B;TNIP2;TYROBP
GOBP_LEUKOCYTE_ACTIVATION_INVOLVED_IN_INFLAMMATORY_RESPONSE	47	0.276596	0.00241264	0.0214571	2.41782	14.5723	CLU;CST7;IFNGR1;IFNGR2;ITGAM;ITGB2;JAK2;JUN;LDLR;MYD88;SYT11;TLR9;TYROBP
GOBP_MYELOID_LEUKOCYTE_ACTIVATION	236	0.237288	1.96038e-07	8.93685e-06	2.05071	31.6731	BATF;C12ORF4;CCR2;CD300A;CD84;CLU;CRTC3;CSF1;CST7;DOCK2;FCER1G;FGR;GAB2;HAVCR2;HMOX1;HSPD1;IFNGR1;IFNGR2;ITGAM;ITGB2;JAK2;JMJD6;JUN;JUND;LDLR;LYN;MFHAS1;MIF;MYD88;MYO18A;NR4A3;PDPK1;PIK3CG;PLA2G10;PLCG2;PLSCR1;PREX1;PRKCD;PTPN6;RELB;S100A12;SBNO2;SLC11A1;SNX4;SNX6;SPI1;STK39;SYK;SYT11;TICAM1;TLR1;TLR9;TMEM229B;TNIP2;TYROBP;UNC13D
GOBP_NEUROINFLAMMATORY_RESPONSE	69	0.217391	0.0132587	0.0759224	1.8968	8.20006	CLU;CST7;IFNGR1;IFNGR2;ITGAM;ITGB2;JAK2;JUN;LDLR;LRP1;MT1X;PLCG2;SYT11;TLR9;TYROBP
GOBP_LYMPHOCYTE_COSTIMULATION	46	0.282609	0.00195277	0.01853	2.46994	15.4087	AKT1;CD81;CSK;ICOS;LGALS1;LYN;MAP3K8;PTPN11;PTPN6;TNFRSF13C;TNFSF14;VAV1;YES1
GOBP_ENDODERM_FORMATION	57	0.0701754	0.916379	0.968684	0.662899	0.0578878	DUSP1;DUSP2;DUSP5;ITGB2
GOBP_PROTEIN_DEPHOSPHORYLATION	250	0.268	5.35238e-11	6.97843e-09	2.32249	54.929	AMBRA1;ARPP19;BTRC;CD300A;CDC14A;CTDP1;DUSP1;DUSP2;DUSP5;DUSP6;ENSA;GNA12;GNAI2;GSK3B;HTT;JAK2;LGALS3;MASTL;MFHAS1;MGAT5;MTMR2;MTMR3;MTMR6;MTOR;NCKAP1L;PHPT1;PPM1A;PPM1L;PPP1CB;PPP1R15A;PPP1R15B;PPP1R16B;PPP1R9B;PPP2R2A;PPP2R5A;PPP2R5D;PPP3R1;PPP4R1;PPP5C;PPP6R1;PPP6R2;PPP6R3;PRKCD;PTBP1;PTEN;PTPN1;PTPN11;PTPN13;PTPN18;PTPN22;PTPN6;PTPN7;PTPN9;PTPRE;PTPRJ;RNGTT;ROCK1;SBF1;SPPL3;SSH1;SSH2;SSH3;STK…
GOBP_ENDODERM_DEVELOPMENT	83	0.0843373	0.87219	0.94292	0.76079	0.104037	BMPR1A;DUSP1;DUSP2;DUSP5;ITGB2;NOTCH1;SMAD3
GOBP_GASTRULATION	191	0.13089	0.319533	0.593627	1.13041	1.28968	ACVR2A;AHDC1;BMPR1A;CLASP1;CUL3;DAG1;DUSP1;DUSP2;DUSP5;ETV2;GPI;ITGA2;ITGA3;ITGB2;KLF4;MBP;MEGF8;NF2;NR4A3;PRKACA;PRKAR1A;SMAD1;SMAD3;SRF;WNK1
GOBP_FORMATION_OF_PRIMARY_GERM_LAYER	123	0.138211	0.279441	0.548717	1.20293	1.53369	AHDC1;BMPR1A;DUSP1;DUSP2;DUSP5;ETV2;GPI;ITGA2;ITGA3;ITGB2;KLF4;NF2;PRKACA;PRKAR1A;SMAD1;SMAD3;SRF
GOBP_REGULATION_OF_CELL_GROWTH	415	0.2	8.3139e-07	3.04485e-05	1.72971	24.2162	ADAM15;ADNP;ADNP2;AKT1;ATAD3A;BAP1;BCL6;CCAR2;CDA;CDC42;CDK5;CDKN1A;CDKN2A;CDKN2D;CEACAM1;CLSTN3;CSNK2A1;CTDP1;CXCR4;CYBA;CYFIP1;DDX49;DIP2B;DISC1;EIF4G1;EIF4G2;ENO1;ESR2;G6PD;GSK3A;GSK3B;IFRD1;IGFBP4;LAMTOR2;LIMK1;LPAR3;LTBP4;MACF1;MAD2L2;MAPKAP1;MEGF8;MT3;MTOR;MTPN;PAFAH1B1;PLAA;PLXNA3;PLXNA4;PML;PPARA;PPP1R9B;PPT1;PTCH2;PTPRJ;RAB21;RB1;RGS2;RNF157;RPS6KA1;RPS6KA3;RUFY3;S100A8;S100A9;SEMA4B;SEM…
GOBP_ENDODERMAL_CELL_DIFFERENTIATION	48	0.0208333	0.997592	1	0.261755	0.000630949	ITGB2
GOBP_ENDOCRINE_HORMONE_SECRETION	56	0.125	0.495535	0.743303	1.12588	0.790497	CRY1;KCNQ1;PTPN11;RAB11FIP1;RAB11FIP5;TMF1;TSPO
GOBP_MALE_SEX_DIFFERENTIATION	167	0.107784	0.69328	0.853379	0.935939	0.342854	ACE;ACVR2A;ADAM15;ARID5B;ASB1;BAX;BCL2L1;BCL2L11;BMPR1A;CTNNA1;DHX37;EIF2S2;INSL3;LHFPL2;PRDX4;TLR9;TMF1;TNFSF10
GOBP_NEGATIVE_REGULATION_OF_HORMONE_SECRETION	65	0.138462	0.357277	0.629677	1.23065	1.26664	CRY1;MIDN;OSM;PIM3;PTPN11;RAB11FIP1;RAB11FIP5;SREBF1;TSPO
GOBP_RESPONSE_TO_ALCOHOL	248	0.221774	2.43074e-06	7.923e-05	1.91514	24.7576	A2M;ABCA2;ACACA;ACE;ADAM15;ADCY3;AIFM1;AKAP8;AKT1;BAK1;BCL2L1;BLM;CASP8;CD14;CDA;CDK4;CDO1;CLDN5;CPT1A;CTNNA1;CYBA;CYBB;DAG1;EIF4G1;FOS;G6PD;GNB1;GRAMD1B;ITPR2;KLF9;LARP1;LRP8;MAP4K1;MYD88;NQO1;PMVK;PPARA;PPP1R9B;PTGER2;PTGER4;RGS19;RGS2;RPS6KB1;S100A8;SGK1;SLC23A2;SREBF1;STK39;TBXAS1;TGFB1;TGFBR3;TP53INP1;TSPO;TUFM;USP46
GOBP_POSITIVE_REGULATION_OF_EXTRINSIC_APOPTOTIC_SIGNALING_PATHWAY_IN_ABSENCE_OF_LIGAND	10	0.2	0.333568	0.6007	2.01979	2.21755	CTNNA1;WWOX
GOBP_ROOF_OF_MOUTH_DEVELOPMENT	91	0.0879121	0.855348	0.935887	0.786861	0.122944	ARID5B;BMPR1A;CLDN5;CSRNP1;MMP25;SKI;TGFBR3;TIPARP
GOBP_POSITIVE_REGULATION_OF_EXTRINSIC_APOPTOTIC_SIGNALING_PATHWAY	50	0.24	0.0117475	0.0696197	2.10451	9.35271	ATF3;CTNNA1;PAK2;PEA15;PMAIP1;PML;PTEN;RIPK1;TNFSF10;TNFSF12;TRAF2;WWOX
GOBP_LIPID_EXPORT_FROM_CELL	47	0.148936	0.315446	0.586536	1.33981	1.54582	CRY1;KCNQ1;MIF;PLA2G10;PTPN11;TMF1;TSPO
GOBP_SUBPALLIUM_DEVELOPMENT	27	0.0740741	0.844386	0.928857	0.770538	0.130333	HPRT1;OGDH
GOBP_AGING	169	0.159763	0.0620394	0.21616	1.38001	3.83642	ACE;BAK1;CANX;CARM1;CASP9;CNP;CTNNA1;DAG1;EIF2S1;FOS;GCLC;GCLM;GNA12;GNA13;GSK3A;IRAK1;JUND;LOXL2;MBD2;MBP;NQO1;PPP1R9B;RPS6KB1;SIN3A;SREBF1;TFRC;TSPO
GOBP_REGULATION_OF_REPRODUCTIVE_PROCESS	206	0.0825243	0.960149	0.99148	0.716421	0.0291347	AGO2;BAX;BCL2L1;DDB1;DHX37;DUSP1;INTS13;LHFPL2;MYH9;NOTCH1;PDE3A;PLA2G10;PRDX4;STK11;YTHDC2;YTHDF2;YTHDF3
GOBP_CELL_GROWTH	487	0.186858	5.07405e-06	0.000144444	1.61523	19.6919	ADAM15;ADNP;ADNP2;AKAP13;AKT1;ATAD3A;BAP1;BCL6;CCAR2;CDA;CDC42;CDK5;CDKN1A;CDKN2A;CDKN2D;CEACAM1;CLSTN3;CSNK2A1;CTDP1;CXCR4;CYBA;CYFIP1;DDX49;DIP2B;DISC1;EIF4G1;EIF4G2;ENO1;ESR2;G6PD;GSK3A;GSK3B;IFRD1;IGFBP4;IQGAP1;KMT2D;LAMTOR2;LIMK1;LPAR3;LTBP4;MACF1;MAD2L2;MAP2K4;MAPKAP1;MEGF8;MEX3C;MT3;MTOR;MTPN;NDEL1;PAFAH1B1;PLAA;PLXNA3;PLXNA4;PML;PPARA;PPP1R9B;PPT1;PTCH2;PTPRJ;RAB21;RB1;RGS2;RNF157;RPS6KA1…
GOBP_SKIN_EPIDERMIS_DEVELOPMENT	121	0.0826446	0.916921	0.969099	0.731523	0.0634482	EDA;ELOVL1;KLF4;NFKBIZ;NOTCH1;PLA2G10;PLEC;TRADD;UGCG;ZDHHC21
GOBP_NEGATIVE_REGULATION_OF_TYPE_II_INTERFERON_PRODUCTION	41	0.0731707	0.876916	0.946459	0.714639	0.0938638	HAVCR2;HLA-DRB1;PRNP
GOBP_LUTEINIZATION	12	0.0833333	0.778169	0.894072	1.01744	0.255186	A2M
GOBP_NEGATIVE_REGULATION_OF_SECRETION	165	0.151515	0.11289	0.312412	1.30972	2.85694	ACE;CCR2;CD300A;CD84;CEACAM1;CRY1;GNAI2;HMGCR;HMOX1;MIDN;NCKAP1L;NOTCH1;OSM;PIM3;PTPN11;RAB11FIP1;RAB11FIP5;RHBDF2;SPI1;SREBF1;STK39;SYT11;TSPO;WDR41;WNK1
GOBP_STRIATUM_DEVELOPMENT	21	0.0952381	0.726983	0.871336	0.985868	0.314347	HPRT1;OGDH
GOBP_RESPONSE_TO_GONADOTROPIN	30	0.166667	0.275504	0.542274	1.53016	1.97261	GCLC;GCLM;ITGA3;NOTCH1;TGFBR3
GOBP_STEROID_HORMONE_SECRETION	27	0.148148	0.396138	0.666433	1.38815	1.28541	CRY1;KCNQ1;PTPN11;TSPO
GOBP_HEMOGLOBIN_METABOLIC_PROCESS	18	0.222222	0.154369	0.378605	2.06439	3.85712	ABCB10;EIF2AK1;HIF1A;KLF4
GOBP_REGULATION_OF_TRANSCRIPTION_BY_RNA_POLYMERASE_III	30	0.266667	0.0199231	0.0999834	2.36782	9.27207	BAZ1B;BRF1;DDX21;ELL;MTOR;MYBBP1A;POLR3G;SMARCA5
GOBP_GONADOTROPIN_SECRETION	17	0.0588235	0.881585	0.946484	0.726563	0.0915718	TMF1
GOBP_RESPONSE_TO_ANGIOTENSIN	31	0.193548	0.151018	0.376516	1.75162	3.31119	CYBA;CYBB;NFKB1;PRKCD;RAP1GDS1;ROCK1
GOBP_ENDOCRINE_PROCESS	93	0.139785	0.299687	0.564153	1.22547	1.47671	ACE;CRY1;CTSZ;CYBA;ECE1;KCNQ1;NDST2;NOS3;PTPN11;RAB11FIP1;RAB11FIP5;TMF1;TSPO
GOBP_REGULATION_OF_COLLAGEN_METABOLIC_PROCESS	40	0.1	0.709929	0.862843	0.941955	0.322705	CST3;ITGA2;NOTCH1;TGFB1
GOBP_SENSORY_SYSTEM_DEVELOPMENT	395	0.0911392	0.963257	0.992488	0.779056	0.0291642	ARHGAP35;ATP2B4;BAK1;BAX;DTNBP1;GNB1;HIF1A;HIPK1;HSF4;ITGAM;JMJD6;JUN;KLF4;LIMK2;LPCAT1;MAF;MFN2;NF2;NOTCH1;NPHP4;PBX4;PLAAT3;PRDM1;RCN1;RDH10;ROM1;SDK2;SKI;SMAD3;SMARCA4;SMARCD3;SRF;STAT3;STAU2;TMEM135;XRN2
GOBP_CELLULAR_RESPONSE_TO_GONADOTROPIN_STIMULUS	20	0.15	0.4251	0.69246	1.44823	1.23886	GCLC;GCLM;NOTCH1
GOBP_CARDIAC_FIBROBLAST_CELL_DIFFERENTIATION	4	0.25	0.394584	0.665535	2.82736	2.62923	TGFBR3
GOBP_RESPONSE_TO_STEROL	30	0.2	0.134391	0.352554	1.80914	3.63095	ABCA2;DAG1;GRAMD1B;LRP8;PMVK;TGFB1
GOBP_POSITIVE_REGULATION_OF_ERYTHROCYTE_DIFFERENTIATION	32	0.3125	0.00282734	0.0241566	2.74701	16.1206	ABCB10;ACVR2A;ARNT;BRD1;HIF1A;INPP5D;MAPK11;NCKAP1L;PRKDC;STAT3
GOBP_REGULATION_OF_ENDOCRINE_PROCESS	39	0.0769231	0.854336	0.935094	0.750898	0.118214	CRY1;PTPN11;TSPO
GOBP_FOREBRAIN_GENERATION_OF_NEURONS	52	0.0576923	0.953731	0.988296	0.564594	0.0267469	DISC1;OGDH;PLXNA3
GOBP_MESODERM_DEVELOPMENT	133	0.12782	0.400061	0.670954	1.11226	1.01898	ACVR2A;AHDC1;BMPR1A;DLL3;ETV2;GPI;IKZF1;ITGA2;ITGA3;JAK2;KLF4;NF2;PRKACA;PRKAR1A;SMAD1;SMAD3;SRF
GOBP_HORMONE_TRANSPORT	318	0.141509	0.111418	0.308685	1.21538	2.66711	ACSL4;ALOX5;CPLX1;CPT1A;CRY1;EIPR1;ENSA;GIPR;GLUD1;GLUL;GPR68;HIF1A;HLA-DRB1;JAK2;KCNQ1;LTBP4;LYN;MIDN;NLGN2;OSM;PCK2;PFKFB2;PFKM;PIM3;PRKACA;PRKAR1A;PRKCB;PTPN11;RAB11FIP1;RAB11FIP2;RAB11FIP5;RAB3A;SIDT2;SLC16A1;SLC25A22;SLC3A2;SLC7A5;SLC9B2;SLCO4A1;SNX4;SNX6;SREBF1;TMF1;TRPM2;TSPO
GOBP_NEGATIVE_REGULATION_OF_MYELOID_LEUKOCYTE_DIFFERENTIATION	50	0.16	0.231649	0.484789	1.42863	2.08942	CEACAM1;CUL4A;FBXW7;GPR68;INPP5D;LYN;PIAS3;UBASH3B
GOBP_RESPONSE_TO_XENOBIOTIC_STIMULUS	426	0.124413	0.358811	0.63048	1.06503	1.09161	ABCA2;ABCC1;ACE;AGPAT2;AIM2;BAK1;CCNT1;CD69;CDK4;CPT1A;CTPS1;CXCR4;CYBA;CYBB;DUSP6;EFTUD2;FOS;GCLC;GCLM;GNA12;HMOX1;HSPA5;ITGA2;ITGA3;JUN;KCNQ1;LRP8;LYN;MTHFR;NCKAP1L;NFKBIZ;NPC1;NQO1;OXSR1;PAM;PDE3A;PDE4A;PFAS;PPP1R9B;PRNP;RAP2A;RB1;RNF149;RPS6KB1;S100A12;SLC29A1;SREBF1;TENT4A;TFRC;TIGAR;TSPO;VAV1;VAV3
GOBP_OVULATION	21	0.0952381	0.726983	0.871336	0.985868	0.314347	NOS3;RGS2
GOBP_CELLULAR_RESPONSE_TO_ALCOHOL	93	0.268817	5.2744e-05	0.00105796	2.32668	22.918	ACACA;ACE;ADAM15;ADCY3;AIFM1;AKAP8;AKT1;BLM;CDK4;CTNNA1;CYBB;DAG1;FOS;GNB1;GRAMD1B;ITPR2;KLF9;LARP1;LRP8;MAP4K1;PTGER2;PTGER4;SGK1;SLC23A2;TP53INP1
GOBP_COLLAGEN_METABOLIC_PROCESS	101	0.0792079	0.920336	0.970349	0.708981	0.0588573	ADAM15;CST3;FURIN;HIF1A;ITGA2;MMP25;NOTCH1;TGFB1
GOBP_POSITIVE_REGULATION_OF_APOPTOTIC_SIGNALING_PATHWAY	132	0.204545	0.00288804	0.0246428	1.76867	10.3417	ATF3;BAX;BCL2L11;CTNNA1;CTSH;FAS;FBXW7;JAK2;MAGED1;MCL1;NACC2;NCK2;PAK2;PEA15;PLAGL2;PMAIP1;PML;PRKCD;PTEN;RIPK1;S100A8;S100A9;TNFSF10;TNFSF12;TRAF2;TRAF7;WWOX
GOBP_REGULATION_OF_GROWTH	606	0.183168	1.30995e-06	4.61597e-05	1.58644	21.4891	ADAM15;ADNP;ADNP2;AFG3L2;AKT1;ATAD3A;ATRN;BAP1;BCL2L1;BCL2L11;BCL6;BMPR1A;CCAR2;CDA;CDC42;CDK4;CDK5;CDKN1A;CDKN2A;CDKN2D;CEACAM1;CLSTN3;CSF1;CSNK2A1;CTDP1;CXCR4;CYBA;CYFIP1;DCAF1;DDX49;DIP2B;DISC1;DUSP6;EIF4G1;EIF4G2;ENO1;ESR2;EZR;FLVCR1;G6PD;GSK3A;GSK3B;HIF1A;IFRD1;IGFBP4;IL7;LAMTOR2;LIMK1;LPAR3;LTBP4;MACF1;MAD2L2;MAPK11;MAPKAP1;MEGF8;MT1E;MT1X;MT2A;MT3;MTOR;MTPN;NOTCH1;PAFAH1B1;PIM1;PLAA;PLXNA3…
GOBP_HEMATOPOIETIC_PROGENITOR_CELL_DIFFERENTIATION	132	0.166667	0.0589471	0.20738	1.444	4.08812	ACE;ADAR;BATF;CEBPD;HSPA9;LYN;NOTCH1;OSM;PLEK;PRKDC;PTPN6;RBM47;SETD1A;SH2B3;SIN3A;SOS2;SPI1;SRF;TGFB1;YTHDF2;ZBTB1;ZFP36
GOBP_RESPONSE_TO_FOLLICLE_STIMULATING_HORMONE	18	0.222222	0.154369	0.378605	2.06439	3.85712	GCLC;GCLM;NOTCH1;TGFBR3
GOBP_NEGATIVE_REGULATION_OF_MYELOID_CELL_DIFFERENTIATION	80	0.1875	0.0455833	0.175937	1.63671	5.0545	CEACAM1;CUL4A;FBXW7;GPR171;GPR68;HMGB3;HSPA9;INPP5D;LYN;NFKBIA;PIAS3;RBM15;UBASH3B;ZBTB16;ZFP36
GOBP_SIGNAL_TRANSDUCTION_IN_ABSENCE_OF_LIGAND	65	0.246154	0.00301939	0.0255629	2.14383	12.44	AKT1;BAK1;BAX;BCL2L1;BCL2L11;CTNNA1;FAS;FGFR1;GSK3A;GSK3B;IL7;MCL1;MKNK2;MOAP1;RIPK1;WWOX
GOBP_RESPONSE_TO_CHOLESTEROL	25	0.24	0.0659687	0.224569	2.16442	5.88413	ABCA2;DAG1;GRAMD1B;LRP8;PMVK;TGFB1
GOBP_FOREBRAIN_NEURON_DIFFERENTIATION	43	0.0697674	0.89633	0.953677	0.681713	0.0746109	DISC1;OGDH;PLXNA3
GOBP_COLLAGEN_BIOSYNTHETIC_PROCESS	45	0.0666667	0.912944	0.966935	0.651683	0.0593557	ITGA2;NOTCH1;TGFB1
GOBP_CELLULAR_RESPONSE_TO_FOLLICLE_STIMULATING_HORMONE_STIMULUS	12	0.25	0.1604	0.387707	2.37605	4.34837	GCLC;GCLM;NOTCH1
GOBP_HEMOGLOBIN_BIOSYNTHETIC_PROCESS	14	0.285714	0.0733095	0.241244	2.63441	6.88387	ABCB10;EIF2AK1;HIF1A;KLF4
GOBP_REGULATION_OF_HORMONE_SECRETION	250	0.144	0.11885	0.32513	1.2391	2.63916	ACSL4;ALOX5;CPT1A;CRY1;EIPR1;ENSA;GIPR;GLUD1;GLUL;GPR68;HIF1A;HLA-DRB1;JAK2;MIDN;NLGN2;OSM;PCK2;PFKFB2;PFKM;PIM3;PRKACA;PRKAR1A;PRKCB;PTPN11;RAB11FIP1;RAB11FIP5;SIDT2;SLC16A1;SLC25A22;SLC9B2;SNX4;SNX6;SREBF1;TMF1;TRPM2;TSPO
GOBP_POSITIVE_REGULATION_OF_TRANSCRIPTION_BY_RNA_POLYMERASE_III	18	0.388889	0.00306474	0.0258461	3.44504	19.9392	BAZ1B;BRF1;DDX21;ELL;MTOR;MYBBP1A;SMARCA5
GOBP_CELLULAR_RESPONSE_TO_CHOLESTEROL	15	0.2	0.256524	0.510493	1.91588	2.60661	DAG1;GRAMD1B;LRP8
GOBP_POSITIVE_REGULATION_OF_REPRODUCTIVE_PROCESS	87	0.0804598	0.900437	0.957578	0.725865	0.0761248	AGO2;BAX;DHX37;LHFPL2;PDE3A;PLA2G10;YTHDC2
GOBP_MULTICELLULAR_ORGANISM_AGING	26	0.0769231	0.828682	0.91827	0.799655	0.15027	GNA12;GNA13
GOBP_NEGATIVE_REGULATION_OF_GROWTH	245	0.171429	0.00808685	0.0535754	1.47636	7.1124	ADAM15;BCL6;CCAR2;CDA;CDK5;CDKN1A;CDKN2A;CDKN2D;CTDP1;DIP2B;ENO1;ESR2;G6PD;GSK3A;HIF1A;IFRD1;MAPK11;MT1E;MT1X;MT2A;MT3;PLXNA3;PML;PPARA;PPP1R9B;PPT1;PTEN;PTPRJ;RAI1;RB1;RGS2;SEMA4B;SEMA4D;SERTAD3;SIPA1;SMAD3;SMARCA2;SMARCA4;SPAG9;STK11;TGFB1;TRIM46
GOBP_POSITIVE_REGULATION_OF_HORMONE_SECRETION	138	0.137681	0.270203	0.533612	1.19535	1.56422	ACSL4;GIPR;GLUD1;GLUL;GPR68;HIF1A;HLA-DRB1;JAK2;NLGN2;PCK2;PFKFB2;PFKM;PRKACA;PRKAR1A;PRKCB;PTPN11;SNX4;TMF1;TRPM2
GOBP_MESODERM_MORPHOGENESIS	73	0.178082	0.0837005	0.262077	1.5605	3.87084	AHDC1;BMPR1A;ETV2;GPI;ITGA2;ITGA3;KLF4;NF2;PRKACA;PRKAR1A;SMAD1;SMAD3;SRF
GOBP_CARDIAC_CELL_DEVELOPMENT	83	0.168675	0.106101	0.304871	1.47525	3.30953	AKAP13;ASB2;BMPR1A;CTDP1;G6PD;GSK3A;MAP2K4;MTOR;NOTCH1;PLEC;PPARA;RGS2;SRF;TGFBR3
GOBP_REGULATION_OF_ERYTHROCYTE_DIFFERENTIATION	45	0.311111	0.000459669	0.0058527	2.7125	20.8455	ABCB10;ACVR2A;ARNT;BRD1;HIF1A;HSPA9;INPP5D;LYN;MAPK11;NCKAP1L;PRKDC;SPI1;STAT3;ZFP36
GOBP_REGULATION_OF_SYSTEM_PROCESS	569	0.115993	0.576829	0.7805	0.989749	0.544568	ACE;ADM2;ATP2A2;ATP2A3;ATP2B4;CRY1;CST7;CTDP1;CUX2;CYBA;DAG1;DLGAP4;ECE1;EIF4A3;ENO1;FABP5;FBXO32;FLNA;G6PD;GLRX3;GNAI2;GPR171;GRK2;GSK3A;HDAC4;ITGA2;JAK2;KCNQ1;LPCAT3;LPIN1;MDM2;MECP2;MTMR2;MTPN;NETO2;NLGN2;NOS3;NOTCH1;NR4A1;NR4A3;NRDC;PIK3CG;PPARA;PRKACA;PTEN;PTPN11;RGS2;ROCK1;RPS6KB1;SELENON;SETD3;SGK1;SLC22A5;SLC25A12;SMAD3;SREBF1;SRF;STK39;TBC1D24;TBXAS1;TSHZ3;TSPO;TYMP;WNK1;YWHAE;ZDHHC21
GOBP_CELLULAR_RESPONSE_TO_STEROL	20	0.15	0.4251	0.69246	1.44823	1.23886	DAG1;GRAMD1B;LRP8
GOBP_NEGATIVE_REGULATION_OF_CELL_GROWTH	188	0.18617	0.00405689	0.0321347	1.60588	8.84414	ADAM15;BCL6;CCAR2;CDA;CDK5;CDKN1A;CDKN2A;CDKN2D;CTDP1;DIP2B;ENO1;ESR2;G6PD;GSK3A;IFRD1;MT3;PLXNA3;PML;PPARA;PPP1R9B;PPT1;PTPRJ;RB1;RGS2;SEMA4B;SEMA4D;SERTAD3;SIPA1;SMAD3;SMARCA2;SMARCA4;SPAG9;STK11;TGFB1;TRIM46
GOBP_TRANSCRIPTION_BY_RNA_POLYMERASE_III	54	0.240741	0.00868819	0.0565817	2.10653	9.99717	BAZ1B;BRF1;DDX21;ELL;GTF3C1;GTF3C4;MTOR;MYBBP1A;POLR2L;POLR3D;POLR3G;SMARCA5;SNAPC2
GOBP_MOLTING_CYCLE	115	0.0521739	0.994951	1	0.475706	0.00240814	EDA;NOTCH1;PLA2G10;PTCH2;TRADD;ZDHHC21
GOBP_ACTIVIN_RECEPTOR_SIGNALING_PATHWAY	45	0.0666667	0.912944	0.966935	0.651683	0.0593557	ACVR2A;SKI;SMAD3
GOBP_MESODERMAL_CELL_DIFFERENTIATION	32	0.1875	0.168508	0.400974	1.69764	3.02311	BMPR1A;ETV2;ITGA2;ITGA3;KLF4;SMAD1
GOBP_REGULATION_OF_EXTRINSIC_APOPTOTIC_SIGNALING_PATHWAY_IN_ABSENCE_OF_LIGAND	44	0.181818	0.140331	0.364468	1.62175	3.18471	AKT1;BCL2L1;CTNNA1;FGFR1;IL7;MCL1;RIPK1;WWOX
GOBP_MOLTING_CYCLE_PROCESS	94	0.0531915	0.989657	1	0.492279	0.00511836	EDA;NOTCH1;PLA2G10;TRADD;ZDHHC21
GOBP_EYELID_DEVELOPMENT_IN_CAMERA_TYPE_EYE	14	0.142857	0.504253	0.749543	1.46232	1.00121	JUN;SRF
GOBP_POSITIVE_REGULATION_OF_COLLAGEN_METABOLIC_PROCESS	27	0.0740741	0.844386	0.928857	0.770538	0.130333	ITGA2;TGFB1
GOBP_NEGATIVE_REGULATION_OF_STEM_CELL_DIFFERENTIATION	27	0.259259	0.0332258	0.140831	2.31653	7.88646	EZH2;GSK3B;HSPA9;NOTCH1;STAT3;YTHDF2;ZFP36
GOBP_HAIR_CELL_DIFFERENTIATION	52	0.134615	0.415852	0.69246	1.2119	1.06335	ERCC3;KCNQ1;MYO6;NOTCH1;PAFAH1B1;SCRIB;TRIOBP
GOBP_NEGATIVE_REGULATION_OF_CELL_SUBSTRATE_ADHESION	60	0.233333	0.00880225	0.0567575	2.03844	9.64743	ACTN4;ADAM15;AP1AR;BCAS3;BCL6;CASK;CDKN2A;CORO1C;GCNT2;NF2;NOTCH1;PTEN;RASA1;RCC2
GOBP_REGULATION_OF_DEVELOPMENT_HETEROCHRONIC	12	0.0833333	0.778169	0.894072	1.01744	0.255186	NOTCH1
GOBP_ENDOTHELIUM_DEVELOPMENT	131	0.152672	0.136217	0.35688	1.32458	2.64056	ADD1;CEACAM1;CLDN5;CXCR4;ETV2;EZR;FASN;FOXJ2;ICAM1;MSN;MYD88;NOTCH1;PPP1R16B;RAB1B;RAPGEF1;RAPGEF6;RDX;ROCK1;VCL;ZDHHC21
GOBP_DISTAL_TUBULE_DEVELOPMENT	12	0.166667	0.422152	0.69246	1.69646	1.46301	NOTCH1;PKD1
GOBP_LOOP_OF_HENLE_DEVELOPMENT	12	0.0833333	0.778169	0.894072	1.01744	0.255186	PKD1
GOBP_POSITIVE_REGULATION_OF_CARDIAC_EPITHELIAL_TO_MESENCHYMAL_TRANSITION	9	0.111111	0.676737	0.836173	1.33894	0.522819	NOTCH1
GOBP_NEGATIVE_REGULATION_OF_NEURON_DIFFERENTIATION	72	0.0555556	0.97644	0.997522	0.525352	0.0125256	DTX1;GSK3B;NOTCH1;SPAG9
GOBP_REGULATION_OF_EMBRYONIC_DEVELOPMENT	93	0.16129	0.128949	0.346505	1.40822	2.88452	B4GALT5;BAG6;CFL1;CLASP1;DAG1;INO80D;KAT2B;NOCT;NOTCH1;PAFAH1B1;PHLDA2;RUVBL1;RUVBL2;TADA3;TRIP12
GOBP_T_CELL_MEDIATED_IMMUNITY	125	0.176	0.035168	0.147161	1.52507	5.10537	ARID5A;CCR2;CD55;CD81;CEACAM1;CTSH;FUT7;HLA-DRA;HLA-DRB1;HPRT1;HSPD1;IL18R1;MYO1G;NCKAP1L;NFKBIZ;PRF1;RAB27A;SASH3;TBX21;TRAF2;UNC93B1;ZBTB1
GOBP_AORTIC_VALVE_MORPHOGENESIS	38	0.131579	0.469879	0.713687	1.21172	0.915188	NOS3;NOTCH1;RB1;ROCK1;TGFB1
GOBP_INHIBITION_OF_NEUROEPITHELIAL_CELL_DIFFERENTIATION	5	0.2	0.465977	0.709247	2.31318	1.76639	NOTCH1
GOBP_OUTFLOW_TRACT_MORPHOGENESIS	81	0.0987654	0.753382	0.883804	0.883852	0.250291	BMPR1A;CDC42;CLDN5;HIF1A;JUN;NOTCH1;PLXND1;TGFBR3
GOBP_CELL_SUBSTRATE_ADHESION	353	0.150142	0.0382855	0.157267	1.28975	4.20806	ACTG1;ACTN4;ADAM15;AP1AR;BCAS3;BCL2L11;BCL6;CASK;CASS4;CD63;CDC42;CDK5;CDKN2A;CLASP1;CORO1C;CSF1;DAG1;DISC1;EDA;FERMT3;FLNA;GCNT2;GSK3B;ITGA2;ITGA3;ITGAL;ITGAM;ITGB2;JAK2;MACF1;MINK1;MYO1G;NEDD9;NF2;NOTCH1;P4HB;PARVG;PKD1;PLEKHA2;PREX1;PTEN;PTPRJ;PXN;RASA1;RCC2;ROCK1;SMAD3;SRF;SRGAP2;TLN1;TRIOBP;UNC13D;VCL
GOBP_CARDIAC_RIGHT_VENTRICLE_MORPHOGENESIS	21	0.142857	0.457673	0.709247	1.3808	1.07924	BMPR1A;NOTCH1;SMARCD3
GOBP_CARDIAC_VENTRICLE_DEVELOPMENT	125	0.128	0.403038	0.675253	1.11552	1.0137	AP2B1;BMPR1A;FGFRL1;GSK3A;HIF1A;LUZP1;MDM2;NOS3;NOTCH1;NSD2;PRDM1;RBM15;SMARCD3;SUFU;TGFB1;TGFBR3
GOBP_CELL_FATE_DETERMINATION	44	0.113636	0.60464	0.80444	1.04803	0.527286	CDC42;IFRD1;KLF4;MCL1;PTCH2
GOBP_LYMPHOCYTE_MEDIATED_IMMUNITY	298	0.181208	0.000840755	0.0094498	1.56098	11.0536	AP1G1;ARID5A;BATF;BCL3;BCL6;C1S;CCR2;CD55;CD81;CEACAM1;CLU;CTSH;FCER1G;FUT7;HAVCR2;HLA-DMA;HLA-DPA1;HLA-DQB1;HLA-DRA;HLA-DRB1;HLA-DRB5;HPRT1;HSPD1;IL18R1;IL21R;IL2RB;INPP5D;LAG3;MAD2L2;MYD88;MYO1G;NCKAP1L;NCR3;NFKBIZ;NKG7;NSD2;PRF1;PRKCD;PTPN6;RAB27A;RNF19B;SASH3;SHLD2;SLAMF6;SLC15A4;SUPT6H;TBX21;TFRC;TGFB1;TRAF2;UNC13D;UNC93B1;VAV1;ZBTB1
GOBP_MAINTENANCE_OF_CELL_NUMBER	180	0.15	0.112433	0.311363	1.29519	2.83052	ACTB;ARID1A;BMPR1A;BRD9;CNOT1;CUL4A;ELAVL1;EZH2;FUT10;GNL3;KLF10;KLF4;LOXL2;NOTCH1;SAP130;SAP30;SELENON;SIN3A;SKI;SMARCA2;SMARCA4;SMARCC1;SMC5;SPI1;STAT3;TAF5L;WDR43
GOBP_REGULATION_OF_CARDIAC_EPITHELIAL_TO_MESENCHYMAL_TRANSITION	12	0.166667	0.422152	0.69246	1.69646	1.46301	NOTCH1;TGFB1
GOBP_NEGATIVE_REGULATION_OF_ENDOTHELIAL_CELL_DIFFERENTIATION	9	0.111111	0.676737	0.836173	1.33894	0.522819	FOXJ2
GOBP_POSITIVE_REGULATION_OF_NOTCH_SIGNALING_PATHWAY	46	0.0869565	0.807388	0.90873	0.820166	0.175475	NOS3;NOTCH1;STAT3;TSPAN5
GOBP_GLOMERULAR_EPITHELIAL_CELL_DEVELOPMENT	13	0.153846	0.464134	0.709247	1.57071	1.20565	ASXL1;IQGAP1
GOBP_BLOOD_VESSEL_REMODELING	45	0.222222	0.0339667	0.14332	1.96088	6.63241	ACE;BAK1;BAX;CCR2;CEACAM1;CST3;FLNA;MDM2;NOS3;TGFB1
GOBP_EPITHELIAL_CELL_DEVELOPMENT	213	0.15493	0.0612672	0.213812	1.33512	3.72835	ADD1;AKT1;ASXL1;CCDC88C;CLDN5;CXCR4;EZR;FASN;FEM1B;FOSL2;GSK3A;GSK3B;HIF1A;ICAM1;IQGAP1;MSN;MYD88;NOTCH1;PDPK1;PLEC;PPP1R16B;PRDM1;RAB1B;RAPGEF1;RAPGEF6;RDX;RHEB;ROCK1;SIDT2;SIPA1;TIGAR;VCL;ZDHHC21
GOBP_NEURONAL_STEM_CELL_POPULATION_MAINTENANCE	23	0.0869565	0.772689	0.894072	0.901874	0.232574	FUT10;NOTCH1
GOBP_PULMONARY_VALVE_MORPHOGENESIS	19	0.105263	0.673711	0.836173	1.08709	0.429352	NOS3;NOTCH1
GOBP_STEM_CELL_DEVELOPMENT	89	0.134831	0.356255	0.629677	1.18514	1.2232	BMPR1A;CDC42;CORO1C;FAM172A;HIF1A;KBTBD8;MAPK1;MSI2;RDH10;SEMA4B;SEMA4D;TCOF1
GOBP_PULMONARY_VALVE_DEVELOPMENT	23	0.0869565	0.772689	0.894072	0.901874	0.232574	NOS3;NOTCH1
GOBP_NEURAL_CREST_CELL_DIFFERENTIATION	96	0.125	0.461044	0.709247	1.09879	0.85075	BMPR1A;CDC42;CORO1C;FAM172A;HIF1A;KBTBD8;MAPK1;OTUD5;RDH10;SEMA4B;SEMA4D;TCOF1
GOBP_ARTERY_DEVELOPMENT	100	0.1	0.755539	0.885856	0.885313	0.248175	AP2B1;BMPR1A;LDLR;LRP1;LUZP1;NOTCH1;PLXND1;PRDM1;SRF;SUFU
GOBP_REGULATION_OF_ENDOTHELIAL_CELL_DIFFERENTIATION	37	0.243243	0.0251002	0.114106	2.15255	7.93189	ADD1;CEACAM1;CLDN5;ETV2;FOXJ2;NOTCH1;ROCK1;VCL;ZDHHC21
GOBP_REGULATION_OF_CELL_MATRIX_ADHESION	121	0.198347	0.00711651	0.0493538	1.71712	8.49175	ACTG1;ADAM15;BCAS3;BCL6;CASK;CDKN2A;CLASP1;CORO1C;CSF1;DAG1;DISC1;GSK3B;MACF1;MINK1;NF2;PLEKHA2;PTEN;PTPRJ;RASA1;RCC2;ROCK1;SMAD3;TLN1;VCL
GOBP_AORTA_MORPHOGENESIS	33	0.121212	0.556286	0.778037	1.13918	0.668099	BMPR1A;LRP1;NOTCH1;SRF
GOBP_MORPHOGENESIS_OF_AN_EPITHELIAL_SHEET	60	0.216667	0.0208164	0.10351	1.89705	7.34541	ARHGAP35;CARMIL2;CEACAM1;CLASP1;DAG1;FLNA;LCP1;MEGF8;MTOR;NOTCH1;PTEN;RHOC;SRF
GOBP_CELL_DIFFERENTIATION_INVOLVED_IN_KIDNEY_DEVELOPMENT	58	0.0689655	0.922833	0.972196	0.651535	0.0523226	AMER1;ASXL1;IQGAP1;NOTCH1
GOBP_SENSORY_ORGAN_MORPHOGENESIS	269	0.063197	0.999111	1	0.547199	0.000486868	BAK1;BAX;HIF1A;HIPK1;KCNQ1;MAPK1;MFN2;MYO6;NOTCH1;PRDM1;ROM1;SCRIB;SDK2;SKI;STAT3;STAU2;TRIOBP
GOBP_CELL_MATRIX_ADHESION	235	0.157447	0.0407823	0.161715	1.35575	4.33773	ACTG1;ADAM15;BCAS3;BCL2L11;BCL6;CASK;CD63;CDK5;CDKN2A;CLASP1;CORO1C;CSF1;DAG1;DISC1;EDA;FERMT3;GSK3B;ITGA2;ITGA3;ITGAL;ITGAM;ITGB2;MACF1;MINK1;NF2;PARVG;PKD1;PLEKHA2;PTEN;PTPRJ;RASA1;RCC2;ROCK1;SMAD3;SRF;TLN1;VCL
GOBP_INNER_EAR_AUDITORY_RECEPTOR_CELL_DIFFERENTIATION	44	0.136364	0.418835	0.69246	1.2391	1.07837	KCNQ1;MYO6;NOTCH1;PAFAH1B1;SCRIB;TRIOBP
GOBP_TISSUE_REMODELING	168	0.178571	0.0131846	0.0759224	1.5417	6.67358	ACE;ADAM8;BAK1;BAX;CAPN1;CCR2;CEACAM1;CSK;CST3;FLNA;HIF1A;IL7;INPP5D;MDM2;NCDN;NFKB1;NOS3;PPARGC1B;RAB3D;RASSF2;ROCK1;SLC4A2;SNX10;SYK;TFRC;TGFB1;TMEM64;TNFAIP3;TPP1;UBASH3B
GOBP_LEUKOCYTE_MEDIATED_IMMUNITY	401	0.204489	3.74649e-07	1.5656e-05	1.76907	26.1775	ACE;AP1G1;ARID5A;BATF;BCL3;BCL6;C12ORF4;C1S;CCR2;CD300A;CD55;CD81;CD84;CEACAM1;CLU;CTSH;DDX21;FCER1G;FGR;FUT7;GAB2;HAVCR2;HLA-DMA;HLA-DPA1;HLA-DQB1;HLA-DRA;HLA-DRB1;HLA-DRB5;HMOX1;HPRT1;HSPD1;ICAM1;IL18R1;IL21R;IL2RB;INPP5D;ITGAM;ITGB2;JAK3;LAG3;LYN;MAD2L2;MAVS;MYD88;MYO1G;NCKAP1L;NCR3;NDST2;NFKBIZ;NKG7;NR4A3;NSD2;PDPK1;PIK3CG;PLCG2;PRF1;PRKCD;PTPN6;RAB27A;RNF19B;SASH3;SHLD2;SLAMF6;SLC15A4;SNX4;S…
GOBP_EPITHELIAL_CELL_DIFFERENTIATION_INVOLVED_IN_KIDNEY_DEVELOPMENT	48	0.0625	0.933354	0.977435	0.61128	0.0421604	ASXL1;IQGAP1;NOTCH1
GOBP_GLOMERULAR_EPITHELIUM_DEVELOPMENT	26	0.0769231	0.828682	0.91827	0.799655	0.15027	ASXL1;IQGAP1
GOBP_NOTCH_SIGNALING_INVOLVED_IN_HEART_DEVELOPMENT	11	0.0909091	0.748501	0.879661	1.10597	0.320381	NOTCH1
GOBP_NEGATIVE_REGULATION_OF_CELL_MATRIX_ADHESION	36	0.277778	0.00718456	0.0496146	2.44548	12.0705	ADAM15;BCAS3;BCL6;CASK;CDKN2A;CORO1C;NF2;PTEN;RASA1;RCC2
GOBP_ARTERY_MORPHOGENESIS	71	0.084507	0.857316	0.937114	0.770148	0.118563	BMPR1A;LDLR;LRP1;NOTCH1;PRDM1;SRF
GOBP_STEM_CELL_DIFFERENTIATION	246	0.138211	0.184066	0.430522	1.18943	2.01306	A2M;ACE;BATF;BMPR1A;CDC42;CHD4;CORO1C;EZH2;FAM172A;GATAD2A;GATAD2B;GSK3B;HIF1A;HSPA9;KBTBD8;MAPK1;MSI2;MTA1;MTA2;MTCH2;NOTCH1;OSM;OTUD5;PRKDC;RDH10;SEMA4B;SEMA4D;SETD1A;SH2B3;SRF;STAT3;TCOF1;YTHDF2;ZFP36
GOBP_REGULATION_OF_STEM_CELL_DIFFERENTIATION	79	0.21519	0.00967178	0.0608177	1.87283	8.68721	BMPR1A;CHD4;EZH2;GATAD2A;GATAD2B;GSK3B;HSPA9;MTA1;MTA2;MTCH2;NOTCH1;OSM;PRKDC;SETD1A;STAT3;YTHDF2;ZFP36
GOBP_GLOMERULAR_EPITHELIAL_CELL_DIFFERENTIATION	23	0.0869565	0.772689	0.894072	0.901874	0.232574	ASXL1;IQGAP1
GOBP_CARDIAC_VENTRICLE_MORPHOGENESIS	72	0.0972222	0.759774	0.890376	0.876704	0.240861	BMPR1A;GSK3A;HIF1A;NOTCH1;SMARCD3;TGFB1;TGFBR3
GOBP_CAMERA_TYPE_EYE_MORPHOGENESIS	127	0.0866142	0.895844	0.953677	0.763583	0.0839859	BAK1;BAX;HIF1A;HIPK1;MFN2;NOTCH1;PRDM1;ROM1;SDK2;SKI;STAT3
GOBP_NEGATIVE_REGULATION_OF_EPITHELIAL_CELL_DIFFERENTIATION	48	0.0625	0.933354	0.977435	0.61128	0.0421604	EZH2;FOXJ2;NOTCH1
GOBP_EYE_MORPHOGENESIS	157	0.0764331	0.96574	0.992929	0.671162	0.0233969	BAK1;BAX;HIF1A;HIPK1;MFN2;NOTCH1;PRDM1;ROM1;SDK2;SKI;STAT3;STAU2
GOBP_MYOBLAST_DIFFERENTIATION	109	0.165138	0.0873453	0.271533	1.43587	3.5005	ACTB;ARID1A;HIF1AN;IFRD1;LGALS1;MAP3K5;NOTCH1;NRAS;PLEC;RB1;SMARCA2;SMARCA4;SMARCC1;SMARCD2;SMARCD3;SRF;TGFB1;TNFSF14
GOBP_REGULATION_OF_NOTCH_SIGNALING_PATHWAY	94	0.148936	0.214249	0.460953	1.30281	2.00713	AKT1;BCL6;DLK2;DTX1;FBXW7;HIF1AN;NFKBIA;NOS3;NOTCH1;POFUT1;SREBF2;STAT3;TSPAN5;YTHDF2
GOBP_MECHANORECEPTOR_DIFFERENTIATION	67	0.0895522	0.816913	0.915464	0.81595	0.165003	KCNQ1;MYO6;NOTCH1;PAFAH1B1;SCRIB;TRIOBP
GOBP_CARDIAC_NEURAL_CREST_CELL_DEVELOPMENT_INVOLVED_IN_OUTFLOW_TRACT_MORPHOGENESIS	13	0.0769231	0.804339	0.907177	0.942029	0.205113	CDC42
GOBP_AORTA_DEVELOPMENT	59	0.135593	0.394087	0.665535	1.21199	1.12859	AP2B1;BMPR1A;LRP1;NOTCH1;PLXND1;PRDM1;SRF;SUFU
GOBP_CARDIAC_SEPTUM_DEVELOPMENT	106	0.122642	0.484352	0.732256	1.07518	0.779446	AP2B1;BMPR1A;FGFRL1;LUZP1;MDM2;NOS3;NOTCH1;NSD2;PLXND1;PRDM1;RBM15;SUFU;TGFBR3
GOBP_CARDIAC_NEURAL_CREST_CELL_DIFFERENTIATION_INVOLVED_IN_HEART_DEVELOPMENT	16	0.125	0.578386	0.7805	1.28494	0.703521	CDC42;MAPK1
GOBP_REGULATION_OF_CELL_SUBSTRATE_ADHESION	216	0.175926	0.00748384	0.0506091	1.51616	7.42164	ACTG1;ACTN4;ADAM15;AP1AR;BCAS3;BCL6;CASK;CASS4;CDC42;CDKN2A;CLASP1;CORO1C;CSF1;DAG1;DISC1;FLNA;GCNT2;GSK3B;ITGA3;JAK2;MACF1;MINK1;NEDD9;NF2;NOTCH1;P4HB;PLEKHA2;PREX1;PTEN;PTPRJ;RASA1;RCC2;ROCK1;SMAD3;TLN1;TRIOBP;UNC13D;VCL
GOBP_CARDIAC_SEPTUM_MORPHOGENESIS	71	0.112676	0.609311	0.806841	1.00797	0.499376	BMPR1A;FGFRL1;MDM2;NOS3;NOTCH1;NSD2;RBM15;TGFBR3
GOBP_ACUTE_INFLAMMATORY_RESPONSE	113	0.106195	0.693531	0.853526	0.933413	0.341591	A2M;ADAM8;CTNNBIP1;EIF2AK1;F12;FUT7;OSM;PIK3CG;PLSCR1;S100A8;SERPINA1;TFRC
GOBP_BROWN_FAT_CELL_DIFFERENTIATION	53	0.0943396	0.764458	0.893902	0.871331	0.234029	ERO1A;PIM1;RGS2;TFE3;ZBTB7B
GOBP_POSITIVE_REGULATION_OF_TRANSCRIPTION_FROM_RNA_POLYMERASE_II_PROMOTER_IN_RESPONSE_TO_STRESS	18	0.222222	0.154369	0.378605	2.06439	3.85712	ATF3;HIF1A;HSPA5;MUC1
GOBP_INTEGRATED_STRESS_RESPONSE_SIGNALING	41	0.341463	0.000153007	0.00246284	2.97454	26.1314	BATF;CEBPD;EIF2AK1;EIF2S1;FOS;HSPA5;JUN;JUNB;MAF;NCK2;PPP1R15A;PPP1R15B;PTPN1;TMEM33
GOBP_TEMPERATURE_HOMEOSTASIS	179	0.156425	0.0722353	0.241244	1.35042	3.54866	ACADVL;ADIPOR2;CCR2;CXCR4;DYNC1H1;ELOVL6;FABP5;IL18R1;JAK2;LPIN1;MFN2;NOTCH1;NRDC;PCTP;PPARGC1B;PWWP2B;RB1;RHEB;SCD;SLC25A44;STAT3;STK11;SYK;TFE3;TLE3;TRPM2;TRPV2;ZBTB7B
GOBP_REGULATION_OF_DNA_TEMPLATED_TRANSCRIPTION_IN_RESPONSE_TO_STRESS	44	0.272727	0.00397018	0.0316788	2.38899	13.2086	ARNT;ATF3;HIF1A;HIF1AN;HMOX1;HSPA5;JUN;MUC1;NCK2;RPS6KA1;RPS6KA3;SIN3A
GOBP_EMBRYONIC_PLACENTA_DEVELOPMENT	90	0.166667	0.104804	0.304871	1.45513	3.28227	AKT1;ARNT;BIRC6;CASP8;HIF1A;JUNB;MAPK1;NCOA1;PCDH12;PHLDA2;PKD1;PRDM1;SOCS3;TFEB;VASH1
GOBP_ACUTE_PHASE_RESPONSE	48	0.0833333	0.833271	0.922101	0.786266	0.143412	A2M;PLSCR1;SERPINA1;TFRC
GOBP_INTRINSIC_APOPTOTIC_SIGNALING_PATHWAY_IN_RESPONSE_TO_ENDOPLASMIC_RETICULUM_STRESS	63	0.349206	1.43168e-06	4.93815e-05	3.02353	40.6866	AIFM1;ATP2A3;BAG6;BAK1;BAX;BCL2L1;BCL2L11;ERN1;ERO1A;HERPUD1;HYOU1;MAP3K5;NCK2;OPA1;PMAIP1;PML;PPP1R15A;PTPN1;SYVN1;TNFRSF10B;TRAF2;TRIB3
GOBP_PHOSPHATE_ION_TRANSPORT	27	0.037037	0.966274	0.992929	0.462127	0.0158544	SLC20A1
GOBP_ADAPTIVE_THERMOGENESIS	161	0.161491	0.0594375	0.20888	1.39567	3.93974	ADIPOR2;CCR2;CXCR4;DYNC1H1;ELOVL6;FABP5;IL18R1;JAK2;LPIN1;MFN2;NOTCH1;NRDC;PCTP;PPARGC1B;PWWP2B;RB1;RHEB;SCD;SLC25A44;STK11;SYK;TFE3;THADA;TLE3;TRPV2;ZBTB7B
GOBP_LIVER_REGENERATION	30	0.133333	0.478594	0.72456	1.25142	0.922173	CPT1A;EZH2;HMOX1;SLC7A5
GOBP_MEMORY	124	0.129032	0.390192	0.665535	1.12454	1.05832	ADNP;ATXN1;ATXN1L;CCND2;CIC;CUX2;EIF4EBP2;ITGA3;ITPR3;LDLR;MECP2;PRNP;RPS6KB1;SGK1;SRF;SYT11
GOBP_MYELOID_CELL_DEVELOPMENT	84	0.333333	1.69666e-07	7.84434e-06	2.88239	44.9348	ABCB10;ANXA2;BAP1;BCL6;BRD1;EP300;FBXW7;FLI1;FLNA;FLVCR1;G6PD;GP5;GPR68;JMJD6;NCKAP1L;NRROS;PABPC4;PAFAH1B1;PIP4K2A;PLA2G10;PTPN11;PTPN6;SH2B3;SLC11A2;SLC9B2;SRF;TMOD3;TYROBP
GOBP_PLACENTA_DEVELOPMENT	152	0.131579	0.33537	0.603111	1.14097	1.24653	ADAM19;AKT1;ARNT;BIRC6;CASP8;DAZAP1;DEDD;ETV2;HIF1A;JUNB;MAPK1;NCOA1;PCDH12;PHLDA2;PKD1;PRDM1;RBM15;SOCS3;TFEB;VASH1
GOBP_POSITIVE_REGULATION_OF_INTERLEUKIN_4_PRODUCTION	27	0.185185	0.206673	0.447162	1.69734	2.67607	FCER1G;HAVCR2;SASH3;SLC7A5;SYK
GOBP_NEGATIVE_REGULATION_OF_T_CELL_PROLIFERATION	71	0.15493	0.210769	0.453971	1.36547	2.12603	CTLA4;HAVCR2;HLA-DRB1;PELI1;PRKAR1A;PRNP;PTPN6;RC3H1;SCRIB;SLC4A2;ZBTB7B
GOBP_NEGATIVE_REGULATION_OF_LEUKOCYTE_PROLIFERATION	94	0.202128	0.0127209	0.0746423	1.7558	7.6632	BCL6;CD300A;CTLA4;HAVCR2;HLA-DRB1;INPP5D;LYN;MNDA;PELI1;PKN1;PRKAR1A;PRNP;PTPN6;RC3H1;SCRIB;SLC4A2;TNFAIP3;TYROBP;ZBTB7B
GOBP_REGULATION_OF_OSTEOCLAST_DIFFERENTIATION	68	0.25	0.0019002	0.0180917	2.17478	13.6267	CSF1;ESRRA;FBXW7;FOS;GPR68;INPP5D;KLF10;MTOR;NEDD9;PIAS3;PPARGC1B;RASSF2;SLC9B2;TFE3;TMEM64;TYROBP;UBASH3B
GOBP_CELLULAR_RESPONSE_TO_ACID_CHEMICAL	81	0.197531	0.0257688	0.116013	1.72157	6.29853	BCL2L1;CAPN2;CYBA;CYBB;GCLC;GCLM;HNRNPAB;IPO5;LAMTOR2;MTOR;PLEC;RRAGD;SIPA1;SLC7A5;SOCS1;UBR1
GOBP_RESPONSE_TO_ACID_CHEMICAL	128	0.210938	0.00182092	0.0174842	1.82409	11.5071	AIFM1;ATP2B4;BCL2L1;CAPN2;CDO1;CYBA;CYBB;GCLC;GCLM;HNRNPAB;IPO5;LAMTOR2;LRP11;LYN;MEAK7;MTHFR;MTOR;MYD88;NQO1;PLEC;PPP1R9B;RPS6KB1;RRAGD;SIPA1;SLC7A5;SOCS1;UBR1
GOBP_POSITIVE_REGULATION_OF_INFLAMMATORY_RESPONSE	145	0.206897	0.001452	0.0145849	1.78748	11.6809	ABCC1;ACE;ADAM8;AIM2;CCR2;CD81;DDT;DHX9;FEM1A;ITGA2;JAK2;LDLR;LGALS1;LILRA5;MAPK13;NFKBIA;NFKBIZ;NKG7;OSM;PIK3CG;PLCG2;PTGER4;RIPK1;RPS19;S100A12;S100A8;S100A9;SNX4;TLR9;TRADD
GOBP_POSITIVE_REGULATION_OF_TRANSCRIPTION_FROM_RNA_POLYMERASE_II_PROMOTER_IN_RESPONSE_TO_ENDOPLASMIC_RETICULUM_STRESS	11	0.181818	0.378527	0.649715	1.84407	1.79145	ATF3;HSPA5
GOBP_RESPONSE_TO_ENDOPLASMIC_RETICULUM_STRESS	256	0.234375	1.16095e-07	5.77729e-06	2.02614	32.3552	AIFM1;ALOX5;ATF3;ATP2A2;ATP2A3;BAG6;BAK1;BAX;BCL2L1;BCL2L11;CANX;CCDC47;CERT1;CLU;CREB3L2;DDRGK1;DERL1;DNAJB9;DNAJC3;ECPAS;EDEM1;EDEM2;EIF2S1;EIF4G1;ERN1;ERO1A;FBXO6;GSK3B;HERPUD1;HM13;HSPA5;HYOU1;JUN;LPCAT3;MAN1A1;MAP3K5;NCK2;NIBAN1;NPLOC4;OPA1;P4HB;PDIA6;PIK3R2;PMAIP1;PML;PPP1R15A;PPP1R15B;PTPN1;SEC16A;SYVN1;TMEM33;TNFRSF10B;TRAF2;TRIB3;TRIM25;UBQLN1;UBXN8;UFD1;VCP;YOD1
GOBP_POSITIVE_REGULATION_OF_COLD_INDUCED_THERMOGENESIS	98	0.142857	0.262461	0.521296	1.24965	1.6716	ADIPOR2;CCR2;CXCR4;DYNC1H1;ELOVL6;FABP5;JAK2;LPIN1;MFN2;PPARGC1B;SCD;SYK;TRPV2;ZBTB7B
GOBP_ANIMAL_ORGAN_REGENERATION	66	0.212121	0.0201166	0.100608	1.85396	7.24197	ACE;ATIC;BAK1;CPT1A;EZH2;HMOX1;IGF2R;LCP1;LPIN1;NOTCH1;NR4A3;PRPS2;SLC7A5;TGFBR3
GOBP_INORGANIC_ANION_TRANSPORT	182	0.104396	0.747705	0.879661	0.905148	0.263169	ABCC1;ABCC10;APOL1;CLCN7;CLIC1;KCNQ1;PACC1;SLC11A1;SLC12A9;SLC1A4;SLC20A1;SLC25A30;SLC39A14;SLC4A2;SLC5A6;TG;TSPO;TTYH3;VDAC1
GOBP_DENDRITIC_CELL_DIFFERENTIATION	46	0.173913	0.168533	0.400974	1.55184	2.76324	BATF;IRF8;LGALS1;LGALS3;LYN;RELB;SPI1;TRPM2
GOBP_REGULATION_OF_DENDRITIC_CELL_DIFFERENTIATION	13	0.153846	0.464134	0.709247	1.57071	1.20565	LGALS1;LGALS3
GOBP_COGNITION	316	0.151899	0.0393123	0.15919	1.30553	4.22497	ADCY3;ADNP;ATP8A1;ATXN1;ATXN1L;BTG2;CCND2;CDK5;CIC;CLDN5;CUX2;CYFIP1;DOP1B;EIF4A3;EIF4EBP2;EP300;FOS;GIT1;GPI;HIF1A;HLA-DRA;HMGCR;HTT;ITGA3;ITPR3;JAKMIP1;LDLR;MAPK1;MECP2;NCSTN;NEDD9;NRGN;PAFAH1B1;PICALM;POMK;PPP1R9B;PPT1;PRNP;PTEN;RPS6KB1;SGK1;SLC11A2;SLC1A4;SRF;SYNGAP1;SYT11;UBA6;VDAC1
GOBP_POSITIVE_REGULATION_OF_HISTONE_DEACETYLATION	23	0.173913	0.283992	0.548717	1.62475	2.04525	AKAP8;BCL6;SMARCA5;SREBF1
GOBP_POSITIVE_REGULATION_OF_CELL_MIGRATION_INVOLVED_IN_SPROUTING_ANGIOGENESIS	21	0.0952381	0.726983	0.871336	0.985868	0.314347	HDAC9;HMOX1
GOBP_NEURON_PROJECTION_EXTENSION	172	0.203488	0.00084396	0.00946949	1.75625	12.4297	ADNP;CDK5;CXCR4;CYFIP1;DIP2B;DISC1;GSK3B;IFRD1;IQGAP1;LIMK1;MACF1;MEGF8;MT3;NDEL1;PAFAH1B1;PLAA;PLXNA3;PLXNA4;RAB21;RNF157;RUFY3;SEMA4B;SEMA4D;SIN3A;SLC23A2;SMURF1;SPAG9;SRF;STK11;TRIM46;TRPV2;TTL;TWF2;USP9X;VCL
GOBP_REGULATION_OF_AXONOGENESIS	155	0.225806	0.000105698	0.00182287	1.94992	17.8514	ADNP;ARHGAP35;CDK5;CYFIP1;DIP2B;DISC1;GSK3B;IFRD1;LIMK1;LPAR3;MACF1;MAP2K2;MARK2;MBP;MEGF8;MT3;NRDC;PAFAH1B1;PAK2;PLXNA3;PLXNA4;PLXNC1;PLXND1;PTEN;RUFY3;SEMA4B;SEMA4D;SIPA1L1;SMURF1;SRF;STK11;SYNGAP1;TRIM46;TRPV2;TWF2
GOBP_PEPTIDYL_TYROSINE_AUTOPHOSPHORYLATION	21	0.0952381	0.726983	0.871336	0.985868	0.314347	ACE;DYRK1A
GOBP_POSITIVE_REGULATION_OF_TROPHOBLAST_CELL_MIGRATION	7	0.142857	0.584507	0.7805	1.69616	0.910816	AGO2
GOBP_VASCULAR_ENDOTHELIAL_GROWTH_FACTOR_SIGNALING_PATHWAY	43	0.0232558	0.995485	1	0.291915	0.00132093	CD63
GOBP_REGULATION_OF_EPITHELIAL_CELL_MIGRATION	228	0.175439	0.00649712	0.0457889	1.51155	7.61278	AKT1;ARF6;ATP2B4;ATP5F1B;BCAS3;CEACAM1;CLASP1;CORO1C;CTSH;FBXW7;FGFR1;GADD45A;GLUL;GPI;HDAC9;HIF1A;HMOX1;INSL3;IQSEC1;ITGA2;ITGA3;JUN;KLF4;MACF1;MAP2K3;MECP2;MTOR;NOS3;NOTCH1;PDPK1;PIK3CG;PLCG2;PTEN;RAB11A;SCARB1;SH3BP1;SP1;STAT5A;TGFB1;VASH1
GOBP_POSITIVE_REGULATION_OF_CELL_SUBSTRATE_JUNCTION_ORGANIZATION	31	0.16129	0.299444	0.563858	1.48151	1.78645	ARF6;IQSEC1;PTPRJ;ROCK1;SMAD3
GOBP_VENOUS_BLOOD_VESSEL_DEVELOPMENT	16	0.0625	0.865743	0.938762	0.770635	0.1111	NOTCH1
GOBP_POSITIVE_REGULATION_OF_VASCULATURE_DEVELOPMENT	160	0.11875	0.523381	0.75603	1.03036	0.667103	ADM2;AGO2;CTSH;CXCR4;CYBB;EMILIN2;HIF1A;HIPK1;HK2;HMOX1;KLF4;NOS3;PDPK1;PRKCB;SMAD1;SP1;STAT3;STIM1;TNFSF12
GOBP_POSITIVE_REGULATION_OF_CELL_GROWTH	159	0.207547	0.000819543	0.00935656	1.79202	12.7354	ADNP;ADNP2;AKT1;CDC42;CSNK2A1;CXCR4;CYBA;CYFIP1;DDX49;DISC1;EIF4G1;EIF4G2;LIMK1;LPAR3;MACF1;MAPKAP1;MEGF8;MTOR;MTPN;PAFAH1B1;PLAA;RNF157;RPS6KA1;RPS6KA3;RUFY3;S100A8;S100A9;SEMA4D;SLC23A2;SMURF1;SRF;TRPV2;TWF2
GOBP_REGULATION_OF_CELL_SIZE	179	0.217877	0.000100384	0.00174975	1.88051	17.3129	ADNP;ARHGAP35;CDK5;CYFIP1;DIP2B;DISC1;EZR;GSK3B;IFRD1;KCNN4;LIMK1;LPAR3;MACF1;MEGF8;MSN;MT3;MTOR;MTPN;PAFAH1B1;PLEK;PLXNA3;PLXNA4;PTEN;RAB21;RAP1GAP2;RDX;RUFY3;SEMA4B;SEMA4D;SIN3A;SLC12A9;SMURF1;SRF;TRIM46;TRPV2;TTL;TWF2;VAV1;VAV3
GOBP_COMMISSURAL_NEURON_AXON_GUIDANCE	11	0.0909091	0.748501	0.879661	1.10597	0.320381	DAG1
GOBP_PHOTORECEPTOR_CELL_DIFFERENTIATION	62	0.0967742	0.754338	0.884607	0.881447	0.248493	NOTCH1;NPHP4;PRDM1;ROM1;SDK2;STAT3
GOBP_TUBE_FORMATION	153	0.117647	0.541471	0.763646	1.02202	0.626976	ARHGAP35;BCAS3;BCL2L11;EDA;HIF1A;LUZP1;MTHFD1;MTHFD1L;MTHFR;NOTCH1;OPA1;PRKACA;SCRIB;SKI;SUFU;TGFB1;VASP;YWHAZ
GOBP_REGULATION_OF_CELLULAR_RESPONSE_TO_VASCULAR_ENDOTHELIAL_GROWTH_FACTOR_STIMULUS	24	0.0833333	0.792932	0.906309	0.865019	0.2007	ATP2B4;CD63
GOBP_REGULATION_OF_BODY_FLUID_LEVELS	363	0.179063	0.000373594	0.0049972	1.54285	12.1767	ACTB;ACTG1;ANXA2;ANXA5;BLOC1S6;CDO1;CEACAM1;CLIC1;COPA;CYBA;DGKH;DTNBP1;EMILIN2;ENTPD1;F12;F5;FCER1G;FERMT3;FLI1;FLNA;GNA12;GNA13;GNAI2;GP5;GPI;HIF1A;HK2;ITGA2;ITPK1;JAK2;KCNN4;LYN;METAP1;MYH9;MYL12A;NCOR2;NME1;NOS3;PABPC4;PAM;PIK3CG;PLAUR;PLCG2;PLEK;PLSCR1;PRKACA;PRKCD;PTPN6;RAB27A;SERPINA1;SH2B3;SLC29A1;SRF;STAT5A;STK39;SYK;TEC;TLN1;UBASH3B;USF2;VAV1;VAV3;VCL;WNK1;ZBTB7B
GOBP_POSITIVE_REGULATION_OF_CREB_TRANSCRIPTION_FACTOR_ACTIVITY	20	0.15	0.4251	0.69246	1.44823	1.23886	CRTC3;LRP8;RPS6KA4
GOBP_CELL_MIGRATION_INVOLVED_IN_SPROUTING_ANGIOGENESIS	55	0.145455	0.319763	0.593716	1.2996	1.48177	AKT1;FBXW7;HDAC9;HMOX1;KLF4;NOTCH1;NR4A1;SRF
GOBP_CELL_CELL_JUNCTION_ORGANIZATION	214	0.130841	0.30719	0.576612	1.12807	1.33145	ACE;ACTB;ACTG1;ADD1;AJM1;CDC42;CLDN5;CSK;CTNNA1;FLNA;HIPK1;NF2;NLGN2;NPHP4;PAK2;PARD6A;PATJ;PLEC;PRKACA;RDX;RHOC;ROCK1;SMAD3;SRF;TGFB1;TLN1;VCL;WDR1
GOBP_POSITIVE_REGULATION_OF_PROTEIN_AUTOPHOSPHORYLATION	27	0.148148	0.396138	0.666433	1.38815	1.28541	ACE;RAP2A;RASSF2;TNKS1BP1
GOBP_CELL_CELL_ADHESION_MEDIATED_BY_CADHERIN	48	0.0833333	0.833271	0.922101	0.786266	0.143412	ADAM19;DENND6A;MAD2L2;NOTCH1
GOBP_POSITIVE_REGULATION_OF_CELL_JUNCTION_ASSEMBLY	105	0.104762	0.7066	0.862843	0.923835	0.320839	ADNP;CLDN5;CLSTN3;CUX2;NLGN2;NPHP4;PTPRJ;ROCK1;SEMA4D;SMAD3;STAU2
GOBP_POSITIVE_REGULATION_OF_HISTONE_MODIFICATION	88	0.147727	0.234126	0.488875	1.29503	1.88025	AKAP8;ARID5A;BAZ1B;BCL6;DDX21;HCFC1;MECP2;MUC1;MYBBP1A;PAXBP1;RUVBL2;SMARCA5;SREBF1
GOBP_EYE_PHOTORECEPTOR_CELL_DEVELOPMENT	34	0.0294118	0.986005	1	0.368233	0.00518985	PRDM1
GOBP_REGULATION_OF_EXTENT_OF_CELL_GROWTH	105	0.247619	0.000166291	0.00262482	2.14253	18.6438	ADNP;CDK5;CYFIP1;DIP2B;DISC1;GSK3B;IFRD1;LIMK1;LPAR3;MACF1;MEGF8;MT3;PAFAH1B1;PLXNA3;PLXNA4;RAB21;RUFY3;SEMA4B;SEMA4D;SIN3A;SMURF1;SRF;TRIM46;TRPV2;TTL;TWF2
GOBP_REGULATION_OF_DEVELOPMENTAL_GROWTH	313	0.188498	0.000171929	0.00268778	1.62494	14.0857	ADNP;AFG3L2;AKT1;ATRN;BCL2L11;BMPR1A;CDK4;CDK5;CDKN1A;CSF1;CTDP1;CXCR4;CYFIP1;DIP2B;DISC1;DUSP6;EZR;FLVCR1;G6PD;GSK3A;GSK3B;IFRD1;IL7;LIMK1;LPAR3;MACF1;MAPK11;MEGF8;MT3;NOTCH1;PAFAH1B1;PIM1;PLAA;PLXNA3;PLXNA4;PPARA;PTEN;RAB21;RAI1;RGS2;RNF157;RPS6KB1;RUFY3;SASH3;SEMA4B;SEMA4D;SIN3A;SLC23A2;SMURF1;SPAG9;SRF;STAT3;STAT5A;TGFBR3;TNKS2;TRIM46;TRPV2;TTL;TWF2
GOBP_POSITIVE_REGULATION_OF_RECEPTOR_INTERNALIZATION	28	0.142857	0.423994	0.69246	1.33937	1.14923	CD63;DTNBP1;PLCG2;SYK
GOBP_REGULATION_OF_ADHERENS_JUNCTION_ORGANIZATION	5	0.4	0.109013	0.304871	3.85693	8.54808	ADD1;RDX
GOBP_REGULATION_OF_CELL_MIGRATION_INVOLVED_IN_SPROUTING_ANGIOGENESIS	39	0.128205	0.493525	0.74097	1.18099	0.833989	FBXW7;HDAC9;HMOX1;KLF4;NOTCH1
GOBP_SPROUTING_ANGIOGENESIS	129	0.147287	0.181699	0.425925	1.27901	2.18122	AKT1;ALOX5;CEACAM1;CEMIP2;EPN1;FBXW7;GLUL;HDAC9;HMOX1;JMJD6;KLF4;LOXL2;NOTCH1;NR4A1;PDPK1;PPP1R16B;RNF213;SMAD1;SRF
GOBP_CARDIAC_VASCULAR_SMOOTH_MUSCLE_CELL_DIFFERENTIATION	8	0.25	0.24148	0.492557	2.49529	3.54572	NOTCH1;SRF
GOBP_FOCAL_ADHESION_ASSEMBLY	86	0.151163	0.209643	0.451938	1.32511	2.07028	ACTG1;BCAS3;CLASP1;CORO1C;ITGA2;MACF1;PTEN;PTPRJ;RCC2;ROCK1;SMAD3;TLN1;VCL
GOBP_SMOOTH_MUSCLE_CELL_DIFFERENTIATION	61	0.0655738	0.939593	0.981132	0.619659	0.0386103	ANKRD17;MECP2;NOTCH1;SRF
GOBP_VASCULAR_ASSOCIATED_SMOOTH_MUSCLE_CELL_DIFFERENTIATION	29	0.0689655	0.871927	0.942792	0.718226	0.0984326	NOTCH1;SRF
GOBP_POSITIVE_REGULATION_OF_CHEMOTAXIS	143	0.125874	0.421374	0.69246	1.09379	0.945294	CCR2;CCR4;CSF1;CXCR4;FGFR1;ITGA2;MAPK1;MEGF8;NCKAP1L;NEDD9;OXSR1;SMAD3;SPI1;STK39;TGFB1;TIRAP;TNFSF14;WNK1
GOBP_MACROMOLECULE_DEACYLATION	131	0.183206	0.0184876	0.0942769	1.58575	6.32816	AKAP8;BCL6;CCAR2;CHD4;DYRK1A;ELK4;EP300;FLNA;GATAD2A;GATAD2B;HDAC4;HDAC9;KAT2B;LYPLA1;MBD2;MTA1;MTA2;PPT1;SIN3A;SMARCA5;SREBF1;TADA3;TBL1XR1;TRERF1
GOBP_POSITIVE_REGULATION_OF_GROWTH	248	0.169355	0.00994014	0.0618547	1.45832	6.72456	ADNP;ADNP2;AKT1;BMPR1A;CDC42;CSF1;CSNK2A1;CXCR4;CYBA;CYFIP1;DDX49;DISC1;EIF4G1;EIF4G2;EZR;IL7;LIMK1;LPAR3;MACF1;MAPKAP1;MEGF8;MTOR;MTPN;NOTCH1;PAFAH1B1;PIM1;PLAA;RNF157;RPS6KA1;RPS6KA3;RPS6KB1;RUFY3;S100A8;S100A9;SASH3;SEMA4D;SLC23A2;SMURF1;SRF;TGFBR3;TRPV2;TWF2
GOBP_PHOTORECEPTOR_CELL_DEVELOPMENT	48	0.0625	0.933354	0.977435	0.61128	0.0421604	NPHP4;PRDM1;ROM1
GOBP_TISSUE_HOMEOSTASIS	263	0.152091	0.0547889	0.202706	1.30846	3.80011	ACACA;ACTB;ACTG1;ADAM8;BAP1;BAX;CLDN5;CSF1;CSK;GCNT2;GIGYF2;IL7;INPP5D;LYZ;MBP;MTF1;NCDN;NFKBIZ;NOS3;NOTCH1;NPHP4;PPARGC1B;PTPN11;RAB3D;RB1;SASH3;SLC22A5;SLC4A2;SNX10;SRF;STK11;STK39;SYK;TFRC;TLR9;TMEM64;TNFAIP3;TPP1;UBASH3B;VCL
GOBP_POST_EMBRYONIC_CAMERA_TYPE_EYE_DEVELOPMENT	8	0.375	0.0581025	0.204741	3.49489	9.94487	BAK1;BAX;KLF4
GOBP_POSITIVE_REGULATION_OF_MORPHOGENESIS_OF_AN_EPITHELIUM	36	0.0277778	0.989115	1	0.348021	0.00380882	MAGED1
GOBP_REGULATION_OF_CELL_CELL_ADHESION_MEDIATED_BY_CADHERIN	21	0.190476	0.229662	0.481714	1.77607	2.61286	ADAM19;DENND6A;MAD2L2;NOTCH1
GOBP_REGULATION_OF_VASCULAR_PERMEABILITY	48	0.1875	0.10581	0.304871	1.66343	3.73624	ARHGAP35;CEACAM1;CLDN5;CTNNBIP1;PDE3A;PLEC;PTPRJ;TGFB1;YES1
GOBP_POSITIVE_REGULATION_OF_ENDOTHELIAL_CELL_MIGRATION	105	0.152381	0.17044	0.404329	1.32833	2.35032	AKT1;ATP5F1B;BCAS3;FGFR1;GPI;HDAC9;HIF1A;HMOX1;MAP2K3;NOS3;PDPK1;PIK3CG;SCARB1;SP1;STAT5A;TGFB1
GOBP_POSITIVE_REGULATION_OF_CELL_DIVISION	93	0.0860215	0.871007	0.942792	0.769952	0.106335	CDC14A;CDC42;CUL3;KIF3B;OSM;PPBP;TGFB1;YBX1
GOBP_CELL_SUBSTRATE_JUNCTION_ORGANIZATION	103	0.165049	0.0949404	0.28627	1.43682	3.383	ACTG1;ARF6;BCAS3;CLASP1;CORO1C;IQSEC1;ITGA2;LAMTOR2;MACF1;PLEC;PTEN;PTPRJ;RCC2;ROCK1;SMAD3;TLN1;VCL
GOBP_MULTICELLULAR_ORGANISMAL_LEVEL_CHEMICAL_HOMEOSTASIS	56	0.0892857	0.80529	0.908093	0.824942	0.178643	CTSH;LPCAT1;PRKACA;SLC11A1;SLC11A2
GOBP_REGULATION_OF_RECEPTOR_MEDIATED_ENDOCYTOSIS	114	0.140351	0.266571	0.526758	1.22337	1.61743	ABCA2;ANXA2;ARF6;ATXN2;CD63;CLU;DTNBP1;HIP1;MTMR2;PICALM;PLCG2;PPP3R1;PPT1;RAB21;SCRIB;SYK
GOBP_POSITIVE_REGULATION_OF_BLOOD_VESSEL_ENDOTHELIAL_CELL_PROLIFERATION_INVOLVED_IN_SPROUTING_ANGIOGENESIS	9	0.222222	0.2877	0.548717	2.23251	2.78135	HMOX1;PPP1R16B
GOBP_POSITIVE_REGULATION_OF_ENDOCYTOSIS	97	0.164948	0.1033	0.303593	1.4379	3.2642	ANKFY1;ANXA2;CD14;CD63;CDC42;CLU;DTNBP1;HIP1;ITGA2;LRP1;NCKAP1L;PLCG2;PPT1;RAB21;RAB31;SYK
GOBP_PROTEIN_KINASE_C_SIGNALING	36	0.0277778	0.989115	1	0.348021	0.00380882	PLEK
GOBP_POSITIVE_REGULATION_OF_FOCAL_ADHESION_ASSEMBLY	26	0.115385	0.606138	0.80444	1.11999	0.560722	PTPRJ;ROCK1;SMAD3
GOBP_NEURON_PROJECTION_EXTENSION_INVOLVED_IN_NEURON_PROJECTION_GUIDANCE	38	0.131579	0.469879	0.713687	1.21172	0.915188	MEGF8;PLXNA3;PLXNA4;SEMA4B;SEMA4D
GOBP_REGULATION_OF_ENDOTHELIAL_CELL_DEVELOPMENT	18	0.277778	0.0522746	0.194953	2.52422	7.44958	ADD1;CLDN5;ROCK1;VCL;ZDHHC21
GOBP_ENDOTHELIAL_CELL_DEVELOPMENT	68	0.220588	0.0116077	0.0691705	1.92459	8.57614	ADD1;CLDN5;EZR;FASN;ICAM1;MSN;MYD88;PPP1R16B;RAB1B;RAPGEF1;RAPGEF6;RDX;ROCK1;VCL;ZDHHC21
GOBP_NEGATIVE_REGULATION_OF_CELL_CELL_ADHESION_MEDIATED_BY_CADHERIN	10	0.2	0.333568	0.6007	2.01979	2.21755	MAD2L2;NOTCH1
GOBP_REGULATION_OF_PROTEIN_DEACETYLATION	57	0.157895	0.224538	0.475094	1.40243	2.09482	AKAP8;BCL6;CCAR2;DYRK1A;EP300;KAT2B;SMARCA5;SREBF1;TADA3
GOBP_REGULATION_OF_SPROUTING_ANGIOGENESIS	40	0.225	0.0400646	0.159257	1.9928	6.41137	ALOX5;CEACAM1;CEMIP2;EPN1;GLUL;KLF4;PDPK1;PPP1R16B;SMAD1
GOBP_DEVELOPMENTAL_GROWTH_INVOLVED_IN_MORPHOGENESIS	233	0.171674	0.00934307	0.0592485	1.47881	6.91066	ADNP;AREG;CDK5;CSF1;CXCR4;CYFIP1;DIP2B;DISC1;GSK3B;IFRD1;IQGAP1;LIMK1;LPAR3;MACF1;MEGF8;MT3;NDEL1;NOTCH1;PAFAH1B1;PLAA;PLXNA3;PLXNA4;RAB21;RDH10;RNF157;RUFY3;SEMA4B;SEMA4D;SIN3A;SLC23A2;SMURF1;SPAG9;SRF;STK11;TRIM46;TRPV2;TTL;TWF2;USP9X;VCL
GOBP_CORONARY_VASCULATURE_MORPHOGENESIS	18	0.166667	0.35816	0.629677	1.60496	1.64793	ACE;NOTCH1;TGFBR3
GOBP_REGULATION_OF_ENDOTHELIAL_CELL_MIGRATION	168	0.154762	0.0891451	0.276337	1.33722	3.23271	AKT1;ATP2B4;ATP5F1B;BCAS3;CEACAM1;FBXW7;FGFR1;GADD45A;GLUL;GPI;HDAC9;HIF1A;HMOX1;KLF4;MAP2K3;MECP2;NOS3;NOTCH1;PDPK1;PIK3CG;SCARB1;SH3BP1;SP1;STAT5A;TGFB1;VASH1
GOBP_POSITIVE_REGULATION_OF_DEVELOPMENTAL_GROWTH	156	0.179487	0.0151898	0.0812322	1.55068	6.49289	ADNP;AKT1;BMPR1A;CSF1;CXCR4;CYFIP1;DISC1;EZR;IL7;LIMK1;LPAR3;MACF1;MEGF8;NOTCH1;PAFAH1B1;PIM1;PLAA;RNF157;RPS6KB1;RUFY3;SASH3;SEMA4D;SLC23A2;SMURF1;SRF;TGFBR3;TRPV2;TWF2
GOBP_ENDOTHELIAL_CELL_MIGRATION	220	0.163636	0.0260092	0.116746	1.40983	5.14489	AKT1;ATP2B4;ATP5F1B;BCAS3;CEACAM1;FBXW7;FGFR1;GADD45A;GLUL;GPI;HDAC9;HIF1A;HMOX1;KLF4;LGALS8;LOXL2;MAP2K3;MECP2;MYH9;NOS3;NOTCH1;NR4A1;PDPK1;PIK3CG;PLXND1;PXN;S100A12;S100A9;SCARB1;SH3BP1;SP1;SRF;STAT5A;TGFB1;TNFSF12;VASH1
GOBP_CORONARY_ARTERY_MORPHOGENESIS	9	0.111111	0.676737	0.836173	1.33894	0.522819	NOTCH1
GOBP_EYE_PHOTORECEPTOR_CELL_DIFFERENTIATION	47	0.106383	0.664123	0.836173	0.981689	0.401793	NOTCH1;PRDM1;ROM1;SDK2;STAT3
GOBP_POSITIVE_REGULATION_OF_ENDOTHELIAL_CELL_CHEMOTAXIS	15	0.0666667	0.847783	0.928857	0.820395	0.135472	FGFR1
GOBP_REGULATION_OF_NITRIC_OXIDE_MEDIATED_SIGNAL_TRANSDUCTION	11	0.0909091	0.748501	0.879661	1.10597	0.320381	ATP2B4
GOBP_NITRIC_OXIDE_MEDIATED_SIGNAL_TRANSDUCTION	28	0.142857	0.423994	0.69246	1.33937	1.14923	ATP2B4;DDAH2;FPR1;NOS3
GOBP_CELL_JUNCTION_ORGANIZATION	736	0.129076	0.18339	0.429439	1.10359	1.87185	ABI3;ACE;ACTB;ACTG1;ADD1;ADD2;ADNP;AFG3L2;AJM1;AKT1;ANK3;ARF6;ASAP1;BCAS3;CAMK1;CAPRIN1;CAPZA1;CAST;CDC42;CDK5;CFL1;CHD4;CLASP1;CLDN5;CLSTN3;CORO1C;CSK;CTNNA1;CUX2;CYFIP1;DAG1;DBN1;DBNL;DCTN1;DISC1;DTNBP1;EIF4G1;EZR;FLNA;GPHN;HIPK1;IQSEC1;ITGA2;ITGA3;ITGAM;LAMTOR2;LRFN4;LRP8;MACF1;MECP2;MTMR2;MYO9A;NEDD9;NEFH;NF2;NFIA;NLGN2;NPHP4;PAFAH1B1;PAK2;PARD6A;PATJ;PLEC;PLXNA4;PLXNC1;PLXND1;PRKACA;PRNP;PTE…
GOBP_POSITIVE_REGULATION_OF_BLOOD_VESSEL_ENDOTHELIAL_CELL_MIGRATION	53	0.226415	0.0185461	0.0942769	1.98621	7.91998	AKT1;ATP5F1B;FGFR1;HDAC9;HIF1A;HMOX1;MAP2K3;NOS3;PDPK1;SP1;STAT5A;TGFB1
GOBP_POSITIVE_REGULATION_OF_PROTEIN_SERINE_THREONINE_KINASE_ACTIVITY	195	0.128205	0.358907	0.63048	1.10706	1.1344	ADAM8;AKAP13;AKT1;ATP2B4;CAB39;CAMK1;CCND2;CSK;ERN1;EZH2;FGFR1;IRAK1;MAGED1;MAP2K2;MAP3K12;MAP3K5;MIF;PIK3CG;PKD1;PTPN1;S100A12;SYK;TGFB1;TLR9;TRAF2
GOBP_LYMPH_VESSEL_MORPHOGENESIS	22	0.136364	0.489431	0.7355	1.31937	0.942703	LGALS8;PKD1;VASH1
GOBP_VASCULAR_ENDOTHELIAL_GROWTH_FACTOR_RECEPTOR_SIGNALING_PATHWAY	53	0.169811	0.166543	0.398273	1.50759	2.70236	ARNT;HIF1A;MAPKAPK2;MAPKAPK3;MT3;PAK2;PRKCB;PTPN1;VAV1
GOBP_LACTATION	41	0.243902	0.0183867	0.0941579	2.15031	8.5929	CDO1;HIF1A;HK2;NCOR2;NME1;PAM;SLC29A1;STAT5A;USF2;ZBTB7B
GOBP_REGULATION_OF_ENDOTHELIAL_CELL_CHEMOTAXIS	21	0.0952381	0.726983	0.871336	0.985868	0.314347	FGFR1;NOTCH1
GOBP_NEUROBLAST_PROLIFERATION	72	0.138889	0.340942	0.608765	1.22895	1.32241	ACSL6;AKNA;BTG2;CTNNA1;DISC1;HIF1A;NOTCH1;PAFAH1B1;RAB10;SMARCD3
GOBP_NEGATIVE_REGULATION_OF_ENDOPEPTIDASE_ACTIVITY	152	0.177632	0.0191681	0.0968659	1.53517	6.07082	A2M;AKT1;CAST;CDKN2D;CSNK2A1;CST3;CST7;GAPDH;GPI;IFI16;INTS1;KLF4;LAMP3;MICAL1;MT3;NR4A1;PAK2;PICALM;PLAUR;RPS6KA1;RPS6KA3;SERPINA1;SERPINB1;SIAH2;TIMP2;TMED10;TNFSF14
GOBP_POSITIVE_REGULATION_OF_NEUROBLAST_PROLIFERATION	29	0.137931	0.451516	0.709247	1.29391	1.02884	DISC1;HIF1A;NOTCH1;SMARCD3
GOBP_CELL_JUNCTION_ASSEMBLY	441	0.120181	0.462693	0.709247	1.02805	0.792311	ABI3;ACE;ACTB;ACTG1;ADD2;ADNP;ARF6;BCAS3;CAPZA1;CDC42;CDK5;CHD4;CLASP1;CLDN5;CLSTN3;CORO1C;CTNNA1;CUX2;DBNL;EIF4G1;HIPK1;ITGA2;LRFN4;MACF1;MECP2;MYO9A;NLGN2;NPHP4;PAK2;PATJ;PLEC;PLXND1;PRKACA;PTEN;PTPN13;PTPRJ;RAB29;RAP2A;RAPGEF1;RCC2;RHOC;ROCK1;SDK2;SEMA4D;SH3BP1;SMAD3;SRF;SRGAP2;STAU2;TLN1;VCL;VMP1;WDR1
GOBP_MAINTENANCE_OF_BLOOD_BRAIN_BARRIER	35	0.142857	0.397211	0.666517	1.31432	1.21349	ACTB;ACTG1;CLDN5;MBP;VCL
GOBP_ENDOTHELIAL_CELL_CHEMOTAXIS	28	0.107143	0.657395	0.83134	1.04129	0.436791	FGFR1;NOTCH1;NR4A1
GOBP_SECOND_MESSENGER_MEDIATED_SIGNALING	288	0.128472	0.31348	0.584699	1.10372	1.28033	ADNP;ATP2A2;ATP2B4;CAMKK2;CAP1;CGAS;CHP1;CXCR4;DDAH2;FPR1;GIPR;GSK3B;HTT;INPP5A;INSL3;ITPR2;ITPR3;KSR1;MTOR;NFAT5;NOS3;P2RX5;PDE3A;PDPK1;PLCG2;PLEK;PPP1R9B;PPP3R1;PRKACA;PRNP;PTBP1;PTPRJ;SPPL3;STIMATE;SYK;TRPM2;ZAP70
GOBP_POSITIVE_REGULATION_OF_KINASE_ACTIVITY	427	0.168618	0.00109015	0.0116312	1.45177	9.9032	ACE;ADAM8;ADNP;AGAP2;AKAP13;AKT1;AMBRA1;AREG;ATP2B4;CAB39;CAMK1;CAMKK1;CAMKK2;CASS4;CCND2;CD300A;CD81;CDC42;CDK5;CDKN1A;CLU;CSF1;CSK;DAG1;DAXX;DOCK3;ERN1;EZH2;FBXW7;FGFR1;FGR;HLA-DRB1;IQGAP1;IRAK1;JAK2;LILRA5;LRP8;LYN;MAGED1;MAP2K2;MAP2K3;MAP3K12;MAP3K5;MARK2;MIF;MMD;MT3;MTOR;NEDD9;PDPK1;PFKFB2;PIK3CG;PKD1;PRKAG2;PRKCD;PRNP;PTPN1;RANBP2;RASSF2;S100A12;SLC11A1;SOCS1;STK11;SYK;TGFB1;TIGAR;TIRAP;TLR…
GOBP_HISTONE_MODIFICATION	475	0.202105	6.98823e-08	3.79636e-06	1.75142	28.8572	ACTB;AKAP8;ANTKMT;ARID5A;ASXL1;ATXN7L3;BABAM2;BAP1;BAZ1B;BCL6;BEND3;BRD1;BRPF1;BRPF3;CAMK1;CARM1;CDK2;CDK5;CHD4;COPRS;DCAF1;DDB1;DDX21;DOT1L;DTX3L;DYRK1A;ELK4;EP300;EZH2;GATAD2A;GATAD2B;GTF3C4;HCFC1;HDAC4;HDAC9;HSF4;HUWE1;JAK2;JMJD6;KAT2B;KDM4A;KMT2C;KMT2D;KMT5A;MBD2;MECP2;MED24;MT3;MTA1;MTA2;MTHFR;MUC1;MYBBP1A;MYD88;NAA50;NCOA1;NCOA6;NFKBIZ;NSD1;NSD2;PAXBP1;PCGF3;PCGF5;PHF2;PHF8;PKN1;PRKCB;PWWP2…
GOBP_ADHERENS_JUNCTION_ORGANIZATION	57	0.157895	0.224538	0.475094	1.40243	2.09482	ACTB;ADD1;CDC42;CSK;HIPK1;PAK2;PLEC;RDX;VCL
GOBP_SURFACTANT_HOMEOSTASIS	17	0.117647	0.612278	0.806841	1.21145	0.5943	CTSH;LPCAT1
GOBP_ANGIOGENESIS_INVOLVED_IN_WOUND_HEALING	28	0.214286	0.103953	0.303593	1.93629	4.38341	ADIPOR2;ALOX5;CXCR4;DAG1;SRF;TNFAIP3
GOBP_POSITIVE_REGULATION_OF_AXON_EXTENSION_INVOLVED_IN_AXON_GUIDANCE	7	0.142857	0.584507	0.7805	1.69616	0.910816	MEGF8
GOBP_BLOOD_VESSEL_ENDOTHELIAL_CELL_MIGRATION	118	0.20339	0.00515199	0.038506	1.76086	9.27687	AKT1;ATP2B4;ATP5F1B;FBXW7;FGFR1;GADD45A;HDAC9;HIF1A;HMOX1;KLF4;MAP2K3;MECP2;MYH9;NOS3;NOTCH1;NR4A1;PDPK1;SCARB1;SH3BP1;SP1;SRF;STAT5A;TGFB1;VASH1
GOBP_RECEPTOR_INTERNALIZATION	125	0.2	0.00547136	0.0401664	1.73064	9.01357	ANXA2;AP2A1;AP2A2;AP2B1;ATXN2;CD63;CD81;CEACAM1;CLTC;DTNBP1;EZR;FCER1G;GRK2;HIP1;ITGB2;LRP1;MTMR2;PICALM;PLCG2;PPP3R1;RAB31;RAB5A;SCRIB;SYK;TFRC
GOBP_PROTEIN_AUTOPHOSPHORYLATION	227	0.23348	7.05715e-07	2.67474e-05	2.01693	28.5679	ACE;AKT1;CAD;CAMKK2;CDK5;CHP1;CSK;DYRK1A;EIF2AK1;EIF2S1;ERN1;FGFR1;FGR;GSK3B;IRAK1;IRAK3;JAK2;JUN;LYN;MAP2K2;MAP3K12;MAP3K9;MAP4K1;MAPKAPK2;MAPKAPK3;MARK2;MINK1;MKNK2;MTOR;MVP;NEK6;OXSR1;PAK2;PDPK1;PIM1;PIM2;PIM3;PRKACA;RAP2A;RASSF2;RIPK1;SIK1;SMG1;STK11;STK17B;STK24;STK39;SYK;TAF1;TAOK1;TNKS1BP1;ULK3;ZAP70
GOBP_VASCULOGENESIS	82	0.109756	0.641627	0.819222	0.976227	0.4332	CEACAM1;FBXW7;HIF1AN;JUNB;NOTCH1;RASA1;TGFB1;TGFBR3;TIPARP
GOBP_POSITIVE_REGULATION_OF_LEUKOCYTE_CHEMOTAXIS	96	0.114583	0.587543	0.784232	1.01045	0.537366	CCR2;CSF1;MAPK1;NCKAP1L;NEDD9;OXSR1;SPI1;STK39;TIRAP;TNFSF14;WNK1
GOBP_CELL_DIVISION	635	0.149606	0.00845683	0.0553515	1.28569	6.13631	ACTR3;AKNA;ANK3;ARF6;ARL8A;ARPP19;BABAM2;BCL2L1;BIRC6;BLM;CCND2;CCNK;CCNT1;CDC14A;CDC42;CDK2;CDK2AP2;CDK4;CDK5;CFL1;CLASP1;CLTC;CTDP1;CUL3;DCTN1;DYNC1H1;EML3;ENSA;EXOC8;FSD1;FUT10;GIT1;GNAI2;GNAI3;GNL3;HAUS3;HAUS7;INTS13;KAT2B;KIF3B;KLHL18;KLHL21;KMT5A;KNTC1;MAD2L1;MAD2L2;MAP4;MARK4;MASTL;MCMBP;MICAL3;MYH9;NEDD9;NEK6;NOTCH1;OSM;PAFAH1B1;PARD6A;PDS5A;PLEC;PMF1;PPBP;PPP1CB;PRC1;RAB10;RAB11A;RAB11FI…
GOBP_POSITIVE_REGULATION_OF_TYROSINE_PHOSPHORYLATION_OF_STAT_PROTEIN	65	0.0769231	0.894802	0.953677	0.71127	0.0790597	JAK2;LYN;OSM;PARP9;TNFRSF18
GOBP_VENOUS_BLOOD_VESSEL_MORPHOGENESIS	9	0.111111	0.676737	0.836173	1.33894	0.522819	NOTCH1
GOBP_CORONARY_VASCULATURE_DEVELOPMENT	46	0.195652	0.0856764	0.267237	1.73515	4.26356	ACE;AP2B1;MEGF8;NOTCH1;PLXND1;PRDM1;SRF;SUFU;TGFBR3
GOBP_POSITIVE_REGULATION_OF_SPROUTING_ANGIOGENESIS	21	0.142857	0.457673	0.709247	1.3808	1.07924	KLF4;PDPK1;SMAD1
GOBP_NEGATIVE_REGULATION_OF_VASCULAR_PERMEABILITY	17	0.294118	0.0416714	0.163845	2.66859	8.48062	ARHGAP35;CEACAM1;CLDN5;PDE3A;PTPRJ
GOBP_REGULATION_OF_CELL_JUNCTION_ASSEMBLY	210	0.142857	0.153879	0.378605	1.23148	2.30483	ABI3;ACE;ACTG1;ADNP;ARF6;BCAS3;CHD4;CLASP1;CLDN5;CLSTN3;CORO1C;CUX2;EIF4G1;LRFN4;MACF1;NLGN2;NPHP4;PRKACA;PTEN;PTPN13;PTPRJ;RAP2A;RAPGEF1;RCC2;ROCK1;SEMA4D;SMAD3;STAU2;TLN1;VCL
GOBP_REGULATION_OF_NEUROBLAST_PROLIFERATION	44	0.136364	0.418835	0.69246	1.2391	1.07837	BTG2;CTNNA1;DISC1;HIF1A;NOTCH1;SMARCD3
GOBP_BODY_FLUID_SECRETION	90	0.166667	0.104804	0.304871	1.45513	3.28227	CDO1;COPA;CYBA;HIF1A;HK2;KCNN4;NCOR2;NME1;PAM;SLC29A1;STAT5A;STK39;USF2;WNK1;ZBTB7B
GOBP_REGULATION_OF_HISTONE_MODIFICATION	143	0.160839	0.0753774	0.246803	1.39239	3.59967	AKAP8;ARID5A;BAZ1B;BCL6;CAMK1;DDX21;HCFC1;KAT2B;MECP2;MTHFR;MUC1;MYBBP1A;PAXBP1;PWWP2B;RUVBL2;SET;SIN3A;SMARCA5;SPI1;SREBF1;TADA3;TRIP12;UBR5
GOBP_REGULATION_OF_PROTEIN_AUTOPHOSPHORYLATION	43	0.162791	0.238781	0.492557	1.4633	2.09575	ACE;CHP1;JUN;MVP;RAP2A;RASSF2;TNKS1BP1
GOBP_POSITIVE_REGULATION_OF_VASCULAR_PERMEABILITY	18	0.111111	0.644043	0.819222	1.14591	0.504189	PDE3A;TGFB1
GOBP_NEGATIVE_REGULATION_OF_PEPTIDASE_ACTIVITY	224	0.133929	0.254926	0.510493	1.15387	1.57709	A2M;AKT1;BIRC6;CAST;CDKN2D;CSNK2A1;CST3;CST7;CSTA;GAPDH;GPI;IFI16;INTS1;KLF4;LAMP3;LRP1;MICAL1;MT3;NR4A1;PAK2;PICALM;PLAUR;RPS6KA1;RPS6KA3;SERPINA1;SERPINB1;SIAH2;TIMP2;TMED10;TNFSF14
GOBP_POST_EMBRYONIC_ANIMAL_ORGAN_DEVELOPMENT	18	0.277778	0.0522746	0.194953	2.52422	7.44958	BAK1;BAX;BCL2L11;JAK2;KLF4
GOBP_VASCULAR_ASSOCIATED_SMOOTH_MUSCLE_CELL_DEVELOPMENT	12	0.0833333	0.778169	0.894072	1.01744	0.255186	NOTCH1
GOBP_RECEPTOR_MEDIATED_ENDOCYTOSIS	256	0.167969	0.0105613	0.0645259	1.44612	6.58064	ABCA2;ANXA2;AP1S1;AP2A1;AP2A2;AP2B1;ARF6;ATXN2;CANX;CAP1;CD14;CD63;CD81;CEACAM1;CLTC;CLU;DTNBP1;EPS15;EZR;FCER1G;GAK;GPR107;GRK2;HIP1;HSPG2;IGF2R;ITGAM;ITGB2;LDLR;LRP1;M6PR;MTMR2;PICALM;PLCG2;PPP3R1;PPT1;RAB21;RAB31;RAB5A;SCRIB;SLC9B2;SYK;TFRC
GOBP_REGULATION_OF_BRANCHING_INVOLVED_IN_URETERIC_BUD_MORPHOGENESIS	21	0.047619	0.928342	0.974535	0.59127	0.0439639	MAGED1
GOBP_REGULATION_OF_CELL_SUBSTRATE_JUNCTION_ORGANIZATION	69	0.217391	0.0132587	0.0759224	1.8968	8.20006	ACTG1;ARF6;BCAS3;CLASP1;CORO1C;IQSEC1;LAMTOR2;MACF1;PTEN;PTPRJ;RCC2;ROCK1;SMAD3;TLN1;VCL
GOBP_VASCULAR_PROCESS_IN_CIRCULATORY_SYSTEM	260	0.153846	0.047231	0.180951	1.32373	4.04095	ABCA2;ABCC1;ACE;ARHGAP35;ATP2A3;ATP2B4;ATP8A1;CEACAM1;CLDN5;CTNNBIP1;ECE1;FABP5;GCLC;GCLM;LRP1;NOS3;PDE3A;PLEC;PTPRJ;RAP1GDS1;RGS2;ROCK1;SLC16A1;SLC19A1;SLC1A4;SLC1A5;SLC22A5;SLC27A4;SLC29A1;SLC2A3;SLC38A5;SLC5A6;SLC7A1;SLC7A5;SLCO3A1;TBXAS1;TFRC;TGFB1;YES1;ZDHHC21
GOBP_POSITIVE_REGULATION_OF_MAP_KINASE_ACTIVITY	118	0.152542	0.152128	0.378527	1.32622	2.49732	ADAM8;AKAP13;CSK;ERN1;EZH2;FGFR1;IRAK1;MAGED1;MAP3K12;MAP3K5;MIF;PIK3CG;PTPN1;S100A12;SYK;TGFB1;TLR9;TRAF2
GOBP_NEURON_PROJECTION_GUIDANCE	225	0.0844444	0.957686	0.989878	0.730958	0.0316029	ARHGAP35;B3GNT2;CDK5;CYFIP1;DAG1;ECE1;EMB;FEZ2;MEGF8;NOTCH1;PLA2G10;PLXNA3;PLXNA4;PLXNC1;PLXND1;SEMA4B;SEMA4D;TRIO;VASP
GOBP_POSITIVE_REGULATION_OF_CELL_MATRIX_ADHESION	56	0.142857	0.338163	0.607297	1.27654	1.38405	CSF1;DAG1;DISC1;GSK3B;PLEKHA2;PTPRJ;ROCK1;SMAD3
GOBP_AXON_EXTENSION	119	0.226891	0.000570828	0.00694436	1.96236	14.6557	ADNP;CDK5;CYFIP1;DIP2B;DISC1;GSK3B;IFRD1;LIMK1;MACF1;MEGF8;MT3;PAFAH1B1;PLXNA3;PLXNA4;RAB21;RUFY3;SEMA4B;SEMA4D;SIN3A;SMURF1;SRF;TRIM46;TRPV2;TTL;TWF2;USP9X;VCL
GOBP_ACTIVATION_OF_PROTEIN_KINASE_ACTIVITY	107	0.17757	0.0441463	0.171202	1.54246	4.81286	ADNP;CAB39;CAMKK2;CD300A;IRAK1;JAK2;MARK2;MT3;MTOR;PDPK1;PRKCD;PRNP;SLC11A1;SOCS1;STK11;TIRAP;TNFRSF10B;TRAF2;TXN
GOBP_POSITIVE_REGULATION_OF_EPITHELIAL_CELL_MIGRATION	149	0.181208	0.0150043	0.0804382	1.56621	6.57717	AKT1;ARF6;ATP5F1B;BCAS3;CLASP1;CTSH;FGFR1;GPI;HDAC9;HIF1A;HMOX1;INSL3;IQSEC1;ITGA2;ITGA3;JUN;MAP2K3;MTOR;NOS3;PDPK1;PIK3CG;PLCG2;RAB11A;SCARB1;SP1;STAT5A;TGFB1
GOBP_REGULATION_OF_VASCULATURE_DEVELOPMENT	286	0.136364	0.187176	0.431445	1.17183	1.96364	ADM2;AGO2;ALOX5;ATP2B4;CCR2;CEACAM1;CEMIP2;CLDN5;CTSH;CXCR4;CYBB;EMILIN2;EPN1;FOXJ2;GADD45A;GLUL;GTF2I;HIF1A;HIPK1;HK2;HMOX1;HSPG2;KLF4;MECP2;NOS3;PDPK1;PGK1;PLXND1;PML;PPP1R16B;PRKCB;ROCK1;SMAD1;SP1;STAT3;STIM1;TNFAIP3;TNFSF12;VASH1
GOBP_ESTABLISHMENT_OF_ENDOTHELIAL_BARRIER	54	0.277778	0.00110083	0.0117215	2.42068	16.4889	ADD1;CLDN5;EZR;FASN;ICAM1;MSN;MYD88;PPP1R16B;RAB1B;RAPGEF1;RAPGEF6;RDX;ROCK1;VCL;ZDHHC21
GOBP_EMBRYO_IMPLANTATION	54	0.0740741	0.894031	0.953677	0.699494	0.0783536	AGO2;FUT7;VMP1;YTHDF3
GOBP_POSITIVE_REGULATION_OF_AXON_EXTENSION	35	0.342857	0.000430062	0.00554944	2.996	23.2237	ADNP;CYFIP1;DISC1;LIMK1;MACF1;MEGF8;PAFAH1B1;RUFY3;SMURF1;SRF;TRPV2;TWF2
GOBP_POSITIVE_REGULATION_OF_AXONOGENESIS	76	0.276316	0.000133274	0.00218845	2.39559	21.3761	ADNP;CYFIP1;DISC1;LIMK1;LPAR3;MACF1;MAP2K2;MEGF8;NRDC;PAFAH1B1;PLXNA3;PLXNA4;PLXNC1;PLXND1;RUFY3;SEMA4D;SMURF1;SRF;STK11;TRPV2;TWF2
GOBP_REGULATION_OF_CELLULAR_COMPONENT_SIZE	352	0.204545	1.86868e-06	6.31187e-05	1.76741	23.3126	ADD1;ADD2;ADNP;ARF6;ARHGAP35;ARPC3;ARPC5L;BORCS5;CAPZA1;CARMIL2;CDK5;CFL2;COTL1;CYFIP1;DIP2B;DISC1;EZR;FLII;GBA2;GSK3B;GSN;IFRD1;KANK3;KCNN4;LIMA1;LIMK1;LPAR3;MACF1;MEGF8;MSN;MT3;MTOR;MTPN;NCK2;NCKAP1L;PAFAH1B1;PICALM;PIK3R2;PLEK;PLEKHG2;PLXNA3;PLXNA4;PPP1R15A;PRKCD;PTEN;RAB11A;RAB21;RAB5A;RAP1GAP2;RASA1;RDX;RUFY3;SEMA4B;SEMA4D;SH3BP1;SIN3A;SLC12A9;SMURF1;SRF;SSH1;SSH2;SSH3;TMOD3;TRIM46;TRIOBP;TR…
GOBP_LYMPH_VESSEL_DEVELOPMENT	30	0.133333	0.478594	0.72456	1.25142	0.922173	LGALS8;PKD1;SYK;VASH1
GOBP_REGULATION_OF_TRANSCRIPTION_FROM_RNA_POLYMERASE_II_PROMOTER_IN_RESPONSE_TO_HYPOXIA	11	0.181818	0.378527	0.649715	1.84407	1.79145	HIF1A;HIF1AN
GOBP_REGULATION_OF_ANATOMICAL_STRUCTURE_SIZE	487	0.170431	0.000338521	0.00470537	1.46883	11.7373	ACE;ADD1;ADD2;ADNP;ARF6;ARHGAP35;ARPC3;ARPC5L;ASXL1;BORCS5;CAPZA1;CARMIL2;CDK5;CFL2;COTL1;CYFIP1;DIP2B;DISC1;ECE1;EZR;FLII;GBA2;GCLC;GCLM;GSK3B;GSN;IFRD1;KANK3;KCNN4;LIMA1;LIMK1;LPAR3;MACF1;MEGF8;MSN;MT3;MTOR;MTPN;NCK2;NCKAP1L;NOS3;PAFAH1B1;PICALM;PIK3R2;PLEK;PLEKHG2;PLXNA3;PLXNA4;PPP1R15A;PRKCD;PTEN;RAB11A;RAB21;RAB5A;RAP1GAP2;RAP1GDS1;RASA1;RDX;RGS2;ROCK1;RUFY3;SEMA4B;SEMA4D;SH3BP1;SIN3A;SLC12A…
GOBP_BLOOD_VESSEL_ENDOTHELIAL_CELL_PROLIFERATION_INVOLVED_IN_SPROUTING_ANGIOGENESIS	24	0.0833333	0.792932	0.906309	0.865019	0.2007	HMOX1;PPP1R16B
GOBP_REGULATION_OF_CELL_DIVISION	186	0.11828	0.527708	0.75603	1.02311	0.653982	BCL2L1;BIRC6;BLM;CDC14A;CDC42;CDK2AP2;CUL3;FSD1;GIT1;KAT2B;KIF3B;KLHL21;OSM;PPBP;PRC1;RAB11A;RAB11FIP4;SH3GLB1;TADA3;TEX14;TGFB1;YBX1
GOBP_BRANCHING_INVOLVED_IN_BLOOD_VESSEL_MORPHOGENESIS	34	0.147059	0.372677	0.649715	1.35248	1.33496	GNA13;PLXND1;PPP3R1;RBM15;SRF
GOBP_MONOCYTE_DIFFERENTIATION	35	0.285714	0.00578872	0.0418367	2.51449	12.9543	ACIN1;CSF1;CTNNBIP1;FASN;GPR68;HLA-DRB1;IFI16;INPP5D;JUN;MYH9
GOBP_TROPHOBLAST_CELL_MIGRATION	16	0.125	0.578386	0.7805	1.28494	0.703521	AGO2;YTHDF3
GOBP_TISSUE_MIGRATION	313	0.175719	0.00157294	0.0155599	1.51307	9.76655	AKT1;ARF6;ATP2B4;ATP5F1B;BCAS3;CEACAM1;CLASP1;CORO1C;CTSH;FBXW7;FGFR1;GADD45A;GLUL;GPI;HDAC9;HIF1A;HMOX1;INSL3;IQSEC1;ITGA2;ITGA3;JUN;KLF4;LGALS8;LOXL2;LTB4R2;MACF1;MAP2K3;MECP2;MTOR;MYH9;NOS3;NOTCH1;NR4A1;PDPK1;PIK3CG;PKN1;PLCG2;PLXND1;PTEN;PTPN11;PXN;RAB11A;ROCK1;S100A12;S100A9;SCARB1;SH3BP1;SP1;SRF;STAT5A;TGFB1;TNFSF12;VASH1;ZEB2
GOBP_REGULATION_OF_ENDOCYTOSIS	212	0.15566	0.0580931	0.204741	1.34147	3.81744	ABCA2;ABL2;ACTB;ACTG1;ANKFY1;ANXA2;ARF6;ATXN2;CD14;CD300A;CD63;CDC42;CLU;DTNBP1;EHD4;HIP1;ITGA2;LGALS3;LRP1;LRSAM1;MTMR2;NCKAP1L;PICALM;PLCG2;PPP3R1;PPT1;PTPN1;RAB21;RAB31;ROCK1;SCRIB;SYK;SYT11
GOBP_POSITIVE_REGULATION_OF_TRANSFERASE_ACTIVITY	520	0.159615	0.00246326	0.0218773	1.37337	8.24886	ACE;ADAM8;ADNP;AGAP2;AKAP13;AKT1;AMBRA1;AREG;ATP2B4;BTRC;CAB39;CAMK1;CAMKK1;CAMKK2;CASS4;CCND2;CD300A;CD81;CDC42;CDK5;CDKN1A;CLU;CSF1;CSK;DAG1;DAXX;DOCK3;ERN1;EZH2;FBXW7;FGFR1;FGR;GSK3A;HLA-DRB1;IQGAP1;IRAK1;JAK2;KLF4;LILRA5;LRP8;LYN;MAGED1;MAP2K2;MAP2K3;MAP3K12;MAP3K5;MAPK1;MARK2;MASTL;MIF;MMD;MT3;MTOR;NAF1;NEDD9;PDPK1;PFKFB2;PIK3CG;PKD1;PRKAG2;PRKCD;PRNP;PTEN;PTPN1;RANBP2;RASSF2;RFC2;S100A12;SL…
GOBP_POSITIVE_REGULATION_OF_NEURAL_PRECURSOR_CELL_PROLIFERATION	54	0.111111	0.62448	0.81057	1.01124	0.476127	DISC1;GNAI2;HIF1A;LYN;NOTCH1;SMARCD3
GOBP_PLATELET_DERIVED_GROWTH_FACTOR_RECEPTOR_SIGNALING_PATHWAY	55	0.218182	0.0244837	0.114026	1.91444	7.10208	ARID5B;CSRNP1;HIP1;IQGAP1;JAK2;LRP1;NR4A3;PTPN1;PTPN11;PTPRJ;TIPARP;ZFAND5
GOBP_REGULATION_OF_RECEPTOR_INTERNALIZATION	63	0.15873	0.203515	0.443493	1.40377	2.23482	ANXA2;ATXN2;CD63;DTNBP1;HIP1;MTMR2;PLCG2;PPP3R1;SCRIB;SYK
GOBP_HISTONE_DEACETYLATION	94	0.191489	0.0252456	0.114655	1.66505	6.12587	AKAP8;BCL6;CHD4;ELK4;GATAD2A;GATAD2B;HDAC4;HDAC9;KAT2B;MBD2;MTA1;MTA2;SIN3A;SMARCA5;SREBF1;TADA3;TBL1XR1;TRERF1
GOBP_CELLULAR_RESPONSE_TO_VASCULAR_ENDOTHELIAL_GROWTH_FACTOR_STIMULUS	62	0.129032	0.450172	0.709247	1.15364	0.920752	AKT1;ATP2B4;CD63;ERN1;MAP2K3;MAPKAPK2;NOTCH1;NR4A1
GOBP_NEGATIVE_REGULATION_OF_CYSTEINE_TYPE_ENDOPEPTIDASE_ACTIVITY	90	0.222222	0.00360972	0.0295255	1.92864	10.8469	AKT1;CAST;CDKN2D;CSNK2A1;CST3;CST7;GPI;IFI16;INTS1;KLF4;LAMP3;MICAL1;MT3;NR4A1;PAK2;PLAUR;RPS6KA1;RPS6KA3;SIAH2;TNFSF14
GOBP_AMEBOIDAL_TYPE_CELL_MIGRATION	430	0.181395	6.65011e-05	0.00126514	1.56483	15.051	AGO2;AKT1;ARF6;ARID5B;ATP2B4;ATP5F1B;BCAS3;CAP1;CD248;CDC42;CEACAM1;CLASP1;CORO1C;CTSH;FBXW7;FGFR1;FUT8;GADD45A;GLUL;GNA12;GNA13;GPI;HDAC9;HIF1A;HMOX1;INSL3;IQGAP1;IQSEC1;ITGA2;ITGA3;JUN;KLF4;LAMTOR2;LGALS8;LOXL2;LTB4R2;MACF1;MAP2K3;MECP2;MEGF8;MTA2;MTOR;MYH9;NOS3;NOTCH1;NR4A1;PAFAH1B1;PDLIM1;PDPK1;PIK3CG;PKN1;PLCG2;PLEC;PLXND1;PML;PTEN;PTPN11;PXN;RAB11A;RCC2;ROCK1;S100A12;S100A9;SCARB1;SEMA4B;SE…
GOBP_REGULATION_OF_HISTONE_DEACETYLATION	39	0.153846	0.309086	0.578838	1.3963	1.63945	AKAP8;BCL6;KAT2B;SMARCA5;SREBF1;TADA3
GOBP_REGULATION_OF_KIDNEY_DEVELOPMENT	33	0.030303	0.984131	1	0.379244	0.00606654	MAGED1
GOBP_POSITIVE_REGULATION_OF_PROTEIN_DEACETYLATION	30	0.166667	0.275504	0.542274	1.53016	1.97261	AKAP8;BCL6;DYRK1A;SMARCA5;SREBF1
GOBP_POSITIVE_REGULATION_OF_RECEPTOR_MEDIATED_ENDOCYTOSIS	54	0.166667	0.180334	0.423333	1.47985	2.53491	ANXA2;CD63;CLU;DTNBP1;HIP1;PLCG2;PPT1;RAB21;SYK
GOBP_POSITIVE_REGULATION_OF_TRANSCRIPTION_FROM_RNA_POLYMERASE_II_PROMOTER_IN_RESPONSE_TO_HYPOXIA	5	0.2	0.465977	0.709247	2.31318	1.76639	HIF1A
GOBP_EMBRYONIC_HEMOPOIESIS	24	0.0833333	0.792932	0.906309	0.865019	0.2007	HIF1A;SH2B3
GOBP_REGULATION_OF_MORPHOGENESIS_OF_A_BRANCHING_STRUCTURE	51	0.0196078	0.998349	1	0.24647	0.000407216	MAGED1
GOBP_NEGATIVE_REGULATION_OF_PROTEOLYSIS	315	0.142857	0.0996321	0.2978	1.22713	2.83008	A2M;AKT1;BAG6;BIRC6;CAST;CCAR2;CDK5;CDKN2D;CSNK2A1;CST3;CST7;CSTA;CTSZ;DDRGK1;GAPDH;GPI;IFI16;INTS1;KLF4;LAMP3;LRP1;MICAL1;MT3;NR4A1;PAK2;PICALM;PLAUR;PML;PRNP;QRICH2;ROCK1;RPS6KA1;RPS6KA3;RYBP;SERPINA1;SERPINB1;SIAH2;SMARCC1;SUFU;TAF1;TIMP2;TMED10;TNFSF14;USP9X;WAC
GOBP_POSITIVE_REGULATION_OF_CELL_SUBSTRATE_ADHESION	125	0.144	0.216716	0.465578	1.25181	1.91422	CASS4;CDC42;CSF1;DAG1;DISC1;FLNA;GSK3B;ITGA3;JAK2;NEDD9;P4HB;PLEKHA2;PREX1;PTPRJ;ROCK1;SMAD3;TRIOBP;UNC13D
GOBP_REGULATION_OF_POSITIVE_CHEMOTAXIS	26	0.115385	0.606138	0.80444	1.11999	0.560722	CCR4;ITGA2;SMAD3
GOBP_POSITIVE_CHEMOTAXIS	62	0.112903	0.607389	0.805773	1.01749	0.507304	CCR4;ITGA2;LGALS3;MIF;PTPRJ;SCRIB;SMAD3
GOBP_REGULATION_OF_MORPHOGENESIS_OF_AN_EPITHELIUM	64	0.015625	0.999678	1	0.196666	6.32521e-05	MAGED1
GOBP_TYROSINE_PHOSPHORYLATION_OF_STAT_PROTEIN	81	0.123457	0.489221	0.7355	1.09275	0.781249	JAK2;JAK3;LYN;NF2;OSM;PARP9;SH2B3;SOCS1;SOCS3;TNFRSF18
GOBP_DEVELOPMENTAL_CELL_GROWTH	223	0.201794	0.000205573	0.00312384	1.74035	14.775	ADNP;AKAP13;CDK5;CTDP1;CXCR4;CYFIP1;DIP2B;DISC1;G6PD;GSK3A;GSK3B;IFRD1;IQGAP1;KMT2D;LIMK1;LPAR3;MACF1;MAP2K4;MEGF8;MEX3C;MT3;NDEL1;PAFAH1B1;PLAA;PLXNA3;PLXNA4;PPARA;RAB21;RGS2;RNF157;RUFY3;SEMA4B;SEMA4D;SIN3A;SLC23A2;SMURF1;SPAG9;SRF;STK11;TRIM46;TRPV2;TTL;TWF2;USP9X;VCL
GOBP_VASCULAR_WOUND_HEALING	19	0.210526	0.178387	0.419368	1.95843	3.37593	ADIPOR2;ALOX5;CXCR4;TNFAIP3
GOBP_RESPIRATORY_SYSTEM_DEVELOPMENT	211	0.146919	0.115681	0.318869	1.26633	2.73136	ACE;AIMP2;ASXL1;ATXN1L;BAG6;BMPR1A;CDC42;CTSH;CTSZ;DAG1;EDA;EIF4G1;EP300;FBXW7;FGFRL1;ITGA3;JMJD6;MAP2K2;MAPK1;NOS3;NOTCH1;PKD1;PPP3R1;RAB3A;RDH10;SELENON;SKI;SREBF1;SRF;TIMELESS;YWHAZ
GOBP_ORGANELLE_FISSION	499	0.0941884	0.961815	0.991764	0.802292	0.0312354	ACTR3;AKAP8;BAG6;BAZ1B;BCL2L11;CDC14A;CDC42;CLASP1;CORO1C;COX10;CTDP1;CUL3;DUSP1;EML3;FLNA;FOXJ2;GDAP1;HFM1;INF2;KAT2B;KIF3B;KMT5A;KNTC1;MAD2L1;MAD2L2;MASTL;MSH5;MTFP1;NAA50;NDEL1;OPA1;PDE3A;PDS5A;PPP1R9B;PRC1;RAB11A;RB1;SEH1L;SHOC1;SMARCA5;SMC5;SPIRE1;STAG3;TENT4A;TEX14;TMEM135;UBE2S
GOBP_POSITIVE_REGULATION_OF_ORGANELLE_ORGANIZATION	506	0.171937	0.000182556	0.00284029	1.48261	12.763	AKT2;AMBRA1;ANXA2;ARF6;ARHGAP35;ATG2A;ATL3;ATMIN;BAK1;BAX;BCAS3;BCL2L11;CAMKK2;CARMIL2;CDC42;CDK2;CDK5;CFL2;CIDEB;CLASP1;CLIP1;CNOT1;CNOT6L;CUL3;CYFIP1;DCTN1;DYNC1H1;FHOD1;FYCO1;G3BP1;G3BP2;GIT1;GNL3;GPR65;GSK3A;GSK3B;GSN;HIF1A;HNRNPA1;HTT;INO80D;LCP1;LIMK1;LRSAM1;MAPK1;MARK4;MECP2;MOAP1;MSN;MTOR;NABP2;NAF1;NCK2;NCKAP1L;NF2;PIP4K2A;PIP4K2B;PLAUR;PLD6;PLEK;PLXNA3;PMAIP1;PML;PPIF;PXN;RB1;RHOC;RTEL1…
GOBP_DNA_BIOSYNTHETIC_PROCESS	196	0.127551	0.368917	0.645283	1.10137	1.09827	CDKN1A;CDKN2D;GNL3L;HNRNPA1;KLF4;MAD2L2;MAPK1;NABP2;NAF1;NAT10;PCLAF;POLA1;POLH;RFC2;RRM1;SMG5;SMG6;TCP1;TEN1;TFDP1;TINF2;TNKS1BP1;TNKS2;VCP;ZBTB1
GOBP_REGULATION_OF_NUCLEAR_DIVISION	145	0.062069	0.991665	1	0.55178	0.00461828	CDC42;CUL3;DUSP1;KNTC1;MAD2L1;MAD2L2;PDE3A;RB1;TEX14
GOBP_REGULATION_OF_MUSCLE_SYSTEM_PROCESS	232	0.125	0.397859	0.667433	1.07674	0.992383	ATP2A2;ATP2B4;CTDP1;DAG1;ENO1;FBXO32;G6PD;GLRX3;GRK2;GSK3A;HDAC4;ITGA2;KCNQ1;MTPN;NOS3;NOTCH1;NR4A1;NR4A3;PIK3CG;PPARA;PRKACA;RGS2;ROCK1;RPS6KB1;SELENON;SETD3;SMAD3;SRF;ZDHHC21
GOBP_CERAMIDE_BIOSYNTHETIC_PROCESS	68	0.191176	0.0524508	0.195164	1.67483	4.93718	B4GALT5;CERS2;CERS4;CERS5;ELOVL1;PRKCD;SAMD8;SPTLC2;SPTSSA;SPTSSB;ST3GAL5;ST6GALNAC3;UGCG
GOBP_SPHINGOLIPID_CATABOLIC_PROCESS	32	0.125	0.531056	0.756711	1.17429	0.743195	GBA2;NEU1;PPT1;PRKCD
GOBP_DIOL_BIOSYNTHETIC_PROCESS	21	0.285714	0.0303116	0.132087	2.56761	8.97696	ABCA2;DHFR;PCBD1;SPTLC2;SPTSSA;SPTSSB
[truncated: 4,987 more rows]

## Sheet: CISep-vs-NHC_EM
Term	Set size	Overlap ratio	p-value	FDR p-value	Odds ratio	Combined score	Features
[truncated: 5,957 more rows]

[truncated: 1 more sheets: CISep-vs-NHC_Treg]
