# Supplementary material for: Metabolic adaptations rewire CD4+ T cells in a subset-specific manner in human critical illness with and without sepsis
Source: Nat Immunol. 2026 Jan 15;27(2):236–49. doi: 10.1038/s41590-025-02390-6 (PMC12864044; doi:10.1038/s41590-025-02390-6)
Supplement: Supplementary file 4 — GSEA results. [file 41590_2025_2390_MOESM4_ESM.xlsx]

## Sheet: CISep-vs-NHC_KEGG_Naive
Name	Term	ES	NES	NOM p-val	FDR q-val	FWER p-val	Tag %	Gene %	Lead_genes
prerank	Pathogenic Escherichia coli infection	0.567003	2.53506	0	0	0	66/140	0.202	PTPN11;MYD88;MAPK11;RIPK1;CLDN5;ARF6;MYO1B;ACTB;GNA13;ACTG1;FOS;NFKBIA;NCKAP1L;GAPDH;ARPC5L;TUBA1C;TRAF2;PTPN6;ACTR3;LPAR2;SEC24C;BAK1;GNA12;ACTR3C;MYH9;MYO1F;MYO1G;PAK2;MAPK1;FAS;CYFIP1;ARHGEF12;CYCS;EZR;BAX;JUN;NCK2;TNFRSF10B;NFKBIB;MYO5A;TUBB2A;MYO6;CASP9;IRAK1;MAPK13;CHUK;TRADD;CASP8;TIRAP;TNFSF10;CASP7;TMED10;CDC42;SEC24D;NFKB1;ROCK1;TUBB4A;ARPC3;SEC24A;TAB3;ARPC1B;CYFIP2;NCK1;PAK1;CASP3;RHOA
prerank	Apoptosis	0.542581	2.40248	0	0	0	57/118	0.1988	CFLAR;RIPK1;MAP3K5;PMAIP1;NRAS;ACTB;ACTG1;FOS;NFKBIA;CTSH;PRF1;ITPR3;CAPN2;LMNB1;TUBA1C;TRAF2;PIK3R2;AKT1;BAK1;MAP2K2;AKT2;CTSZ;MAPK1;FAS;PTPN13;CYCS;BAX;JUN;BCL2L1;MCL1;TNFRSF10B;BIRC6;PDPK1;EIF2S1;CASP9;GADD45A;CHUK;TRADD;ITPR2;CASP8;BCL2L11;ERN1;CAPN1;TNFSF10;CASP7;AIFM1;DAXX;MAP3K14;NFKB1;DFFA;PARP1;CASP2;CTSK;APAF1;LMNA;NTRK1;CASP3
prerank	TNF signaling pathway	0.580094	2.39475	0	0	0	35/81	0.1591	SOCS3;BCL3;MAPK11;IL18R1;CFLAR;RIPK1;MAP3K5;MAP2K3;RPS6KA4;ICAM1;FOS;NFKBIA;JUNB;MAP3K8;CSF1;TRAF2;PIK3R2;AKT1;AKT2;CREB3L2;TRAF5;MAPK1;FAS;JUN;MLKL;MAPK13;CHUK;TRADD;TNFAIP3;CASP8;CASP7;MAP2K4;MAP3K14;IRF1;NFKB1
prerank	B cell receptor signaling pathway	0.602324	2.35709	0	0	0	31/61	0.1887	VAV3;NRAS;CD79B;INPPL1;FOS;NFKBIA;SYK;PIK3AP1;PLCG2;PTPN6;PIK3R2;AKT1;MAP2K2;AKT2;LYN;LILRA5;INPP5D;MAPK1;VAV1;SOS2;JUN;NFKBIB;NFKBIE;CHUK;PRKCB;GSK3B;NFKB1;CD81;PPP3R1;IFITM1;NFATC1
prerank	Chemokine signaling pathway	0.541614	2.35275	0	0	0	54/108	0.2224	STAT3;JAK3;VAV3;GRK6;PREX1;PXN;GNAI3;NRAS;NFKBIA;PLCG2;GNB1;PIK3R2;AKT1;PPBP;AKT2;LYN;DOCK2;CXCR4;PRKCD;CCR2;MAPK1;PRKACA;VAV1;GSK3A;SOS2;ADCY3;GNGT2;FGR;NFKBIB;GNAI2;GNG10;SHC1;CHUK;ADCY9;PRKCB;JAK2;GSK3B;GNB2;GRK2;CDC42;CCR4;NFKB1;ROCK1;PIK3CG;ELMO1;CRK;PAK1;PLCB2;RHOA;CCR6;FOXO3;GRK5;NCF1;STAT5B
prerank	Acute myeloid leukemia	0.607837	2.34477	0	0	0	19/52	0.0846	STAT3;PIM1;ITGAM;NRAS;STAT5A;DUSP6;CD14;PIK3R2;AKT1;MAP2K2;PIM2;AKT2;SPI1;PML;ZBTB16;MAPK1;MTOR;SOS2;RPS6KB1
prerank	Toll-like receptor signaling pathway	0.59468	2.3144	0	0	0	27/63	0.1591	LY96;MYD88;MAPK11;RIPK1;MAP2K3;TBK1;FOS;NFKBIA;MAP3K8;IRF5;TLR1;CD14;PIK3R2;AKT1;MAP2K2;AKT2;TLR9;MAPK1;JUN;IRAK1;MAPK13;CHUK;CASP8;TIRAP;TICAM1;MAP2K4;NFKB1
prerank	Adipocytokine signaling pathway	0.603812	2.30288	0	0	0	25/51	0.1652	SOCS3;STAT3;PTPN11;NFKBIA;CPT1A;TRAF2;AKT1;AKT2;PCK2;STK11;RXRA;MTOR;CAMKK2;ACSL6;NFKBIB;ADIPOR2;NFKBIE;CHUK;TRADD;JAK2;ACSL4;PPARA;ACSL5;NFKB1;PRKAG2
prerank	Growth hormone synthesis, secretion and action	0.558113	2.28578	0	0	0	31/79	0.1308	SOCS3;STAT3;SOCS1;MAPK11;GNAI3;MAP2K3;NRAS;FOS;STAT5A;JUNB;ITPR3;PLCG2;PIK3R2;AKT1;MAP2K2;AKT2;CREB3L2;MAPK1;PRKACA;MTOR;SOS2;ADCY3;GNAI2;SHC1;MAPK13;ADCY9;ITPR2;PRKCB;JAK2;GSK3B;EP300
prerank	Leukocyte transendothelial migration	0.567912	2.28375	0	0	0	39/76	0.202	VAV3;PTPN11;MAPK11;PXN;VASP;GNAI3;CLDN5;ITGAM;ACTB;ICAM1;ACTG1;PLCG2;CYBB;SIPA1;CYBA;PIK3R2;NCF2;CXCR4;ARHGAP35;VAV1;EZR;CD99L2;GNAI2;ITGAL;MAPK13;ITGB2;MSN;PRKCB;CTNNA1;ACTN4;CDC42;VCL;NCF4;ROCK1;MYL12A;CTNNB1;AFDN;MYLPF;RHOA
prerank	Lipid and atherosclerosis	0.488084	2.23785	0	0	0	64/149	0.2021	STAT3;VAV3;LY96;MYD88;MAPK11;MAP3K5;MAP2K3;TBK1;NRAS;ICAM1;FOS;NFKBIA;TRAF2;CYBB;CD14;CYBA;PIK3R2;AKT1;NCF2;ERO1A;AKT2;LYN;HSPA5;MAPK1;RXRA;VAV1;FAS;NOS3;CYCS;BAX;JUN;BCL2L1;HSPA4;TNFRSF10B;LDLR;PDPK1;EIF2S1;HSPD1;CASP9;IRAK1;MAPK13;CHUK;CASP8;TIRAP;JAK2;GSK3B;ERN1;TNFSF10;CASP7;TICAM1;CDC42;NCF4;MAP2K4;NFKB1;PPP3R1;ABCA1;TANK;CALML4;NFATC1;PLCB2;APAF1;CASP3;RHOA;NFATC2
prerank	Regulation of actin cytoskeleton	0.50034	2.23593	0	0	0	64/135	0.202	VAV3;PXN;ITGAM;NRAS;ACTB;GNA13;ACTG1;NCKAP1L;GSN;IQGAP1;PPP1CB;ARPC5L;IQGAP2;RRAS2;ACTR3;LPAR2;PIK3R2;GNA12;MAP2K2;ACTR3C;MYH9;CXCR4;ARHGAP35;PAK2;CFL2;MAPK1;VAV1;FGFR1;SSH3;ITGA3;CYFIP1;SOS2;PIP4K2B;ARHGEF12;EZR;SSH1;DIAPH2;ITGA2;LIMK1;SSH2;GIT1;ITGAL;ITGB2;MSN;ACTN4;RDX;CDC42;VCL;PIP4K2A;DIAPH1;ROCK1;CFL1;PPP1R12C;ARPC3;MYL12A;LIMK2;ARPC1B;CRK;CYFIP2;PPP1CC;PAK1;PPP1CA;MYLPF;RHOA
prerank	Hepatitis C	0.506932	2.23108	0	0	0	44/112	0.1457	SOCS3;STAT3;CFLAR;RIPK1;CLDN5;TBK1;YWHAH;NRAS;NFKBIA;TRAF2;YWHAZ;YWHAG;CDKN1A;PIK3R2;AKT1;BAK1;MAP2K2;AKT2;SCARB1;CDK2;MAVS;MAPK1;RXRA;FAS;YWHAE;SOS2;YWHAQ;CYCS;BAX;RB1;LDLR;EIF2S1;CASP9;PPP2R2B;CHUK;TRADD;CDK4;CASP8;GSK3B;EIF2AK1;PSME3;PPARA;TICAM1;PPP2R2A
prerank	Influenza A	0.507944	2.21769	0	0	0	46/118	0.1433	SOCS3;MYD88;VDAC1;TBK1;ACTB;ICAM1;ACTG1;NFKBIA;KPNA2;HLA-DRA;PIK3R2;AKT1;HLA-DRB1;BAK1;MAP2K2;AKT2;RAB11A;PML;MAVS;MAPK1;FAS;HLA-DMA;HLA-DQB1;CYCS;IFNGR1;BAX;TRIM25;HLA-DPA1;DNAJC3;HLA-DRB5;TNFRSF10B;NFKBIB;EIF2S1;CASP9;CHUK;TRADD;NUP98;CDK4;CASP8;PRKCB;JAK2;EP300;KPNA6;TNFSF10;TICAM1;ADAR
prerank	Human cytomegalovirus infection	0.48924	2.21579	0	0	0	56/151	0.1297	STAT3;MDM2;MAPK11;PXN;GNAI3;RIPK1;CGAS;TBK1;AKAP13;NRAS;GNA13;NFKBIA;ITPR3;TRAF2;GNB1;CDKN1A;PIK3R2;AKT1;BAK1;GNA12;MAP2K2;AKT2;CREB3L2;CXCR4;SP1;TRAF5;MAPK1;PRKACA;MTOR;FAS;SOS2;ARHGEF12;CYCS;BAX;PTGER2;PTGER4;ADCY3;RB1;GNGT2;RPS6KB1;GNAI2;GNG10;CASP9;MAPK13;CHUK;TRADD;ADCY9;ITPR2;RHEB;CDK4;CASP8;CDKN2A;PRKCB;GSK3B;TAPBP;GNB2
prerank	Toxoplasmosis	0.538417	2.18463	0	0	0	33/83	0.1347	STAT3;SOCS1;LY96;MYD88;MAPK11;GNAI3;MAP2K3;NFKBIA;HLA-DRA;ALOX5;AKT1;HLA-DRB1;AKT2;PPIF;MAPK1;HLA-DMA;HLA-DQB1;CYCS;IFNGR1;HLA-DPA1;BCL2L1;HLA-DRB5;LDLR;NFKBIB;PDPK1;GNAI2;CASP9;IRAK1;MAPK13;CHUK;CASP8;JAK2;TGFB1
prerank	Leishmaniasis	0.584201	2.1832	0	0	0	28/52	0.1721	MYD88;MAPK11;ITGAM;FOS;NFKBIA;HLA-DRA;PTPN6;CYBB;CYBA;HLA-DRB1;NCF2;MAPK1;HLA-DMA;HLA-DQB1;IFNGR1;JUN;HLA-DPA1;HLA-DRB5;NFKBIB;IRAK1;MAPK13;ITGB2;PRKCB;JAK2;TGFB1;NCF4;NFKB1;IFNGR2
prerank	Fc epsilon RI signaling pathway	0.585115	2.1717	0	9.08943e-05	0.001	18/48	0.0704	VAV3;MAPK11;MAP2K3;NRAS;GAB2;SYK;PLCG2;ALOX5;PIK3R2;AKT1;MAP2K2;AKT2;LYN;INPP5D;MAPK1;VAV1;FCER1G;SOS2
prerank	HIF-1 signaling pathway	0.528213	2.16802	0	8.61104e-05	0.001	36/81	0.1769	STAT3;LDHA;HK1;GAPDH;MKNK2;PLCG2;CYBB;CDKN1A;PIK3R2;AKT1;TFRC;MAP2K2;AKT2;HMOX1;MAPK1;MTOR;PGK1;NOS3;PFKP;IFNGR1;RPS6KB1;HK2;CUL2;PFKM;HIF1A;PRKCB;EP300;ENO1;LDHC;ELOB;PFKFB3;NFKB1;IFNGR2;ARNT;ERBB2;EIF4E
prerank	Phospholipase D signaling pathway	0.523876	2.16239	0	0.00016361	0.002	28/83	0.1208	PTPN11;ARF6;NRAS;GNA13;GAB2;SYK;PLCG2;RRAS2;DGKH;RALGDS;LPAR2;PIK3R2;AKT1;GNA12;MAP2K2;AKT2;MAPK1;MTOR;LPAR3;FCER1G;SOS2;AGPAT3;ADCY3;AGPAT4;AGPAT2;SHC1;ADCY9;RHEB
prerank	Staphylococcus aureus infection	0.69555	2.16053	0	0.000155819	0.002	13/21	0.124	ITGAM;ICAM1;HLA-DRA;HLA-DRB1;HLA-DMA;HLA-DQB1;FPR1;HLA-DPA1;C1S;HLA-DRB5;CFD;ITGAL;ITGB2
prerank	Neutrophil extracellular trap formation	0.543502	2.15528	0	0.000148736	0.002	24/74	0.1256	MAPK11;VDAC1;ITGAM;ACTB;ACTG1;SYK;HDAC4;PLCG2;CYBB;HDAC9;CYBA;PIK3R2;AKT1;NCF2;MAP2K2;AKT2;PPIF;MAPK1;MTOR;FPR1;ITGAL;MAPK13;ITGB2;PRKCB
prerank	Non-small cell lung cancer	0.550365	2.15295	0	0.000213404	0.003	23/58	0.1256	STAT3;JAK3;NRAS;STAT5A;RASSF1;PLCG2;CDKN1A;PIK3R2;AKT1;BAK1;MAP2K2;AKT2;MAPK1;RXRA;SOS2;BAX;RB1;PDPK1;CASP9;GADD45A;CDK4;CDKN2A;PRKCB
prerank	Proteoglycans in cancer	0.486551	2.15165	0	0.000204512	0.003	45/123	0.1424	STAT3;MDM2;VAV3;PTPN11;MAPK11;PXN;NRAS;ACTB;ACTG1;FLNA;CD63;IQGAP1;PPP1CB;ITPR3;PLCG2;PTPN6;RRAS2;CDKN1A;PIK3R2;AKT1;MAP2K2;AKT2;MAPK1;PRKACA;VAV1;MTOR;FAS;FGFR1;SOS2;ARHGEF12;EZR;RPS6KB1;ANK3;ITGA2;PDPK1;PLAUR;HIF1A;MAPK13;ITPR2;HSPG2;MSN;PRKCB;TGFB1;RDX;CDC42
prerank	PI3K-Akt signaling pathway	0.455645	2.13298	0	0.000392663	0.005	61/187	0.1297	OSM;MDM2;JAK3;YWHAH;NRAS;IL2RB;SYK;PIK3AP1;AREG;CSF1;YWHAZ;GNB1;YWHAG;CDKN1A;LPAR2;PIK3R2;AKT1;MAP2K2;AKT2;PCK2;CDK2;CREB3L2;STK11;DDIT4;MAPK1;COL9A2;RXRA;MTOR;PTEN;FGFR1;NOS3;LPAR3;ITGA3;YWHAE;SOS2;PPP2R5D;YWHAQ;GNGT2;RPS6KB1;BCL2L1;MCL1;COL6A2;ITGA2;PKN1;NR4A1;PPP2R5A;PDPK1;GNG10;CASP9;PPP2R2B;CHUK;RHEB;CDK4;CCND2;GYS1;BCL2L11;JAK2;GSK3B;SGK1;IL7;GNB2
prerank	Platelet activation	0.521718	2.12598	0	0.000377561	0.005	39/78	0.202	MAPK11;VASP;GNAI3;ACTB;GNA13;ACTG1;SYK;PPP1CB;ITPR3;PLCG2;GP5;PIK3R2;AKT1;AKT2;LYN;FERMT3;ARHGAP35;TBXAS1;MAPK1;PRKACA;NOS3;FCER1G;ARHGEF12;STIM1;ADCY3;ITGA2;GNAI2;MAPK13;ADCY9;ITPR2;TLN1;ROCK1;MYL12A;PIK3CG;GP6;PPP1CC;PLCB2;PPP1CA;RHOA
prerank	Melanoma	0.590678	2.11271	0	0.000484769	0.007	16/39	0.1219	MDM2;NRAS;CDKN1A;PIK3R2;AKT1;BAK1;MAP2K2;AKT2;MAPK1;PTEN;FGFR1;BAX;RB1;GADD45A;CDK4;CDKN2A
prerank	JAK-STAT signaling pathway	0.510443	2.11226	0	0.000467456	0.007	28/84	0.1406	SOCS3;OSM;STAT3;SOCS1;JAK3;PIM1;PTPN11;STAT5A;IL2RB;PTPN6;CDKN1A;PIK3R2;AKT1;AKT2;MTOR;SOS2;IL21R;IFNGR1;BCL2L1;MCL1;PIAS3;IL12RB2;SOCS4;CCND2;JAK2;IL7;EP300;STAM2
prerank	Bladder cancer	0.668085	2.09554	0	0.000507754	0.008	10/23	0.1219	MDM2;NRAS;RASSF1;CDKN1A;MAP2K2;MAPK1;RB1;TYMP;CDK4;CDKN2A
prerank	Salmonella infection	0.442241	2.09371	0	0.000490829	0.008	76/210	0.202	LY96;MYD88;MAPK11;RIPK1;ARF6;MAP2K3;ACTB;ACTG1;FOS;NFKBIA;NCKAP1L;FHOD1;FLNA;GAPDH;ARPC5L;ELMO2;DCTN1;TUBA1C;TRAF2;ACTR3;TXN;CD14;AKT1;ARL8A;BAK1;MAP2K2;AKT2;ACTR3C;TLR9;MAPK1;ANXA2;CYFIP1;CYCS;BAX;DYNC1H1;KPNA3;JUN;MLKL;TNFRSF10B;M6PR;TUBB2A;PKN1;NOD1;MYO6;KLC1;IRAK1;MAPK13;CHUK;TRADD;CASP8;TIRAP;RAB5A;VPS41;TNFSF10;CASP7;VPS16;CDC42;FYCO1;KLC2;MAP2K4;NFKB1;TUBB4A;ARPC3;TAB3;MYL12A;PIK3CG;ARPC1B…
prerank	Prolactin signaling pathway	0.559712	2.0912	0	0.000474996	0.008	22/48	0.1591	SOCS3;STAT3;SOCS1;MAPK11;NRAS;FOS;STAT5A;PIK3R2;AKT1;MAP2K2;AKT2;MAPK1;SOS2;SOCS4;SHC1;MAPK13;ESR2;CCND2;JAK2;GSK3B;IRF1;NFKB1
prerank	Hepatitis B	0.47382	2.09116	0	0.000460152	0.008	41/123	0.1422	STAT3;JAK3;MYD88;MAPK11;MAP2K3;TBK1;NRAS;FOS;NFKBIA;STAT5A;YWHAZ;CDKN1A;PIK3R2;AKT1;MAP2K2;AKT2;CDK2;CREB3L2;SMAD3;MAVS;MAPK1;FAS;SOS2;YWHAQ;CYCS;BAX;RB1;JUN;CASP9;IRAK1;MAPK13;DDB1;CHUK;CASP8;HSPG2;PRKCB;TIRAP;JAK2;EP300;TGFB1;TICAM1
prerank	Focal adhesion	0.482272	2.09062	0	0.000446208	0.008	63/110	0.2682	VAV3;PXN;VASP;ACTB;ACTG1;FLNA;PPP1CB;CAPN2;PIK3R2;AKT1;RAPGEF1;AKT2;ARHGAP35;PAK2;MAPK1;COL9A2;VAV1;PTEN;ITGA3;SOS2;JUN;COL6A2;ITGA2;PDPK1;SHC1;CCND2;PRKCB;GSK3B;ACTN4;CDC42;PARVG;VCL;TLN1;DIAPH1;ROCK1;PPP1R12C;MYL12A;ERBB2;LAMC3;CRK;CTNNB1;PPP1CC;PAK1;COL6A3;ZYX;PPP1CA;PARVB;MYLPF;RHOA;THBS4;FLT4;PPP1R12B;PPP1R12A;ELK1;MAPK9;COL6A1;PIP5K1C;BCL2;ITGB1;PAK4;SOS1;TNXB;BRAF
prerank	Central carbon metabolism in cancer	0.547768	2.06124	0	0.000673687	0.012	24/52	0.1785	LDHA;HK1;SLC1A5;SLC7A5;NRAS;PIK3R2;AKT1;MAP2K2;AKT2;G6PD;MAPK1;MTOR;PTEN;FGFR1;PFKP;HK2;PFKM;HIF1A;SLC16A3;LDHC;TIGAR;IDH2;ERBB2;PGAM1
prerank	Viral carcinogenesis	0.447368	2.04181	0	0.00074793	0.014	47/140	0.1308	STAT3;MDM2;JAK3;PXN;SRF;PMAIP1;YWHAH;NRAS;NFKBIA;GSN;STAT5A;SYK;SND1;HDAC4;TRAF2;HDAC9;CHD4;YWHAZ;YWHAG;CDKN1A;PIK3R2;BAK1;MAPKAPK2;LYN;CDK2;CREB3L2;REL;TRAF5;MAPK1;PRKACA;YWHAE;YWHAQ;UBR4;BAX;SCRIB;RB1;JUN;RBL1;KAT2B;DDB1;TRADD;CDK4;CASP8;CDKN2A;CCND2;ACTN4;EP300
prerank	Yersinia infection	0.470846	2.03178	0	0.000727154	0.014	48/112	0.2053	VAV3;MYD88;MAPK11;PXN;ARF6;MAP2K3;TBK1;ACTB;ACTG1;FOS;NFKBIA;RPS6KA3;ARPC5L;ELMO2;RPS6KA1;TRAF2;ACTR3;PIK3R2;AKT1;MAP2K2;AKT2;ACTR3C;MAPK1;GIT2;VAV1;ARHGEF12;SKAP2;JUN;LIMK1;PKN1;IRAK1;MAPK13;CHUK;ZAP70;GSK3B;TICAM1;CDC42;MAP2K4;NFKB1;ROCK1;ARPC3;ARPC1B;ELMO1;CRK;NFATC1;RHOA;NFATC2;CD8A
prerank	Insulin signaling pathway	0.472163	2.03054	0	0.000707501	0.014	33/104	0.1274	SOCS3;SOCS1;HK1;PRKAR2A;PRKAR1A;FASN;NRAS;PPP1R3B;INPPL1;PPP1CB;MKNK2;PIK3R2;AKT1;RAPGEF1;MAP2K2;AKT2;PCK2;MAPK1;PRKACA;MTOR;ACACA;SOS2;RPS6KB1;PTPN1;HK2;PDPK1;RHOQ;SREBF1;SOCS4;SHC1;RHEB;GYS1;GSK3B
prerank	Insulin resistance	0.491	2.02475	0	0.000688883	0.014	33/81	0.1689	SOCS3;STAT3;PTPN11;TRIB3;PPP1R3B;NFKBIA;RPS6KA3;PPP1CB;CPT1A;RPS6KA1;PIK3R2;AKT1;AKT2;PCK2;CREB3L2;PRKCD;MTOR;PTEN;NOS3;PPARGC1B;RPS6KB1;PTPN1;PDPK1;SREBF1;PRKCB;GYS1;GSK3B;PPARA;MLX;NFKB1;PRKAG2;SLC27A3;SLC27A4
prerank	cGMP-PKG signaling pathway	0.480749	2.02454	0	0.000671219	0.014	39/90	0.2103	VASP;GNAI3;VDAC1;SRF;GNA13;ATP2A2;ATP2B4;PPP1CB;ITPR3;MEF2D;AKT1;GNA12;MAP2K2;AKT2;PPIF;CREB3L2;MAPK1;NOS3;PDE3A;ATP2A3;ADCY3;RGS2;GNAI2;ADCY9;ITPR2;GTF2I;ATP1B3;ROCK1;PPP3R1;PIK3CG;SLC25A5;CALML4;NFATC1;PPP1CC;PLCB2;PPP1CA;RHOA;NFATC2;ATF4
prerank	Sphingolipid signaling pathway	0.481602	2.01541	0	0.000695341	0.015	48/96	0.2629	MAPK11;GNAI3;MAP3K5;NRAS;GNA13;GAB2;ABCC1;TRAF2;PIK3R2;AKT1;GNA12;MAP2K2;AKT2;MAPK1;PTEN;NOS3;FCER1G;PPP2R5D;CERS4;BAX;PPP2R5A;PDPK1;CERS5;GNAI2;PPP2R2B;MAPK13;TRADD;PRKCB;SPTLC2;SGPP2;CERS2;PPP2R2A;NFKB1;ROCK1;PLCB2;PPP2R5C;RHOA;PPP2R3C;DEGS1;CERS3;PRKCE;PPP2R5B;MAPK9;SGPL1;PLD2;PPP2CA;BID;BCL2
prerank	Chronic myeloid leukemia	0.506546	2.01515	0	0.000678382	0.015	24/67	0.1347	MDM2;PTPN11;NRAS;NFKBIA;GAB2;STAT5A;CDKN1A;PIK3R2;AKT1;BAK1;MAP2K2;AKT2;SMAD3;MAPK1;SOS2;BAX;RB1;BCL2L1;GADD45A;SHC1;CHUK;CDK4;CDKN2A;TGFB1
prerank	NF-kappa B signaling pathway	0.49906	2.00496	0	0.000857003	0.019	33/75	0.1771	LY96;MYD88;CFLAR;RIPK1;ICAM1;NFKBIA;SYK;PLCG2;TRAF2;CD14;LYN;TRAF5;TNFSF14;TRIM25;TNFRSF13C;CSNK2A1;BCL2L1;RELB;EDA;IRAK1;GADD45A;CHUK;TRADD;ZAP70;TNFAIP3;PRKCB;TIRAP;TICAM1;MAP3K14;NFKB1;TAB3;PARP1;NFKB2
prerank	PD-L1 expression and PD-1 checkpoint pathway in cancer	0.488174	2.00488	0	0.000837073	0.019	31/78	0.1271	STAT3;PTPN11;MYD88;MAPK11;MAP2K3;BATF;NRAS;FOS;NFKBIA;PTPN6;PIK3R2;AKT1;MAP2K2;AKT2;TLR9;MAPK1;MTOR;PTEN;PDCD1;IFNGR1;JUN;RPS6KB1;CSNK2A1;NFKBIB;HIF1A;MAPK13;NFKBIE;CHUK;ZAP70;TIRAP;JAK2
prerank	VEGF signaling pathway	0.554921	2.00144	0	0.000892417	0.021	17/42	0.1424	MAPK11;PXN;SH2D2A;NRAS;MAPKAPK3;PLCG2;PIK3R2;AKT1;MAP2K2;MAPKAPK2;AKT2;MAPK1;NOS3;CASP9;MAPK13;PRKCB;CDC42
prerank	Pathways in cancer	0.403158	2.00005	0	0.000872585	0.021	128/315	0.2297	STAT3;MDM2;JAK3;PIM1;GNAI3;NOTCH1;PMAIP1;NRAS;GNA13;FOS;NFKBIA;STAT5A;IL2RB;RASSF1;PLCG2;TRAF2;RALGDS;GNB1;CDKN1A;LPAR2;PIK3R2;AKT1;BAK1;GNA12;MAP2K2;PIM2;AKT2;HMOX1;CDK2;CXCR4;SPI1;SMAD3;PML;MSH3;SP1;ZBTB16;TRAF5;MAPK1;PRKACA;RXRA;MTOR;FAS;PTEN;TPM3;FGFR1;LPAR3;NQO1;ITGA3;SOS2;CCDC6;KEAP1;ARHGEF12;CYCS;IFNGR1;BAX;PTGER2;PTGER4;ADCY3;RB1;JUN;GNGT2;RPS6KB1;BCL2L1;ITGA2;GNAI2;GNG10;CASP9;IL12RB2;CU…
prerank	Glioma	0.524408	1.99816	0	0.000889183	0.022	21/55	0.1256	MDM2;NRAS;PLCG2;CDKN1A;PIK3R2;AKT1;BAK1;MAP2K2;AKT2;CAMK1;MAPK1;MTOR;PTEN;SOS2;BAX;RB1;GADD45A;SHC1;CDK4;CDKN2A;PRKCB
prerank	Neurotrophin signaling pathway	0.467037	1.99733	0	0.000870264	0.022	45/94	0.2265	PTPN11;MAPK11;MATK;MAP3K5;NRAS;NFKBIA;RPS6KA3;RPS6KA1;PLCG2;PIK3R2;AKT1;RAPGEF1;MAP2K2;IRAK3;MAPKAPK2;AKT2;ARHGDIA;PRKCD;MAPK1;YWHAE;SOS2;BAX;JUN;NFKBIB;PDPK1;IRAK1;SHC1;MAPK13;NFKBIE;SH2B3;GSK3B;PSEN2;CDC42;MAGED1;NFKB1;CRK;CALML4;PRDM4;NTRK1;RHOA;FOXO3;ATF4;RPS6KA2;ABL1;RIPK2
prerank	Relaxin signaling pathway	0.484588	1.98713	0	0.00095439	0.025	29/77	0.1598	MAPK11;GNAI3;GNA15;NRAS;FOS;NFKBIA;GNB1;PIK3R2;AKT1;MAP2K2;AKT2;CREB3L2;MAPK1;PRKACA;NOS3;SOS2;ADCY3;JUN;GNGT2;GNAI2;GNG10;SHC1;MAPK13;ADCY9;GNB2;TGFB1;MAP2K4;NFKB1;INSL3
prerank	Epstein-Barr virus infection	0.432569	1.97675	0	0.00110186	0.03	54/164	0.1285	STAT3;MDM2;JAK3;MYD88;MAPK11;RIPK1;MAP2K3;TBK1;ICAM1;NFKBIA;SYK;PSMC5;SIN3A;HLA-DRA;PLCG2;TRAF2;CDKN1A;PIK3R2;AKT1;HLA-DRB1;BAK1;AKT2;LYN;RUNX3;CDK2;MAVS;TRAF5;FAS;HLA-DMA;CD58;HLA-DQB1;CYCS;BAX;RB1;JUN;HLA-DPA1;HLA-DRB5;NFKBIB;RELB;CASP9;IRAK1;ITGAL;GADD45A;MAPK13;NFKBIE;CHUK;TRADD;TNFAIP3;CDK4;CASP8;NCOR2;CCND2;BCL2L11;TAPBP
prerank	MAPK signaling pathway	0.417917	1.96157	0	0.00124343	0.034	82/190	0.2431	DUSP5;MYD88;MAPK11;MAP3K5;MAP2K3;SRF;RPS6KA4;NRAS;FOS;DUSP2;RPS6KA3;FLNA;DUSP6;MAP3K8;MAPKAPK3;DUSP1;RPS6KA1;MKNK2;AREG;CSF1;TRAF2;RRAS2;CD14;AKT1;GNA12;MAP2K2;MAPKAPK2;AKT2;PTPN7;PAK2;MAPK1;PRKACA;FAS;FGFR1;PPM1A;SOS2;MAP3K2;PPP5C;ELK4;JUN;MAP3K12;RELB;NR4A1;IRAK1;GADD45A;MAPK13;CHUK;TRADD;JUND;MAP4K1;PRKCB;TGFB1;CDC42;MAPK8IP3;DAXX;MAP2K4;MAP3K14;NFKB1;TAOK1;RASA1;PPP3R1;ERBB2;NFKB2;CRK;NFATC1;…
prerank	Oxytocin signaling pathway	0.46291	1.96027	0	0.00125113	0.035	46/89	0.2661	GNAI3;NRAS;ACTB;ACTG1;FOS;PPP1CB;ITPR3;CDKN1A;MAP2K2;CAMK1;MAPK1;PRKACA;CAMKK2;NOS3;ADCY3;JUN;RGS2;MYL6B;GNAI2;TRPM2;ADCY9;ITPR2;PRKCB;ROCK1;PPP1R12C;PRKAG2;PPP3R1;PIK3CG;KCNJ14;CALML4;NFATC1;PPP1CC;PLCB2;PPP1CA;RHOA;NFATC2;RYR1;PPP1R12B;PPP1R12A;ITPR1;ELK1;EEF2;PRKAA1;PIK3R5;MYL6;CACNB1
prerank	Human immunodeficiency virus 1 infection	0.421602	1.93553	0	0.00157317	0.046	72/162	0.2137	MYD88;MAPK11;PXN;GNAI3;RIPK1;CGAS;MAP2K3;TBK1;NRAS;FOS;NFKBIA;APOBEC3G;ITPR3;PLCG2;TRAF2;AP1G1;APOBEC3C;GNB1;CUL4A;PIK3R2;AKT1;BAK1;MAP2K2;AKT2;CXCR4;PAK2;CFL2;TRAF5;MAPK1;MTOR;FAS;DCAF1;CYCS;BAX;JUN;GNGT2;RPS6KB1;BCL2L1;APOBEC3F;LIMK1;GNAI2;GNG10;CASP9;IRAK1;MAPK13;DDB1;CHUK;TRADD;ITPR2;CASP8;APOBEC3H;PRKCB;TAPBP;GNB2;WEE1;ELOB;BTRC;NFKB1;CFL1;AP1S1;PPP3R1;LIMK2;CRK;CALML4;NFATC1;AP1B1;PAK1;CASP…
prerank	C-type lectin receptor signaling pathway	0.47601	1.93073	0	0.00157436	0.047	35/75	0.2021	MDM2;BCL3;PTPN11;MAPK11;NRAS;NFKBIA;SYK;ITPR3;PLCG2;RRAS2;PIK3R2;AKT1;MAPKAPK2;AKT2;PRKCD;MAPK1;KSR1;FCER1G;ARHGEF12;JUN;RELB;MAPK13;CHUK;ITPR2;CASP8;MAP3K14;IRF1;NFKB1;PPP3R1;NFKB2;CALML4;NFATC1;PAK1;RHOA;NFATC2
prerank	Thyroid hormone signaling pathway	0.456642	1.92906	0	0.0015755	0.048	30/91	0.1375	MDM2;NOTCH1;NRAS;ACTB;ACTG1;ATP2A2;SIN3A;PLCG2;PIK3R2;AKT1;MAP2K2;AKT2;MAPK1;PRKACA;RXRA;MTOR;PFKP;ATP2A3;MED16;PDPK1;KAT2B;CASP9;NCOA1;PFKM;HIF1A;RHEB;PRKCB;GSK3B;EP300;ATP1B3
prerank	Fc gamma R-mediated phagocytosis	0.486848	1.92739	0	0.0015766	0.049	42/68	0.2789	VAV3;VASP;ARF6;INPPL1;GAB2;GSN;SYK;ARPC5L;PLCG2;ACTR3;PIK3R2;AKT1;AKT2;LYN;ACTR3C;PRKCD;INPP5D;CFL2;MAPK1;VAV1;ASAP1;RPS6KB1;LIMK1;PRKCB;CDC42;CFL1;ARPC3;LIMK2;ARPC1B;CRK;PAK1;NCF1;ARPC2;PRKCE;DNM2;ARPC4;PLD2;PIP5K1C;PLCG1;PIP5K1A;PLA2G6;ACTR2
prerank	Gap junction	0.532914	1.92336	0.00175747	0.00157766	0.05	16/45	0.1256	GNAI3;NRAS;ITPR3;TUBA1C;MAP2K2;CSNK1D;MAPK1;PRKACA;SOS2;MAP3K2;ADCY3;TUBB2A;GNAI2;ADCY9;ITPR2;PRKCB
prerank	Shigellosis	0.408296	1.90659	0	0.00172221	0.056	83/193	0.2474	MDM2;MYD88;MAPK11;PXN;HK1;VDAC1;RIPK1;ARF6;CGAS;TBK1;ACTB;ACTG1;NFKBIA;ARPC5L;ELMO2;ITPR3;CAPNS1;CAPN2;PLCG2;TRAF2;ACTR3;CD14;PIK3R2;AKT1;AKT2;WIPI1;ACTR3C;SEPTIN2;PRKCD;UBE2V1;TRAF5;MAPK1;MTOR;GSK3A;CYCS;BAX;JUN;RPS6KB1;UBE2V2;BCL2L1;NFKBIB;HK2;NOD1;MAPK13;CHUK;TRADD;ITPR2;GSK3B;ACTN4;CAPN1;CDC42;VCL;TLN1;RRAGD;DIAPH1;BTRC;NFKB1;ROCK1;ARPC3;TAB3;MYL12A;CAST;ARPC1B;ELMO1;CRK;PLCB2;MYLPF;RHOA;FOXO…
prerank	AGE-RAGE signaling pathway in diabetic complications	0.477603	1.9009	0.00179533	0.00174893	0.058	25/65	0.1591	STAT3;PIM1;MAPK11;NRAS;ICAM1;STAT5A;PLCG2;CYBB;PIK3R2;AKT1;AKT2;SMAD3;PRKCD;MAPK1;NOS3;BAX;JUN;MAPK13;CDK4;PRKCB;JAK2;TGFB1;CDC42;DIAPH1;NFKB1
prerank	Viral myocarditis	0.523068	1.90067	0	0.00171929	0.058	19/41	0.124	EIF4G1;ACTB;ICAM1;ACTG1;PRF1;HLA-DRA;HLA-DRB1;EIF4G3;HLA-DMA;HLA-DQB1;CYCS;HLA-DPA1;HLA-DRB5;EIF4G2;ABL2;CASP9;ITGAL;CASP8;ITGB2
prerank	Kaposi sarcoma-associated herpesvirus infection	0.424334	1.89974	0	0.00169063	0.058	58/138	0.2023	STAT3;MAPK11;PREX1;ZFP36;TBK1;NRAS;ICAM1;FOS;NFKBIA;SYK;ITPR3;PLCG2;TRAF2;GNB1;CDKN1A;PIK3R2;AKT1;BAK1;MAP2K2;MAPKAPK2;AKT2;LYN;MAPK1;MTOR;FAS;CYCS;IFNGR1;BAX;RB1;JUN;GNGT2;GNG10;CASP9;CLEC2B;HIF1A;MAPK13;CHUK;TRADD;ITPR2;CDK4;CASP8;JAK2;GSK3B;GNB2;EP300;TICAM1;MAP2K4;CCR4;NFKB1;PPP3R1;PIK3CG;MICB;CTNNB1;CALML4;NFATC1;CASP3;NFATC2;TYK2
prerank	Tight junction	0.443375	1.89204	0	0.00195795	0.068	56/106	0.2789	VASP;CLDN5;MAP3K5;ACTB;ACTG1;ARPC5L;TUBA1C;ACTR3;ACTR3C;MYH9;NF2;STK11;PRKACA;RAPGEF6;PATJ;EZR;SCRIB;JUN;HSPA4;MYL6B;SYMPK;PPP2R2B;PARD6A;ARHGAP17;CDK4;MSN;ACTN4;RDX;CDC42;PPP2R2A;ROCK1;ARPC3;PRKAG2;MYL12A;ARPC1B;ERBB2;DLG3;AFDN;YBX3;RHOA;HCLS1;LLGL2;ARPC2;PRKCE;MAPK9;ARPC4;RAB8A;PRKAA1;LLGL1;PPP2CA;ITGB1;MYL6;MYH10;RAPGEF2;PPP2R1B;ACTR2
prerank	IL-17 signaling pathway	0.50416	1.88993	0	0.00197915	0.07	27/51	0.2431	MAPK11;TBK1;FOS;NFKBIA;S100A8;S100A9;TRAF2;TRAF5;MAPK1;JUN;MAPK13;CHUK;TRADD;JUND;TNFAIP3;CASP8;GSK3B;MAPK6;ELAVL1;NFKB1;TAB3;TRAF4;CASP3;FOSL1;TRAF3;CEBPB;MAPK9
prerank	Osteoclast differentiation	0.452395	1.88537	0	0.00199967	0.072	39/87	0.2023	SOCS3;SOCS1;MAPK11;FOSL2;FOS;NFKBIA;GAB2;JUNB;SYK;PLCG2;CSF1;TRAF2;CYBA;PIK3R2;AKT1;NCF2;AKT2;LILRA5;SPI1;MAPK1;TYROBP;IFNGR1;TEC;JUN;RELB;MAPK13;CHUK;JUND;TGFB1;NCF4;MAP3K14;NFKB1;IFNGR2;PPP3R1;NFKB2;NFATC1;CTSK;NFATC2;TYK2
prerank	Inflammatory bowel disease	0.530107	1.88007	0	0.00214738	0.079	20/40	0.1989	STAT3;IL18R1;HLA-DRA;HLA-DRB1;SMAD3;TBX21;HLA-DMA;IL21R;HLA-DQB1;IFNGR1;JUN;HLA-DPA1;HLA-DRB5;IL12RB2;MAF;TGFB1;NFKB1;IFNGR2;NFATC1;NOD2
prerank	Parathyroid hormone synthesis, secretion and action	0.478713	1.87971	0	0.00213951	0.08	35/63	0.2682	GNAI3;AKAP13;GNA13;FOS;ITPR3;PDE4A;MEF2D;CDKN1A;GNA12;CREB3L2;SP1;NR4A2;MAPK1;PRKACA;RXRA;FGFR1;ADCY3;GNAI2;JUND;ADCY9;ITPR2;PRKCB;MMP25;PLCB2;RHOA;ATF4;LRP5;PDE4D;ITPR1;EGR1;RUNX2;PLD2;PDE4B;BCL2;BRAF
prerank	PPAR signaling pathway	0.533302	1.87948	0	0.00210709	0.08	21/36	0.3145	CPT1A;HMGCS1;SCD;PCK2;RXRA;ACSL6;PDPK1;FABP5;ACSL4;PPARA;ACSL5;ACOX1;SLC27A4;SCP2;EHHADH;DBI;ACAA1;SLC27A1;ACOX3;GK;PPARD
prerank	Prostate cancer	0.465251	1.87093	0	0.00249077	0.094	21/66	0.1308	MDM2;NRAS;NFKBIA;CDKN1A;PIK3R2;AKT1;MAP2K2;AKT2;CDK2;CREB3L2;MAPK1;MTOR;PTEN;FGFR1;SOS2;RB1;PDPK1;CASP9;CHUK;GSK3B;EP300
prerank	Renal cell carcinoma	0.480959	1.86885	0	0.00252633	0.097	22/58	0.1933	PTPN11;TFE3;NRAS;CDKN1A;PIK3R2;AKT1;RAPGEF1;MAP2K2;AKT2;PAK2;MAPK1;SOS2;JUN;CUL2;HIF1A;EP300;TGFB1;CDC42;ELOB;ARNT;CRK;PAK1
prerank	Pertussis	0.507379	1.86611	0	0.00256085	0.099	26/47	0.202	LY96;MYD88;MAPK11;GNAI3;ITGAM;FOS;IRF8;CD14;CFL2;MAPK1;JUN;C1S;NOD1;GNAI2;IRAK1;MAPK13;ITGB2;TIRAP;CASP7;TICAM1;IRF1;NFKB1;CFL1;CALML4;CASP3;RHOA
prerank	MicroRNAs in cancer	0.434095	1.86451	0	0.00252426	0.099	31/108	0.1308	STAT3;MDM2;SOCS1;PIM1;SLC7A1;NOTCH1;NRAS;ZEB2;RASSF1;ABCC1;EZH2;HDAC4;PLCG2;CDKN1A;PIK3R2;BAK1;MAP2K2;HMOX1;DDIT4;MAPK1;MTOR;PTEN;SOS2;EZR;MCL1;SHC1;CDKN2A;CCND2;PRKCB;BCL2L11;EP300
prerank	Starch and sucrose metabolism	0.63248	1.85609	0.00552486	0.0026961	0.107	7/18	0.1263	HK1;UGP2;GPI;PGM2;HK2;GYG1;GYS1
prerank	Long-term depression	0.532138	1.85268	0	0.00277228	0.111	22/36	0.3241	GNAI3;NRAS;GNA13;ITPR3;GNA12;MAP2K2;LYN;MAPK1;GNAI2;ITPR2;PRKCB;PLCB2;RYR1;ITPR1;PPP2CA;PRKG1;BRAF;PPP2R1B;RAF1;HRAS;MAPK3;GNAO1
prerank	Transcriptional misregulation in cancer	0.439153	1.85207	0	0.0027343	0.111	32/101	0.1224	NFKBIZ;MDM2;BCL6;ETV6;TFE3;ITGAM;IL2RB;FLI1;DUSP6;SIN3A;AFF1;CDKN1A;NR4A3;CD14;LYL1;BAK1;SMAD1;SPI1;PML;REL;SP1;ZBTB16;NSD2;RXRA;BAX;ELK4;BCL2L1;CCNT1;DOT1L;MAF;GADD45A;CCND2
prerank	GnRH secretion	0.528465	1.84711	0	0.00285211	0.116	12/37	0.1256	NRAS;ITPR3;PIK3R2;AKT1;KISS1R;MAP2K2;AKT2;MAPK1;KCNN4;ESR2;ITPR2;PRKCB
prerank	Type II diabetes mellitus	0.559129	1.83342	0	0.00329401	0.132	9/28	0.114	SOCS3;SOCS1;HK1;PIK3R2;PRKCD;MAPK1;MTOR;HK2;SOCS4
prerank	Tuberculosis	0.414638	1.82726	0	0.00348747	0.142	53/117	0.2507	MYD88;MAPK11;ITGAM;SYK;TLR1;HLA-DRA;HSPA9;CD14;AKT1;HLA-DRB1;AKT2;TLR9;MAPK1;KSR1;HLA-DMA;FCER1G;HLA-DQB1;ARHGEF12;CYCS;IFNGR1;BAX;RFX5;HLA-DPA1;HLA-DRB5;HSPD1;CASP9;IRAK1;MAPK13;TRADD;CASP8;ITGB2;TIRAP;JAK2;RAB5A;EP300;TGFB1;NFKB1;IFNGR2;PPP3R1;CALML4;CD74;APAF1;CASP3;NOD2;RHOA;NFYA;RIPK2;CEBPB;HLA-DMB;BCL10;MAPK9;ATP6V0A2;ATP6V0B
prerank	Estrogen signaling pathway	0.438122	1.81657	0	0.00395213	0.161	24/78	0.1204	GNAI3;NRAS;FOS;FKBP5;ITPR3;PIK3R2;AKT1;MAP2K2;AKT2;CREB3L2;PRKCD;SP1;MAPK1;PRKACA;NOS3;SOS2;ADCY3;JUN;GNAI2;NCOA1;SHC1;ADCY9;ESR2;ITPR2
prerank	AMPK signaling pathway	0.436969	1.81028	0	0.00427902	0.174	47/90	0.2771	FASN;CPT1A;PIK3R2;AKT1;AKT2;SCD;RAB10;PCK2;CAB39;CREB3L2;STK11;MTOR;CAMKK2;PFKP;ACACA;PPP2R5D;RPS6KB1;ADIPOR2;PPP2R5A;PDPK1;PPP2R2B;SREBF1;PFKM;RHEB;GYS1;ELAVL1;PPP2R2A;PFKFB3;PRKAG2;HMGCR;PFKFB2;TBC1D1;PPP2R5C;FOXO3;PPP2R3C;STRADB;SIRT1;PPP2R5B;EEF2;RAB8A;PRKAA1;PPP2CA;TSC2;LIPE;PPP2R1B;ULK1;G6PC3
prerank	Serotonergic synapse	0.489695	1.80313	0	0.0045148	0.183	14/46	0.1297	GNAI3;NRAS;ITPR3;DUSP1;ALOX5;GNB1;MAPK1;PRKACA;GNGT2;GNAI2;GNG10;ITPR2;PRKCB;GNB2
prerank	Protein processing in endoplasmic reticulum	0.397295	1.79348	0	0.00517416	0.209	62/152	0.2227	MAP3K5;SEC31B;SEC61A1;VCP;PPP1R15A;RRBP1;UFD1;CANX;CAPN2;HYOU1;DERL1;TRAF2;SEC24C;UBXN8;RAD23B;BAK1;ERO1A;UBQLN1;P4HB;HERPUD1;HSPA5;GANAB;DNAJB11;PDIA6;MAN1A1;BAX;DNAJC3;SYVN1;PRKCSH;NPLOC4;SEC61G;EIF2S1;UBE2G1;EDEM1;YOD1;RPN1;SAR1B;ERN1;CAPN1;EIF2AK1;PLAA;SIL1;SAR1A;SEC23B;FBXO6;SEC24D;TXNDC5;EDEM2;SEC24A;DNAJC5;SSR3;UGGT1;UBQLN4;SEC61A2;CALR;STT3A;SEC23A;ATF4;UBE2J1;PDIA3;STT3B;XBP1
prerank	Hepatocellular carcinoma	0.406736	1.79214	0	0.00521127	0.213	35/115	0.1397	SMARCD2;NRAS;ACTB;ACTG1;SMARCC1;PLCG2;CDKN1A;PIK3R2;AKT1;BAK1;MAP2K2;SMARCA2;AKT2;HMOX1;SMAD3;MAPK1;MTOR;PTEN;NQO1;SOS2;KEAP1;BAX;RB1;RPS6KB1;BCL2L1;GADD45A;SHC1;CDK4;CDKN2A;PRKCB;GSK3B;SMARCD3;ARID1A;TGFB1;SMARCA4
prerank	Colorectal cancer	0.438569	1.79045	0	0.00522753	0.215	25/74	0.1347	PMAIP1;NRAS;FOS;AREG;RALGDS;CDKN1A;PIK3R2;AKT1;BAK1;MAP2K2;AKT2;SMAD3;MSH3;MAPK1;MTOR;SOS2;CYCS;BAX;JUN;RPS6KB1;CASP9;GADD45A;BCL2L11;GSK3B;TGFB1
prerank	Adrenergic signaling in cardiomyocytes	0.431155	1.78714	0.00179856	0.00528282	0.218	32/82	0.2103	TPM4;MAPK11;GNAI3;ATP2A2;ATP2B4;PPP1CB;CREM;AKT1;AKT2;CREB3L2;MAPK1;PRKACA;TPM3;PPP2R5D;ATP2A3;ADCY3;PPP2R5A;GNAI2;PPP2R2B;MAPK13;ADCY9;ATP1B3;PPP2R2A;PIK3CG;KCNQ1;CALML4;PPP1CC;PLCB2;PPP2R5C;PPP1CA;PPP2R3C;ATF4
prerank	Axon guidance	0.420856	1.78591	0	0.00529784	0.222	39/100	0.2021	PTPN11;GNAI3;RGS3;NRAS;PLCG2;PIK3R2;PLXNA4;CXCR4;SEMA4B;PAK2;CFL2;MAPK1;SSH3;CDK5;ARHGEF12;SSH1;NCK2;LIMK1;PDPK1;SSH2;GNAI2;PLXNA3;PARD6A;GSK3B;SEMA4D;CDC42;SRGAP2;ROCK1;CFL1;PLXNC1;RASA1;MYL12A;PPP3R1;LIMK2;PLXNA1;NCK1;PAK1;RHOA;NFATC2
prerank	Rap1 signaling pathway	0.407863	1.78454	0.00172117	0.00529325	0.223	33/115	0.1256	VAV3;MAPK11;VASP;GNAI3;MAP2K3;ITGAM;NRAS;ACTB;ACTG1;CSF1;RALGDS;SIPA1;LPAR2;PIK3R2;AKT1;RAPGEF1;MAP2K2;AKT2;MAPK1;VAV1;FGFR1;RAPGEF6;LPAR3;SIPA1L1;ADCY3;FPR1;GNAI2;PARD6A;ITGAL;MAPK13;ADCY9;ITGB2;PRKCB
prerank	Chagas disease	0.449708	1.78302	0	0.0053839	0.227	29/70	0.1721	MYD88;MAPK11;GNAI3;CFLAR;GNA15;FOS;NFKBIA;PIK3R2;AKT1;AKT2;TLR9;MAPK1;FAS;IFNGR1;JUN;GNAL;GNAI2;PPP2R2B;IRAK1;MAPK13;CHUK;CASP8;TGFB1;TICAM1;PPP2R2A;MAP2K4;NFKB1;ACE;IFNGR2
prerank	NOD-like receptor signaling pathway	0.403901	1.77891	0	0.00554769	0.236	63/129	0.2847	MYD88;MAPK11;VDAC1;RIPK1;TBK1;NFKBIA;ITPR3;TRAF2;CYBB;TXN;IFI16;CYBA;PRKCD;MAVS;PANX1;TRAF5;MAPK1;YWHAE;JUN;BCL2L1;NFKBIB;PKN1;CARD17;NOD1;TRPM2;MAPK13;CHUK;TNFAIP3;ITPR2;CASP8;TICAM1;TRPV2;AIM2;NFKB1;TAB3;MFN2;TANK;PLCB2;NOD2;RHOA;TYK2;NLRX1;ATG16L1;TRAF3;RIPK2;ITPR1;DNM1L;MAPK9;RNF31;STAT2;P2RX7;DHX33;OAS2;MFN1;BCL2;CASP4;CARD16;PSTPIP1;NAMPT;IRAK4;TP53BP1;IKBKB;PYCARD
prerank	Complement and coagulation cascades	0.578787	1.77746	0.00567108	0.00554042	0.237	11/21	0.1683	ITGAM;F12;SERPINA1;CLU;C1S;PLAUR;CFD;A2M;ITGB2;CD55;F5
prerank	Measles	0.418617	1.77657	0	0.00558847	0.24	35/106	0.1433	STAT3;JAK3;MYD88;TBK1;FOS;NFKBIA;STAT5A;IL2RB;PIK3R2;AKT1;BAK1;AKT2;CDK2;TLR9;MAVS;FAS;CYCS;BAX;JUN;CSNK2A1;BCL2L1;NFKBIB;EIF2S1;CASP9;IRAK1;CHUK;TRADD;TNFAIP3;CDK4;CASP8;CCND2;MSN;GSK3B;EIF2AK1;ADAR
prerank	Metabolism of xenobiotics by cytochrome P450	-0.558276	-1.76863	0.00638298	0.0587213	0.246	7/20	0.1392	AKR7A2;EPHX1;HSD11B1L;GSTO1;MGST3;GSTM2;CBR3
prerank	Amino sugar and nucleotide sugar metabolism	0.49757	1.76783	0	0.00596266	0.255	11/41	0.0937	UAP1L1;HK1;GALK1;UGP2;GMDS;GNE;GPI;CYB5R3;GNPDA1;PGM2;HK2
prerank	Ferroptosis	0.511631	1.76297	0	0.00607693	0.262	13/34	0.1476	PRNP;LPCAT3;CYBB;TFRC;HMOX1;GCLM;ACSL6;SLC3A2;SLC39A14;SLC11A2;ACSL4;ACSL5;GCLC
prerank	Chemical carcinogenesis	0.40325	1.76087	0	0.0060998	0.265	33/109	0.1395	STAT3;BCL6;GNAI3;NRAS;FOS;RPS6KA3;STAT5A;KPNA2;RPS6KA1;KLF4;PIK3R2;AKT1;MAP2K2;AKT2;CREB3L2;MAPK1;PRKACA;RXRA;MTOR;SOS2;KPNA3;ADCY3;RB1;JUN;RPS6KB1;GNAI2;ADCY9;ESR2;PRKCB;JAK2;DLL3;KPNA6;PPARA
prerank	ErbB signaling pathway	0.445035	1.75153	0	0.00664994	0.284	33/63	0.2682	NRAS;STAT5A;AREG;PLCG2;CDKN1A;PIK3R2;AKT1;MAP2K2;AKT2;PAK2;MAPK1;MTOR;SOS2;JUN;RPS6KB1;NCK2;ABL2;SHC1;PRKCB;GSK3B;MAP2K4;ERBB2;CRK;NCK1;PAK1;STAT5B;ABL1;ELK1;MAPK9;PAK4;SOS1;PLCG1;BRAF
prerank	Gastric acid secretion	0.49904	1.74473	0.00179856	0.00711876	0.303	16/36	0.1936	GNAI3;ACTB;ACTG1;ITPR3;PRKACA;EZR;ADCY3;GNAI2;ADCY9;ITPR2;PRKCB;ATP1B3;SLC4A2;KCNQ1;CALML4;PLCB2
prerank	Human T-cell leukemia virus 1 infection	0.367639	1.72171	0	0.00904159	0.367	55/173	0.1591	JAK3;VDAC1;ZFP36;MAD2L1;SRF;NRAS;ICAM1;FOS;NFKBIA;STAT5A;IL2RB;CRTC3;CANX;HLA-DRA;CDKN1A;PIK3R2;AKT1;HLA-DRB1;MAP2K2;AKT2;CDK2;CREB3L2;SPI1;SMAD3;TRRAP;MAPK1;PRKACA;PTEN;HLA-DMA;HLA-DQB1;BAX;ELK4;ADCY3;RB1;TNFRSF13C;JUN;HLA-DPA1;BCL2L1;HLA-DRB5;RELB;KAT2B;ITGAL;CHUK;ADCY9;CDK4;CDKN2A;CCND2;ITGB2;EP300;TGFB1;TSPO;TLN1;MAP2K4;MAP3K14;NFKB1
prerank	Cholinergic synapse	0.440338	1.72012	0	0.00908375	0.37	20/62	0.1297	GNAI3;NRAS;FOS;ITPR3;GNB1;PIK3R2;AKT1;AKT2;CREB3L2;MAPK1;PRKACA;ADCY3;GNGT2;GNAI2;GNG10;ADCY9;ITPR2;PRKCB;JAK2;GNB2
prerank	cAMP signaling pathway	0.395103	1.71975	0	0.00905757	0.374	38/102	0.202	VAV3;GNAI3;ATP2A2;FOS;NFKBIA;ATP2B4;PPP1CB;PDE4A;RRAS2;PIK3R2;AKT1;MAP2K2;AKT2;CREB3L2;MAPK1;PRKACA;VAV1;PDE3A;ATP2A3;PTGER2;ADCY3;JUN;GNAI2;ADCY9;EP300;ATP1B3;PPARA;GIPR;NFKB1;ROCK1;ACOX1;CALML4;AFDN;NFATC1;PPP1CC;PAK1;PPP1CA;RHOA
prerank	One carbon pool by folate	0.5982	1.71109	0.0110294	0.00978319	0.393	8/16	0.1344	MTHFD2;MTHFD1L;MTHFR;MTHFD1;ATIC;DHFR;GART;SHMT2
prerank	Legionellosis	0.472072	1.70687	0.00558659	0.00999837	0.401	19/42	0.1988	MYD88;ITGAM;VCP;NFKBIA;RAB1B;CD14;CYCS;HSPD1;CASP9;CASP8;ITGB2;SAR1B;CASP7;SAR1A;NFKB1;NFKB2;HBS1L;APAF1;CASP3
prerank	Spinocerebellar ataxia	0.391453	1.70662	0.00169492	0.00991475	0.401	27/111	0.1312	VDAC1;MAP3K5;ATP2A2;PSMC5;ITPR3;ATG2A;TRAF2;ATXN2L;PIK3R2;AKT1;AKT2;WIPI1;PPIF;SP1;CIC;MTOR;ATXN1;CYCS;ATP2A3;AMBRA1;OPA1;AFG3L2;ATXN2;ITPR2;PRKCB;ATXN1L;ERN1
prerank	Hippo signaling pathway	0.402564	1.70341	0	0.0102216	0.414	39/93	0.22	TP53BP2;MOB1A;YWHAH;ACTB;ACTG1;LIMD1;PPP1CB;RASSF1;AREG;YWHAZ;YWHAG;SMAD1;NF2;SMAD3;CSNK1D;PATJ;YWHAE;YWHAQ;SCRIB;BMPR1A;RASSF2;PPP2R2B;PARD6A;CCND2;ITGB2;CTNNA1;GSK3B;TGFB1;PPP2R2A;BTRC;DLG3;CTNNB1;PPP1CC;PAK1;PPP1CA;DLG4;AXIN1;LLGL2;DVL3
prerank	GnRH signaling pathway	0.447228	1.70012	0.00172117	0.0103619	0.424	28/57	0.2638	MAPK11;MAP2K3;NRAS;ITPR3;MAP2K2;PRKCD;MAPK1;PRKACA;SOS2;MAP3K2;ADCY3;JUN;MAPK13;ADCY9;ITPR2;PRKCB;CDC42;MAP2K4;CALML4;PLCB2;MAP3K4;ATF4;ITPR1;ELK1;MAPK9;EGR1;PLD2;SOS1
prerank	Non-alcoholic fatty liver disease	0.382105	1.6967	0	0.0107538	0.44	49/125	0.2549	SOCS3;MAPK11;MAP3K5;FOS;TRAF2;PIK3R2;AKT1;AKT2;RXRA;FAS;GSK3A;CYCS;BAX;JUN;ADIPOR2;UQCRH;EIF2S1;SREBF1;MAPK13;CASP8;BCL2L11;GSK3B;COX6C;ERN1;TGFB1;COX5A;CASP7;PPARA;CDC42;MLX;NFKB1;PRKAG2;NDUFA3;COX7A2;CASP3;COX7B;COX6B1;ATF4;NDUFA1;XBP1;NDUFS1;UQCR11;NDUFB1;MAP3K11;ITCH;MAPK9;NDUFV2;MLXIP;PRKAA1
prerank	Endometrial cancer	0.449207	1.69486	0.00187266	0.0108391	0.447	16/50	0.1274	NRAS;CDKN1A;PIK3R2;AKT1;BAK1;MAP2K2;AKT2;MAPK1;PTEN;SOS2;BAX;PDPK1;CASP9;GADD45A;CTNNA1;GSK3B
prerank	Herpes simplex virus 1 infection	-0.319045	-1.69338	0	0.0557566	0.405	160/423	0.2324	ZNF766;ZNF563;ZFP14;HLA-E;IRF9;ZNF439;JAK1;ZNF181;ZNF235;ZNF224;ZNF780B;ZNF160;ITGA5;ZNF234;ZNF583;ZNF226;ZNF568;ZNF616;HLA-F;ZNF671;ZNF230;ZNF419;SRSF7;B2M;ZNF606;ZNF473;ZNF91;SRSF8;ZNF44;ZNF763;ZNF773;SRSF5;ZNF677;ZNF189;ZNF25;ZNF737;ZNF302;ZNF585A;ZNF670;ZNF248;ZNF20;ZSCAN32;ZNF251;ZNF10;ZNF546;ZNF836;ZNF12;ZNF223;ZNF846;ZNF180;ZNF33B;TNF;ZNF211;ZNF23;ZNF530;ZNF107;ZNF383;ZNF136;ZNF33A;ZNF786;…
prerank	Breast cancer	0.414347	1.69336	0	0.0108761	0.449	26/82	0.1279	NOTCH1;NRAS;FOS;CDKN1A;PIK3R2;AKT1;BAK1;MAP2K2;AKT2;SP1;MAPK1;MTOR;PTEN;FGFR1;SOS2;BAX;RB1;JUN;RPS6KB1;NCOA1;GADD45A;SHC1;ESR2;CDK4;GSK3B;DLL3
prerank	Th1 and Th2 cell differentiation	0.419549	1.69319	0.00542495	0.010789	0.449	27/73	0.1279	JAK3;MAPK11;NOTCH1;FOS;NFKBIA;STAT5A;IL2RB;HLA-DRA;HLA-DRB1;RUNX3;MAPK1;TBX21;HLA-DMA;HLA-DQB1;IFNGR1;JUN;HLA-DPA1;HLA-DRB5;NFKBIB;IL12RB2;MAF;MAPK13;NFKBIE;CHUK;ZAP70;JAK2;DLL3
prerank	Vascular smooth muscle contraction	0.423521	1.67924	0	0.0120643	0.484	33/64	0.2775	GNA13;PPP1CB;ITPR3;GNA12;MAP2K2;MYH9;PRKCD;MAPK1;PRKACA;ARHGEF12;ADCY3;MYL6B;ADCY9;ITPR2;PRKCB;PLA2G10;ROCK1;PPP1R12C;CALML4;PPP1CC;PLCB2;PPP1CA;RHOA;PPP1R12B;PPP1R12A;PRKCE;ITPR1;ACTA2;PRKG1;MYL6;BRAF;MYH10;PLA2G6
prerank	Bacterial invasion of epithelial cells	0.434101	1.6763	0.0017762	0.0122707	0.49	31/56	0.2789	PXN;ACTB;ACTG1;ARPC5L;ELMO2;MAD2L2;ACTR3;PIK3R2;ACTR3C;SEPTIN2;CLTC;ARHGAP10;SHC1;CTNNA1;CDC42;VCL;ARPC3;ARPC1B;ELMO1;CRK;CTNNB1;RHOA;HCLS1;ARPC2;SEPTIN8;DNM2;ARPC4;CTNNA3;ITGB1;CLTB;ACTR2
prerank	Glycolysis / Gluconeogenesis	0.464788	1.67617	0.00694444	0.0121582	0.49	15/42	0.1434	LDHA;HK1;TPI1;GAPDH;GPI;PCK2;PGK1;PFKP;PGM2;HK2;PFKM;DLAT;ALDH3A2;ENO1;LDHC
prerank	Inflammatory mediator regulation of TRP channels	0.448763	1.6692	0.00713012	0.0130293	0.508	22/52	0.1996	MAPK11;MAP2K3;PPP1CB;ITPR3;PLCG2;PIK3R2;PRKCD;PRKACA;PTGER2;PTGER4;ADCY3;MAPK13;ADCY9;ITPR2;PRKCB;TRPV2;F2RL1;CALML4;PPP1CC;PLCB2;NTRK1;PPP1CA
prerank	Oocyte meiosis	0.395467	1.66167	0	0.0137521	0.529	23/91	0.1265	MAPK11;MAD2L1;YWHAH;RPS6KA3;PPP1CB;ITPR3;MAD2L2;RPS6KA1;YWHAZ;YWHAG;CDK2;MAPK1;PRKACA;STAG3;YWHAE;PPP2R5D;YWHAQ;ADCY3;PPP2R5A;MAPK13;ADCY9;ITPR2;CPEB2
prerank	Choline metabolism in cancer	0.421463	1.65213	0.00173611	0.0147395	0.565	22/64	0.1617	NRAS;FOS;DGKH;RALGDS;PIK3R2;AKT1;MAP2K2;AKT2;SP1;MAPK1;MTOR;SOS2;JUN;RPS6KB1;PDPK1;SLC22A5;HIF1A;RHEB;PRKCB;PCYT1A;LYPLA1;SLC44A2
prerank	Natural killer cell mediated cytotoxicity	0.39997	1.65075	0.0034965	0.0148117	0.569	34/78	0.2021	VAV3;SH3BP2;PTPN11;NRAS;ICAM1;PRF1;SYK;PLCG2;PTPN6;PIK3R2;MAP2K2;MAPK1;VAV1;FAS;TYROBP;FCER1G;SOS2;IFNGR1;TNFRSF10B;ITGAL;SHC1;ZAP70;KIR3DL2;ITGB2;PRKCB;NCR3;TNFSF10;IFNGR2;PPP3R1;MICB;NFATC1;PAK1;CASP3;NFATC2
prerank	T cell receptor signaling pathway	0.397596	1.65018	0.00347826	0.0147392	0.571	39/90	0.2053	VAV3;MAPK11;NRAS;FOS;NFKBIA;MAP3K8;PTPN6;PIK3R2;AKT1;MAP2K2;AKT2;CTLA4;PAK2;MAPK1;VAV1;PDCD1;SOS2;TEC;JUN;NCK2;NFKBIB;ICOS;PDPK1;MAPK13;NFKBIE;CHUK;ZAP70;CDK4;GSK3B;CDC42;MAP3K14;NFKB1;PPP3R1;NFATC1;NCK1;PAK1;RHOA;NFATC2;CD8A
prerank	Dopaminergic synapse	0.399028	1.64837	0.0018018	0.0147391	0.574	33/83	0.2103	MAPK11;GNAI3;FOS;PPP1CB;ITPR3;GNB1;AKT1;AKT2;CREB3L2;PRKACA;GSK3A;PPP2R5D;GNGT2;GNAL;PPP2R5A;GNAI2;GNG10;PPP2R2B;MAPK13;ITPR2;PRKCB;GSK3B;GNB2;PPP2R2A;COMT;CALML4;KIF5C;PPP1CC;PLCB2;PPP2R5C;PPP1CA;PPP2R3C;ATF4
prerank	Regulation of lipolysis in adipocytes	0.487452	1.64763	0.00976562	0.0146826	0.576	9/28	0.1189	GNAI3;PIK3R2;AKT1;AKT2;PRKACA;PLAAT3;ADCY3;GNAI2;ADCY9
prerank	Cytosolic DNA-sensing pathway	0.470134	1.64552	0.00350877	0.0149766	0.583	14/40	0.1591	RIPK1;CGAS;TBK1;NFKBIA;MAVS;POLR3A;NFKBIB;CHUK;ADAR;POLR3D;POLR3G;POLR2L;AIM2;NFKB1
prerank	Viral protein interaction with cytokine and cytokine receptor	0.486729	1.64168	0.0150943	0.0154736	0.598	14/32	0.2132	IL18R1;IL2RB;CSF1;PPBP;TNFRSF10C;CXCR4;CCR2;TNFSF14;TNFRSF10B;TNFSF10;CCR4;IL2RA;CCR6;TNFRSF1B
prerank	African trypanosomiasis	0.574872	1.63144	0.0181159	0.0168972	0.632	9/16	0.2259	MYD88;ICAM1;TLR9;FAS;PRKCB;APOL1;F2RL1;PLCB2;THOP1
prerank	Calcium signaling pathway	0.386346	1.63075	0	0.0168518	0.635	37/96	0.2508	VDAC1;P2RX5;GNA15;ATP2A2;ATP2B4;ITPR3;PLCG2;PPIF;CXCR4;ORAI2;CAMK1;PRKACA;FGFR1;NOS3;MCOLN2;STIM1;ATP2A3;ADCY3;GNAL;ADCY9;ITPR2;PRKCB;CYSLTR2;LTB4R2;PPP3R1;ERBB2;SLC25A5;CALML4;PLCB2;NTRK1;RYR1;FLT4;TPCN2;ITPR1;PDE1B;P2RX7;SLC25A6
prerank	Ras signaling pathway	0.36521	1.6273	0	0.0172399	0.646	37/129	0.1424	PTPN11;ARF6;TBK1;NRAS;GAB2;RASSF1;PLCG2;CSF1;RRAS2;RALGDS;GNB1;PIK3R2;AKT1;MAP2K2;AKT2;PAK2;REL;MAPK1;PRKACA;FGFR1;KSR1;SYNGAP1;PLAAT3;SOS2;GNGT2;BCL2L1;ABL2;GNG10;SHC1;CHUK;ZAP70;PRKCB;RAB5A;GNB2;RIN1;PLA2G10;CDC42
prerank	Thyroid cancer	0.486125	1.62448	0.0110294	0.0174338	0.653	13/31	0.1971	NRAS;CDKN1A;BAK1;MAP2K2;MAPK1;RXRA;TPM3;CCDC6;BAX;GADD45A;CTNNB1;NCOA4;NTRK1
prerank	Progesterone-mediated oocyte maturation	0.40454	1.6218	0.00728597	0.0175847	0.659	17/68	0.1265	MAPK11;GNAI3;MAD2L1;RPS6KA3;MAD2L2;RPS6KA1;PIK3R2;AKT1;AKT2;CDK2;MAPK1;PRKACA;ADCY3;GNAI2;MAPK13;ADCY9;CPEB2
prerank	Pancreatic secretion	0.446797	1.6217	0.0106195	0.0174429	0.659	20/42	0.2486	ATP2A2;ATP2B4;ITPR3;RAB11A;ATP2A3;ADCY3;RAB3D;ADCY9;ITPR2;PRKCB;ATP1B3;PLA2G10;SLC4A2;KCNQ1;PLCB2;RHOA;SLC12A2;TPCN2;ITPR1;RAB8A
prerank	Signaling pathways regulating pluripotency of stem cells	0.387227	1.60889	0.00527241	0.0193583	0.684	20/74	0.1274	STAT3;JAK3;MAPK11;NRAS;PCGF5;KLF4;PIK3R2;AKT1;MAP2K2;AKT2;SMAD1;SMAD3;MAPK1;FGFR1;ACVR2A;BMPR1A;PCGF3;MAPK13;JAK2;GSK3B
prerank	Small cell lung cancer	0.412531	1.60862	0.00738007	0.0193085	0.686	27/65	0.1988	NFKBIA;TRAF2;CDKN1A;PIK3R2;AKT1;BAK1;AKT2;CDK2;TRAF5;RXRA;PTEN;ITGA3;CYCS;BAX;RB1;BCL2L1;ITGA2;CASP9;GADD45A;CHUK;CDK4;NFKB1;TRAF4;LAMC3;CKS2;APAF1;CASP3
prerank	FoxO signaling pathway	0.375009	1.6021	0.00178571	0.0201485	0.708	30/99	0.1376	STAT3;MDM2;MAPK11;BCL6;AGAP2;NRAS;CDKN2D;CDKN1A;PIK3R2;AKT1;MAP2K2;AKT2;PCK2;CDK2;SMAD3;STK11;MAPK1;PTEN;FBXO32;SOS2;PDPK1;GADD45A;MAPK13;CHUK;CCND2;BCL2L11;SGK1;EP300;TGFB1;TNFSF10
prerank	Th17 cell differentiation	0.381877	1.5957	0.00353982	0.0209241	0.729	29/86	0.1347	STAT3;JAK3;MAPK11;FOS;NFKBIA;STAT5A;IL2RB;HLA-DRA;HLA-DRB1;SMAD3;MAPK1;RXRA;MTOR;TBX21;HLA-DMA;IL21R;HLA-DQB1;IFNGR1;JUN;HLA-DPA1;HLA-DRB5;NFKBIB;HIF1A;MAPK13;NFKBIE;CHUK;ZAP70;JAK2;TGFB1
prerank	mTOR signaling pathway	0.359632	1.58881	0.00512821	0.0219288	0.749	62/120	0.3136	SLC7A5;NRAS;RPS6KA3;MIOS;RPS6KA1;LPIN1;PIK3R2;AKT1;MAP2K2;AKT2;SEH1L;CAB39;STK11;DDIT4;CLIP1;MAPK1;MTOR;PTEN;SLC3A2;SOS2;RPS6KB1;PDPK1;MAPKAP1;CHUK;RHEB;PRKCB;GSK3B;SGK1;RRAGD;LAMTOR2;ULK2;EIF4E;DEPTOR;RHOA;SESN2;WDR59;LRP5;STRADB;RPS6KA2;DVL3;EIF4E2;NPRL3;ATP6V1A;LAMTOR1;PRKAA1;ATP6V1B2;SOS1;TSC2;BRAF;ULK1;FNIP1;IKBKB;WNT1;ATP6V1H;ATP6V1C1;RAF1;EIF4B;DVL1;FZD3;FZD6;HRAS;MAPK3
prerank	Phagosome	0.368124	1.58003	0.00537634	0.02322	0.768	25/97	0.1277	ITGAM;ACTB;SEC61A1;ACTG1;CANX;HLA-DRA;TUBA1C;CYBB;CD14;CYBA;HLA-DRB1;NCF2;TFRC;SCARB1;HLA-DMA;HLA-DQB1;DYNC1H1;HLA-DPA1;HLA-DRB5;ITGA2;M6PR;TUBB2A;SEC61G;ITGB2;RAB5A
prerank	Endocrine and other factor-regulated calcium reabsorption	0.469339	1.57182	0.0249554	0.0248912	0.794	10/29	0.1375	ATP2B4;AP2B1;RAB11A;CLTC;PRKACA;AP2A1;ADCY9;PRKCB;AP2A2;ATP1B3
prerank	Fluid shear stress and atherosclerosis	0.379131	1.57099	0.00182482	0.0248389	0.795	20/87	0.0869	MAPK11;MAP3K5;ACTB;ICAM1;ACTG1;FOS;DUSP1;TXN;CYBA;PIK3R2;AKT1;NCF2;AKT2;HMOX1;NOS3;NQO1;KEAP1;JUN;ACVR2A;BMPR1A
prerank	Glycerophospholipid metabolism	0.395618	1.56798	0.00700525	0.0253164	0.807	20/62	0.1692	LPCAT1;LPCAT3;LPIN1;DGKH;LPGAT1;MBOAT7;CDS2;PLAAT3;PGS1;AGPAT3;AGPAT4;PNPLA6;AGPAT2;ETNK1;PCYT1A;PLA2G10;GPD2;LYPLA1;PTDSS2;GPAT2
prerank	Cytokine-cytokine receptor interaction	0.373477	1.56064	0.00526316	0.0269223	0.828	26/86	0.1376	OSM;IL18R1;IL2RB;CSF1;PPBP;TNFRSF18;TNFRSF10C;CXCR4;CCR2;FAS;RELT;TNFSF12;TNFSF8;TNFSF14;IL21R;IFNGR1;TNFRSF13C;ACVR2A;BMPR1A;TNFRSF10B;EDA;IL12RB2;TNFRSF4;IL7;TGFB1;TNFSF10
prerank	Diabetic cardiomyopathy	0.34219	1.55774	0.0034965	0.0273168	0.833	52/153	0.2451	MAPK11;VDAC1;ATP2A2;GAPDH;PPP1CB;CYBB;CYBA;PIK3R2;AKT1;NCF2;AKT2;G6PD;PPIF;SMAD3;PRKCD;SP1;MTOR;PTEN;NOS3;GSR;ATP2A3;UQCRH;MAPK13;PRKCB;GYS1;GSK3B;COX6C;TGFB1;COX5A;PPARA;NCF4;NFKB1;ATP5F1B;ACE;PARP1;ATP5F1E;SLC25A5;NDUFA3;PPP1CC;COX7A2;PLCB2;COX7B;PPP1CA;COX6B1;NDUFA1;NCF1;SLC2A1;NDUFS1;UQCR11;NDUFB1;MAPK9;NDUFV2
prerank	Carbohydrate digestion and absorption	0.492249	1.55713	0.0319149	0.0273445	0.838	7/24	0.1375	HK1;PIK3R2;AKT1;AKT2;HK2;PRKCB;ATP1B3
prerank	Epithelial cell signaling in Helicobacter pylori infection	0.416114	1.55685	0.0191972	0.0272165	0.839	27/49	0.294	PTPN11;MAPK11;NFKBIA;PLCG2;LYN;JUN;CSK;NOD1;GIT1;MAPK13;CHUK;CDC42;MAP2K4;MAP3K14;NFKB1;PAK1;CASP3;MAPK9;ATP6V1A;ATP6V0A2;ATP6V0B;ATP6V1B2;PLCG1;IKBKB;ATP6V1H;ADAM10;ATP6V1C1
prerank	Pancreatic cancer	0.394295	1.54807	0.00567108	0.0289044	0.853	21/65	0.1424	STAT3;RALGDS;CDKN1A;PIK3R2;AKT1;BAK1;AKT2;SMAD3;MAPK1;MTOR;BAX;RB1;RPS6KB1;BCL2L1;CASP9;GADD45A;CHUK;CDK4;CDKN2A;TGFB1;CDC42
prerank	Glycosaminoglycan degradation	0.541717	1.54643	0.0285714	0.0292143	0.857	9/15	0.3716	ARSB;HYAL3;GALNS;GLB1;SGSH;IDS;HEXB;HYAL2;GNS
prerank	Cellular senescence	0.350928	1.54403	0.00350877	0.0295082	0.861	43/126	0.2052	MDM2;MAPK11;VDAC1;MAP2K3;NRAS;PPP1CB;ITPR3;CAPN2;HIPK1;RRAS2;CDKN1A;PIK3R2;AKT1;MAP2K2;MAPKAPK2;AKT2;CDK2;SMAD3;MAPK1;MTOR;PTEN;RB1;RBL1;GADD45A;MAPK13;ITPR2;RHEB;CDK4;CDKN2A;CCND2;CAPN1;TGFB1;BTRC;NFKB1;HIPK3;PPP3R1;SLC25A5;CALML4;NFATC1;PPP1CC;PPP1CA;NFATC2;FOXO3
prerank	Fructose and mannose metabolism	0.47626	1.53823	0.0250896	0.0306913	0.873	9/27	0.1735	HK1;TPI1;GMDS;PFKP;HK2;PFKM;TIGAR;PFKFB3;PFKFB2
prerank	mRNA surveillance pathway	0.373788	1.53779	0.0103093	0.0305213	0.874	34/82	0.2381	ETF1;PPP1CB;SMG1;EIF4A3;GSPT1;PABPC4;PPP2R5D;MSI2;CSTF2T;DAZAP1;PABPC1L;PPP2R5A;ALYREF;SYMPK;PPP2R2B;ACIN1;RNGTT;PABPC1;PPP2R2A;SMG5;UPF1;SMG6;RNMT;HBS1L;PPP1CC;PPP2R5C;PPP1CA;NUDT21;PPP2R3C;CPSF4;UPF2;CASC3;PPP2R5B;NXT1
prerank	Glutamatergic synapse	0.4113	1.53003	0.0160428	0.0324817	0.888	29/51	0.3403	GNAI3;ITPR3;GNB1;MAPK1;PRKACA;ADCY3;GNGT2;GNAI2;GNG10;ADCY9;ITPR2;PRKCB;GNB2;GRK2;GLUL;PPP3R1;PLCB2;DLG4;ITPR1;PLD2;DLGAP1;GNG2;HOMER1;MAPK3;GNAO1;PPP3CA;HOMER2;ADCY7;GLS
prerank	Morphine addiction	0.432437	1.5297	0.0240741	0.0323243	0.889	14/38	0.1382	GRK6;GNAI3;PDE4A;GNB1;PRKACA;PDE3A;ADCY3;GNGT2;GNAI2;GNG10;ADCY9;PRKCB;GNB2;GRK2
prerank	Necroptosis	0.363173	1.52957	0.00556586	0.0321465	0.889	41/97	0.2629	STAT3;JAK3;VDAC1;CFLAR;RIPK1;GLUD1;STAT5A;CAPN2;TRAF2;CYBB;TRAF5;FAS;IFNGR1;BAX;MLKL;TNFRSF10B;TRADD;TNFAIP3;CASP8;JAK2;CAPN1;TNFSF10;AIFM1;TICAM1;GLUL;IFNGR2;PARP1;SLC25A5;SPATA2;CHMP1B;TYK2;STAT5B;DNM1L;MAPK9;RNF31;STAT2;HMGB1;SLC25A6;VPS4A;BID;BCL2
prerank	Apelin signaling pathway	0.369149	1.52853	0.0117253	0.0322177	0.891	24/81	0.1297	GNAI3;NRAS;GNA13;ITPR3;HDAC4;MEF2D;RRAS2;GNB1;AKT1;MAP2K2;AKT2;SMAD3;MAPK1;PRKACA;MTOR;NOS3;ADCY3;GNGT2;RPS6KB1;GNAI2;GNG10;ADCY9;ITPR2;GNB2
prerank	Thyroid hormone synthesis	0.423286	1.5285	0.0212389	0.0319985	0.891	13/41	0.1375	ITPR3;CANX;CREB3L2;HSPA5;PRKACA;GSR;ADCY3;TG;TTF2;ADCY9;ITPR2;PRKCB;ATP1B3
prerank	Ovarian steroidogenesis	0.52315	1.52784	0.0481481	0.0319371	0.893	6/18	0.1189	ALOX5;SCARB1;PRKACA;ADCY3;LDLR;ADCY9
prerank	Dilated cardiomyopathy	0.426693	1.51619	0.0194004	0.0348851	0.912	12/39	0.1347	TPM4;ACTB;ACTG1;ATP2A2;PRKACA;TPM3;ITGA3;ATP2A3;ADCY3;ITGA2;ADCY9;TGFB1
prerank	Intestinal immune network for IgA production	0.474067	1.51336	0.0348624	0.0356015	0.916	11/25	0.1544	HLA-DRA;HLA-DRB1;CXCR4;HLA-DMA;HLA-DQB1;TNFRSF13C;HLA-DPA1;HLA-DRB5;ICOS;TGFB1;MAP3K14
prerank	Amoebiasis	0.411882	1.50606	0.0278746	0.0376086	0.924	17/43	0.217	ITGAM;GNA15;CD14;PIK3R2;PRKACA;GNAL;ITGB2;PRKCB;RAB5A;ACTN4;TGFB1;VCL;NFKB1;LAMC3;PLCB2;CASP3;SERPINB6
prerank	Sphingolipid metabolism	0.443642	1.50343	0.032967	0.0381361	0.93	14/34	0.2518	KDSR;UGCG;GBA2;CERS4;CERS5;SPTLC2;SGPP2;CERS2;NEU1;DEGS1;GLB1;CERS3;SGPL1;SMPD4
prerank	RIG-I-like receptor signaling pathway	0.415564	1.50254	0.0172414	0.0381542	0.932	14/46	0.1293	MAPK11;RIPK1;TBK1;NFKBIA;TRAF2;MAVS;TRIM25;NFKBIB;MAPK13;CHUK;TRADD;TBKBP1;CASP8;OTUD5
prerank	Pathways of neurodegeneration	0.299919	1.50237	0	0.0379383	0.932	145/344	0.3254	MAPK11;VDAC1;MAP3K5;MAP2K3;TBK1;NRAS;VCP;ATP2A2;PRNP;PSMC5;DCTN1;ITPR3;CAPN2;DERL1;TUBA1C;CSF1;ATG2A;TRAF2;CYBB;ATXN2L;WDR41;BAK1;MAP2K2;WIPI1;PPIF;HSPA5;HTT;MAPK1;MTOR;FAS;DNAH1;CDK5;ATXN1;CYCS;ATP2A3;BAX;AMBRA1;CSNK2A1;BCL2L1;TUBB2A;ATXN2;UQCRH;EIF2S1;UBE2G1;CASP9;KLC1;MAPK13;ITPR2;CASP8;PRKCB;GSK3B;RAB5A;COX6C;ATXN1L;ERN1;CAPN1;COX5A;PSEN2;CASP7;KLC2;DAXX;NFKB1;TUBB4A;ATP5F1B;NEFH;HIP1;MFN2;PP…
prerank	Autoimmune thyroid disease	0.482078	1.50173	0.0546875	0.0378413	0.932	10/23	0.089	PRF1;HLA-DRA;HLA-DRB1;CTLA4;FAS;HLA-DMA;HLA-DQB1;HLA-DPA1;TG;HLA-DRB5
prerank	Type I diabetes mellitus	0.474466	1.49695	0.0363985	0.0388678	0.937	10/24	0.1067	PRF1;HLA-DRA;HLA-DRB1;FAS;HLA-DMA;HLA-DQB1;HLA-DPA1;HLA-DRB5;ICA1;HSPD1
prerank	Autophagy	0.34272	1.49337	0.00166389	0.0395998	0.943	29/125	0.1208	CFLAR;TBK1;NRAS;ATG2A;RRAS2;WDR41;SH3GLB1;PIK3R2;AKT1;VMP1;MAP2K2;AKT2;WIPI1;MTMR3;PRKCD;STK11;DDIT4;MAPK1;PRKACA;MTOR;CAMKK2;PTEN;AMBRA1;RPS6KB1;BCL2L1;PDPK1;EIF2S1;HIF1A;RHEB
prerank	GABAergic synapse	0.417736	1.48169	0.0351852	0.0430459	0.958	13/37	0.1535	GNAI3;GNB1;SLC38A5;PRKACA;ADCY3;GNGT2;GNAI2;GNG10;ADCY9;PRKCB;GPHN;GNB2;GLUL
prerank	Hedgehog signaling pathway	0.431243	1.4802	0.032491	0.0432794	0.958	20/35	0.2909	SMURF1;CSNK1D;PRKACA;EVC2;CCND2;SUFU;GSK3B;CUL3;GRK2;PTCH2;CSNK1G3;CSNK1G1;BTRC;MEGF8;MGRN1;CSNK1E;SPOPL;BCL2;FBXW11;IQCE
prerank	Adherens junction	0.390889	1.47977	0.0351201	0.0432339	0.958	20/53	0.202	ACTB;ACTG1;IQGAP1;PTPN6;YES1;SMAD3;MAPK1;FGFR1;PTPRJ;CSNK2A1;PTPN1;CTNNA1;ACTN4;EP300;CDC42;VCL;ERBB2;CTNNB1;AFDN;RHOA
prerank	Endocytosis	0.311849	1.47464	0.00163132	0.0446421	0.964	77/206	0.2588	MDM2;GRK6;CAPZA1;ARF6;RAB11FIP1;AGAP2;IL2RB;SMAP2;SMURF1;ARPC5L;EHD4;RAB31;ACTR3;SH3GLB1;TFRC;RAB11FIP5;AP2B1;ACTR3C;RAB10;RAB11A;IQSEC1;CXCR4;SMAD3;PML;CLTC;GIT2;SNX6;RAB11FIP2;EPS15;SH3GL1;EPN1;ASAP1;GBF1;RAB35;LDLR;PSD;AP2A1;PARD6A;GIT1;SNX4;ARAP2;RAB5A;AP2A2;VPS26B;GRK2;IGF2R;STAM2;CDC42;ARAP1;RAB11FIP4;ARPC3;ARPC1B;VPS37B;IL2RA;KIF5C;CAPZA2;CHMP1B;ACAP1;RHOA;GRK5;RAB22A;ARPC2;ACAP3;SMAP1;ARF…
prerank	Cholesterol metabolism	0.472782	1.46616	0.0545455	0.0478811	0.97	8/22	0.1745	VDAC1;NPC1;SCARB1;LRP1;LDLR;OSBPL5;TSPO;ABCA1
prerank	p53 signaling pathway	0.37234	1.43192	0.0467938	0.062252	0.987	16/57	0.1224	MDM2;PMAIP1;CDKN1A;CDK2;FAS;PTEN;CYCS;BAX;BCL2L1;TNFRSF10B;CASP9;GADD45A;CDK4;CASP8;CDKN2A;CCND2
prerank	Cortisol synthesis and secretion	0.422772	1.42919	0.0461812	0.0631394	0.987	10/32	0.1204	ITPR3;SCARB1;CREB3L2;SP1;PRKACA;ADCY3;LDLR;NR4A1;ADCY9;ITPR2
prerank	Inositol phosphate metabolism	0.365914	1.42706	0.041958	0.0637384	0.988	28/65	0.2837	TPI1;INPPL1;ITPK1;PLCG2;MTMR3;INPP5D;PTEN;PIP4K2B;MTMR1;PI4KA;PI4K2B;ISYNA1;MTMR2;IPPK;MTMR6;PIP4K2A;INPP5A;PIK3CG;PLCB2;IMPA2;PI4K2A;PLCH2;PIP5K1C;PIK3C2A;PLCG1;PIP5K1A;PIK3C2B;PI4KB
prerank	Drug metabolism	0.392973	1.42519	0.0510018	0.064133	0.988	9/44	0.1066	IMPDH1;UCK2;CDA;GMPS;NME1;NME2;TYMP;HPRT1;RRM1
prerank	Amyotrophic lateral sclerosis	0.289114	1.42139	0.00488599	0.0658358	0.989	96/289	0.2767	MAPK11;VDAC1;MAP3K5;MAP2K3;TBK1;ACTB;ACTG1;VCP;PSMC5;DCTN1;ITPR3;DERL1;TUBA1C;ATG2A;TRAF2;ATXN2L;WDR41;UBQLN1;WIPI1;SEH1L;NUP210;NUP188;HSPA5;RANBP2;MTOR;DNAH1;CYCS;BAX;AMBRA1;BCL2L1;TUBB2A;ATXN2;ALYREF;UQCRH;EIF2S1;HNRNPA1;CASP9;KLC1;MAPK13;NUP98;NUP58;RAB5A;COX6C;ERN1;NUP50;COX5A;SETX;KLC2;DAXX;HNRNPA3;TUBB4A;ATP5F1B;NEFH;PPP3R1;PSMD14;TANK;ULK2;NUP93;UBQLN4;ATP5F1E;NDUFA3;KIF5C;COX7A2;APAF1;CA…
prerank	Pentose phosphate pathway	0.450658	1.41218	0.0726257	0.0696023	0.99	12/24	0.3015	GPI;G6PD;PFKP;PRPS2;PGM2;PFKM;TKT;H6PD;GLYCTK;RBKS;ALDOA;PFKL
prerank	Alzheimer disease	0.285304	1.39779	0.00833333	0.0763447	0.991	112/269	0.3254	VDAC1;MAP3K5;NRAS;ATP2A2;GAPDH;PSMC5;ITPR3;CAPN2;TUBA1C;CSF1;ATG2A;TRAF2;CYBB;PIK3R2;AKT1;MAP2K2;AKT2;WIPI1;LRP1;PPIF;MAPK1;MTOR;FAS;CDK5;CYCS;ATP2A3;AMBRA1;CSNK2A1;TUBB2A;UQCRH;EIF2S1;CASP9;KLC1;CHUK;ITPR2;CASP8;GSK3B;COX6C;ERN1;CAPN1;COX5A;PSEN2;CASP7;KLC2;NCSTN;NFKB1;TUBB4A;ATP5F1B;PPP3R1;PSMD14;ULK2;CTNNB1;ATP5F1E;SLC25A5;NDUFA3;CALML4;KIF5C;COX7A2;PLCB2;APAF1;CASP3;COX7B;COX6B1;ATF4;AXIN1;LR…
prerank	Spliceosome	-0.306702	-1.39638	0.0242718	0.383059	0.985	44/130	0.2635	RBM25;CDC40;U2SURP;SF3A2;SRSF7;SRSF8;SRSF5;PRPF38B;SNRNP40;PRPF19;PPIE;RBM22;DDX39B;SNRNP27;CWC15;HSPA2;THOC3;SRSF10;PRPF40A;LSM8;SYF2;SNRPD3;THOC2;DDX5;NCBP2;SRSF1;PLRG1;CRNKL1;ZMAT2;PRPF6;DDX46;SLU7;SF3B4;LSM6;SNRPC;CTNNBL1;CDC5L;FUS;SF3B2;XAB2;SF3B1;SNW1;SMNDC1;SF3B5
prerank	Cell cycle	0.328081	1.39423	0.0301954	0.0779552	0.993	25/101	0.1347	MDM2;MAD2L1;YWHAH;CDKN2D;MAD2L2;YWHAZ;YWHAG;CDKN1A;MCM6;CDK2;PRKDC;SMAD3;YWHAE;YWHAQ;RB1;RBL1;GADD45A;CDK4;CDKN2A;CCND2;TFDP1;GSK3B;EP300;WEE1;TGFB1
prerank	Hematopoietic cell lineage	0.377522	1.39104	0.0670194	0.0795851	0.993	13/47	0.0914	ITGAM;HLA-DRA;CSF1;GP5;CD14;HLA-DRB1;TFRC;HLA-DMA;ITGA3;HLA-DQB1;HLA-DPA1;HLA-DRB5;ITGA2
prerank	Terpenoid backbone biosynthesis	0.457722	1.38822	0.0792453	0.0804922	0.993	8/20	0.2483	IDI1;HMGCS1;PMVK;ACAT1;HMGCR;ICMT;DHDDS;NUS1
prerank	Mineral absorption	0.429609	1.38786	0.0773585	0.0802539	0.993	8/26	0.1375	ATP2B4;MT1E;HMOX1;MT2A;SLC11A2;MT1X;SLC46A1;ATP1B3
prerank	Rheumatoid arthritis	0.369733	1.38499	0.0654206	0.0813629	0.993	14/50	0.1347	ICAM1;FOS;HLA-DRA;CSF1;HLA-DRB1;CTLA4;HLA-DMA;HLA-DQB1;JUN;HLA-DPA1;HLA-DRB5;ITGAL;ITGB2;TGFB1
prerank	Thermogenesis	0.296666	1.37641	0.0182421	0.0859933	0.993	60/176	0.2723	MAPK11;MAP3K5;MAP2K3;SMARCD2;NRAS;ACTB;ACTG1;SMARCC1;RPS6KA3;CPT1A;RPS6KA1;SMARCA2;CREB3L2;COX10;PRKACA;MTOR;FGFR1;ACSL6;SOS2;ADCY3;RPS6KB1;NDUFAF6;UQCRH;SLC25A20;MAPK13;ADCY9;RHEB;SMARCD3;COX6C;ARID1A;ACSL4;COX5A;SMARCA4;ACSL5;PRKAG2;ATP5F1B;ATP5ME;ATP5F1E;NDUFA3;ATP5MF;COX7A2;COX7B;COX6B1;SMARCE1;NDUFA1;COX17;RPS6KA2;SMARCD1;ARID1B;NDUFS1;UQCR11;NDUFB1;NDUFV2;PRKAA1;PRKG1;SOS1;KDM3B;TSC2;COX20;…
prerank	Galactose metabolism	0.455268	1.37418	0.0907372	0.0865923	0.993	7/20	0.1142	HK1;GALK1;UGP2;PFKP;PGM2;HK2;PFKM
prerank	Glycosphingolipid biosynthesis	0.422452	1.37258	0.104779	0.086972	0.993	11/27	0.2669	FUT7;B3GNT2;ABO;ST3GAL5;NAGA;ST6GALNAC3;GCNT2;GBGT1;GLB1;ST8SIA1;B3GALNT1
prerank	Circadian entrainment	0.369211	1.37137	0.0527241	0.087329	0.993	13/49	0.1297	GNAI3;FOS;ITPR3;GNB1;MAPK1;PRKACA;ADCY3;GNGT2;GNAI2;GNG10;ADCY9;PRKCB;GNB2
prerank	Hypertrophic cardiomyopathy	0.385622	1.36809	0.0650995	0.0886783	0.993	12/38	0.1666	TPM4;ACTB;ACTG1;ATP2A2;TPM3;ITGA3;ATP2A3;ITGA2;TGFB1;PRKAG2;DAG1;ACE
prerank	Malaria	0.443312	1.36777	0.0983302	0.0883674	0.993	10/21	0.207	MYD88;ICAM1;LRP1;TLR9;ITGAL;ITGB2;TGFB1;CD81;KLRB1;THBS4
prerank	Lysine degradation	0.36286	1.36336	0.0714286	0.0903469	0.995	23/53	0.2506	EZH2;NSD2;DLST;DOT1L;KMT5A;CAMKMT;SETD1A;KMT2D;ALDH3A2;PLOD1;NSD1;SETDB2;ACAT1;COLGALT1;KMT2C;EHMT1;SETD2;ALDH1B1;EHHADH;SETDB1;KMT2B;PRDM2;SETD7
prerank	Graft-versus-host disease	0.443025	1.36164	0.101562	0.0907135	0.996	9/21	0.1232	PRF1;HLA-DRA;HLA-DRB1;FAS;HLA-DMA;HLA-DQB1;HLA-DPA1;HLA-DRB5;KIR3DL2
prerank	Coronavirus disease	0.296954	1.35877	0.0188679	0.0919343	0.996	41/156	0.2456	STAT3;MYD88;MAPK11;CGAS;TBK1;FOS;NFKBIA;SYK;PLCG2;CYBB;PIK3R2;MAVS;MAPK1;JUN;C1S;NFKBIB;RPLP0;RPL41;CFD;IRAK1;MAPK13;CHUK;PRKCB;ADAR;RPLP1;NFKB1;RPS19;RPL39;ACE;RPL38;RPS29;RPS21;TYK2;RPL36A;TRAF3;RPL36;RPL37A;RPS10;MAPK9;RPL37;STAT2
prerank	Phosphatidylinositol signaling system	0.33511	1.34547	0.0561594	0.0995707	0.997	24/79	0.1936	INPPL1;ITPR3;ITPK1;PLCG2;DGKH;PIK3R2;MTMR3;CDS2;INPP5D;PTEN;PIP4K2B;MTMR1;PI4KA;PI4K2B;ITPR2;PRKCB;MTMR2;IPPK;MTMR6;PIP4K2A;INPP5A;CALML4;DGKQ;PLCB2
prerank	Lysosome	0.311528	1.3422	0.0384615	0.101058	0.997	45/112	0.2683	NPC1;CTSH;ABCA2;CD63;AP1G1;CTSA;SLC11A1;CTSZ;CLTC;NAGA;GGA2;ABCB9;SLC11A2;M6PR;AP3M2;TPP1;AP3D1;IGF2R;FUCA2;NEU1;LAMP3;PPT1;AP4S1;AP1S1;LAPTM4B;CTSK;AP1B1;ARSB;HYAL3;AP3M1;GALNS;GLB1;SGSH;AP4M1;ARSG;GGA3;PLA2G15;ATP6V0A2;ATP6V0B;SUMF1;AP3S1;IDS;GM2A;CTSC;AP3B1
prerank	Alcoholism	0.333541	1.3378	0.0528233	0.103285	0.998	23/66	0.2103	GNAI3;NRAS;PPP1CB;HDAC4;HDAC9;GNB1;CREB3L2;MAPK1;PRKACA;CAMKK1;CAMKK2;SOS2;GNGT2;GNAI2;GNG10;SHC1;GNB2;SLC29A1;CALML4;PPP1CC;HDAC11;PPP1CA;ATF4
prerank	Glucagon signaling pathway	0.328304	1.33629	0.0519031	0.103722	0.998	29/73	0.2564	LDHA;ITPR3;CPT1A;SIK1;AKT1;AKT2;PCK2;CREB3L2;PRKACA;PFKP;ACACA;PFKM;ITPR2;GYS1;EP300;PPARA;LDHC;PRKAG2;PPP3R1;PGAM1;CALML4;PLCB2;SIK1B;ATF4;SIRT1;SLC2A1;ITPR1;PRKAA1;SIK2
prerank	Prion disease	0.276054	1.30104	0.0331675	0.130418	1	56/200	0.2451	MAPK11;VDAC1;NOTCH1;PRNP;PSMC5;ITPR3;TUBA1C;CYBB;CYBA;PIK3R2;NCF2;PPIF;CREB3L2;HSPA5;PRKCD;MAPK1;PRKACA;CYCS;BAX;CSNK2A1;TUBB2A;UQCRH;EIF2S1;CASP9;KLC1;MAPK13;ITPR2;GSK3B;COX6C;COX5A;KLC2;NCF4;TUBB4A;ATP5F1B;PPP3R1;PSMD14;ATP5F1E;SLC25A5;NDUFA3;KIF5C;COX7A2;APAF1;CASP3;COX7B;RYR1;COX6B1;ATF4;NDUFA1;NCF1;NDUFS1;UQCR11;NDUFB1;ITPR1;MAPK9;EGR1;NDUFV2
prerank	Gastric cancer	0.313618	1.29951	0.0743363	0.131087	1	21/82	0.1347	NRAS;CDKN1A;PIK3R2;AKT1;BAK1;MAP2K2;AKT2;CDK2;SMAD3;MAPK1;RXRA;MTOR;SOS2;BAX;RB1;RPS6KB1;GADD45A;SHC1;CTNNA1;GSK3B;TGFB1
prerank	Steroid hormone biosynthesis	-0.454788	-1.29567	0.151188	0.558426	1	6/15	0.1594	HSD11B1L;HSD17B7;CYP3A7;DHRS11;LRTOMT;HSD17B8
prerank	Longevity regulating pathway	0.314226	1.2932	0.100511	0.135477	1	39/78	0.3317	NRAS;PIK3R2;AKT1;AKT2;CREB3L2;STK11;PRKACA;MTOR;CAMKK2;BAX;ADCY3;RPS6KB1;ADIPOR2;ADCY9;EIF4EBP2;RHEB;NFKB1;PRKAG2;EHMT1;EIF4E;CLPB;FOXO3;SESN2;ATF4;EIF4E2;SIRT1;PRKAA1;ATG13;TSC2;ULK1;ATF2;HSPA1A;RB1CC1;HRAS;HSPA1B;HSPA8;EIF4EBP1;CREB3L4;ADCY7
prerank	Alanine, aspartate and glutamate metabolism	0.433209	1.29291	0.152091	0.135034	1	10/19	0.3403	GLUD1;CAD;ALDH4A1;GLUL;ASNS;ADSL;GOT2;ASL;IL4I1;GLS
prerank	Long-term potentiation	0.352314	1.28719	0.110517	0.138923	1	18/44	0.2192	NRAS;RPS6KA3;PPP1CB;ITPR3;RPS6KA1;MAP2K2;MAPK1;PRKACA;ITPR2;PRKCB;EP300;PPP3R1;CALML4;PPP1CC;PLCB2;PPP1CA;ATF4;RPS6KA2
prerank	Fatty acid biosynthesis	0.461173	1.28432	0.176252	0.140899	1	5/15	0.1428	FASN;ACSL6;ACACA;ACSL4;ACSL5
prerank	Cell adhesion molecules	0.309297	1.26196	0.0848057	0.160456	1	18/73	0.124	CLDN5;ITGAM;ICAM1;HLA-DRA;VCAN;HLA-DRB1;CTLA4;PDCD1;HLA-DMA;CD58;HLA-DQB1;CD99L2;HLA-DPA1;HLA-DRB5;ICOS;ITGAL;NLGN2;ITGB2
prerank	Arrhythmogenic right ventricular cardiomyopathy	0.375294	1.25651	0.155556	0.165187	1	13/30	0.2661	ACTB;ACTG1;ATP2A2;ITGA3;ATP2A3;ITGA2;CTNNA1;DAG1;CTNNB1;LMNA;CTNNA3;ITGB1;CACNB1
prerank	Retrograde endocannabinoid signaling	0.308516	1.25165	0.107452	0.169194	1	15/78	0.1297	MAPK11;GNAI3;ITPR3;GNB1;MAPK1;PRKACA;ADCY3;GNGT2;GNAI2;GNG10;MAPK13;ADCY9;ITPR2;PRKCB;GNB2
prerank	Parkinson disease	0.264764	1.24838	0.0708402	0.171599	1	53/194	0.2451	GNAI3;VDAC1;MAP3K5;PSMC5;ITPR3;DUSP1;TUBA1C;TXN;PPIF;HSPA5;PRKACA;CYCS;BAX;BCL2L1;TUBB2A;GNAL;UQCRH;EIF2S1;GNAI2;UBE2G1;CASP9;KLC1;ITPR2;COX6C;ERN1;COX5A;KLC2;DAXX;TUBB4A;ATP5F1B;MFN2;PSMD14;ATP5F1E;SLC25A5;NDUFA3;CALML4;KIF5C;COX7A2;APAF1;CASP3;COX7B;COX6B1;ATF4;UBE2J1;NDUFA1;XBP1;UBA1;NDUFS1;UQCR11;NDUFB1;ITPR1;MAPK9;NDUFV2
prerank	Glycosaminoglycan biosynthesis	0.362015	1.2472	0.155678	0.171873	1	18/34	0.3001	CHPF;NDST2;B3GNT2;CHST11;CHST12;CHSY1;CHPF2;FUT8;UST;XYLT1;B3GAT3;EXT2;HS6ST1;EXTL3;XYLT2;EXT1;CHST7;B4GALT1
prerank	Cushing syndrome	0.298829	1.24223	0.12628	0.176222	1	21/87	0.1288	GNAI3;ITPR3;CDKN1A;MAP2K2;SCARB1;CDK2;CREB3L2;SP1;MAPK1;PRKACA;ADCY3;RB1;LDLR;NR4A1;GNAI2;ADCY9;ITPR2;CDK4;CDKN2A;GSK3B;KMT2D
prerank	Allograft rejection	0.402882	1.24145	0.187621	0.176191	1	8/22	0.089	PRF1;HLA-DRA;HLA-DRB1;FAS;HLA-DMA;HLA-DQB1;HLA-DPA1;HLA-DRB5
prerank	Fatty acid degradation	0.360127	1.23265	0.186538	0.184521	1	15/32	0.2815	ACADVL;CPT1A;ACSL6;ACAA2;ALDH3A2;ACSL4;ACSL5;ACAT1;ACOX1;ALDH1B1;ECI1;EHHADH;HADHB;ACAA1;ACOX3
prerank	Collecting duct acid secretion	-0.413676	-1.22975	0.195021	0.666478	1	6/17	0.2218	ATP6V1G1;ATP6V0E1;ATP6V0C;ATP6V0E2;ATP6V1G2;ATP6V1D
prerank	Cocaine addiction	0.392065	1.2276	0.184762	0.189439	1	9/23	0.2103	GNAI3;CREB3L2;PRKACA;CDK5;JUN;GNAI2;NFKB1;DLG4;ATF4
prerank	Notch signaling pathway	0.341037	1.22455	0.164534	0.191754	1	17/42	0.2274	DTX3L;NOTCH1;TLE3;ATXN1;KAT2B;NCOR2;DLL3;ATXN1L;EP300;DTX1;PSEN2;NCSTN;DTX2;CTBP1;APH1B;DVL3;NOTCH2
prerank	Vibrio cholerae infection	0.343934	1.22355	0.168498	0.191929	1	20/42	0.294	ACTB;SEC61A1;ACTG1;PLCG2;ERO1A;PRKACA;ADCY3;SEC61G;ADCY9;KCNQ1;SEC61A2;SLC12A2;ATP6V1A;SEC61B;ATP6V0A2;ATP6V0B;ATP6V1B2;PLCG1;ATP6V1H;ATP6V1C1
prerank	Cardiac muscle contraction	0.332455	1.20869	0.186347	0.207585	1	22/43	0.3553	TPM4;ATP2A2;TPM3;ATP2A3;UQCRH;COX6C;COX5A;ATP1B3;COX7A2;COX7B;COX6B1;UQCR11;CACNB1;SLC9A7;SLC9A6;COX7C;SLC9A1;ATP1A3;UQCRQ;CACNA2D2;UQCR10;UQCRC2
prerank	Huntington disease	0.248639	1.20296	0.096248	0.213749	1	62/233	0.2451	VDAC1;MAP3K5;TAF4B;PSMC5;DCTN1;SIN3A;TUBA1C;ATG2A;TRAF2;WIPI1;AP2B1;PPIF;CREB3L2;HTT;SP1;CLTC;MTOR;DNAH1;CYCS;BAX;AMBRA1;TUBB2A;UQCRH;AP2A1;CASP9;KLC1;CASP8;TAF4;COX6C;AP2A2;EP300;ERN1;COX5A;KLC2;POLR2L;TUBB4A;ATP5F1B;HIP1;POLR2J2;PSMD14;ULK2;ATP5F1E;SLC25A5;NDUFA3;KIF5C;COX7A2;PLCB2;APAF1;CASP3;COX7B;COX6B1;DLG4;NDUFA1;RCOR1;POLR2H;DCTN5;NDUFS1;UQCR11;NDUFB1;ITPR1;MAPK9;NDUFV2
prerank	Pyrimidine metabolism	0.321589	1.2009	0.200723	0.215238	1	14/45	0.2174	UCK2;CTPS1;CAD;CDA;NME1;CANT1;NME2;TYMP;RRM1;NT5C2;ENTPD1;NT5M;NT5C;DCTPP1
prerank	Ubiquitin mediated proteolysis	0.272041	1.19217	0.157168	0.224743	1	42/130	0.2476	SOCS3;MDM2;SOCS1;SMURF1;HUWE1;CUL4A;TRIP12;PML;UBR5;FBXW7;UBE3C;UBA6;KEAP1;TRIM37;UBE2S;PIAS3;SYVN1;BIRC6;UBE2G1;CUL2;DDB1;CUL3;UBE2K;ELOB;RHOBTB2;BTRC;UBE2R2;FBXW8;UBE2Z;UBE2O;MGRN1;UBE2N;UBE2J1;VHL;UBE2H;UBE2M;UBA1;FZR1;TRIM32;UBE4A;ITCH;AIRE
prerank	Human papillomavirus infection	0.252963	1.18695	0.121993	0.230275	1	50/205	0.1591	MDM2;PXN;NOTCH1;TBK1;NRAS;CHD4;CDKN1A;PIK3R2;AKT1;BAK1;MAP2K2;AKT2;CDK2;CREB3L2;MAPK1;PRKACA;COL9A2;MTOR;FAS;PTEN;PATJ;ITGA3;SOS2;PPP2R5D;UBR4;BAX;SCRIB;PTGER4;RB1;RPS6KB1;COL6A2;ITGA2;PPP2R5A;RBL1;PPP2R2B;PARD6A;CHUK;TRADD;RHEB;CDK4;CASP8;CCND2;GSK3B;EP300;TICAM1;CDC42;PPP2R2A;TADA3;IRF1;NFKB1
prerank	Aldosterone synthesis and secretion	0.315229	1.17959	0.208191	0.238707	1	14/53	0.1375	ATP2B4;ITPR3;SCARB1;CREB3L2;CAMK1;NR4A2;PRKACA;ADCY3;LDLR;NR4A1;ADCY9;ITPR2;PRKCB;ATP1B3
prerank	Citrate cycle (TCA cycle)	0.367865	1.17952	0.230203	0.237622	1	8/27	0.1473	CS;ACLY;PCK2;OGDH;DLST;DLAT;IDH3A;IDH2
prerank	Glyoxylate and dicarboxylate metabolism	0.364924	1.17786	0.227027	0.238685	1	6/25	0.1535	CS;AFMID;PCCA;SHMT2;ACAT1;GLUL
prerank	ECM-receptor interaction	0.353639	1.16791	0.234082	0.250607	1	14/28	0.2663	GP5;COL9A2;ITGA3;COL6A2;ITGA2;HSPG2;DAG1;LAMC3;GP6;COL6A3;THBS4;COL6A1;ITGB1;TNXB
prerank	Neuroactive ligand-receptor interaction	0.304626	1.16351	0.202109	0.255185	1	16/58	0.185	P2RX5;LPAR2;KISS1R;LPAR3;PTGER2;PTGER4;FPR1;CYSLTR2;TSPO;LTB4R2;LTB4R;GIPR;INSL3;F2RL1;CHRNB1;GZMA
prerank	Ribosome biogenesis in eukaryotes	0.2846	1.15115	0.216364	0.270496	1	25/71	0.2709	XRN2;MDN1;RIOK1;GNL3;NMD3;RBM28;NAT10;CSNK2A1;WDR43;TCOF1;GNL2;HEATR1;GNL3L;NOP58;RCL1;NOL6;NOB1;REXO1;UTP14A;NXT1;NOP10;RPP25;RRP7A;UTP18;SBDS
prerank	Other glycan degradation	0.401362	1.14598	0.279492	0.276584	1	9/16	0.3428	GBA2;FUCA2;MAN2B2;NEU1;GLB1;GBA;MAN2B1;HEXB;ENGASE
prerank	Folate biosynthesis	-0.391808	-1.14148	0.29638	0.904793	1	3/15	0.0605	AKR1B1;GGH;MOCS2
prerank	Salivary secretion	0.324157	1.13667	0.262697	0.288639	1	12/39	0.1417	ATP2B4;ITPR3;PRKACA;ADCY3;LYZ;KCNN4;ADCY9;ITPR2;CST3;PRKCB;ATP1B3;SLC4A2
prerank	Antigen processing and presentation	0.294916	1.1345	0.242202	0.290632	1	19/53	0.2137	CANX;HLA-DRA;HLA-DRB1;HSPA5;HLA-DMA;HLA-DQB1;IFI30;RFX5;HLA-DPA1;HSPA4;HLA-DRB5;KIR3DL2;TAPBP;PSME3;CD74;CD8A;CALR;NFYA;PDIA3
prerank	Glycosylphosphatidylinositol (GPI)-anchor biosynthesis	-0.346983	-1.11924	0.29718	0.871065	1	11/24	0.3105	PIGC;PIGP;PIGL;PIGM;PIGH;GPAA1;PIGO;MPPE1;PIGS;PIGV;GPLD1
prerank	Olfactory transduction	0.356138	1.11162	0.315596	0.325277	1	10/22	0.2634	GNB1;PRKACA;ADCY3;RGS2;GNAL;GRK2;CALML4;PDE1B;NCALD;PRKG1
prerank	Bile secretion	0.340287	1.10939	0.308231	0.327413	1	9/27	0.1669	SCARB1;PRKACA;RXRA;ADCY3;LDLR;ADCY9;ATP1B3;SLC4A2;HMGCR
prerank	Pyruvate metabolism	0.321473	1.09803	0.319549	0.344609	1	8/33	0.1498	LDHA;PCK2;ACACA;ME2;DLAT;ALDH3A2;LDHC;ACAT1
prerank	Protein digestion and absorption	0.334956	1.08711	0.314442	0.361776	1	8/26	0.194	SLC1A5;COL9A2;SLC3A2;COL6A2;KCNN4;ATP1B3;KCNQ1;COL6A3
prerank	RNA degradation	0.270345	1.08595	0.318815	0.362201	1	24/71	0.2285	XRN2;BTG2;HSPA9;PABPC4;CNOT1;PFKP;PABPC1L;BTG3;HSPD1;CNOT6L;PFKM;PABPC1;TENT4A;ENO1;EDC4;MTREX;DIS3;DIS3L;NUDT16;CNOT9;LSM2;CNOT3;PATL1;TTC37
prerank	Renin secretion	0.315303	1.08286	0.34331	0.365887	1	12/33	0.1936	GNAI3;ITPR3;PRKACA;PDE3A;PTGER2;PTGER4;GNAI2;ITPR2;ACE;PPP3R1;CALML4;PLCB2
prerank	Purine metabolism	0.261354	1.08138	0.294224	0.366588	1	30/81	0.2562	IMPDH1;PDE4A;GMPS;NME1;PFAS;ATIC;PDE3A;PRPS2;PGM2;ADCY3;CANT1;GART;NME2;HPRT1;PAICS;RRM1;ADCY9;NT5C2;ENTPD1;NUDT16;NT5M;IMPDH2;NT5C;AK3;PDE4D;ADSL;AMPD3;PDE1B;AMPD2;PDE4B
prerank	RNA transport	0.237181	1.07821	0.276206	0.370091	1	43/153	0.2381	EIF4G1;XPOT;SEH1L;NUP210;NUP188;EIF4A1;EIF4A3;NMD3;RANBP2;EIF4G3;PABPC4;CYFIP1;EIF3A;EIF4G2;PABPC1L;ALYREF;EIF2S1;EIF2S2;XPO5;ACIN1;NUP98;EIF4EBP2;NUP58;EIF3B;EIF3C;PABPC1;NUP50;EIF3J;UPF1;EIF3CL;EIF4E;NUP93;CYFIP2;STRAP;FXR2;NUP153;UPF2;EIF4E2;CASC3;NUP62;ELAC2;NUP214;NXT1
prerank	Melanogenesis	0.2809	1.07338	0.309654	0.376929	1	12/53	0.1308	GNAI3;NRAS;MAP2K2;CREB3L2;MAPK1;PRKACA;ADCY3;GNAI2;ADCY9;PRKCB;GSK3B;EP300
prerank	ABC transporters	0.340012	1.06846	0.365613	0.383851	1	7/23	0.1745	ABCA2;ABCC1;ABCB9;ABCB10;ABCD1;ABCC10;ABCA1
prerank	Nucleotide excision repair	-0.280445	-1.06422	0.369099	1	1	14/44	0.2212	ERCC5;XPA;ERCC8;POLD4;RPA2;ERCC4;POLE4;POLD3;RAD23A;GTF2H1;XPC;ERCC6;CETN2;RFC5
prerank	Aldosterone-regulated sodium reabsorption	0.34365	1.0608	0.352601	0.395814	1	6/22	0.1375	PIK3R2;MAPK1;PDPK1;PRKCB;SGK1;ATP1B3
prerank	Systemic lupus erythematosus	0.330781	1.04895	0.378026	0.415761	1	8/25	0.1296	HLA-DRA;HLA-DRB1;HLA-DMA;HLA-DQB1;HLA-DPA1;C1S;HLA-DRB5;ACTN4
prerank	Mitophagy	0.272722	1.04809	0.37913	0.415569	1	11/60	0.0872	TFE3;TBK1;NRAS;TFEB;TBC1D15;RRAS2;SP1;AMBRA1;JUN;CSNK2A1;BCL2L1
prerank	Vasopressin-regulated water reabsorption	0.306171	1.04761	0.378136	0.414595	1	9/33	0.1277	DCTN1;RAB11A;ARHGDIA;CREB3L2;PRKACA;DYNC1H1;ADCY3;ADCY9;RAB5A
prerank	Glycerolipid metabolism	0.297809	1.02437	0.406998	0.456696	1	14/35	0.3145	LPIN1;DGKH;AGPAT3;AGPAT4;AGPAT2;ALDH3A2;GPAT2;DGKQ;ALDH1B1;GLYCTK;GPAT4;GK;AGK;DGKZ
prerank	Cysteine and methionine metabolism	0.293287	1.01948	0.405455	0.464386	1	11/37	0.1749	LDHA;MPST;CDO1;AHCY;BCAT1;GCLM;LDHC;GCLC;PSAT1;SRM;AHCYL1
prerank	Base excision repair	-0.288776	-1.01844	0.419069	1	1	8/32	0.1684	MBD4;POLD4;XRCC1;MUTYH;POLE4;POLD3;APEX2;POLL
prerank	Peroxisome	-0.247696	-1.01265	0.422907	1	1	22/69	0.2514	EPHX2;PEX3;ECI2;GNPAT;SOD1;PEX1;ABCD4;PEX13;PECR;NUDT12;PEX10;PXMP4;PEX19;PIPOX;ABCD2;PEX7;HMGCL;HACL1;NUDT7;PEX2;ACOT8;CROT
prerank	Biosynthesis of unsaturated fatty acids	0.335073	0.998904	0.461676	0.503904	1	7/20	0.2139	ACOT7;SCD;ELOVL6;ELOVL5;ELOVL1;ACOX1;SCP2
prerank	Tryptophan metabolism	0.32371	0.996633	0.440613	0.506372	1	7/21	0.259	AFMID;DLST;ALDH3A2;ACAT1;ALDH1B1;EHHADH;INMT
prerank	Other types of O-glycan biosynthesis	-0.286125	-0.996093	0.446058	0.999723	1	3/29	0.0209	C1GALT1;LFNG;MFNG
prerank	Glutathione metabolism	0.288146	0.994356	0.456929	0.509158	1	8/32	0.1574	G6PD;GCLM;GSR;GGCT;RRM1;IDH2;GCLC;SRM
prerank	Ether lipid metabolism	0.313529	0.985522	0.485605	0.525407	1	12/22	0.3329	LPCAT1;PLAAT3;PAFAH1B1;PLA2G10;AGPS;PLD2;LPCAT4;SELENOI;PLA2G6;PAFAH1B3;PAFAH1B2;PLB1
prerank	Fatty acid elongation	0.313446	0.964898	0.484266	0.566973	1	7/22	0.1818	ACOT7;ELOVL6;ELOVL5;ACAA2;PPT1;ELOVL1;THEM5
prerank	Ribosome	-0.20793	-0.954126	0.595642	1	1	56/129	0.3892	MRPS6;MRPL2;MRPL13;MRPL17;MRPS9;MRPL18;RPL11;RPL36AL;MRPS14;MRPL22;RPL5;RPL19;MRPL34;RPS7;MRPL16;MRPS2;MRPL20;MRPS18C;RPS3A;RPL14;RPL30;RPL24;RPL9;RPS14;MRPS11;RPS27A;RPS16;RPS4X;MRPS10;MRPS7;RPS13;MRPS16;RPS20;RPL13A;RPL18;RPL6;MRPS5;RPS3;RPL4;RPL32;RPL3;RPL13;RPL12;UBA52;RPS25;MRPS21;RPL15;RPS6;RPS23;MRPL32;RPL7;RPS24;RPL29;RPL23;MRPL24;FAU
prerank	Insulin secretion	0.273582	0.951028	0.527434	0.593821	1	9/38	0.1375	ITPR3;CREB3L2;PRKACA;ADCY3;RAB3A;KCNN4;ADCY9;PRKCB;ATP1B3
prerank	Mucin type O-glycan biosynthesis	0.322088	0.946578	0.505814	0.601113	1	8/18	0.2248	GALNT10;B4GALT5;ST6GALNAC3;GALNT1;GCNT1;GALNT7;GALNT11;GALNT2
prerank	N-Glycan biosynthesis	0.261371	0.943201	0.546763	0.605667	1	13/43	0.2548	GANAB;MAN1A1;MGAT5;MAN2A2;RPN1;DPAGT1;FUT8;STT3A;MGAT2;STT3B;DPM3;DPM2;MGAT4B
prerank	beta-Alanine metabolism	-0.32147	-0.933842	0.53527	1	1	4/17	0.1389	HIBCH;DPYD;ALDH7A1;ACADS
prerank	Arachidonic acid metabolism	0.297772	0.925359	0.559415	0.642178	1	4/21	0.076	ALOX5;TBXAS1;PLAAT3;PRXL2B
prerank	TGF-beta signaling pathway	0.241437	0.920067	0.610294	0.650912	1	13/55	0.1347	SMURF1;GREM2;SMAD1;SMAD3;SP1;MAPK1;ACVR2A;RPS6KB1;BMPR1A;RBL1;TFDP1;EP300;TGFB1
prerank	Glycine, serine and threonine metabolism	-0.29025	-0.910403	0.604603	1	1	7/21	0.2024	BPGM;ALDH7A1;GCSH;GAMT;PIPOX;SARDH;SHMT1
prerank	Primary immunodeficiency	-0.268263	-0.908267	0.596491	1	1	6/27	0.1329	CD3E;CD40LG;PTPRC;ORAI1;LCK;CD3D
prerank	Protein export	0.287341	0.889933	0.610727	0.713004	1	4/23	0.1033	SEC61A1;SPCS3;HSPA5;SEC61G
prerank	Oxidative phosphorylation	-0.189213	-0.854598	0.785388	1	1	22/104	0.2218	ATP6V1G1;COX4I1;SDHD;ATP6V0E1;ATP6V0C;COX11;ATP5PO;NDUFS4;SDHA;SDHC;NDUFA8;NDUFAB1;ATP6V0E2;NDUFB11;ATP5MC2;NDUFS2;SDHB;NDUFA5;PPA2;ATP6V1G2;NDUFA12;ATP6V1D
prerank	Circadian rhythm	-0.257078	-0.852519	0.661253	1	1	5/25	0.0939	CREB1;NR1D1;FBXL3;PER3;SKP1
prerank	SNARE interactions in vesicular transport	-0.240708	-0.848596	0.693833	1	1	6/32	0.1333	VAMP2;USE1;STX17;BET1L;SNAP23;BET1
prerank	Arginine and proline metabolism	0.25112	0.847485	0.702128	0.797517	1	12/29	0.2754	NOS3;PYCR1;ALDH18A1;ALDH4A1;ALDH3A2;SRM;ALDH1B1;AMD1;GOT2;AZIN2;LAP3;CKMT2
prerank	Fanconi anemia pathway	-0.218226	-0.846079	0.745146	0.964196	1	12/49	0.226	FANCF;USP1;RPA2;RAD51C;ERCC4;POLI;CENPS;POLK;REV1;FANCM;ATRIP;FANCB
prerank	Propanoate metabolism	0.246923	0.837373	0.738806	0.813577	1	6/32	0.1684	LDHA;PCCA;ACACA;LDHC;ACAT1;ACOX1
prerank	Mannose type O-glycan biosynthesis	0.281918	0.834221	0.687151	0.816135	1	7/19	0.3001	POMT2;POMK;LARGE1;POMT1;CRPPA;CHST10;B4GALT1
prerank	RNA polymerase	0.246098	0.822271	0.737123	0.834501	1	9/29	0.2318	POLR3A;POLR1A;POLR3D;POLR3G;POLR2L;POLR2J2;POLR3E;POLR1B;POLR2H
prerank	Amphetamine addiction	-0.229301	-0.818953	0.794872	0.97376	1	8/37	0.1579	CAMK4;CREB1;PPP3CC;CALM2;PRKACB;CALM3;SLC18A2;CALM1
prerank	Basal cell carcinoma	0.244554	0.815301	0.748188	0.842845	1	15/30	0.3103	CDKN1A;BAK1;BAX;GADD45A;SUFU;GSK3B;PTCH2;CTNNB1;AXIN1;DVL3;DDB2;WNT1;DVL1;FZD3;FZD6
prerank	Aminoacyl-tRNA biosynthesis	0.251023	0.79777	0.777174	0.867379	1	3/25	0.0836	IARS2;LARS2;MARS2
prerank	Basal transcription factors	0.217709	0.784365	0.809872	0.883947	1	7/39	0.1508	TAF4B;ERCC3;GTF2I;TAF4;TAF5L;GTF2A1;TAF1
prerank	Wnt signaling pathway	0.186371	0.782121	0.889085	0.883842	1	30/92	0.2431	TBL1XR1;SMAD3;TLE3;PRKACA;VANGL1;JUN;CSNK2A1;RUVBL1;CCND2;PRKCB;GSK3B;EP300;PRICKLE3;BTRC;PPP3R1;CTNNBIP1;CTNNB1;NFATC1;PLCB2;CTBP1;RHOA;NFATC2;AXIN1;LRP5;FOSL1;DVL3;CSNK1E;CHD8;NLK;MAPK9
prerank	Valine, leucine and isoleucine degradation	0.21836	0.773912	0.820702	0.892072	1	12/42	0.2513	HMGCS1;BCAT1;PCCA;MCCC2;ACAA2;ALDH3A2;ACAT1;OXCT1;ALDH1B1;IVD;EHHADH;HADHB
prerank	Homologous recombination	-0.210146	-0.762064	0.864929	1	1	4/37	0.0536	ATM;POLD4;RPA2;RAD51C
prerank	Synaptic vesicle cycle	-0.199217	-0.722777	0.924945	1	1	4/39	0.0719	VAMP2;ATP6V1G1;ATP6V0E1;ATP6V0C
prerank	Butanoate metabolism	0.242191	0.712948	0.845214	0.954031	1	4/17	0.2397	HMGCS1;ACAT1;OXCT1;EHHADH
prerank	Mismatch repair	-0.221647	-0.702503	0.881466	0.984632	1	13/21	0.3751	POLD4;RPA2;MSH2;POLD3;RFC5;RFC1;POLD2;MLH3;LIG1;SSBP1;RFC3;PCNA;RFC4
prerank	Steroid biosynthesis	0.241676	0.691133	0.880077	0.96678	1	3/16	0.183	LBR;EBP;CYP51A1
prerank	DNA replication	-0.194103	-0.69014	0.941309	0.951512	1	8/35	0.2212	POLD4;RPA2;MCM7;POLE4;POLD3;MCM5;PRIM1;RFC5
prerank	Selenocompound metabolism	0.240962	0.667436	0.878843	0.976941	1	4/15	0.259	MARS2;SEPHS1;TXNRD1;INMT
prerank	Porphyrin and chlorophyll metabolism	0.205842	0.608666	0.945631	0.995343	1	3/20	0.1301	HMOX1;COX10;BLVRA
prerank	Various types of N-glycan biosynthesis	0.182715	0.606715	0.970425	0.991949	1	8/32	0.2548	MAN1A1;MAN2A2;RPN1;FUT8;STT3A;MGAT2;STT3B;MGAT4B
prerank	Nicotinate and nicotinamide metabolism	0.178707	0.570349	0.978261	0.995099	1	10/24	0.3232	NADK;NT5C2;NT5M;NT5C;SIRT1;NNT;NAMPT;SIRT6;NADK2;NMNAT1
prerank	Proteasome	0.0925638	0.344098	1	0.999994	1	45/45	0.9077	PSMC5;POMP;PSME3;PSMD14;PSMD1;PSMB2;PSMD13;PSMD8;PSMD3;PSMB3;PSMD11;PSME4;SEM1;PSME2;PSMD2;PSMB6;PSMD12;PSMA4;PSMA5;PSMC1;IFNG;PSMD9;PSMA2;PSMC3;PSMB7;PSMC4;PSMA6;PSMA1;PSMA3;PSMB5;PSMA7;PSMC2;PSMB1;ADRM1;PSMB8;PSME1;PSMB4;PSMC6;PSMD7;PSMA8;PSMF1;PSMD4;PSMB10;PSMD6;PSMB9

## Sheet: CISep-vs-NHC_KEGG_EM
Name	Term	ES	NES	NOM p-val	FDR q-val	FWER p-val	Tag %	Gene %	Lead_genes
prerank	Growth hormone synthesis, secretion and action	0.581954	2.40083	0	0	0	42/82	0.2084	SOCS1;SOCS3;MAPK11;STAT3;STAT5A;PRKACA;SOCS2;PIK3CD;PLCG1;ADCY9;CACNA1D;CREB3L3;ITPR1;ITPR3;PRKCA;CREB3L2;JUNB;SOS1;PLCG2;FOS;AKT2;CREBBP;ATF2;EP300;RAF1;MAP2K1;MTOR;MAP2K4;MAPK13;SOS2;ADCY3;GSK3B;MAP2K2;PRKCB;MAPK14;NRAS;MAPK1;ITPR2;JAK2;STAT5B;MAP2K3;IRS1
prerank	Parathyroid hormone synthesis, secretion and action	0.565969	2.27991	0	0	0	31/69	0.1538	BCL2;PRKACA;PDE4B;RUNX2;GNA13;AKAP13;ADCY9;BRAF;CREB3L3;ITPR1;ITPR3;PDE4D;GNA12;PRKCA;HBEGF;SP1;CREB3L2;VDR;NR4A2;MEF2D;FOS;ATF2;RAF1;MAP2K1;CDKN1A;ADCY3;JUND;PDE4A;FGFR1;CASR;PRKCB
prerank	Insulin signaling pathway	0.515272	2.22249	0	0	0	44/108	0.1747	SOCS1;SOCS3;FASN;PRKACA;HK1;SOCS2;PPP1CB;PPP1R3B;SREBF1;PIK3CD;PTPN1;BRAF;HK2;FOXO1;RPTOR;RAPGEF1;RPS6KB1;SOS1;ACACA;AKT2;PHKA2;PRKAR1B;RAF1;MAP2K1;MTOR;SOS2;PYGB;EIF4E;INPPL1;PPP1CC;ELK1;MKNK2;SOCS4;GSK3B;TSC1;MKNK1;CALML4;MAP2K2;PCK2;PRKAR1A;NRAS;PDPK1;MAPK1;G6PC3
prerank	HIF-1 signaling pathway	0.531997	2.18018	0	0.000368126	0.001	38/79	0.1732	BCL2;NFKB1;STAT3;HK1;NOS3;IFNGR2;PIK3CD;PLCG1;HIF1A;HK2;PFKM;LDHA;TFRC;PDK1;PRKCA;GAPDH;RPS6KB1;CAMK2D;PLCG2;AKT2;CREBBP;EP300;CUL2;MAP2K1;MTOR;CDKN1A;VHL;ARNT;EIF4E;PFKFB3;MKNK2;MKNK1;MAP2K2;PRKCB;EGLN1;MAPK1;PFKP;LDHC
prerank	JAK-STAT signaling pathway	0.512769	2.1784	0	0.0002945	0.001	38/95	0.1428	SOCS1;OSM;JAK3;BCL2;SOCS3;PTPN11;PIM1;STAT3;IL6ST;IL22;IL2RA;MCL1;STAT5A;SOCS2;BCL2L1;IFNGR2;PIK3CD;IL7;IL2RB;CRLF2;SOS1;AKT2;CREBBP;IL21;EP300;RAF1;MTOR;CDKN1A;SOS2;CISH;TYK2;CCND3;SOCS4;IL3RA;LEPR;IL21R;SOCS5;STAM2
prerank	MicroRNAs in cancer	0.497416	2.16096	0	0.000245417	0.001	43/113	0.1803	SOCS1;BCL2;NFKB1;PIM1;STAT3;ABCC1;SLC7A1;MDM2;MCL1;DDIT4;CDK6;NOTCH1;CDKN2A;HDAC4;PTEN;EZH2;PIK3CD;PLCG1;PRKCA;RPTOR;BCL2L11;SOS1;PLCG2;CREBBP;EP300;RAF1;MAP2K1;MTOR;CDKN1A;ZEB2;SOS2;BAK1;CCNG1;RPS6KA5;MAP2K2;PRKCB;NRAS;MDM4;NOTCH2;MAPK1;ABL1;DICER1;DNMT3A
prerank	Insulin resistance	0.50833	2.10572	0	0.00084143	0.004	32/85	0.1578	SOCS3;NFKB1;NFKBIA;PTPN11;STAT3;PPP1CB;NOS3;PPP1R3B;PTEN;SREBF1;PIK3CD;PTPN1;CPT1A;CREB3L3;FOXO1;MLXIP;CREB3L2;RPS6KB1;AKT2;MTOR;RPS6KA1;GFPT1;PYGB;TRIB3;PPP1CC;PPARA;GSK3B;PPARGC1B;PRKCQ;PRKCB;PCK2;PDPK1
prerank	Prolactin signaling pathway	0.54277	2.09032	0	0.000920314	0.005	27/54	0.2021	SOCS1;SOCS3;MAPK11;NFKB1;STAT3;STAT5A;SOCS2;PIK3CD;ESR1;SOS1;FOS;AKT2;RAF1;MAP2K1;MAPK13;SOS2;CISH;SOCS4;SOCS5;GSK3B;MAP2K2;MAPK14;NRAS;MAPK1;JAK2;SOCS7;STAT5B
prerank	TNF signaling pathway	0.495125	2.08589	0	0.000818057	0.005	35/87	0.1556	SOCS3;MAPK11;NFKB1;NFKBIA;MAP3K5;BCL3;TAB2;PIK3CD;TRAF3;TNFAIP3;CREB3L3;FAS;ICAM1;CREB3L2;JUNB;RIPK1;PGAM5;MAP3K14;FOS;MLKL;AKT2;ATF2;MAP2K1;DNM1L;MAP2K4;MAPK13;CFLAR;CHUK;JAG1;CASP8;IL18R1;CCL20;BIRC2;RPS6KA5;MAPK14
prerank	Non-small cell lung cancer	0.53057	2.07871	0	0.000736251	0.005	28/64	0.1746	JAK3;STAT3;STAT5A;CDK6;CDKN2A;RASSF5;PIK3CD;PLCG1;BAX;BRAF;PRKCA;ALK;CASP9;SOS1;PLCG2;AKT2;RAF1;MAP2K1;CDKN1A;SOS2;BAK1;DDB2;MAP2K2;PRKCB;NRAS;PDPK1;MAPK1;FHIT
prerank	Thyroid hormone signaling pathway	0.482607	2.04963	0	0.000937047	0.006	41/95	0.1686	KAT2B;MDM2;ATP2A2;PRKACA;MED12L;NOTCH1;PIK3CD;PLCG1;HIF1A;PFKM;FOXO1;PRKCA;ESR1;CASP9;SIN3A;ATP2A3;PLCG2;ACTG1;NCOA3;AKT2;CREBBP;MED12;ATP1A1;EP300;RAF1;MAP2K1;CTNNB1;MTOR;PFKFB2;NCOA1;MED13L;MED13;GSK3B;MED1;MAP2K2;PRKCB;NRAS;PDPK1;NOTCH2;MAPK1;PFKP
prerank	Proteoglycans in cancer	0.459638	2.04912	0	0.00085896	0.006	50/131	0.1578	MAPK11;PTPN11;STAT3;VAV3;MDM2;PRKACA;RRAS2;PPP1CB;FLNB;PIK3CD;PLCG1;HIF1A;BRAF;ITPR1;ITPR3;PXN;FAS;PRKCA;ESR1;HBEGF;RPS6KB1;CAMK2D;SOS1;PLCG2;ACTG1;AKT2;CDC42;RAF1;MAP2K1;CTNNB1;MTOR;FZD6;CDKN1A;ANK3;MAPK13;EIF4B;PAK1;SOS2;TIAM1;PPP1CC;ELK1;FLNA;FGFR1;ITGA2;VAV1;MAP2K2;PRKCB;MAPK14;NRAS;PDPK1
prerank	MAPK signaling pathway	0.434075	2.03769	0	0.00101942	0.008	70/201	0.1576	DUSP5;MAPK11;NFKB1;RASA1;RASGRP1;MAP3K5;PRKACA;RRAS2;TAB2;AREG;FLNB;PPM1A;ELK4;MAP3K2;MAPKAPK3;IL1R1;CACNA1D;BRAF;CACNA1I;MAP3K12;MAP4K4;FAS;GNA12;PRKCA;DUSP1;MAPKAPK2;PPP5C;DUSP8;NR4A1;TGFBR1;RAPGEF2;SOS1;MAP3K14;DUSP4;FOS;AKT2;ATF2;CDC42;RAF1;MAP2K1;CACNA1H;MYD88;SRF;MAP2K4;MAPK13;RPS6KA1;MAP4K1;MAP4K3;PAK1;SOS2;NLK;CHUK;JUND;PAK2;ELK1;RELB;FLNA;FGFR1;MKNK2;DUSP6;NTRK1;RPS6KA5;MAPKAPK5;MKNK1;MA…
prerank	IL-17 signaling pathway	0.522956	2.03521	0	0.000946608	0.008	28/56	0.2343	MAPK11;NFKB1;NFKBIA;TAB2;S100A9;TRAF3;TNFAIP3;S100A8;TRAF4;MAPK6;FOS;MAPK13;CHUK;JUND;CASP8;CCL20;GSK3B;MAPK14;IL17RB;MAPK1;IL17RC;JUN;TBK1;ELAVL1;IFNG;TRAF5;MAPK9;CASP3
prerank	Chronic myeloid leukemia	0.508614	2.01914	0	0.000981668	0.009	30/72	0.1798	NFKB1;NFKBIA;PTPN11;MDM2;STAT5A;CDK6;CDKN2A;BCL2L1;PIK3CD;BAX;BRAF;TGFBR1;SOS1;GAB2;AKT2;RAF1;MAP2K1;CDKN1A;SOS2;CHUK;BAK1;CTBP1;DDB2;RUNX1;MAP2K2;BCR;NRAS;MAPK1;ABL1;SMAD3
prerank	Spliceosome	-0.429538	-2.01254	0	0.00536013	0.015	50/131	0.2043	HSPA2;PRPF38B;XAB2;SF3A2;SF3B2;SRSF7;PPIE;CWC15;SRSF8;DDX39B;SNRPD3;MAGOH;PLRG1;CDC40;U2SURP;PRPF6;RBM22;PRPF38A;SNRNP40;SRSF5;SNW1;MAGOHB;PRPF19;SNU13;LSM6;PUF60;SF3A3;CRNKL1;SYF2;THOC3;SF3B4;HSPA1A;PRPF31;RBM25;SRSF10;LSM8;SNRPC;PPIH;SNRPA;DDX46;SLU7;SF3B6;SRSF9;DDX5;RP9;LSM3;ZMAT2;SNRPB;SF3B5;HSPA1B
prerank	VEGF signaling pathway	0.549135	2.00561	0	0.00138047	0.014	22/46	0.167	MAPK11;NOS3;PIK3CD;PLCG1;MAPKAPK3;PXN;PRKCA;MAPKAPK2;CASP9;PLCG2;AKT2;CDC42;RAF1;MAP2K1;MAPK13;MAP2K2;PPP3R1;PRKCB;MAPK14;NRAS;NFATC2;MAPK1
prerank	Acute myeloid leukemia	0.519186	1.99121	0	0.00155912	0.017	23/54	0.167	NFKB1;PIM1;STAT3;PIM2;STAT5A;PIK3CD;BRAF;LEF1;RPS6KB1;SOS1;AKT2;ZBTB16;PML;RAF1;MAP2K1;MTOR;SOS2;CHUK;RUNX1;DUSP6;MAP2K2;NRAS;MAPK1
prerank	Vascular smooth muscle contraction	0.492091	1.99008	0	0.0014725	0.017	31/69	0.1986	PRKACA;PPP1CB;GNA13;MYL6B;ADCY9;CACNA1D;BRAF;ITPR1;ITPR3;GNA12;PRKCA;PRKCH;MYH9;EDN3;RAF1;MAP2K1;ADCY3;ACTA2;PTGIR;PPP1CC;CALML4;PRKCQ;MAP2K2;PRKCB;MYH10;MAPK1;ARHGEF12;KCNMB4;RAMP1;ITPR2;ROCK1
prerank	Hepatitis B	0.446941	1.98653	0	0.001395	0.017	53/131	0.205	JAK3;BCL2;MAPK11;NFKB1;NFKBIA;STAT3;STAT5A;TAB2;PIK3CD;BAX;BRAF;TRAF3;DDB1;CREB3L3;FAS;PRKCA;CREB3L2;CASP9;TGFBR1;SOS1;FOS;AKT2;CREBBP;ATF2;MAVS;YWHAZ;EP300;RAF1;MAP2K1;MYD88;CDKN1A;MAP2K4;MAPK13;SOS2;CHUK;CASP8;TYK2;ELK1;DDB2;MAP2K2;PRKCB;MAPK14;NRAS;CYCS;NFATC2;MAPK1;SMAD3;JUN;JAK2;TAB1;STAT5B;MAP2K3;TBK1
prerank	Adipocytokine signaling pathway	0.509482	1.97591	0	0.0014725	0.019	27/53	0.267	SOCS3;NFKB1;NFKBIA;PTPN11;STAT3;CPT1A;AKT2;MTOR;NFKBIB;CHUK;CAMKK2;PPARA;LEPR;PRKCQ;PCK2;G6PC3;JAK2;RXRB;STK11;IRS1;ADIPOR2;MAPK9;ACSL6;TNFRSF1B;ACSBG1;AKT1;ACSL4
prerank	Cortisol synthesis and secretion	0.574875	1.96707	0	0.0018231	0.023	15/35	0.1142	PRKACA;ADCY9;CACNA1D;CACNA1I;CREB3L3;ITPR1;ITPR3;SP1;SCARB1;CREB3L2;NR4A1;ATF2;CACNA1H;LDLR;ADCY3
prerank	Relaxin signaling pathway	0.472518	1.96249	0	0.00187409	0.025	29/81	0.167	MAPK11;NFKB1;NFKBIA;PRKACA;NOS3;GNG2;PIK3CD;ADCY9;CREB3L3;PRKCA;CREB3L2;TGFBR1;SOS1;FOS;AKT2;ATF2;GNGT2;RAF1;MAP2K1;MAP2K4;MAPK13;SOS2;ADCY3;ACTA2;GNA15;MAP2K2;MAPK14;NRAS;MAPK1
prerank	PD-L1 expression and PD-1 checkpoint pathway in cancer	0.479202	1.96174	0	0.00179261	0.025	42/82	0.2335	MAPK11;NFKB1;NFKBIA;PTPN11;STAT3;RASGRP1;PTEN;IFNGR2;PIK3CD;PLCG1;HIF1A;ALK;BATF;RPS6KB1;FOS;AKT2;RAF1;MAP2K1;MTOR;MYD88;MAPK13;NFKBIB;CSNK2A1;CHUK;PDCD1;CD28;PRKCQ;MAP2K2;PPP3R1;MAPK14;NRAS;NFATC2;MAPK1;JUN;JAK2;MAP2K3;BATF3;IFNG;PPP3CB;CSNK2A2;TICAM1;ZAP70
prerank	Pathways in cancer	0.390164	1.95015	0	0.00202469	0.03	108/337	0.172	JAK3;BCL2;NFKB1;NFKBIA;PIM1;STAT3;PIM2;IL6ST;MDM2;IL2RA;RASGRP1;STAT5A;CDK6;PRKACA;NOTCH1;CDKN2A;RASSF5;GNA13;ITGA6;CXCR4;BCL2L1;PTEN;GNG2;IFNGR2;PIK3CD;PLCG1;ADCY9;BAX;CCDC6;HIF1A;LPAR2;BRAF;LEF1;TRAF3;FOXO1;FAS;GNA12;PRKCA;ALK;CDKN2B;IL7;IL2RB;ESR1;SP1;SUFU;PMAIP1;CASP9;BCL2L11;TGFBR1;TRAF4;RPS6KB1;CAMK2D;SOS1;MSH3;PLCG2;FOS;NCOA3;AKT2;CREBBP;CDC42;ZBTB16;GNGT2;PML;EP300;RAF1;CUL2;MAP2K1;CTNNB1…
prerank	Type II diabetes mellitus	0.566047	1.94477	0	0.0022382	0.035	7/31	0.0364	SOCS1;SOCS3;HK1;SOCS2;PIK3CD;CACNA1D;HK2
prerank	Herpes simplex virus 1 infection	-0.361346	-1.93556	0	0.00821886	0.044	165/425	0.217	IRF9;JAK1;ZNF563;CCL5;HLA-E;ZNF568;IRF3;ZNF44;FASLG;ZNF582;ZNF160;ZNF600;ZNF222;ZNF766;ZNF480;TNFRSF1A;ZNF790;B2M;ZNF841;ITGA5;ZNF701;HLA-F;ZNF699;HLA-A;ZFP14;SRSF7;ZNF585A;ZNF226;SRSF8;ZNF737;ZNF583;ZNF200;ZNF567;POU2F2;ZNF230;ZNF135;ZNF471;ZNF84;ZNF140;ZFP82;ZNF564;ZNF595;ZNF20;ZNF684;ZNF248;ZNF528;ZNF23;RELA;ZNF235;ZNF17;ZNF813;ZNF773;ZNF418;ZNF671;ZNF420;ZNF169;ZNF677;SRSF5;ZNF763;ZNF606;ZNF3…
prerank	Toxoplasmosis	0.460522	1.93326	0	0.00249193	0.04	40/89	0.2454	SOCS1;BCL2;MAPK11;NFKB1;NFKBIA;STAT3;LY96;PPIF;ITGA6;BCL2L1;TAB2;IFNGR2;CASP9;AKT2;MYD88;MAPK13;LDLR;NFKBIB;CHUK;HLA-DRA;CASP8;TYK2;BIRC2;HLA-DOA;MAPK14;PDPK1;CYCS;CIITA;MAPK1;ALOX5;JAK2;TAB1;MAP2K3;IFNG;MAPK9;HLA-DRB1;CASP3;HLA-DMA;CCR5;PIK3R5
prerank	Starch and sucrose metabolism	0.642373	1.93113	0.0018018	0.00245417	0.041	8/19	0.1747	HK1;UGP2;HK2;PGM2;GPI;PYGB;GBE1;G6PC3
prerank	Chemokine signaling pathway	0.436381	1.90852	0	0.0034709	0.061	53/122	0.2485	JAK3;NFKB1;NFKBIA;STAT3;VAV3;PREX1;PRKACA;CXCR4;LYN;GNG2;PIK3CD;PLCG1;ADCY9;ITK;BRAF;PXN;DOCK2;SOS1;GRK5;PLCG2;AKT2;PPBP;CDC42;GNGT2;RAF1;MAP2K1;ELMO1;PAK1;SOS2;NFKBIB;CHUK;ADCY3;TIAM1;CCL20;GSK3B;VAV1;PRKCB;NRAS;MAPK1;CCL4;GRK4;CXCR5;JAK2;ROCK1;STAT5B;GNG10;PTK2B;GNB1;CXCR6;CCR5;PIK3R5;CCR7;RAP1B
prerank	Prostate cancer	0.471344	1.89827	0	0.00360509	0.065	29/73	0.167	BCL2;NFKB1;NFKBIA;MDM2;PTEN;PIK3CD;BRAF;LEF1;CREB3L3;FOXO1;CREB3L2;CASP9;SOS1;AKT2;CREBBP;EP300;RAF1;MAP2K1;CTNNB1;MTOR;CDKN1A;SOS2;CHUK;FGFR1;GSK3B;MAP2K2;NRAS;PDPK1;MAPK1
prerank	Neurotrophin signaling pathway	0.443418	1.89777	0	0.00348492	0.065	35/97	0.1702	BCL2;MAPK11;NFKB1;NFKBIA;PTPN11;MAP3K5;PIK3CD;PLCG1;BAX;BRAF;YWHAE;MAPKAPK2;RAPGEF1;CAMK2D;SOS1;PLCG2;AKT2;PSEN1;CDC42;RAF1;MAP2K1;MAPK13;RPS6KA1;SOS2;NFKBIB;NTRK1;GSK3B;RPS6KA5;CALML4;MAP2K2;MAPK14;NRAS;PDPK1;MAPK1;ABL1
prerank	PI3K-Akt signaling pathway	0.401732	1.89151	0	0.00370501	0.071	64/198	0.1578	OSM;JAK3;BCL2;NFKB1;MDM2;IL2RA;MCL1;DDIT4;CDK6;SGK1;NOS3;ITGA6;BCL2L1;PTEN;MYB;GNG2;AREG;PIK3CD;PPP2R5D;LPAR2;CREB3L3;YWHAE;PRKCA;IL7;RPTOR;IL2RB;CREB3L2;NR4A1;CASP9;BCL2L11;RPS6KB1;PPP2R1B;SOS1;AKT2;ATF2;COL6A3;GNGT2;YWHAZ;RAF1;MAP2K1;PPP2R2D;PKN2;MTOR;CDKN1A;EIF4B;PHLPP2;PPP2R2A;SOS2;YWHAG;CHUK;EIF4E;CCND3;FGFR1;PPP2R5A;IL3RA;ITGA2;COL9A2;NTRK1;GSK3B;TSC1;MAP2K2;PCK2;NRAS;PDPK1
prerank	Th17 cell differentiation	0.447631	1.88968	0	0.00363524	0.072	48/94	0.2387	JAK3;MAPK11;NFKB1;NFKBIA;STAT3;IRF4;IL6ST;IL22;IL2RA;STAT5A;IFNGR2;PLCG1;HIF1A;IL1R1;IL2RB;TGFBR1;FOS;IL21;MTOR;MAPK13;NFKBIB;CHUK;HLA-DRA;TYK2;RUNX1;RORA;IL21R;AHR;HLA-DOA;PRKCQ;PPP3R1;MAPK14;NFATC2;MAPK1;IL12RB1;SMAD3;FOXP3;JUN;JAK2;STAT5B;RXRB;IL4R;IFNG;MAPK9;PPP3CB;HLA-DRB1;ZAP70;HLA-DMA
prerank	Choline metabolism in cancer	0.468247	1.88462	0	0.00397129	0.082	34/72	0.2284	PLPP1;PIK3CD;PLCG1;SLC44A2;HIF1A;DGKH;PRKCA;SP1;DGKA;RPS6KB1;SOS1;FOS;AKT2;DGKE;RAF1;MAP2K1;MTOR;DGKZ;CHKA;SLC22A5;SOS2;TSC1;MAP2K2;PRKCB;NRAS;PDPK1;MAPK1;PIP5K1A;LYPLA1;GPCPD1;JUN;PIP5K1C;MAPK9;DGKD
prerank	B cell receptor signaling pathway	0.476023	1.87563	0	0.00446082	0.096	25/61	0.1724	NFKB1;NFKBIA;VAV3;LYN;PIK3CD;CD79B;SOS1;PLCG2;FOS;AKT2;RAF1;MAP2K1;SOS2;NFKBIB;CHUK;INPPL1;GSK3B;VAV1;MAP2K2;PPP3R1;PRKCB;NRAS;NFATC2;MAPK1;MALT1
prerank	Phosphatidylinositol signaling system	0.452297	1.85873	0	0.00525894	0.112	37/82	0.2083	CDS2;SYNJ2;PTEN;PIK3CD;MTMR1;PLCG1;MTMR3;PI4KA;ITPR1;ITPR3;PIK3C2B;DGKH;PRKCA;MTMR6;DGKA;PLCG2;DGKE;PI4K2B;DGKZ;IPMK;PIK3C2A;INPPL1;ITPK1;MTMR2;CALML4;PRKCB;PIP4K2A;PI4K2A;PIK3C3;PIP5K1A;MTM1;ITPR2;INPP1;PIP4K2C;INPP5A;INPP5B;PIP5K1C
prerank	AGE-RAGE signaling pathway in diabetic complications	0.465038	1.85646	0	0.00527647	0.114	18/67	0.0976	BCL2;MAPK11;NFKB1;PIM1;STAT3;STAT5A;NOS3;PIK3CD;PLCG1;BAX;FOXO1;ICAM1;PRKCA;TGFBR1;PLCG2;AKT2;CDC42;MAPK13
prerank	Leukocyte transendothelial migration	0.466037	1.85566	0.0017331	0.00521345	0.116	20/73	0.0982	MAPK11;PTPN11;VAV3;RHOH;RASSF5;CXCR4;TXK;PIK3CD;PLCG1;ITK;PXN;CD99L2;ICAM1;PRKCA;PLCG2;ACTG1;CDC42;CTNNB1;MAPK13;SIPA1
prerank	T cell receptor signaling pathway	0.439245	1.85542	0	0.00507626	0.116	38/94	0.1724	MAPK11;NFKB1;NFKBIA;VAV3;RASGRP1;ICOS;PIK3CD;PLCG1;ITK;NCK2;SOS1;MAP3K14;CTLA4;FOS;AKT2;CDC42;RAF1;MAP2K1;DLG1;MAPK13;PAK1;SOS2;NFKBIB;CHUK;PAK2;PDCD1;GSK3B;CD28;VAV1;PRKCQ;MAP2K2;PPP3R1;MAPK14;NRAS;PDPK1;NFATC2;MAPK1;MALT1
prerank	Phospholipase D signaling pathway	0.43525	1.84872	0	0.00532366	0.125	42/90	0.2454	PTPN11;PLPP1;RRAS2;GNA13;PIK3CD;PLCG1;ADCY9;LPAR2;GNA12;DGKH;PRKCA;DNM2;DGKA;SOS1;PLCG2;AGPAT4;GAB2;AKT2;DGKE;RAF1;MAP2K1;MTOR;DGKZ;AGPAT3;SOS2;CYTH1;ADCY3;TSC1;MAP2K2;NRAS;MAPK1;PIP5K1A;RALB;PIP5K1C;LPAR3;PTK2B;LPAR6;DGKD;FCER1G;AGPAT5;ARF6;PIK3R5
prerank	Glycosaminoglycan biosynthesis	0.539286	1.84101	0	0.0055587	0.134	16/35	0.1874	B3GNT2;NDST2;FUT8;CHST11;XYLT1;HS2ST1;XYLT2;CHPF2;EXT1;CHST2;ST3GAL2;B4GALT2;HS6ST1;ST3GAL1;CHPF;EXT2
prerank	Central carbon metabolism in cancer	0.485778	1.83001	0.00176367	0.00614141	0.148	22/54	0.1732	SLC7A5;HK1;PTEN;PIK3CD;HIF1A;HK2;PFKM;LDHA;PDK1;SLC1A5;AKT2;RAF1;MAP2K1;MTOR;FGFR1;NTRK1;MAP2K2;NRAS;MAPK1;PFKP;IDH2;LDHC
prerank	Inflammatory mediator regulation of TRP channels	0.479813	1.82808	0.00173611	0.00606531	0.15	23/59	0.1556	MAPK11;PRKACA;PPP1CB;PIK3CD;PLCG1;ADCY9;IL1R1;ITPR1;ITPR3;PRKCA;PRKCH;CAMK2D;PLCG2;MAPK13;PTGER2;HTR2B;ADCY3;PPP1CC;NTRK1;CALML4;PRKCQ;PRKCB;MAPK14
prerank	GnRH signaling pathway	0.469215	1.82524	0	0.00612972	0.156	30/64	0.2231	MAPK11;PRKACA;ADCY9;MAP3K2;CACNA1D;ITPR1;ITPR3;PRKCA;HBEGF;CAMK2D;SOS1;CDC42;RAF1;MAP2K1;MAP2K4;MAPK13;SOS2;ADCY3;ELK1;CALML4;MAP2K2;PRKCB;MAPK14;NRAS;MAPK1;ITPR2;JUN;MAP2K3;PTK2B;MAPK9
prerank	Apoptosis	0.409979	1.82391	0	0.00605734	0.158	40/122	0.167	BCL2;NFKB1;NFKBIA;MCL1;MAP3K5;CTSH;BCL2L1;PIK3CD;BAX;ITPR1;ITPR3;FAS;BIRC6;LMNB1;PMAIP1;CASP9;BCL2L11;RIPK1;EIF2AK3;MAP3K14;ACTG1;FOS;AKT2;RAF1;MAP2K1;CFLAR;CTSC;CHUK;BAK1;CASP8;BIRC2;IL3RA;ERN1;NTRK1;AIFM1;MAP2K2;NRAS;PDPK1;CYCS;MAPK1
prerank	Cholinergic synapse	0.457105	1.82216	0	0.0060209	0.159	19/68	0.1142	BCL2;PRKACA;GNG2;PIK3CD;KCNQ1;ADCY9;CACNA1D;CREB3L3;ITPR1;ITPR3;PRKCA;CREB3L2;CAMK2D;FOS;AKT2;GNGT2;MAP2K1;KCNQ3;ADCY3
prerank	Sphingolipid signaling pathway	0.427308	1.82118	0	0.00598604	0.161	34/100	0.1724	BCL2;MAPK11;NFKB1;ABCC1;CERS6;MAP3K5;GNA13;NOS3;PTEN;PIK3CD;BAX;PPP2R5D;GNA12;PRKCA;SGPP2;PPP2R1B;GAB2;AKT2;SGPL1;RAF1;MAP2K1;PPP2R2D;MAPK13;SGPP1;PPP2R2A;PPP2R5A;MAP2K2;PRKCB;MAPK14;NRAS;PDPK1;MAPK1;ACER1;SGMS1
prerank	ErbB signaling pathway	0.464066	1.81853	0.00177305	0.00614065	0.166	29/67	0.1702	STAT5A;AREG;PIK3CD;PLCG1;NCK2;BRAF;PRKCA;HBEGF;RPS6KB1;CAMK2D;SOS1;PLCG2;AKT2;RAF1;MAP2K1;MTOR;CDKN1A;MAP2K4;PAK1;SOS2;PAK2;ABL2;ELK1;GSK3B;MAP2K2;PRKCB;NRAS;MAPK1;ABL1
prerank	Transcriptional misregulation in cancer	0.425278	1.81637	0	0.00610475	0.168	32/103	0.1529	NFKBIZ;NFKB1;AFF1;MDM2;ETV6;RUNX2;BCL2L1;NR4A3;DOT1L;ELK4;MAF;BAX;FUT8;TFE3;JMJD1C;REL;FOXO1;IL2RB;SP1;SIN3A;ZBTB16;PML;CDKN1A;BCL6;NSD2;BAK1;DDB2;BIRC2;RUNX1;DUSP6;NTRK1;LDB1
prerank	Inositol phosphate metabolism	0.460023	1.81483	0	0.00616047	0.174	26/65	0.2083	SYNJ2;PTEN;PIK3CD;MTMR1;PLCG1;MTMR3;PI4KA;PIK3C2B;MTMR6;PLCG2;PI4K2B;IPMK;PIK3C2A;INPPL1;ITPK1;MTMR2;PIP4K2A;PI4K2A;PIK3C3;PIP5K1A;MTM1;INPP1;PIP4K2C;INPP5A;INPP5B;PIP5K1C
prerank	Fc gamma R-mediated phagocytosis	0.453295	1.81352	0	0.00609616	0.176	28/70	0.1829	VAV3;PLPP1;CFL2;LYN;PIK3CD;PLCG1;LIMK1;PRKCA;DNM2;LIMK2;RPS6KB1;PLCG2;GAB2;AKT2;CDC42;RAF1;MAP2K1;GSN;PAK1;INPPL1;ACTR3;ACTR2;VAV1;PRKCB;ACTR3C;MAPK1;PIP5K1A;ASAP1
prerank	mRNA surveillance pathway	0.444724	1.81083	0.00328947	0.00614986	0.179	32/82	0.1963	MSI2;ETF1;PPP1CB;PABPC4;SMG6;PPP2R5D;SMG1;PABPC1L;DAZAP1;WDR82;NCBP1;GSPT1;HBS1L;PPP2R1B;PABPC1;SYMPK;CPSF4;PPP2R2D;SMG5;PPP2R2A;CPSF3;PPP1CC;UPF1;PPP2R5A;RNGTT;TARDBP;CPSF6;SMG7;PPP2CA;WDR33;RNMT;NXT1
prerank	AMPK signaling pathway	0.426286	1.79858	0	0.00656962	0.194	42/95	0.2373	FASN;TBC1D1;SREBF1;PIK3CD;PPP2R5D;CPT1A;PFKM;CREB3L3;FOXO1;RPTOR;SCD;CREB3L2;RPS6KB1;PPP2R1B;ACACA;AKT2;PPP2R2D;ULK1;CAB39;MTOR;PFKFB2;PPP2R2A;CAMKK2;PFKFB3;PPP2R5A;LEPR;TSC1;PCK2;PDPK1;PFKP;G6PC3;PPP2CA;SIRT1;STK11;IRS1;ELAVL1;ADIPOR2;PPP2R3C;EEF2K;PPP2R5E;PFKL;EEF2
prerank	Sphingolipid metabolism	0.517509	1.79125	0.00184502	0.00716803	0.213	12/34	0.1724	UGCG;PLPP1;CERS6;KDSR;SGPP2;SGPL1;SGPP1;SMPD4;GBA2;CERK;ACER1;SGMS1
prerank	NF-kappa B signaling pathway	0.443211	1.78914	0	0.00733524	0.222	38/79	0.2335	BCL2;NFKB1;NFKBIA;LY96;BCL2L1;LYN;TAB2;PLCG1;IL1R1;TRAF3;TNFAIP3;ICAM1;RIPK1;EDA;MAP3K14;PLCG2;MYD88;CFLAR;CSNK2A1;CYLD;CHUK;TRIM25;EDA2R;RELB;BIRC2;ERC1;PRKCQ;PRKCB;CCL4;MALT1;NFKB2;TAB1;TRAF5;TNFRSF11A;LTA;CSNK2A2;TICAM1;ZAP70
prerank	Pathogenic Escherichia coli infection	0.394039	1.7863	0	0.00736251	0.226	45/145	0.172	MAPK11;NFKB1;NFKBIA;PTPN11;GNA13;CYFIP2;SEC24A;TAB2;NCKAP1L;BAX;NCK2;LPAR2;IL1R1;MYO5A;MYO1B;FAS;GNA12;MYH9;CASP9;GAPDH;RIPK1;ACTG1;FOS;CDC42;MYD88;SEC24C;MAPK13;PAK1;NFKBIB;CYTH1;MYO5C;CHUK;ACTR3;BAK1;PAK2;CASP8;ACTR2;MYH10;MAPK14;ACTR3C;CYCS;RAB1A;MAPK1;ABL1;ARHGEF12
prerank	Calcium signaling pathway	0.417569	1.7828	0	0.00754657	0.235	37/105	0.1538	PPIF;ATP2A2;PRKACA;NOS3;CXCR4;MCOLN3;PLCG1;ADCY9;CACNA1D;STIM1;MCOLN2;CACNA1I;VDAC1;ITPR1;ITPR3;TPCN2;PRKCA;P2RX5;CD38;CAMK2D;ATP2A3;PDE1B;PLCG2;PHKA2;CACNA1H;MCU;SLC25A5;HTR2B;TBXA2R;ADCY3;CYSLTR2;GNA15;FGFR1;NTRK1;CALML4;PPP3R1;PRKCB
prerank	Autophagy	0.400711	1.78203	0	0.00744001	0.236	54/128	0.2406	BCL2;DDIT4;PRKACA;RRAS2;BCL2L1;PTEN;VMP1;PIK3CD;AMBRA1;HIF1A;MTMR3;ATG13;ULK2;ITPR1;RPTOR;ATG2A;ATG2B;TP53INP2;GABARAPL1;EIF2AK3;RPS6KB1;AKT2;RAF1;MAP2K1;ULK1;MTOR;DAPK2;CFLAR;CAMKK2;ATG5;TANK;ERN1;TSC1;PRKCQ;MAP2K2;NRAS;PDPK1;SH3GLB1;RAB1A;MAPK1;PIK3C3;LAMP2;ATG9A;ATG16L1;PPP2CA;TBK1;STK11;IRS1;SMCR8;MAPK9;ATG10;ZFYVE1;RB1CC1;BECN1
prerank	cAMP signaling pathway	0.410526	1.77878	0	0.00761639	0.244	38/113	0.1529	NFKB1;NFKBIA;VAV3;ATP2A2;PRKACA;PDE4B;RRAS2;PPP1CB;PIK3CD;ADCY9;CACNA1D;BRAF;CREB3L3;PDE4D;CREB3L2;CAMK2D;ATP2A3;EDN3;FOS;AKT2;CREBBP;ATP1A1;EP300;GABBR1;RAF1;MAP2K1;PTGER2;PAK1;PDE3A;ADCY3;TIAM1;PPP1CC;PDE4A;ACOX1;PPARA;VAV1;CALML4;MAP2K2
prerank	Long-term depression	0.502555	1.77629	0.00176678	0.00773688	0.249	17/38	0.1924	GNA13;LYN;BRAF;ITPR1;ITPR3;GNA12;PRKCA;PPP2R1B;RAF1;MAP2K1;MAP2K2;PRKCB;NRAS;MAPK1;RYR1;PPP2CA;ITPR2
prerank	Platelet activation	0.429303	1.77542	0	0.00768155	0.251	25/83	0.172	MAPK11;RASGRP1;PRKACA;PPP1CB;GNA13;NOS3;LYN;PIK3CD;ADCY9;STIM1;ITPR1;ITPR3;GP5;PLCG2;ACTG1;AKT2;MAPK13;TBXA2R;ADCY3;PTGIR;PPP1CC;ITGA2;MAPK14;MAPK1;ARHGEF12
prerank	Viral carcinogenesis	0.398124	1.76964	0	0.00786944	0.257	43/146	0.1266	JAK3;NFKB1;NFKBIA;STAT3;KAT2B;IL6ST;MDM2;STAT5A;CDK6;PRKACA;CDKN2A;HDAC4;LYN;UBR4;PIK3CD;BAX;TRAF3;DDB1;REL;CREB3L3;PXN;YWHAE;CDKN2B;USP7;CREB3L2;MAPKAPK2;SND1;PMAIP1;SCRIB;CREBBP;ATF2;CDC42;YWHAZ;EP300;DLG1;CDKN1A;SRF;GSN;YWHAG;MAD1L1;BAK1;CASP8;CCND3
prerank	Notch signaling pathway	0.481637	1.76692	0.00175131	0.00790876	0.261	18/45	0.1651	KAT2B;NOTCH1;DTX3L;DTX3;TLE3;PSEN1;CREBBP;EP300;NCOR2;NCSTN;TLE1;JAG1;CTBP1;ATXN1;MAML1;ADAM17;DVL3;NOTCH2
prerank	Morphine addiction	0.499531	1.76389	0.00183486	0.00808707	0.272	15/40	0.1748	PRKACA;PDE4B;GNG2;ADCY9;PDE4D;PRKCA;GRK5;PDE1B;GNGT2;GABBR1;PDE3A;ADCY3;PDE4A;PRKCB;GRK4
prerank	Th1 and Th2 cell differentiation	0.435057	1.76172	0	0.00805275	0.274	39/76	0.2387	JAK3;MAPK11;NFKB1;NFKBIA;IL2RA;STAT5A;NOTCH1;IFNGR2;PLCG1;MAF;IL2RB;FOS;MAPK13;NFKBIB;CHUK;HLA-DRA;JAG1;TYK2;HLA-DOA;RUNX3;MAML1;PRKCQ;PPP3R1;MAPK14;NFATC2;NOTCH2;MAPK1;IL12RB1;JUN;JAK2;STAT5B;RBPJ;IL4R;IFNG;MAPK9;PPP3CB;HLA-DRB1;ZAP70;HLA-DMA
prerank	Adrenergic signaling in cardiomyocytes	0.421662	1.75207	0	0.00847255	0.288	29/86	0.1556	BCL2;MAPK11;CREM;ATP2A2;PRKACA;PPP1CB;KCNQ1;ADCY9;PPP2R5D;CACNA1D;CREB3L3;TPM4;PRKCA;CREB3L2;CAMK2D;PPP2R1B;ATP2A3;AKT2;ATF2;ATP1A1;PPP2R2D;MAPK13;PPP2R2A;ADCY3;PPP1CC;PPP2R5A;RPS6KA5;CALML4;MAPK14
prerank	Human cytomegalovirus infection	0.380657	1.7506	0	0.0085896	0.296	58/162	0.172	MAPK11;NFKB1;NFKBIA;STAT3;MDM2;CDK6;PRKACA;CDKN2A;GNA13;CXCR4;GNG2;AKAP13;PIK3CD;ADCY9;BAX;IL1R1;CREB3L3;ITPR1;ITPR3;PXN;FAS;GNA12;PRKCA;SP1;CREB3L2;CASP9;RIPK1;RPS6KB1;SOS1;AKT2;ATF2;GNGT2;RAF1;MAP2K1;CTNNB1;MTOR;CDKN1A;MAPK13;PTGER2;SOS2;CHUK;ADCY3;BAK1;CASP8;ELK1;GSK3B;TSC1;CALML4;MAP2K2;PPP3R1;PRKCB;MAPK14;NRAS;CYCS;NFATC2;MAPK1;CCL4;ARHGEF12
prerank	Renal cell carcinoma	0.45308	1.75032	0.0017331	0.00850535	0.298	24/60	0.167	PTPN11;PIK3CD;HIF1A;BRAF;TFE3;RAPGEF1;SOS1;AKT2;CREBBP;CDC42;EP300;RAF1;CUL2;MAP2K1;CDKN1A;PAK1;SOS2;VHL;ARNT;PAK2;MAP2K2;NRAS;EGLN1;MAPK1
prerank	Lipid and atherosclerosis	0.383182	1.75015	0	0.00838027	0.298	63/154	0.2343	BCL2;MAPK11;NFKB1;NFKBIA;STAT3;LY96;VAV3;ERO1A;MAP3K5;NOS3;BCL2L1;LYN;TAB2;MIB1;PIK3CD;PLCG1;BAX;TRAF3;ITPR1;FAS;ICAM1;PRKCA;HSPA5;CASP9;EIF2AK3;CAMK2D;FOS;AKT2;CDC42;MYD88;MAP2K4;MAPK13;ABCA1;LDLR;CHUK;CASP8;TANK;ERN1;GSK3B;VAV1;CALML4;PPP3R1;MAPK14;NRAS;PDPK1;CYCS;NFATC2;MAPK1;POU2F1;JUN;JAK2;TAB1;HSPA4;HSPD1;MAP2K3;TBK1;RXRB;MAPK9;NFE2L2;TNFRSF10B;PPP3CB;TICAM1;CASP3
prerank	Colorectal cancer	0.426679	1.74976	0	0.00834418	0.302	31/78	0.1964	BCL2;AREG;PIK3CD;BAX;BRAF;LEF1;PMAIP1;CASP9;BCL2L11;TGFBR1;RPS6KB1;SOS1;MSH3;FOS;AKT2;RAF1;MAP2K1;CTNNB1;MTOR;CDKN1A;SOS2;BAK1;DDB2;GSK3B;MAP2K2;NRAS;CYCS;MAPK1;SMAD3;RALB;JUN
prerank	Small cell lung cancer	0.43509	1.74477	0.00175439	0.00868776	0.312	21/71	0.1419	BCL2;NFKB1;NFKBIA;CDK6;ITGA6;BCL2L1;PTEN;PIK3CD;BAX;TRAF3;CDKN2B;CASP9;TRAF4;AKT2;CDKN1A;CHUK;CKS2;BAK1;DDB2;BIRC2;ITGA2
prerank	Fc epsilon RI signaling pathway	0.459623	1.74246	0.00177305	0.00889723	0.323	22/52	0.1832	MAPK11;VAV3;LYN;PIK3CD;PLCG1;PRKCA;SOS1;PLCG2;GAB2;AKT2;RAF1;MAP2K1;MAP2K4;MAPK13;SOS2;VAV1;MAP2K2;MAPK14;NRAS;PDPK1;MAPK1;ALOX5
prerank	Axon guidance	0.404911	1.74041	0	0.00881456	0.323	35/107	0.179	PTPN11;PLXNA4;RASA1;CXCR4;CFL2;PIK3CD;PLCG1;LIMK1;NCK2;EPHB1;PRKCA;SEMA3G;SSH2;LIMK2;CAMK2D;PLCG2;CDC42;RAF1;CDK5;SEMA4D;SSH1;PAK1;SEMA4B;LRIG2;PAK2;GSK3B;PLXNC1;PPP3R1;NRAS;PDPK1;NFATC2;MAPK1;ABL1;ARHGEF12;UNC5D
prerank	Metabolism of xenobiotics by cytochrome P450	-0.519526	-1.73665	0.00881057	0.0431192	0.274	12/23	0.2686	MGST3;CBR3;AKR7A2;GSTO1;ADH5;GSTP1;HSD11B1L;GSTK1;MGST2;CYP2E1;EPHX1;GSTM4
prerank	Glioma	0.442876	1.7318	0	0.00933929	0.342	25/59	0.167	MDM2;CDK6;CDKN2A;PTEN;PIK3CD;PLCG1;BAX;BRAF;PRKCA;CAMK2D;SOS1;PLCG2;AKT2;RAF1;MAP2K1;MTOR;CDKN1A;SOS2;BAK1;DDB2;CALML4;MAP2K2;PRKCB;NRAS;MAPK1
prerank	Regulation of actin cytoskeleton	0.383993	1.71826	0	0.0107453	0.383	45/141	0.172	VAV3;RRAS2;PPP1CB;GNA13;ITGA6;CXCR4;CFL2;CYFIP2;PIK3CD;NCKAP1L;LIMK1;LPAR2;BRAF;DIAPH2;PXN;GNA12;ARHGEF7;SSH2;MYH9;LIMK2;SOS1;ACTG1;CDC42;RAF1;MAP2K1;SSH1;GSN;PAK1;SOS2;TIAM1;ACTR3;PPP1CC;PAK2;FGFR1;ITGA2;ACTR2;VAV1;MAP2K2;MYH10;NRAS;ACTR3C;PIP4K2A;MAPK1;PIP5K1A;ARHGEF12
prerank	C-type lectin receptor signaling pathway	0.418509	1.71712	0	0.0107002	0.387	33/78	0.1964	MAPK11;NFKB1;NFKBIA;PTPN11;MDM2;BCL3;RRAS2;PIK3CD;ITPR1;ITPR3;MAPKAPK2;MAP3K14;PLCG2;AKT2;RAF1;KSR1;MAPK13;PAK1;CYLD;CHUK;CASP8;RELB;CALML4;PPP3R1;MAPK14;NRAS;NFATC2;MAPK1;ARHGEF12;MALT1;NFKB2;ITPR2;JUN
prerank	Neutrophil extracellular trap formation	0.429071	1.71662	0.0017452	0.0106369	0.388	21/73	0.167	MAPK11;NFKB1;PPIF;HDAC4;PIK3CD;PLCG1;VDAC1;PRKCA;PLCG2;ACTG1;AKT2;RAF1;MAP2K1;MTOR;MAPK13;SLC25A5;HDAC9;MAP2K2;PRKCB;MAPK14;MAPK1
prerank	Focal adhesion	0.385019	1.69552	0	0.0127362	0.442	42/119	0.2128	BCL2;VAV3;PPP1CB;ITGA6;PTEN;FLNB;PIK3CD;BRAF;PXN;PRKCA;RAPGEF1;SOS1;ACTG1;AKT2;CDC42;COL6A3;RAF1;MAP2K1;CTNNB1;PAK1;SOS2;PPP1CC;PAK2;CCND3;ELK1;FLNA;BIRC2;ITGA2;COL9A2;GSK3B;VAV1;PRKCB;PDPK1;MAPK1;PIP5K1A;CAPN2;THBS3;COL6A1;JUN;ROCK1;PIP5K1C;PPP1R12B
prerank	Thyroid hormone synthesis	0.468709	1.69491	0.00338409	0.0125729	0.442	14/43	0.0848	TG;PRKACA;ADCY9;CREB3L3;GSR;ITPR1;ITPR3;PRKCA;HSPA5;CREB3L2;TTF2;TPO;ATF2;ATP1A1
prerank	Melanoma	0.459474	1.68682	0.00894454	0.0133644	0.456	17/44	0.167	MDM2;CDK6;CDKN2A;PTEN;PIK3CD;BAX;BRAF;AKT2;RAF1;MAP2K1;CDKN1A;BAK1;FGFR1;DDB2;MAP2K2;NRAS;MAPK1
prerank	Toll-like receptor signaling pathway	0.421499	1.68461	0.00174216	0.0133446	0.459	33/69	0.266	MAPK11;NFKB1;NFKBIA;LY96;TLR1;CD80;TAB2;PIK3CD;TRAF3;RIPK1;FOS;AKT2;MAP2K1;MYD88;MAP2K4;MAPK13;CHUK;CASP8;MAP2K2;MAPK14;MAPK1;CCL4;JUN;TAB1;MAP2K3;TBK1;MAPK9;TICAM1;CTSK;MAP2K7;IFNAR1;AKT1;IFNAR2
prerank	Bladder cancer	0.510063	1.68151	0.0093633	0.0135797	0.467	12/29	0.167	MDM2;CDKN2A;BRAF;HBEGF;RAF1;MAP2K1;CDKN1A;DAPK2;RPS6KA5;MAP2K2;NRAS;MAPK1
prerank	Osteoclast differentiation	0.39712	1.67721	0.00169779	0.0140067	0.482	47/90	0.2931	SOCS1;SOCS3;MAPK11;NFKB1;NFKBIA;TAB2;IFNGR2;PIK3CD;IL1R1;JUNB;FOSL2;TGFBR1;MAP3K14;PLCG2;FOS;GAB2;AKT2;MAP2K1;MAPK13;CYLD;CHUK;JUND;TYK2;RELB;PPP3R1;MAPK14;NFATC2;MAPK1;NFKB2;JUN;TAB1;SIRPG;IFNG;MAPK9;TNFRSF11A;PPP3CB;CTSK;MAP2K7;IFNAR1;AKT1;IFNAR2;TYROBP;FHL2;PPP3CA;NCF1;FOSB;PIK3R2
prerank	Leishmaniasis	0.438101	1.67496	0.00180832	0.014246	0.495	22/54	0.2387	MAPK11;NFKB1;NFKBIA;TAB2;IFNGR2;FOS;MYD88;MAPK13;NFKBIB;HLA-DRA;ELK1;HLA-DOA;PRKCB;MAPK14;MAPK1;ITGAM;JUN;JAK2;TAB1;IFNG;HLA-DRB1;HLA-DMA
prerank	Hepatocellular carcinoma	0.377923	1.66478	0	0.0156541	0.538	42/121	0.1798	CDK6;CDKN2A;SMARCA2;BCL2L1;PTEN;ARID2;PIK3CD;PLCG1;BAX;BRAF;LEF1;SMARCC1;PRKCA;SMARCD1;TGFBR1;RPS6KB1;SOS1;PLCG2;ACTG1;AKT2;RAF1;MAP2K1;CTNNB1;MTOR;FZD6;CDKN1A;ARID1A;ARID1B;SOS2;NQO1;BAK1;ELK1;DDB2;GSK3B;MAP2K2;PRKCB;NRAS;DVL3;SMARCD2;MAPK1;SMARCE1;SMAD3
prerank	Glycosphingolipid biosynthesis	0.498536	1.66229	0.00729927	0.0157125	0.544	11/30	0.203	B3GNT2;ST3GAL5;ABO;ST6GALNAC3;ST3GAL2;B4GALT2;ST3GAL1;SLC33A1;NAGA;GCNT2;GLA
prerank	RIG-I-like receptor signaling pathway	0.44802	1.65969	0.00184502	0.0159407	0.553	18/47	0.1556	MAPK11;NFKB1;NFKBIA;TRAF3;OTUD5;NLRX1;RIPK1;MAVS;MAPK13;NFKBIB;CYLD;CHUK;TRIM25;ATG5;CASP8;RNF125;TANK;MAPK14
prerank	Serotonergic synapse	0.451548	1.65783	0	0.0160452	0.56	24/48	0.2885	PRKACA;GNG2;CACNA1D;BRAF;ITPR1;ITPR3;PRKCA;DUSP1;GNGT2;RAF1;MAP2K1;HTR2B;PRKCB;NRAS;MAPK1;ALOX5;ITPR2;GNG10;GNB1;CASP3;PLCB3;PLCB2;GNAI3;CACNA1A
prerank	Yersinia infection	0.37976	1.65428	0	0.0162477	0.57	53/117	0.2651	MAPK11;NFKB1;NFKBIA;VAV3;TAB2;PIK3CD;PLCG1;LIMK1;ELMO2;PXN;ARHGEF7;ACTG1;FOS;AKT2;CDC42;MAP2K1;PKN2;MYD88;MAP2K4;MAPK13;RPS6KA1;ELMO1;CHUK;ACTR3;GSK3B;ACTR2;VAV1;MAP2K2;MAPK14;ACTR3C;NFATC2;MAPK1;PIP5K1A;ARHGEF12;JUN;TAB1;ROCK1;MAP2K3;TBK1;PIP5K1C;PKN1;CD8B;PTK2B;MAPK9;TICAM1;ZAP70;ARF6;CD8A;MAP2K7;RPS6KA2;GIT2;WIPF2;AKT1
prerank	Oxytocin signaling pathway	0.39358	1.65198	0	0.0162968	0.577	47/94	0.2882	PRKACA;PPP1CB;NOS3;MYL6B;ADCY9;CACNA1D;ITPR1;ITPR3;PRKCA;CD38;CAMK2D;ACTG1;FOS;RAF1;MAP2K1;CDKN1A;ADCY3;CAMKK2;PPP1CC;ELK1;TRPM2;CALML4;MAP2K2;PPP3R1;PRKCB;NRAS;NFATC2;MAPK1;RYR1;CAMK1;MAP2K5;ITPR2;JUN;ROCK1;PPP1R12B;PPP3CB;EEF2K;EEF2;PIK3R5;KCNJ14;PPP1R12C;PLCB3;PLCB2;PPP3CA;SRC;GNAI3;CAMK1D
prerank	Hippo signaling pathway	0.390352	1.64846	0.00496689	0.0164593	0.585	32/97	0.1881	NF2;TP53BP2;PPP1CB;AREG;LEF1;MOB1A;PATJ;YWHAE;MOB1B;LIMD1;TGFBR1;PPP2R1B;SCRIB;ACTG1;YWHAZ;PPP2R2D;CTNNB1;DLG1;FZD6;PAK1;PPP2R2A;YWHAG;FBXW11;PPP1CC;CCND3;BIRC2;GSK3B;DVL3;DLG4;SMAD3;PPP2CA;DLG5
prerank	Influenza A	0.371601	1.64096	0.00164204	0.017492	0.61	43/123	0.167	SOCS3;NFKB1;NFKBIA;CDK6;IFNGR2;PIK3CD;BAX;TRAF3;VDAC1;NUP98;FAS;ICAM1;KPNA2;PRKCA;NLRX1;CASP9;ACTG1;AKT2;CREBBP;MAVS;PML;EP300;CPSF4;RAF1;MAP2K1;DNAJC3;MYD88;NFKBIB;SLC25A5;CHUK;TRIM25;HLA-DRA;BAK1;CASP8;TYK2;CCND3;HLA-DOA;MAP2K2;PRKCB;RAB11A;CYCS;CIITA;MAPK1
prerank	GnRH secretion	0.462411	1.6394	0.00702988	0.01759	0.615	16/40	0.167	PIK3CD;CACNA1D;CACNA1I;ITPR1;ITPR3;PRKCA;AKT2;GABBR1;RAF1;MAP2K1;CACNA1H;KISS1R;MAP2K2;PRKCB;NRAS;MAPK1
prerank	Breast cancer	0.39291	1.63843	0.0034965	0.0175909	0.62	32/90	0.167	CDK6;NOTCH1;PTEN;PIK3CD;BAX;BRAF;LEF1;ESR1;SP1;RPS6KB1;SOS1;FOS;NCOA3;AKT2;RAF1;MAP2K1;CTNNB1;MTOR;FZD6;CDKN1A;SOS2;NCOA1;JAG1;BAK1;FGFR1;DDB2;GSK3B;MAP2K2;NRAS;DVL3;NOTCH2;MAPK1
prerank	Pancreatic cancer	0.403554	1.62869	0.00174216	0.0189076	0.639	20/72	0.1342	NFKB1;STAT3;CDK6;CDKN2A;BCL2L1;PIK3CD;BAX;BRAF;CASP9;TGFBR1;RPS6KB1;AKT2;CDC42;RAF1;MAP2K1;MTOR;CDKN1A;CHUK;BAK1;DDB2
prerank	Nucleotide excision repair	-0.424342	-1.62529	0.00977995	0.0864767	0.543	17/44	0.1861	RPA2;XPA;RAD23A;CETN2;ERCC5;POLE4;ERCC4;RFC5;POLD4;POLD2;PCNA;RBX1;POLD3;XPC;RPA3;LIG1;RFC4
prerank	Glutamatergic synapse	0.422517	1.61466	0.00857633	0.0213745	0.693	28/57	0.2885	PRKACA;GNG2;ADCY9;GLUL;CACNA1D;ITPR1;ITPR3;PRKCA;GNGT2;ADCY3;SLC38A1;PPP3R1;PRKCB;DLG4;MAPK1;HOMER2;ITPR2;DLGAP1;GNG10;GLS;PPP3CB;GNB1;HOMER1;PLCB3;PLCB2;PPP3CA;GNAI3;CACNA1A
prerank	Ubiquitin mediated proteolysis	0.368323	1.60824	0.00163132	0.0224403	0.714	45/129	0.215	SOCS1;SOCS3;MDM2;HUWE1;SMURF1;TRIP12;UBE2H;UBE2R2;DDB1;TRIM37;UBR5;BIRC6;FBXW8;CUL3;UBE2K;UBE3C;PML;CUL2;RHOBTB2;UBA6;VHL;UBE2O;COP1;FBXW11;UBE2S;SAE1;UBE2G1;UBE4B;UBA3;FBXW7;DDB2;BIRC2;UBE2J1;HERC2;FZR1;UBE2N;ANAPC1;UBE2E1;CUL4A;UBA2;MGRN1;RCHY1;PIAS2;CBL;UBE3B
prerank	cGMP-PKG signaling pathway	0.378684	1.60543	0.00645161	0.0227403	0.723	31/96	0.167	PPIF;ATP2A2;PPP1CB;GNA13;NOS3;ADCY9;CACNA1D;VDAC1;CREB3L3;ITPR1;ITPR3;GNA12;CREB3L2;MEF2D;ATP2A3;AKT2;ATF2;ATP1A1;RAF1;MAP2K1;SRF;PDE3A;SLC25A5;ADCY3;PPP1CC;GTF2I;CALML4;MAP2K2;PPP3R1;NFATC2;MAPK1
prerank	Propanoate metabolism	0.46961	1.60362	0.0161002	0.0227937	0.724	10/32	0.1732	PCCA;SUCLG2;LDHA;DLD;ACACA;EHHADH;ACOX1;ACAT1;ECHDC1;LDHC
prerank	Epithelial cell signaling in Helicobacter pylori infection	0.421062	1.60234	0.00888099	0.0229353	0.729	21/53	0.1628	MAPK11;NFKB1;NFKBIA;PTPN11;LYN;PLCG1;HBEGF;ATP6V1A;MAP3K14;PLCG2;CDC42;NOD1;ADAM10;MAP2K4;MAPK13;PAK1;CHUK;ATP6V1H;MAPK14;ADAM17;ATP6V1B2
prerank	Cocaine addiction	0.499947	1.59884	0.0243902	0.0235748	0.734	10/25	0.1964	NFKB1;PRKACA;CREB3L3;CREB3L2;ATF2;CDK5;RGS9;DLG4;GPSM1;JUN
prerank	Glycerophospholipid metabolism	0.401713	1.59549	0.0119454	0.0241286	0.742	18/67	0.108	ETNK1;PLPP1;CDS2;LPCAT3;PGS1;DGKH;DGKA;PTDSS2;AGPAT4;DGKE;LPGAT1;LPCAT1;DGKZ;PNPLA6;CHKA;AGPAT3;GPD2;LPIN1
prerank	Salmonella infection	0.336841	1.58906	0	0.0252924	0.765	60/213	0.1699	BCL2;MAPK11;NFKB1;NFKBIA;LY96;RHOH;RAB5A;KLC2;CYFIP2;TAB2;FLNB;KPNA3;PIK3CD;NCKAP1L;BAX;LEF1;ELMO2;VPS39;DCTN4;SNX9;PIK3C2B;DNM2;GAPDH;RIPK1;ACTG1;FOS;MLKL;PLEKHM2;AKT2;CDC42;RAF1;MAP2K1;CTNNB1;MYD88;NOD1;DYNC1H1;MAP2K4;MAPK13;FHOD1;ELMO1;EXOC4;PAK1;PIK3C2A;CYTH1;CHUK;DCTN6;ACTR3;BAK1;CASP8;DCTN1;FLNA;BIRC2;ACTR2;MAP2K2;MAPK14;ACTR3C;CYCS;MAPK1;PLEKHM1;PIK3C3
prerank	Endometrial cancer	0.423464	1.58467	0.00907441	0.0261047	0.779	21/52	0.167	PTEN;PIK3CD;BAX;BRAF;LEF1;CASP9;SOS1;AKT2;RAF1;MAP2K1;CTNNB1;CDKN1A;SOS2;BAK1;ELK1;DDB2;GSK3B;MAP2K2;NRAS;PDPK1;MAPK1
prerank	Chemical carcinogenesis	0.361506	1.57897	0.00336134	0.0272838	0.796	38/122	0.167	BCL2;NFKB1;STAT3;STAT5A;PRKACA;KPNA3;PIK3CD;ADCY9;CACNA1D;CREB3L3;KPNA2;PRKCA;ESR1;CREB3L2;VDR;RPS6KB1;SOS1;FOS;AKT2;ATF2;RAF1;MAP2K1;MTOR;BCL6;RPS6KA1;SOS2;ARNT;ADCY3;JAG1;CCND3;HSD11B1;PPARA;AHR;MAP2K2;PRKCB;NRAS;NOTCH2;MAPK1
prerank	Estrogen signaling pathway	0.38529	1.57317	0.00505902	0.0282159	0.804	24/83	0.1142	BCL2;FKBP5;PRKACA;NOS3;PIK3CD;ADCY9;CREB3L3;ITPR1;ITPR3;ESR1;HBEGF;SP1;CREB3L2;SOS1;FOS;NCOA3;AKT2;ATF2;GABBR1;RAF1;MAP2K1;SOS2;NCOA1;ADCY3
prerank	Kaposi sarcoma-associated herpesvirus infection	0.346578	1.56922	0.00164745	0.0289083	0.809	50/148	0.1699	MAPK11;NFKB1;NFKBIA;ZFP36;STAT3;IL6ST;PREX1;CDK6;LYN;GNG2;PIK3CD;PLCG1;BAX;HIF1A;LEF1;TRAF3;ITPR1;ITPR3;FAS;ICAM1;MAPKAPK2;CASP9;GABARAPL1;PLCG2;FOS;AKT2;CREBBP;GNGT2;EP300;RAF1;MAP2K1;CTNNB1;MTOR;CDKN1A;MAP2K4;MAPK13;CHUK;BAK1;CASP8;TYK2;GSK3B;CALML4;MAP2K2;PPP3R1;MAPK14;NRAS;CYCS;NFATC2;MAPK1;PIK3C3
prerank	Human immunodeficiency virus 1 infection	0.34316	1.56826	0	0.0287895	0.81	68/168	0.2343	BCL2;MAPK11;NFKB1;NFKBIA;AP1G1;CXCR4;CFL2;BCL2L1;GNG2;TAB2;PIK3CD;PLCG1;LIMK1;BAX;DDB1;ITPR1;ITPR3;PXN;FAS;PRKCA;CASP9;RIPK1;LIMK2;RPS6KB1;PLCG2;FOS;AKT2;GNGT2;RAF1;AP1B1;MAP2K1;DCAF1;MTOR;MYD88;MAPK13;APOBEC3H;PAK1;FBXW11;CHUK;BAK1;PAK2;CASP8;CALML4;MAP2K2;PPP3R1;PRKCB;MAPK14;NRAS;CYCS;NFATC2;MAPK1;CUL4A;AP1S1;ITPR2;CGAS;JUN;TAPBP;TAB1;MAP2K3;TBK1;CHEK1;GNG10;TRAF5;PTK2B;MAPK9;PPP3CB;GNB1;CASP3
prerank	Hepatitis C	0.361004	1.56514	0.00342466	0.0293819	0.818	40/117	0.167	SOCS3;NFKB1;NFKBIA;STAT3;CDK6;PIK3CD;BAX;BRAF;TRAF3;FAS;YWHAE;SCARB1;CASP9;RIPK1;EIF2AK3;PPP2R1B;SOS1;AKT2;MAVS;YWHAZ;RAF1;MAP2K1;PPP2R2D;CTNNB1;CDKN1A;LDLR;CFLAR;PPP2R2A;SOS2;YWHAG;CHUK;BAK1;CASP8;TYK2;PPARA;GSK3B;MAP2K2;NRAS;CYCS;MAPK1
prerank	Dopaminergic synapse	0.378286	1.56492	0.00692042	0.0291663	0.819	34/87	0.2314	MAPK11;PRKACA;PPP1CB;GNG2;PPP2R5D;CACNA1D;CREB3L3;ITPR1;ITPR3;PRKCA;CREB3L2;CAMK2D;PPP2R1B;FOS;AKT2;ATF2;GNGT2;PPP2R2D;MAPK13;PPP2R2A;PPP1CC;PPP2R5A;GSK3B;CALML4;PRKCB;MAPK14;PPP2CA;ITPR2;GNG10;MAPK9;PPP2R3C;PPP3CB;PPP2R5E;GNB1
prerank	One carbon pool by folate	0.555912	1.56252	0.0373134	0.029343	0.824	7/16	0.2148	MTHFD1L;MTHFD2;SHMT2;MTHFD1;TYMS;GART;DHFR
prerank	ABC transporters	0.477183	1.55879	0.0249554	0.0299807	0.834	13/26	0.3002	ABCC1;ABCB10;ABCD1;ABCA1;ABCC2;ABCB9;ABCG2;ABCD3;ABCA2;ABCC10;ABCB6;ABCC4;ABCA3
prerank	Oocyte meiosis	0.371453	1.5573	0.00821018	0.0301469	0.84	30/93	0.1924	MAPK11;PRKACA;PPP1CB;ADCY9;PPP2R5D;ITPR1;ITPR3;YWHAE;CAMK2D;PPP2R1B;CPEB4;YWHAZ;MAP2K1;MAPK13;RPS6KA1;STAG3;YWHAG;MAD1L1;FBXW11;ADCY3;PPP1CC;PPP2R5A;CPEB2;CALML4;PPP3R1;MAPK14;MAPK1;ANAPC1;PPP2CA;ITPR2
prerank	Circadian entrainment	0.414581	1.55579	0.0134228	0.0301798	0.843	19/51	0.1691	PRKACA;GNG2;ADCY9;CACNA1D;CACNA1I;ITPR1;ITPR3;PRKCA;PER1;CAMK2D;FOS;GNGT2;CACNA1H;ADCY3;RPS6KA5;CALML4;PRKCB;MAPK1;RYR1
prerank	Human T-cell leukemia virus 1 infection	0.334168	1.55546	0.00156986	0.0299925	0.844	44/186	0.1296	JAK3;NFKB1;NFKBIA;ZFP36;CRTC3;KAT2B;IL2RA;STAT5A;TRRAP;PRKACA;CDKN2A;BCL2L1;PTEN;PIK3CD;ELK4;ADCY9;BAX;IL1R1;VDAC1;CREB3L3;ICAM1;CDKN2B;IL2RB;CREB3L2;TGFBR1;MAP3K14;FOS;AKT2;CREBBP;ATF2;EP300;MAP2K1;DLG1;CDKN1A;SRF;MAP2K4;SLC25A5;MAD1L1;CHUK;ADCY3;HLA-DRA;CCND3;ELK1;RELB
prerank	p53 signaling pathway	0.398929	1.55545	0.0161002	0.0297317	0.844	26/60	0.2343	BCL2;MDM2;CDK6;CDKN2A;BCL2L1;PTEN;BAX;FAS;SESN3;PMAIP1;CASP9;CDKN1A;COP1;CASP8;CCNG1;CCND3;DDB2;CYCS;MDM4;ZMAT3;AIFM2;RCHY1;CHEK1;TNFRSF10B;RRM2B;CASP3
prerank	mTOR signaling pathway	0.351609	1.55113	0.00328407	0.0305163	0.85	39/123	0.167	DDIT4;SLC7A5;SGK1;PTEN;PIK3CD;BRAF;ULK2;PRKCA;RPTOR;CLIP1;RPS6KB1;SOS1;ATP6V1A;RICTOR;AKT2;RAF1;MAP2K1;ULK1;CAB39;MTOR;FZD6;RPS6KA1;EIF4B;SOS2;LPIN1;CHUK;EIF4E;ATP6V1H;GSK3B;TSC1;MAPKAP1;MAP2K2;PRKCB;NRAS;DVL3;PDPK1;ATP6V1B2;FNIP1;MAPK1
prerank	Ras signaling pathway	0.349618	1.55081	0.00980392	0.0303562	0.852	50/135	0.235	NFKB1;PTPN11;RASA1;RASGRP1;PRKACA;RRAS2;RASSF5;RAB5A;BCL2L1;GNG2;PIK3CD;PLCG1;SYNGAP1;REL;PRKCA;SOS1;PLCG2;GAB2;AKT2;CDC42;GNGT2;RAF1;MAP2K1;KSR1;PAK1;SOS2;CHUK;TIAM1;PAK2;ABL2;ELK1;FGFR1;NTRK1;CALML4;MAP2K2;PRKCB;NRAS;MAPK1;ABL1;RALB;AFDN;TBK1;SHOC2;GNG10;RASA3;MAPK9;PLA2G10;GNB1;ZAP70;EXOC2
prerank	Vibrio cholerae infection	0.425978	1.54594	0.0212389	0.0311721	0.858	14/43	0.1228	ERO1A;PRKACA;KCNQ1;PLCG1;ADCY9;SLC12A2;SEC61A1;PRKCA;ATP6V1A;PLCG2;ACTG1;ADCY3;SEC61G;ATP6V1H
prerank	Glucagon signaling pathway	0.38395	1.53948	0.00704225	0.032593	0.868	29/74	0.2059	PRKACA;CPT1A;PFKM;LDHA;CREB3L3;ITPR1;ITPR3;FOXO1;CREB3L2;CAMK2D;ACACA;AKT2;CREBBP;ATF2;PHKA2;EP300;SIK1B;PYGB;PPARA;CALML4;PPP3R1;PCK2;PPP4R3B;PFKP;LDHC;G6PC3;ITPR2;PPP4R3A;SIRT1
prerank	Gap junction	0.412015	1.53848	0.0237288	0.0325178	0.873	18/48	0.1924	PRKACA;ADCY9;MAP3K2;ITPR1;ITPR3;PRKCA;SOS1;RAF1;MAP2K1;SOS2;HTR2B;ADCY3;MAP2K2;PRKCB;NRAS;MAPK1;MAP2K5;ITPR2
prerank	Valine, leucine and isoleucine degradation	0.432003	1.53676	0.0202578	0.032821	0.877	14/41	0.2699	HMGCS1;PCCA;MCCC2;ACAA2;DLD;IVD;EHHADH;ACAT1;OXCT1;ACSF3;AACS;HADH;HADHB;IL4I1
prerank	Gastric acid secretion	0.433847	1.53637	0.0281195	0.0326244	0.878	15/37	0.1924	PRKACA;KCNQ1;ADCY9;ITPR1;ITPR3;PRKCA;CAMK2D;ACTG1;ATP1A1;ADCY3;SLC4A2;CALML4;PRKCB;HRH2;ITPR2
prerank	Insulin secretion	0.431165	1.53576	0.0213523	0.0325148	0.879	13/41	0.1186	PRKACA;RAB3A;ADCY9;CACNA1D;CREB3L3;ITPR3;PRKCA;CREB3L2;CAMK2D;ATF2;ATP1A1;ADCY3;RIMS2
prerank	Measles	0.35573	1.53262	0.00693241	0.032965	0.885	29/112	0.1266	JAK3;BCL2;NFKB1;NFKBIA;STAT3;IL2RA;STAT5A;CDK6;BCL2L1;TAB2;PIK3CD;BAX;TRAF3;TNFAIP3;FAS;IL2RB;CASP9;EIF2AK3;FOS;AKT2;MAVS;MYD88;NFKBIB;CSNK2A1;CHUK;BAK1;CASP8;TYK2;CCND3
prerank	DNA replication	-0.421179	-1.52991	0.0243363	0.150512	0.786	14/35	0.1995	RPA2;MCM5;PRIM1;RNASEH2A;POLE4;RFC5;POLD4;POLD2;PCNA;POLD3;RPA3;LIG1;RFC4;SSBP1
prerank	Long-term potentiation	0.4223	1.52666	0.0250896	0.0343976	0.893	19/45	0.167	PRKACA;PPP1CB;BRAF;ITPR1;ITPR3;PRKCA;CAMK2D;CREBBP;EP300;RAF1;MAP2K1;RPS6KA1;PPP1CC;CALML4;MAP2K2;PPP3R1;PRKCB;NRAS;MAPK1
prerank	Allograft rejection	-0.456013	-1.52293	0.0217391	0.132038	0.802	8/27	0.0827	HLA-E;CD40LG;FASLG;HLA-F;IL2;HLA-A;TNF;HLA-C
prerank	Cushing syndrome	0.360297	1.51188	0.00938967	0.0386473	0.919	31/95	0.1565	CDK6;PRKACA;CDKN2A;ADCY9;CACNA1D;BRAF;LEF1;CACNA1I;CREB3L3;ITPR1;ITPR3;CDKN2B;SP1;SCARB1;CREB3L2;NR4A1;CAMK2D;ATF2;MAP2K1;KMT2D;CTNNB1;CACNA1H;FZD6;CDKN1A;LDLR;ARNT;ADCY3;AHR;GSK3B;MAP2K2;DVL3
prerank	Hedgehog signaling pathway	0.423505	1.49443	0.0326087	0.0437693	0.945	11/37	0.1442	BCL2;PRKACA;SMURF1;EVC2;CUL3;SUFU;CSNK1G1;EVC;FBXW11;CSNK1G3;GSK3B
prerank	Diabetic cardiomyopathy	0.329341	1.49187	0.00658979	0.0442901	0.949	46/154	0.2252	MAPK11;NFKB1;PPIF;ATP2A2;PPP1CB;NOS3;PTEN;PIK3CD;VDAC1;GSR;COX6C;PRKCA;SP1;UQCRH;GAPDH;TGFBR1;CAMK2D;ATP2A3;AKT2;MTOR;COX7C;MAPK13;GFPT1;ATP5F1E;SLC25A5;NDUFA3;PPP1CC;PPARA;GSK3B;UQCRB;COX6B1;PRKCB;MAPK14;COX7A2;NDUFB1;NDUFB3;NDUFA1;SMAD3;CPT2;COX7B;IRS1;NDUFV2;UQCR11;NDUFA10;MAPK9;NDUFV3
prerank	Longevity regulating pathway	0.366463	1.49028	0.0121528	0.0446202	0.95	29/83	0.2173	NFKB1;PRKACA;PIK3CD;ADCY9;BAX;ATG13;CREB3L3;FOXO1;RPTOR;SESN3;CREB3L2;RPS6KB1;AKT2;ATF2;ULK1;MTOR;ADCY3;EIF4E;CAMKK2;ATG5;EIF4EBP2;TSC1;NRAS;CLPB;SIRT1;STK11;IRS1;EHMT1;ADIPOR2
prerank	Mismatch repair	-0.476253	-1.49024	0.0534521	0.142477	0.873	10/21	0.1995	RPA2;RFC5;POLD4;POLD2;PCNA;POLD3;RPA3;LIG1;RFC4;SSBP1
prerank	GABAergic synapse	0.420247	1.48939	0.0308748	0.0445602	0.95	14/40	0.162	PRKACA;GNG2;ADCY9;GLUL;CACNA1D;PRKCA;GABARAPL1;SLC38A5;GNGT2;GABBR1;ADCY3;SLC38A1;PRKCB;GPHN
prerank	Alcoholism	0.374242	1.48455	0.0119454	0.0462433	0.954	21/68	0.167	PRKACA;HDAC4;PPP1CB;GNG2;BRAF;CREB3L3;CREB3L2;SOS1;ATF2;GNGT2;RAF1;MAP2K1;CAMKK1;SOS2;CAMKK2;PPP1CC;SLC29A1;HDAC9;CALML4;NRAS;MAPK1
prerank	Protein processing in endoplasmic reticulum	0.323722	1.47849	0.00458716	0.0482021	0.957	44/154	0.1848	BCL2;ERO1A;GANAB;PPP1R15A;RRBP1;MAP3K5;SEC31B;UGGT1;SEC24A;BAX;VCP;SEC61A1;UBQLN1;STT3B;HSPA5;MAN1A1;DNAJC5;EDEM1;EIF2AK3;AMFR;MAN1A2;RAD23B;SIL1;DNAJC3;HYOU1;SEC24C;NPLOC4;FBXO6;BAK1;SEC61G;UBE2G1;RPN1;UBE4B;DERL1;UBE2J1;ERN1;OS9;HERPUD1;YOD1;UBQLN2;SAR1B;DNAJB12;CAPN2;PRKCSH
prerank	Porphyrin and chlorophyll metabolism	-0.477243	-1.47209	0.0474041	0.142445	0.906	8/19	0.1811	HMOX2;PPOX;UROD;FXN;BLVRB;CP;FECH;MMAB
prerank	Signaling pathways regulating pluripotency of stem cells	0.362478	1.46996	0.0223752	0.051294	0.964	23/75	0.167	JAK3;PCGF5;MAPK11;STAT3;IL6ST;ACVR2A;PIK3CD;ACVR1;PCGF3;JARID2;AKT2;RAF1;MAP2K1;CTNNB1;FZD6;MAPK13;FGFR1;GSK3B;MAP2K2;MAPK14;NRAS;DVL3;MAPK1
prerank	Cellular senescence	0.332499	1.46503	0.01	0.053087	0.967	39/132	0.167	MAPK11;NFKB1;MDM2;HIPK1;CDK6;CDKN2A;RRAS2;PPP1CB;RASSF5;PTEN;PIK3CD;CACNA1D;VDAC1;ITPR1;ITPR3;FOXO1;CDKN2B;MAPKAPK2;TGFBR1;AKT2;RAF1;MAP2K1;MTOR;CDKN1A;MAPK13;MCU;SLC25A5;FBXW11;PPP1CC;HIPK2;CCND3;TSC1;CALML4;MAP2K2;PPP3R1;MAPK14;NRAS;NFATC2;MAPK1
prerank	Shigellosis	0.309626	1.45977	0	0.0546898	0.969	63/198	0.205	BCL2;MAPK11;NFKB1;NFKBIA;UBE2V1;MDM2;HK1;BCL2L1;TAB2;PIK3CD;PLCG1;BAX;IL1R1;ELMO2;HK2;VDAC1;ITPR1;ITPR3;PXN;FOXO1;SEPTIN2;RPTOR;GABARAPL1;RIPK1;RPS6KB1;PLCG2;ACTG1;AKT2;CDC42;MTOR;MYD88;NOD1;MAPK13;ELMO1;NFKBIB;CYTH1;FNBP1;FBXW11;CHUK;ACTR3;ATG5;TECPR1;GSK3B;ACTR2;RPS6KA5;FNBP1L;PRKCQ;MAPK14;ACTR3C;CYCS;MAPK1;UBE2N;PIK3C3;MALT1;ATG16L1;CAPN2;ITPR2;CGAS;JUN;TAB1;ROCK1;RNF31;TBK1
prerank	Aldosterone synthesis and secretion	0.381101	1.44908	0.0254237	0.0589326	0.975	18/58	0.1142	PRKACA;ADCY9;CACNA1D;CACNA1I;CREB3L3;ITPR1;ITPR3;PRKCA;SCARB1;CREB3L2;NR4A1;NR4A2;CAMK2D;ATF2;ATP1A1;CACNA1H;LDLR;ADCY3
prerank	N-Glycan biosynthesis	0.39543	1.44876	0.0387858	0.0586744	0.975	10/44	0.1283	GANAB;FUT8;STT3B;MAN1A1;MGAT5;MAN1A2;MAN2A1;MAN2A2;B4GALT2;RPN1
prerank	Non-alcoholic fatty liver disease	0.324426	1.44672	0.00859107	0.0590815	0.976	41/131	0.2252	SOCS3;MAPK11;NFKB1;MAP3K5;SREBF1;PIK3CD;BAX;COX6C;FAS;MLXIP;UQCRH;BCL2L11;EIF2AK3;FOS;AKT2;CDC42;COX7C;MAPK13;NDUFA3;CASP8;PPARA;LEPR;ERN1;GSK3B;UQCRB;COX6B1;MAPK14;CYCS;COX7A2;NDUFB1;NDUFB3;NDUFA1;JUN;COX7B;IRS1;NDUFV2;ADIPOR2;UQCR11;NDUFA10;MAPK9;NDUFV3
prerank	Butanoate metabolism	0.507617	1.44259	0.0702087	0.0604785	0.977	7/17	0.24	HMGCS1;ALDH5A1;EHHADH;ACAT1;OXCT1;AACS;HADH
prerank	Epstein-Barr virus infection	0.314688	1.44005	0.00673401	0.0612351	0.98	40/169	0.1342	JAK3;BCL2;MAPK11;NFKB1;NFKBIA;STAT3;MDM2;CDK6;LYN;TAB2;PIK3CD;BAX;TRAF3;TNFAIP3;FAS;ICAM1;USP7;PSMD14;CASP9;BCL2L11;SIN3A;RIPK1;MAP3K14;PLCG2;AKT2;MAVS;MYD88;CDKN1A;NCOR2;MAP2K4;MAPK13;NFKBIB;CHUK;HLA-DRA;BAK1;CASP8;TYK2;CCND3;RELB;DDB2
prerank	Amino sugar and nucleotide sugar metabolism	0.400414	1.43625	0.044964	0.0626597	0.981	11/41	0.1063	UAP1L1;GMDS;GNPDA1;HK1;UGP2;HK2;PGM2;RENBP;GPI;GNE;GFPT1
prerank	Spinocerebellar ataxia	0.326979	1.43205	0.0147783	0.0642716	0.984	35/117	0.1839	ATXN2L;PPIF;ATP2A2;CIC;MAP3K5;OPA1;PIK3CD;AMBRA1;VDAC1;ATG13;ULK2;ITPR1;ITPR3;PRKCA;ATG2A;ATG2B;SP1;PSMD14;ATP2A3;AKT2;ULK1;MTOR;MCU;SLC25A5;ATXN1;RORA;ERN1;PUM2;PRKCB;KCNC3;CYCS;RYR1;PIK3C3;ATXN2;SEM1
prerank	Thermogenesis	0.307836	1.43107	0.0197694	0.0642958	0.984	64/181	0.2575	MAPK11;MAP3K5;PRKACA;SMARCA2;ADCY9;CPT1A;SMARCC1;CREB3L3;COX6C;RPTOR;SMARCD1;CREB3L2;SLC25A20;UQCRH;RPS6KB1;SOS1;ACTG1;ATP5ME;ATF2;MTOR;COX10;ARID1A;COX7C;MAPK13;RPS6KA1;ARID1B;SOS2;ATP5F1E;NDUFAF6;NDUFA3;ADCY3;KDM1A;FGFR1;UQCRB;TSC1;COX6B1;COX18;MAPK14;NRAS;ZNF516;COX7A2;NDUFB1;NDUFB3;SMARCD2;ATP5MF;SMARCE1;NDUFA1;CPT2;COX7B;DPF3;MAP2K3;ATP5MG;SMARCB1;NDUFV2;UQCR11;NDUFA10;NDUFV3;KDM3B;ACSL6;NDU…
prerank	Glyoxylate and dicarboxylate metabolism	0.451549	1.42838	0.0551601	0.0650253	0.986	8/25	0.1599	PCCA;CS;GLUL;DLD;SHMT2;AFMID;ACAT1;ACO2
prerank	PPAR signaling pathway	0.393684	1.42222	0.0490018	0.0674101	0.989	17/41	0.2801	HMGCS1;CPT1A;SCD;EHHADH;FABP5;ACOX1;PPARA;PCK2;PDPK1;CPT2;RXRB;PPARD;ACSL6;ACSBG1;ACSL4;SLC27A4;SLC27A2
prerank	FoxO signaling pathway	0.326394	1.42213	0.0174216	0.0669888	0.989	36/106	0.1828	MAPK11;STAT3;MDM2;SGK1;PTEN;PIK3CD;BRAF;FOXO1;CDKN2B;USP7;BCL2L11;FBXO32;GABARAPL1;TGFBR1;SOS1;AKT2;CREBBP;EP300;RAF1;MAP2K1;CDKN1A;BCL6;MAPK13;AGAP2;SOS2;NLK;CHUK;MAP2K2;PCK2;MAPK14;NRAS;PDPK1;MAPK1;G6PC3;SMAD3;HOMER2
prerank	Progesterone-mediated oocyte maturation	0.353605	1.42009	0.0287162	0.067685	0.991	19/71	0.1815	MAPK11;PRKACA;PIK3CD;ADCY9;BRAF;AKT2;CPEB4;RAF1;MAP2K1;MAPK13;RPS6KA1;MAD1L1;ADCY3;CPEB2;MAPK14;FZR1;MAPK1;ANAPC1;STK10
prerank	Tight junction	0.332209	1.41272	0.0262726	0.0708094	0.992	35/110	0.2083	NF2;MAP3K5;PRKACA;RAPGEF6;MYL6B;CACNA1D;PATJ;YBX3;MYH9;PPP2R1B;RAPGEF2;SCRIB;ACTG1;CDC42;SYMPK;PPP2R2D;DLG1;PPP2R2A;TIAM1;RAP2C;ACTR3;RAB8B;RUNX1;ACTR2;ARHGAP17;MYH10;ACTR3C;PPP2CA;ARHGEF18;AFDN;JUN;ROCK1;DLG3;HSPA4;STK11
prerank	Galactose metabolism	0.464232	1.41174	0.0790441	0.071026	0.992	10/21	0.2356	HK1;UGP2;HK2;PFKM;PGM2;B4GALT2;PFKP;G6PC3;GLA;PFKL
prerank	Thyroid cancer	0.415667	1.40701	0.0665468	0.0730852	0.992	13/33	0.167	BAX;CCDC6;BRAF;LEF1;MAP2K1;CTNNB1;CDKN1A;BAK1;DDB2;NTRK1;MAP2K2;NRAS;MAPK1
prerank	Homologous recombination	-0.384862	-1.40267	0.0501089	0.210435	0.971	14/37	0.2117	RPA2;RAD51C;MUS81;ATM;TOP3B;NBN;POLD4;POLD2;POLD3;BRCC3;MRE11;RPA3;SSBP1;BABAM1
prerank	Melanogenesis	0.367501	1.40089	0.0588235	0.0758485	0.994	21/57	0.167	PRKACA;ADCY9;LEF1;CREB3L3;PRKCA;CREB3L2;CAMK2D;CREBBP;EP300;RAF1;MAP2K1;CTNNB1;FZD6;ADCY3;GSK3B;CALML4;MAP2K2;PRKCB;NRAS;DVL3;MAPK1
prerank	Pancreatic secretion	0.378222	1.38834	0.0791367	0.0823051	0.994	15/44	0.1543	ATP2A2;KCNQ1;ADCY9;SLC12A2;ITPR1;ITPR3;TPCN2;PRKCA;CD38;ATP2A3;ATP1A1;ADCY3;SLC4A2;PRKCB;RAB11A
prerank	Apelin signaling pathway	0.335998	1.38725	0.0415973	0.0824216	0.994	28/85	0.1798	PRKACA;HDAC4;RRAS2;GNA13;NOS3;GNG2;ADCY9;ITPR1;ITPR3;GABARAPL1;MEF2D;TGFBR1;RPS6KB1;AKT2;GNGT2;RAF1;MAP2K1;MTOR;ADCY3;ACTA2;JAG1;CALML4;MAP2K2;NRAS;MAPK1;RYR1;PIK3C3;SMAD3
prerank	Proteasome	-0.365176	-1.38343	0.0633188	0.217335	0.985	23/45	0.3207	PSMD4;PSMB9;PSMD6;PSMB10;PSMD7;PSMA3;PSMA7;ADRM1;PSME1;PSMB1;PSMB8;PSMF1;PSMC3;PSMA8;PSME2;PSMC4;PSMA5;PSMB3;PSMB6;PSMD11;PSMA6;PSMD9;PSMC6
prerank	Adherens junction	0.358096	1.37941	0.0644599	0.0861605	0.997	17/56	0.193	YES1;PTPN1;LEF1;PTPRJ;TGFBR1;ACTG1;CREBBP;CDC42;EP300;CTNNB1;NLK;CSNK2A1;FGFR1;MAPK1;CTNND1;SMAD3;AFDN
prerank	Ovarian steroidogenesis	0.471171	1.37825	0.106542	0.0862981	0.997	5/19	0.1142	PRKACA;ADCY9;SCARB1;LDLR;ADCY3
prerank	Terpenoid backbone biosynthesis	0.462356	1.37717	0.103578	0.086434	0.997	10/20	0.2544	IDI1;HMGCS1;ICMT;NUS1;ACAT1;PDSS2;ZMPSTE24;PMVK;MVD;DHDDS
prerank	Endocrine and other factor-regulated calcium reabsorption	0.408282	1.36874	0.0978648	0.0909387	0.998	12/30	0.1543	PRKACA;ADCY9;PRKCA;ESR1;VDR;DNM2;ATP1A1;AP2A1;AP2B1;AP2A2;PRKCB;RAB11A
prerank	Ether lipid metabolism	0.422746	1.36593	0.0848896	0.0922085	0.999	4/25	0.0958	PLPP1;PAFAH1B1;AGPS;LPCAT1
prerank	Chagas disease	0.335702	1.36494	0.0511464	0.0923787	0.999	19/74	0.1309	MAPK11;NFKB1;NFKBIA;IFNGR2;PIK3CD;FAS;TGFBR1;PPP2R1B;FOS;AKT2;PPP2R2D;MYD88;MAP2K4;MAPK13;CFLAR;PPP2R2A;CHUK;CASP8;GNA15
prerank	NOD-like receptor signaling pathway	0.308358	1.35556	0.0448505	0.0984184	1	47/130	0.2231	BCL2;MAPK11;NFKB1;NFKBIA;BCL2L1;TAB2;TRAF3;TNFAIP3;VDAC1;ITPR1;ITPR3;YWHAE;NLRX1;GABARAPL1;RIPK1;MAVS;PKN2;MYD88;NOD1;DNM1L;MAPK13;MCU;CARD17;NFKBIB;CHUK;ATG5;CASP8;TYK2;TRPM2;TANK;BIRC2;CASR;MAPK14;DHX33;MAPK1;TXN;ATG16L1;ITPR2;JUN;TAB1;RNF31;TBK1;TXN2;PKN1;TRAF5;MFN2;MAPK9
prerank	Lysine degradation	0.358473	1.35347	0.0717863	0.0992613	1	22/54	0.2552	DOT1L;EZH2;SETD1A;DLD;PRDM2;KMT2C;CAMKMT;KMT2D;NSD2;EHHADH;PLOD1;ACAT1;SETDB2;SETD1B;KMT2B;NSD1;EHMT1;ASH1L;SMYD3;HADH;KMT5A;SETD2
prerank	Pathways of neurodegeneration	0.268359	1.34396	0.00151515	0.105157	1	85/349	0.1699	BCL2;MAPK11;NFKB1;ATXN2L;PPIF;ATP2A2;MAP3K5;RAB5A;BCL2L1;KLC2;HTT;PLCG1;BAX;VCP;AMBRA1;CACNA1D;BRAF;VDAC1;ATG13;ULK2;DCTN4;ITPR1;ITPR3;COX6C;FAS;PRKCA;ATG2A;ATG2B;HSPA5;DNAH1;PSMD14;DNAH17;UQCRH;CASP9;GABARAPL1;EIF2AK3;CAMK2D;ATP2A3;PSEN1;RAF1;MAP2K1;CTNNB1;ULK1;MTOR;FZD6;CDK5;COX7C;MAPK13;MCU;ATP5F1E;CSNK2A1;SLC25A5;NDUFA3;DCTN6;BAK1;TOMM40L;ATXN1;CASP8;DCTN1;UBE2G1;DERL1;TANK;TARDBP;UBE2J1;ERN1…
prerank	Amphetamine addiction	0.372431	1.33744	0.0936396	0.109173	1	13/40	0.1538	PRKACA;PPP1CB;CACNA1D;CREB3L3;PRKCA;CREB3L2;CAMK2D;FOS;ATF2;PPP1CC;CALML4;PPP3R1;PRKCB
prerank	RNA transport	0.293112	1.33339	0.036859	0.111309	1	33/154	0.1464	RANBP2;EIF4G3;NUP153;EIF4G1;PABPC4;XPOT;CYFIP2;NUP210;NUP160;POM121;NUP98;FXR1;EIF4G2;XPO5;PABPC1L;EIF3B;NCBP1;SMN2;PABPC1;EIF3CL;EIF4B;EIF4E;STRAP;NUP50;NUP58;SUMO3;UPF1;GEMIN5;EIF3J;NUP188;EIF4EBP2;TARDBP;EIF4A1
prerank	Dilated cardiomyopathy	0.364836	1.33258	0.0951526	0.111178	1	11/44	0.1624	ATP2A2;PRKACA;ITGA6;ADCY9;CACNA1D;TPM4;ATP2A3;ACTG1;ADCY3;ITGA2;DAG1
prerank	Inflammatory bowel disease	0.361651	1.32851	0.0886076	0.113587	1	20/47	0.2459	NFKB1;STAT3;IL22;IFNGR2;MAF;IL21;HLA-DRA;IL18R1;RORA;IL21R;HLA-DOA;IL12RB1;SMAD3;FOXP3;JUN;IL4R;IFNG;HLA-DRB1;HLA-DMA;SMAD2
prerank	Tuberculosis	0.299553	1.32674	0.0603015	0.114317	1	43/123	0.2387	BCL2;MAPK11;NFKB1;TLR1;RAB5A;IFNGR2;BAX;VDR;CASP9;CAMK2D;AKT2;CREBBP;EP300;RAF1;MYD88;KSR1;MAPK13;HLA-DRA;ATP6V1H;CASP8;HLA-DOA;CALML4;PPP3R1;MAPK14;CYCS;CIITA;MAPK1;PIK3C3;RFX5;ARHGEF12;LAMP2;MALT1;RFXAP;ITGAM;JAK2;HSPD1;IFNG;MAPK9;PPP3CB;FCER1G;HLA-DRB1;CASP3;HLA-DMA
prerank	Salivary secretion	-0.361977	-1.32626	0.0774487	0.290974	0.999	5/39	0.0035	CALM2;ATP2B1;VAMP2;ADRB2;FXYD2
prerank	Retrograde endocannabinoid signaling	0.322093	1.32173	0.0681818	0.117415	1	25/84	0.2314	MAPK11;PRKACA;GNG2;ADCY9;CACNA1D;ITPR1;ITPR3;PRKCA;GNGT2;MAPK13;NDUFA3;ADCY3;PRKCB;MAPK14;NDUFB1;NDUFB3;MAPK1;NDUFA1;ITPR2;NDUFV2;GNG10;NDUFA10;MAPK9;NDUFV3;GNB1
prerank	TGF-beta signaling pathway	0.342834	1.31642	0.103918	0.120545	1	12/55	0.0851	GREM2;TFDP1;SMURF1;ACVR2A;ACVR1;CDKN2B;SP1;TGFBR1;RPS6KB1;PPP2R1B;CREBBP;EP300
prerank	RNA polymerase	-0.373809	-1.31633	0.12114	0.282776	0.999	15/29	0.2914	POLR3C;POLR2F;POLR2C;POLR3GL;POLR2J;POLR2K;POLR3K;POLR1D;POLR2I;POLR2E;POLR1C;POLR2B;POLR2J3;POLR2G;POLR3H
prerank	Tryptophan metabolism	0.425559	1.31591	0.124555	0.120225	1	8/22	0.2699	DLD;EHHADH;AFMID;INMT;ACAT1;ALDH8A1;HADH;IL4I1
prerank	Glycerolipid metabolism	0.371443	1.30906	0.114603	0.125077	1	15/38	0.2377	PLPP1;DGKH;DGKA;AGPAT4;DGKE;DGKZ;AGPAT3;LPIN1;GPAT4;AGK;LIPC;GLA;DGKD;GLYCTK;AGPAT5
prerank	Graft-versus-host disease	-0.390816	-1.30771	0.122494	0.276802	0.999	7/28	0.0827	HLA-E;FASLG;HLA-F;IL2;HLA-A;TNF;HLA-C
prerank	Rap1 signaling pathway	0.294924	1.3029	0.0593081	0.129238	1	36/122	0.193	MAPK11;VAV3;RAPGEF6;RASSF5;PIK3CD;PLCG1;ADCY9;LPAR2;BRAF;PRKCA;SIPA1L1;RAPGEF1;RAPGEF2;ACTG1;AKT2;CDC42;RAF1;MAP2K1;CTNNB1;MAPK13;SIPA1;ADCY3;TIAM1;FGFR1;VAV1;CALML4;MAP2K2;PRKCB;MAPK14;NRAS;MAPK1;SIPA1L3;CTNND1;ITGAM;RALB;AFDN
prerank	Collecting duct acid secretion	-0.43588	-1.2902	0.142534	0.285899	0.999	7/18	0.2085	ATP6V1G1;ATP6V0C;ATP6V0E1;ATP6V1E1;SLC12A7;ATP6V1F;TCIRG1
prerank	Amyotrophic lateral sclerosis	0.261297	1.284	0.0167683	0.145344	1	69/291	0.1841	BCL2;MAPK11;ATXN2L;RANBP2;MAP3K5;NUP153;RAB5A;BCL2L1;KLC2;NUP210;BAX;VCP;AMBRA1;NUP160;UBQLN1;POM121;VDAC1;NUP98;ATG13;ULK2;DCTN4;ITPR3;COX6C;ATG2A;ATG2B;HSPA5;DNAH1;PSMD14;DNAH17;UQCRH;CASP9;NCBP1;GABARAPL1;EIF2AK3;ACTG1;ULK1;MTOR;HNRNPA1;COX7C;MAPK13;MCU;ATP5F1E;NDUFA3;DCTN6;TOMM40L;NUP50;NUP58;DCTN1;HNRNPA3;DERL1;TANK;NUP188;TARDBP;ERN1;UQCRB;COX6B1;PPP3R1;MAPK14;CYCS;COX7A2;NDUFB1;NDUFB3;RAB1…
prerank	Autoimmune thyroid disease	-0.375027	-1.28027	0.117257	0.284087	0.999	6/29	0.0273	HLA-E;CD40LG;FASLG;HLA-F;IL2;HLA-A
prerank	Amoebiasis	0.350505	1.27313	0.125912	0.154257	1	6/47	0.0516	NFKB1;PRKACA;RAB5A;PIK3CD;IL1R1;PRKCA
prerank	Citrate cycle (TCA cycle)	0.395125	1.26885	0.161468	0.15749	1	9/27	0.173	CS;SUCLG2;ACLY;DLD;IDH3A;OGDH;PCK2;ACO2;IDH2
prerank	Fanconi anemia pathway	-0.331449	-1.26613	0.117381	0.290407	0.999	13/49	0.1767	USP1;FANCF;RPA2;RAD51C;MUS81;CENPS;ATRIP;ERCC4;TOP3B;FAAP24;POLI;RPA3;REV1
prerank	Legionellosis	0.34786	1.26281	0.137746	0.162578	1	17/44	0.2343	NFKB1;NFKBIA;VCP;CASP9;HBS1L;MYD88;CASP8;CYCS;RAB1A;SAR1B;NFKB2;ITGAM;HSPD1;SEC22B;BCL2L13;CLK1;CASP3
prerank	Cardiac muscle contraction	0.347793	1.25666	0.144097	0.167616	1	12/44	0.1632	ATP2A2;CACNA1D;COX6C;TPM4;UQCRH;ATP2A3;ATP1A1;COX7C;SLC9A7;UQCRB;COX6B1;COX7A2
prerank	Fructose and mannose metabolism	0.385861	1.25175	0.182927	0.17158	1	8/27	0.1686	GMDS;HK1;HK2;PFKM;PFKFB2;PFKFB3;GMPPB;PFKP
prerank	Fluid shear stress and atherosclerosis	0.297085	1.24702	0.113074	0.175318	1	20/95	0.1278	BCL2;MAPK11;NFKB1;MAP3K5;NOS3;ACVR2A;PIK3CD;IL1R1;ACVR1;ICAM1;DUSP1;ACTG1;FOS;AKT2;CTNNB1;MAP2K4;MAPK13;CHUK;NQO1;SUMO3
prerank	Glycolysis / Gluconeogenesis	0.34435	1.24548	0.145907	0.175997	1	12/42	0.1747	HK1;HK2;PFKM;LDHA;PGM2;DLD;GAPDH;GPI;PCK2;PFKP;LDHC;G6PC3
prerank	RNA degradation	0.308113	1.24033	0.127367	0.180711	1	28/71	0.2777	XRN2;BTG2;CNOT1;PABPC4;MTREX;PFKM;PABPC1L;BTG3;CNOT10;TENT4A;PABPC1;PATL1;TOB1;PARN;CNOT6;TTC37;PFKP;CNOT9;HSPD1;PAN3;PFKL;EXOSC6;CNOT6L;DIS3;ENO1;DCP2;EDC3;BTG1
prerank	Various types of N-glycan biosynthesis	0.361878	1.23845	0.170775	0.181943	1	8/33	0.1283	FUT8;STT3B;MAN1A1;MAN1A2;MAN2A1;MAN2A2;B4GALT2;RPN1
prerank	Gastric cancer	0.297347	1.23472	0.116838	0.184932	1	24/87	0.167	BCL2;PIK3CD;BAX;BRAF;LEF1;CDKN2B;TGFBR1;RPS6KB1;SOS1;AKT2;RAF1;MAP2K1;CTNNB1;MTOR;FZD6;CDKN1A;SOS2;BAK1;DDB2;GSK3B;MAP2K2;NRAS;DVL3;MAPK1
prerank	Mineral absorption	-0.353033	-1.22947	0.172646	0.339895	1	5/27	0.0494	ATP2B1;FXYD2;FTH1;HMOX2;FTL
prerank	Viral myocarditis	0.337521	1.2251	0.148673	0.193898	1	16/47	0.1702	EIF4G3;CD55;EIF4G1;CD80;EIF4G2;ICAM1;CASP9;ACTG1;HLA-DRA;ABL2;CASP8;HLA-DOA;CD28;CYCS;DAG1;ABL1
prerank	Base excision repair	-0.342965	-1.22419	0.189125	0.331018	1	10/33	0.1665	MBD4;POLE4;SMUG1;POLD4;POLD2;PCNA;XRCC1;POLD3;MUTYH;LIG1
prerank	Ribosome	-0.263719	-1.22369	0.0965147	0.314724	1	43/129	0.2889	MRPL2;MRPS6;MRPL17;MRPL14;MRPL34;MRPS10;MRPL16;MRPL18;MRPS9;MRPL22;MRPS14;MRPS18C;RPL19;MRPL11;RPL11;MRPL20;MRPS5;RPS7;RPL36AL;RPS14;MRPL13;RPS4X;MRPS7;RPL13A;RPS20;RPS27A;MRPS11;RPS3A;MRPS16;RPL14;MRPL36;RPL18;RPL12;RPL5;MRPL27;RPL3;MRPL21;RPL30;RPL13;RPL9;RPS3;RPS16;RPS18
prerank	Mucin type O-glycan biosynthesis	0.390956	1.22133	0.201887	0.197283	1	8/22	0.1731	B4GALT5;GALNT2;GALNT7;ST6GALNAC3;GALNT10;ST3GAL2;GALNT1;ST3GAL1
prerank	Necroptosis	0.286432	1.2211	0.127303	0.196437	1	22/101	0.1261	JAK3;BCL2;STAT3;STAT5A;IFNGR2;BAX;GLUL;GLUD1;TNFAIP3;VDAC1;FAS;RIPK1;PGAM5;CAMK2D;MLKL;DNM1L;CFLAR;PYGB;SLC25A5;CYLD;CASP8;TYK2
prerank	Alzheimer disease	0.249713	1.22028	0.0580848	0.196362	1	79/274	0.2358	NFKB1;PPIF;ATP2A2;MAP3K5;KLC2;PIK3CD;AMBRA1;CACNA1D;BRAF;VDAC1;IDE;ATG13;ULK2;ITPR1;ITPR3;COX6C;FAS;ATG2A;ATG2B;PSMD14;UQCRH;CASP9;GAPDH;EIF2AK3;ATP2A3;AKT2;PSEN1;RAF1;MAP2K1;CTNNB1;ULK1;MTOR;FZD6;CDK5;ADAM10;COX7C;NCSTN;MCU;ATP5F1E;CSNK2A1;SLC25A5;NDUFA3;CHUK;CASP8;ERN1;GSK3B;UQCRB;COX6B1;CALML4;MAP2K2;PPP3R1;ADAM17;NRAS;DVL3;CYCS;COX7A2;NDUFB1;NDUFB3;MAPK1;PIK3C3;NDUFA1;CAPN2;SEM1;ITPR2;COX7B;I…
prerank	Carbohydrate digestion and absorption	0.375702	1.21187	0.193431	0.204858	1	6/25	0.0848	HK1;PIK3CD;CACNA1D;HK2;AKT2;ATP1A1
prerank	Bile secretion	0.360251	1.20922	0.198569	0.206813	1	9/31	0.1681	PRKACA;ADCY9;SCARB1;ATP1A1;LDLR;ABCC2;ADCY3;SLC4A2;ABCG2
prerank	Antigen processing and presentation	-0.29934	-1.2076	0.149888	0.328522	1	12/59	0.1325	HLA-E;HSPA2;B2M;HLA-F;HLA-A;NFYB;HSP90AA1;TNF;HLA-C;PSME1;CREB1;HSPA1A
prerank	Arrhythmogenic right ventricular cardiomyopathy	0.343438	1.20645	0.202532	0.20894	1	10/35	0.1624	ATP2A2;ITGA6;CACNA1D;LEF1;ATP2A3;ACTG1;CTNNB1;PKP2;ITGA2;DAG1
prerank	Vasopressin-regulated water reabsorption	0.352687	1.20435	0.190476	0.210668	1	10/34	0.1252	PRKACA;RAB5A;ADCY9;CREB3L3;DCTN4;CREB3L2;DYNC1H1;ADCY3;DCTN6;DCTN1
prerank	Coronavirus disease	0.260497	1.1916	0.117363	0.225001	1	40/161	0.2238	MAPK11;NFKB1;NFKBIA;STAT3;IL6ST;TAB2;C1S;PIK3CD;PLCG1;TRAF3;PRKCA;HBEGF;PLCG2;RPL41;FOS;MAVS;MYD88;MAPK13;RPL39;NFKBIB;CHUK;TYK2;RPL38;PRKCB;MAPK14;ADAM17;RPLP0;RPS10;RPL37;MAPK1;RPS21;RPS19;CGAS;JUN;TBK1;RPS29;ADAR;RPL36A;MAPK9;RPS28
prerank	Alanine, aspartate and glutamate metabolism	0.402938	1.18819	0.243346	0.22823	1	9/19	0.2699	GLUL;GLUD1;ALDH5A1;GFPT1;CAD;GOT2;GLS;ADSL;IL4I1
prerank	Wnt signaling pathway	0.278035	1.18051	0.171381	0.236891	1	42/97	0.2845	PRKACA;TBL1XR1;LEF1;PRKCA;CAMK2D;TLE3;PSEN1;CREBBP;EP300;CTNNB1;FZD6;CHD8;VANGL1;NLK;CSNK2A1;FBXW11;TLE1;CTBP1;CCND3;GSK3B;PPP3R1;PRKCB;DVL3;NFATC2;INVS;SMAD3;JUN;CSNK1E;PPARD;MAPK9;CTBP2;PPP3CB;CSNK2A2;WNT5B;CUL1;AXIN1;MYC;PLCB3;SENP2;PLCB2;PPP3CA;TP53
prerank	Type I diabetes mellitus	-0.344466	-1.18013	0.219828	0.36682	1	7/29	0.0827	HLA-E;FASLG;HLA-F;IL2;HLA-A;TNF;HLA-C
prerank	Phagosome	-0.263731	-1.17746	0.141753	0.354775	1	15/98	0.1062	HLA-E;ATP6V1G1;ATP6V0C;RAC1;TUBA1A;ITGA5;HLA-F;HLA-A;HGS;ATP6AP1;ATP6V0E1;RILP;HLA-C;RAB5C;ATP6V1E1
prerank	Fatty acid degradation	0.343043	1.17249	0.227599	0.246149	1	12/33	0.267	ACADVL;ACAA2;CPT1A;EHHADH;ACOX1;ACAT1;CPT2;HADH;ACSL6;HADHB;ACSBG1;ACSL4
prerank	Glutathione metabolism	-0.333388	-1.17159	0.216704	0.352323	1	6/32	0.0943	GPX4;GGT7;MGST3;GSTO1;TXNDC12;GSTP1
prerank	Steroid hormone biosynthesis	-0.382563	-1.17152	0.26824	0.337747	1	11/18	0.3516	HSD17B7;HSD11B1L;DHRS11;LRTOMT;CYP2E1;CYP3A7;HSD17B8;CYP3A5;SRD5A1;AKR1C3;SULT2B1
prerank	Cytokine-cytokine receptor interaction	0.268943	1.17097	0.170492	0.246982	1	34/121	0.1854	OSM;IL6ST;IL22;IL2RA;CXCR4;ACVR2A;IFNGR2;IL1R1;TNFSF8;ACVR1;FAS;IL7;IL2RB;CD70;TNFRSF10C;CRLF2;TGFBR1;TNFRSF18;EDA;IL21;PPBP;EDA2R;IL18R1;CCL20;IL3RA;LEPR;IL21R;IL17RB;IL17RC;CCL4;RELT;IL12RB1;CXCR5;TNFRSF4
prerank	Human papillomavirus infection	0.247767	1.16418	0.139104	0.254578	1	58/218	0.167	NFKB1;MDM2;CDK6;PRKACA;NOTCH1;ITGA6;PTEN;UBR4;PIK3CD;BAX;PPP2R5D;TRAF3;PATJ;CREB3L3;PXN;FOXO1;FAS;CREB3L2;RPS6KB1;PPP2R1B;SOS1;ATP6V1A;SCRIB;AKT2;PSEN1;CREBBP;CDC42;COL6A3;EP300;RAF1;MAP2K1;PPP2R2D;CTNNB1;MTOR;DLG1;FZD6;CDKN1A;PPP2R2A;SOS2;CHUK;JAG1;BAK1;ATP6V1H;CASP8;TYK2;CCND3;PPP2R5A;ITGA2;COL9A2;GSK3B;TSC1;MAML1;MAP2K2;NRAS;DVL3;ATP6V1B2;NOTCH2;MAPK1
prerank	Glycine, serine and threonine metabolism	0.379328	1.16019	0.256983	0.258699	1	8/22	0.2344	DMGDH;DLD;SHMT2;PSAT1;PHGDH;SRR;CHDH;GLYCTK
prerank	Pertussis	0.313284	1.14621	0.233886	0.277119	1	9/46	0.0976	MAPK11;NFKB1;LY96;CFL2;C1S;FOS;MYD88;NOD1;MAPK13
prerank	Arginine and proline metabolism	0.337351	1.12249	0.276292	0.311302	1	4/30	0.0336	AGMAT;NOS3;AMD1;ALDH18A1
prerank	Viral protein interaction with cytokine and cytokine receptor	-0.284923	-1.11707	0.268519	0.438415	1	10/44	0.1079	CCL5;CXCR3;TNFRSF1A;IL2;IL10RA;TNF;XCL1;IL18RAP;IL2RG;CCL28
prerank	Rheumatoid arthritis	-0.27832	-1.10599	0.267574	0.446828	1	9/56	0.0813	CCL5;ATP6V1G1;ATP6V0C;ATP6AP1;ATP6V0E1;TNFSF13B;IL15;IL23A;TNF
prerank	Neuroactive ligand-receptor interaction	-0.262182	-1.09997	0.26893	0.44411	1	12/71	0.0982	ADRB2;S1PR1;S1PR5;P2RY10;NR3C1;PTGDR;GZMA;NMB;ADORA2A;THRA;C3AR1;GRIA3
prerank	Cholesterol metabolism	0.355764	1.0942	0.342912	0.357247	1	8/22	0.2023	VDAC1;SCARB1;ABCA1;LDLR;OSBPL5;LIPC;MYLIP;NPC1
prerank	Cytosolic DNA-sensing pathway	-0.289215	-1.09103	0.300699	0.448055	1	14/41	0.1841	CCL5;IRF3;ZBP1;POLR3C;POLR2F;RELA;RIPK3;POLR3GL;DDX58;POLR2K;POLR3K;POLR1D;POLR2E;IRF7
prerank	Natural killer cell mediated cytotoxicity	0.265812	1.08451	0.29682	0.372295	1	25/85	0.167	PTPN11;VAV3;IFNGR2;PIK3CD;PLCG1;BRAF;FAS;ICAM1;PRKCA;SOS1;PLCG2;ULBP2;RAF1;MAP2K1;SH3BP2;PAK1;SOS2;VAV1;MAP2K2;PPP3R1;PRKCB;NRAS;KLRD1;NFATC2;MAPK1
prerank	Cysteine and methionine metabolism	0.314301	1.08377	0.318505	0.371745	1	13/37	0.2063	AHCY;AMD1;CDO1;LDHA;PSAT1;GCLC;PHGDH;LDHC;DNMT3A;AHCYL1;TST;GOT2;MPST
prerank	Hematopoietic cell lineage	0.278302	1.06369	0.327703	0.406194	1	13/55	0.1467	IL2RA;CD55;ITGA6;IL1R1;TFRC;GP5;IL7;CD38;CD7;HLA-DRA;IL3RA;ITGA2;HLA-DOA
prerank	Aminoacyl-tRNA biosynthesis	0.335986	1.06298	0.364912	0.405585	1	10/25	0.2981	FARS2;IARS2;MARS2;LARS2;VARS2;YARS2;AARS2;SEPSECS;GATC;SARS2
prerank	Regulation of lipolysis in adipocytes	0.312036	1.04346	0.376577	0.440493	1	5/31	0.1142	PRKACA;PIK3CD;ADCY9;AKT2;ADCY3
prerank	Huntington disease	0.216782	1.03669	0.348609	0.451567	1	60/237	0.2254	TAF4B;PPIF;MAP3K5;KLC2;HTT;BAX;AMBRA1;VDAC1;ATG13;ULK2;CREB3L3;DCTN4;ITPR1;COX6C;ATG2A;ATG2B;DNAH1;SP1;PSMD14;CREB3L2;DNAH17;UQCRH;CASP9;SIN3A;CREBBP;EP300;ULK1;AP2A1;MTOR;COX7C;AP2B1;ATP5F1E;SLC25A5;AP2A2;NDUFA3;DCTN6;CASP8;DCTN1;ERN1;UQCRB;COX6B1;DLG4;CYCS;COX7A2;NDUFB1;NDUFB3;PIK3C3;NDUFA1;SEM1;RCOR1;COX7B;NDUFV2;POLR2L;TAF4;UQCR11;NDUFA10;MAPK9;KLC1;NDUFV3;POLR2J2
prerank	SNARE interactions in vesicular transport	-0.29443	-1.03175	0.393258	0.579658	1	10/31	0.1921	VAMP2;BET1L;VAMP8;STX4;BET1;STX17;USE1;SNAP23;STX8;VAMP1
prerank	Endocytosis	0.217451	1.03099	0.380655	0.460383	1	48/212	0.1904	SMAP2;MDM2;IL2RA;RAB11FIP1;SMURF1;RAB5A;CXCR4;TFRC;CAPZA1;IL2RB;DNM2;IQSEC1;TGFBR1;PSD;GBF1;GRK5;CDC42;PML;AP2A1;EHD4;AP2B1;AGAP2;LDLR;CYTH1;AP2A2;ACTR3;ARFGEF2;EPS15;SNX4;STAM2;ACTR2;RAB11FIP2;RAB11A;RAB11FIP3;VPS26B;ARAP1;RAB11FIP5;ACTR3C;SH3GLB1;PSD3;AGAP5;ACAP3;PIP5K1A;GRK4;SMAD3;ASAP1;EPS15L1;VPS26A
prerank	Fatty acid biosynthesis	0.35726	1.02695	0.413729	0.466008	1	7/16	0.267	FASN;ACACA;ACSF3;ACSL6;MECR;ACSBG1;ACSL4
prerank	Mitophagy	0.261289	1.02278	0.403285	0.472098	1	24/63	0.229	RRAS2;BCL2L1;AMBRA1;HIF1A;TBC1D15;TFE3;SP1;GABARAPL1;EIF2AK3;PGAM5;USP15;ULK1;CSNK2A1;ATG5;NRAS;ATG9A;TFEB;JUN;TBK1;RHOT1;BCL2L13;MFN2;MAPK9;CSNK2A2
prerank	Basal cell carcinoma	0.302769	1.0199	0.411131	0.475597	1	10/32	0.1565	BAX;LEF1;SUFU;CTNNB1;FZD6;CDKN1A;BAK1;DDB2;GSK3B;DVL3
prerank	Hypertrophic cardiomyopathy	0.281605	1.0136	0.417769	0.485849	1	6/42	0.0789	ATP2A2;ITGA6;CACNA1D;TPM4;ATP2A3;ACTG1
prerank	Staphylococcus aureus infection	0.325806	1.00569	0.436396	0.499531	1	9/23	0.2531	C1S;ICAM1;HLA-DRA;HLA-DOA;ITGAM;SELPLG;HLA-DRB1;HLA-DMA;CFD
prerank	Aldosterone-regulated sodium reabsorption	0.323401	1.00507	0.455067	0.498408	1	7/23	0.167	SGK1;PIK3CD;PRKCA;ATP1A1;PRKCB;PDPK1;MAPK1
prerank	Prion disease	0.212953	1.00151	0.458472	0.503342	1	51/206	0.229	MAPK11;PPIF;PRKACA;NOTCH1;KLC2;PIK3CD;BAX;CACNA1D;VDAC1;CREB3L3;ITPR1;ITPR3;COX6C;HSPA5;PSMD14;CREB3L2;UQCRH;CASP9;EIF2AK3;ATF2;COX7C;MAPK13;MCU;ATP5F1E;CSNK2A1;SLC25A5;NDUFA3;GSK3B;UQCRB;COX6B1;PRNP;PPP3R1;MAPK14;CYCS;COX7A2;NDUFB1;NDUFB3;MAPK1;RYR1;NDUFA1;SEM1;ITPR2;COX7B;NDUFV2;UQCR11;NDUFA10;MAPK9;KLC1;NDUFV3;PPP3CB;CSNK2A2
prerank	Protein export	-0.299793	-0.989667	0.461916	0.676603	1	4/23	0.0517	SPCS1;SPCS2;SRP14;SRPRA
prerank	Systemic lupus erythematosus	-0.291509	-0.982262	0.486547	0.675353	1	5/27	0.0813	CD40LG;TRIM21;SNRPD3;SSB;TNF
prerank	Intestinal immune network for IgA production	0.290517	0.970823	0.509632	0.566034	1	7/29	0.1477	CD80;CXCR4;ICOS;MAP3K14;HLA-DRA;HLA-DOA;CD28
prerank	Purine metabolism	0.236414	0.963841	0.537563	0.578239	1	24/85	0.2137	IMPDH1;PDE4B;ADCY9;PGM2;PDE4D;NME1;RRM1;PAICS;PDE1B;PDE3A;ADCY3;PDE6B;PFAS;AK3;PDE4A;CANT1;FHIT;ENTPD1;NT5C3B;PRPS2;AMPD3;NME2;NT5M;GART
prerank	Parkinson disease	0.205474	0.96267	0.540362	0.578234	1	48/195	0.2252	PPIF;MAP3K5;PRKACA;BCL2L1;KLC2;PLCG1;BAX;VDAC1;ITPR1;ITPR3;COX6C;DUSP1;HSPA5;PSMD14;UQCRH;CASP9;EIF2AK3;CAMK2D;COX7C;MCU;ATP5F1E;SLC25A5;NDUFA3;UBE2G1;UBE2J1;ERN1;UQCRB;COX6B1;CALML4;CYCS;COX7A2;NDUFB1;NDUFB3;NDUFA1;TXN;SEM1;ITPR2;COX7B;NDUFV2;TXN2;UQCR11;MAPT;NDUFA10;MFN2;MAPK9;NFE2L2;KLC1;NDUFV3
prerank	Drug metabolism	-0.246344	-0.959564	0.523227	0.716772	1	14/47	0.2397	MGST3;NME6;GSTO1;ADH5;GSTP1;DUT;NME7;UMPS;DPYD;GSTK1;MGST2;NME3;FMO4;CYP2E1
prerank	Renin secretion	0.278329	0.954101	0.516814	0.594857	1	10/35	0.1531	PRKACA;CACNA1D;ITPR1;ITPR3;PDE1B;EDN3;PTGER2;PDE3A;CALML4;PPP3R1
prerank	Cell adhesion molecules	-0.223353	-0.953015	0.550505	0.713698	1	15/77	0.1596	HLA-E;CD40LG;HLA-F;HLA-A;ICAM2;ESAM;CD99;HLA-C;PTPRC;F11R;CNTNAP1;CD2;HLA-G;ITGB7;CLDN7
prerank	Pentose phosphate pathway	0.306699	0.948136	0.53442	0.605218	1	9/24	0.2658	PFKM;PGM2;GPI;H6PD;PFKP;PRPS2;GLYCTK;PFKL;RBKS
prerank	African trypanosomiasis	0.327412	0.941004	0.544465	0.618051	1	8/17	0.2755	FAS;ICAM1;PRKCA;MYD88;PRKCB;IFNG;PLCB3;PLCB2
prerank	Bacterial invasion of epithelial cells	0.237611	0.927271	0.599332	0.645155	1	13/58	0.1586	PIK3CD;ELMO2;PXN;SEPTIN2;DNM2;ARHGAP10;ACTG1;CDC42;CTNNB1;ELMO1;ACTR3;ACTR2;ACTR3C
prerank	Cell cycle	0.219987	0.925217	0.626043	0.646237	1	34/107	0.2593	MDM2;TFDP1;CDK6;CDKN2A;CDC14A;YWHAE;CDKN2B;CREBBP;YWHAZ;EP300;CDKN1A;YWHAG;MAD1L1;MCM4;CCND3;ORC1;MCM6;GSK3B;FZR1;ABL1;ANAPC1;SMAD3;STAG1;CHEK1;DBF4;CCNH;PRKDC;RBL1;SMAD2;CUL1;MAD2L1;GADD45A;CCNE1;MYC
prerank	Other glycan degradation	0.318143	0.913881	0.537753	0.668279	1	7/16	0.3387	MAN2B2;GBA2;NEU1;MAN2C1;GBA;ENGASE;HEXA
prerank	Ribosome biogenesis in eukaryotes	0.224411	0.901838	0.634188	0.691029	1	13/71	0.1412	XRN2;MDN1;NAT10;WDR43;GNL3L;WDR36;RCL1;NOL6;NOP58;CSNK2A1;REXO1;UTP18;GNL3
prerank	Fatty acid elongation	0.291143	0.893495	0.611418	0.706423	1	10/23	0.2627	ELOVL6;ACAA2;PPT1;ELOVL5;THEM5;HADH;PPT2;MECR;HADHB;HSD17B12
prerank	Glycosaminoglycan degradation	0.30533	0.8869	0.621673	0.717193	1	7/16	0.3575	ARSB;GNS;HYAL3;GALNS;HPSE2;HEXA;IDS
prerank	Glycosylphosphatidylinositol (GPI)-anchor biosynthesis	0.275217	0.886612	0.623836	0.714693	1	2/25	0.0176	PGAP1;PIGA
prerank	Steroid biosynthesis	0.291938	0.865166	0.642857	0.756114	1	7/18	0.2651	LBR;LSS;TM7SF2;CYP51A1;EBP;DHCR24;SC5D
prerank	Synaptic vesicle cycle	-0.231271	-0.856318	0.725173	0.947418	1	13/41	0.2342	VAMP2;ATP6V1G1;ATP6V0C;ATP6V0E1;ATP6V1E1;NAPA;DNM3;ATP6V1F;TCIRG1;ATP6V0B;AP2S1;CLTA;NSF
prerank	Malaria	-0.265996	-0.851439	0.702882	0.931814	1	4/21	0.112	CD40LG;CD81;TNF;KLRK1
prerank	Circadian rhythm	0.265176	0.848502	0.696429	0.785061	1	5/26	0.1407	BHLHE40;CRY1;PER1;FBXW11;RORA
prerank	Primary immunodeficiency	-0.244666	-0.837831	0.736264	0.935054	1	5/28	0.0895	CD40LG;CD3E;ORAI1;PTPRC;IL2RG
prerank	Other types of O-glycan biosynthesis	-0.23476	-0.828885	0.750533	0.928258	1	6/33	0.1035	C1GALT1;B3GLCT;MFNG;POGLUT1;GALNT6;RFNG
prerank	Basal transcription factors	-0.218405	-0.808404	0.781609	0.941106	1	4/40	0.0488	TBPL1;TBP;TAF7;TAF6
prerank	Biosynthesis of unsaturated fatty acids	0.261939	0.808005	0.74955	0.854019	1	4/22	0.1357	ELOVL6;SCD;ELOVL5;ACOX1
prerank	Pyrimidine metabolism	-0.207797	-0.799332	0.831325	0.931966	1	14/46	0.2382	DTYMK;NME6;DCK;CMPK2;PNP;DUT;NME7;UMPS;DPYD;NT5E;NME3;NT5C3A;ENPP3;AK9
prerank	Lysosome	0.177242	0.769021	0.921053	0.908686	1	33/112	0.2662	ARSB;CTSH;AP1G1;AP3M2;AP3D1;AP1B1;PPT1;GNS;CTSC;ATP6V1H;ABCB9;CTSA;LAPTM4B;GGA2;LAMP2;GNPTAB;AP1S1;SLC11A2;NAGA;NPC1;GLA;ACP2;GM2A;HYAL3;GALNS;CTSK;ABCA2;NEU1;AP3B1;PPT2;GGA3;ARSG;SCARB2
prerank	ECM-receptor interaction	0.234388	0.763718	0.817343	0.911213	1	8/31	0.1941	ITGA6;GP5;COL6A3;ITGA2;COL9A2;DAG1;THBS3;COL6A1
prerank	Selenocompound metabolism	0.276475	0.761128	0.777778	0.910573	1	3/15	0.168	SEPHS1;INMT;MARS2
prerank	Olfactory transduction	0.242874	0.758059	0.8125	0.910351	1	5/23	0.152	PRKACA;CAMK2D;PDE1B;ADCY3;CALML4
prerank	Oxidative phosphorylation	-0.168103	-0.754205	0.96875	0.970183	1	28/105	0.2606	ATP6V1G1;ATP6V0C;SDHD;ATP6AP1;ATP6V0E1;SDHB;NDUFB10;UQCRC1;COX4I1;ATP6V1E1;NDUFAB1;NDUFB11;NDUFB8;ATP5PO;ATP5F1D;NDUFV1;ATP6V1F;ATP5MC2;TCIRG1;ATP6V0B;COX11;SDHA;NDUFC2;NDUFA11;NDUFA9;ATP6V1D;ATP5MC1;NDUFB9
prerank	Complement and coagulation cascades	0.232542	0.727778	0.872694	0.939406	1	3/25	0.0719	CD55;C1S;F5
prerank	Ferroptosis	0.212653	0.724209	0.889483	0.939046	1	11/32	0.2845	SLC39A14;LPCAT3;TFRC;ATG5;GCLC;PRNP;SLC11A2;ACSL6;SLC39A8;ACSL4;TP53
prerank	Protein digestion and absorption	0.213976	0.718761	0.88	0.939846	1	7/31	0.1941	KCNQ1;SLC1A5;COL6A3;ATP1A1;COL9A2;DPP4;COL6A1
prerank	Pyruvate metabolism	-0.19896	-0.702461	0.920746	0.992451	1	6/34	0.1322	LDHB;ME1;ADH5;HAGH;PDHB;LDHAL6A
prerank	Peroxisome	-0.166953	-0.698793	0.970149	0.971365	1	25/70	0.3407	PEX3;ECI2;SOD1;PRDX5;PEX13;HMGCL;GNPAT;GSTK1;EPHX2;PEX16;PXMP4;NUDT12;PEX19;AMACR;PEX2;MPV17L2;PEX11A;ACSL1;PEX11B;NUDT7;PEX5;CROT;IDH1;PEX7;PEX1
prerank	Arachidonic acid metabolism	-0.206047	-0.674296	0.926829	0.962679	1	2/22	0.061	CBR3;PTGES3
prerank	Nicotinate and nicotinamide metabolism	0.208054	0.667416	0.906077	0.971026	1	6/26	0.2118	NNT;CD38;NADK;NADK2;SIRT1;NT5M
prerank	beta-Alanine metabolism	0.214426	0.606791	0.940631	0.988969	1	2/17	0.1357	EHHADH;ACOX1
prerank	Mannose type O-glycan biosynthesis	0.158689	0.481935	0.99435	0.998754	1	20/20	0.8415	B4GALT2;CRPPA;POMK;POMT2;LARGE1;ST3GAL3;B4GALT1;POMT1;FKTN;FKRP;B3GAT2;FUT4;B3GALNT2;B4GAT1;CHST10;POMGNT1;RXYLT1;B4GALT3;POMGNT2;LARGE2

## Sheet: CISep-vs-NHC_KEGG_Treg
Name	Term	ES	NES	NOM p-val	FDR q-val	FWER p-val	Tag %	Gene %	Lead_genes
prerank	JAK-STAT signaling pathway	0.561302	2.33729	0	0	0	26/80	0.0937	SOCS3;PIM1;BCL2;JAK3;CISH;SOCS1;STAT3;BCL2L1;MCL1;CCND2;OSM;STAT5A;CCND3;IL2RA;SOCS2;PIK3CD;CDKN1A;IL6ST;PTPN11;IL7R;IL12RB2;LEPR;IL21R;PTPN2;STAT4;AKT2
prerank	Leukocyte transendothelial migration	0.560171	2.19854	0	0	0	25/61	0.0954	CXCR4;VAV3;ITGAM;MAPK11;CDC42;ICAM1;ARHGAP35;PIK3CD;PXN;ITGB2;RAP1B;VASP;SIPA1;PTPN11;ACTN4;PLCG1;MSN;ITGAL;F11R;ITK;GNAI3;ROCK1;VAV1;CYBA;RASSF5
prerank	MicroRNAs in cancer	0.503705	2.14624	0	0	0	27/97	0.1048	PIM1;BCL2;DDIT4;ABCC1;SOCS1;STAT3;MCL1;CCND2;HDAC4;MDM2;SLC7A1;BCL2L11;PIK3CD;CDKN1A;NFKB1;NRAS;PLCG1;PTEN;CDK6;ABL1;RPTOR;CDKN2A;MAP2K1;ROCK1;GLS;NOTCH1;ZEB2
prerank	AGE-RAGE signaling pathway in diabetic complications	0.531271	2.0923	0	0.000410489	0.001	22/59	0.1094	PIM1;BCL2;STAT3;MAPK11;CDC42;STAT5A;ICAM1;NOS3;PIK3CD;DIAPH1;NFKB1;NRAS;PLCG1;TGFBR1;FOXO1;SMAD3;PLCB2;AKT2;TGFB1;PLCB3;JAK2;BAX
prerank	Growth hormone synthesis, secretion and action	0.514357	2.07499	0	0.00131356	0.004	31/69	0.2003	SOCS3;SOCS1;STAT3;MAPK11;STAT5A;FOS;SOCS2;JUNB;PIK3CD;NRAS;ITPR3;PLCG1;ADCY3;GNAI3;ADCY7;MAP2K1;PLCB2;AKT2;PLCB3;JAK2;MTOR;MAP2K3;PRKACA;AKT1;CREBBP;SOS2;ITPR1;SHC1;CREB3;GNAQ;CRKL
prerank	Prolactin signaling pathway	0.548027	2.0673	0	0.00109464	0.004	12/47	0.0314	SOCS3;CISH;SOCS1;STAT3;CCND2;MAPK11;STAT5A;FOS;SOCS2;PIK3CD;NFKB1;NRAS
prerank	Pathways in cancer	0.417127	2.06429	0	0.00093826	0.004	96/282	0.1712	PIM1;BCL2;JAK3;PIM2;STAT3;CXCR4;BCL2L1;NFKBIA;CCND2;CDC42;MDM2;STAT5A;PTGER2;CCND3;PMAIP1;IL2RA;FOS;PML;BCL2L11;PIK3CD;CDKN1A;NFKB1;NRAS;IL6ST;ZBTB16;GNG2;GNA13;TRAF2;ETS1;PLCG1;PTEN;HIF1A;IL7R;CDK6;ELOB;IL12RB2;TGFBR1;CEBPA;ADCY3;ABL1;ELOC;CCDC6;TXNRD1;FOXO1;NQO1;TRAF3;KEAP1;CYCS;GNAI3;ADCY7;SMAD3;CDKN2A;STAT4;CASP8;MAP2K1;PTGER4;ROCK1;PLCB2;BCR;AKT2;RASSF5;TGFB1;GNB1;NOTCH1;PLCB3;AXIN1;GNA12;MS…
prerank	HIF-1 signaling pathway	0.491398	2.01376	0	0.0018472	0.009	31/74	0.1685	LDHA;BCL2;STAT3;HK1;PFKP;PGK1;TIMP1;NOS3;PIK3CD;ENO1;CDKN1A;NFKB1;PFKFB3;PLCG1;HIF1A;ELOB;ELOC;MAP2K1;HK2;AKT2;GAPDH;PFKM;ARNT;PDHA1;MTOR;EIF4E;CAMK2D;CUL2;HKDC1;AKT1;CREBBP
prerank	Lipid and atherosclerosis	0.444443	2.00318	0	0.00237171	0.012	40/139	0.1185	BCL2;STAT3;BCL2L1;ERN1;NFKBIA;MAP3K5;VAV3;MAPK11;CDC42;HSPA5;LY96;FOS;ICAM1;ABCA1;NOS3;PIK3CD;NFKB1;NRAS;RAP1B;TRAF2;ERO1A;MIB1;PLCG1;TRAF3;XBP1;CYCS;PDPK1;CASP8;VAV1;HSPD1;PLCB2;AKT2;CYBA;PLCB3;JAK2;BAX;EIF2AK3;CHUK;LDLR;FAS
prerank	TNF signaling pathway	0.482477	1.98114	0	0.00311972	0.018	25/80	0.1193	SOCS3;NFKBIA;MAP3K5;BCL3;MAPK11;TNFAIP3;FOS;CFLAR;IL18R1;ICAM1;JUNB;PIK3CD;NFKB1;MAP3K8;RPS6KA4;TRAF2;TRADD;TRAF3;CASP8;MAP2K1;AKT2;DNM1L;CHUK;FAS;ITCH
prerank	Pathogenic Escherichia coli infection	0.439368	1.97949	0	0.0028361	0.018	47/130	0.1852	NFKBIA;MAPK11;MYH9;CYFIP2;ARPC5L;CDC42;ACTR3;MYO5A;FOS;NFKB1;CYFIP1;GNA13;TRAF2;TRADD;PTPN11;IL1R1;TUBA1C;NCKAP1L;ACTR2;ABI1;ABL1;NCK2;TUBB2A;SEC24C;TMED10;MYO5C;CYCS;CASP8;ROCK1;CYTH1;GAPDH;GNA12;SEC24D;BAX;CHUK;FAS;ABCF2;PAK1;BAK1;LPAR2;F2R;TMBIM6;ARF6;IRAK1;PAK2;ACTR3C;PYCARD
prerank	Parathyroid hormone synthesis, secretion and action	0.508807	1.97526	0	0.00273659	0.019	18/57	0.1005	BCL2;FOS;NR4A2;AKAP13;PDE4B;CDKN1A;GNA13;ITPR3;MEF2D;ADCY3;JUND;GNAI3;ADCY7;RUNX2;MAP2K1;PLCB2;PLCB3;GNA12
prerank	Chemokine signaling pathway	0.461816	1.96425	0	0.00341022	0.025	44/103	0.2003	JAK3;STAT3;CXCR4;NFKBIA;VAV3;CDC42;PREX1;PIK3CD;PXN;NFKB1;NRAS;GNG2;RAP1B;PLCG1;ADCY3;PIK3R5;CCR5;ITK;GNAI3;ADCY7;MAP2K1;ROCK1;VAV1;DOCK2;PLCB2;AKT2;CCR9;GNB1;PLCB3;GRK5;CCR8;GRK6;JAK2;CHUK;PAK1;PRKACA;PTK2B;AKT1;PIK3CG;SOS2;GSK3A;SHC1;GNAQ;CRKL
prerank	Sphingolipid signaling pathway	0.467237	1.95951	0	0.00351848	0.028	28/91	0.1094	BCL2;ABCC1;MAP3K5;MAPK11;SGPP2;NOS3;PIK3CD;NFKB1;NRAS;GNA13;TRAF2;TRADD;PPP2R5C;PTEN;CERS5;PPP2R1B;GNAI3;PDPK1;MAP2K1;ROCK1;GAB2;PLCB2;AKT2;SPTLC2;PLCB3;GNA12;PPP2R5E;BAX
prerank	Adipocytokine signaling pathway	0.517515	1.94589	0	0.00426908	0.035	20/50	0.1849	SOCS3;CPT1A;STAT3;NFKBIA;NFKB1;TRAF2;TRADD;PTPN11;LEPR;STK11;AKT2;JAK2;CHUK;MTOR;PRKCQ;TNFRSF1B;AKT1;ACSL5;ACSL6;ACSL3
prerank	PI3K-Akt signaling pathway	0.420115	1.94302	0	0.00400227	0.035	57/159	0.1941	BCL2;JAK3;DDIT4;BCL2L1;MCL1;YWHAZ;CCND2;OSM;EIF4B;MDM2;CCND3;IL2RA;BCL2L11;NOS3;PIK3CD;CDKN1A;NFKB1;NRAS;GNG2;MYB;PPP2R5C;PTEN;IL7R;CDK6;NR4A1;PIK3R5;PPP2R1B;YWHAE;STK11;RPTOR;PDPK1;MAP2K1;AKT2;GNB1;YWHAG;PPP2R5E;JAK2;CHUK;LPAR6;IL7;MTOR;PPP2CA;EIF4E;PHLPP1;LPAR2;CDK2;AKT1;PIK3CG;F2R;NTRK1;SGK1;PPP2R5D;SOS2;GYS1;CREB3;ITGA4;RPS6KB1
prerank	Regulation of actin cytoskeleton	0.435433	1.94247	0	0.00396001	0.036	50/124	0.2306	CXCR4;VAV3;ITGAM;MYH9;CYFIP2;ARPC5L;PPP1CB;CDC42;ACTR3;ARHGAP35;PIK3CD;PXN;ITGB2;DIAPH1;NRAS;CYFIP1;GNA13;ACTN4;NCKAP1L;MSN;ITGAL;ACTR2;PIP4K2B;PIP4K2A;MAP2K1;ARHGEF7;ROCK1;VAV1;GNA12;IQGAP1;GSN;PAK1;CFL2;LIMK1;LPAR2;F2R;PAK2;PPP1CC;ACTR3C;SOS2;ITGA4;CRKL;MYL12A;SSH2;ITGA6;ARHGEF12;ITGA3;DIAPH2;VCL;SSH1
prerank	Glycolysis / Gluconeogenesis	0.544813	1.92082	0	0.00474343	0.047	16/38	0.1573	LDHA;HK1;PFKP;PGK1;GPI;DLD;ENO1;PGM2;HK2;ADPGK;GAPDH;PFKM;PDHA1;MINPP1;ACSS1;HKDC1
prerank	Insulin resistance	0.458968	1.9146	0	0.00458019	0.048	32/79	0.196	SOCS3;CPT1A;STAT3;NFKBIA;SREBF1;PPP1CB;PPARGC1B;NOS3;PIK3CD;NFKB1;PTPN11;PTEN;PPP1R3B;FOXO1;PDPK1;TRIB3;AKT2;RPS6KA3;GFPT1;SLC27A4;PYGM;MTOR;PRKCQ;PTPN1;PYGB;RPS6KA1;AKT1;PPP1CC;GYS1;CREB3;RPS6KB1;PTPA
prerank	Galactose metabolism	0.616424	1.90943	0.00189753	0.00451538	0.05	9/20	0.1573	HK1;PFKP;UGP2;GLA;PGM2;HK2;PFKM;B4GALT1;HKDC1
prerank	Central carbon metabolism in cancer	0.499899	1.88818	0	0.00531681	0.061	21/49	0.165	LDHA;HK1;SLC7A5;PFKP;PIK3CD;NRAS;PTEN;HIF1A;SLC16A3;SLC1A5;MAP2K1;HK2;GLS;AKT2;SIRT6;PFKM;PDHA1;MTOR;HKDC1;AKT1;NTRK1
prerank	Insulin signaling pathway	0.434174	1.88806	0	0.00514977	0.062	38/100	0.2003	SOCS3;SOCS1;HK1;SREBF1;PPP1CB;SOCS2;PIK3CD;NRAS;PRKAR2A;RAPGEF1;PPP1R3B;CBLB;FOXO1;RPTOR;PDPK1;MAP2K1;HK2;AKT2;ELK1;CBL;PYGM;MTOR;EIF4E;FASN;PRKACA;PTPN1;SOCS4;PYGB;LIPE;HKDC1;AKT1;PPP1CC;SOS2;GYS1;SHC1;MKNK2;RPS6KB1;CRKL
prerank	Spinocerebellar ataxia	0.430138	1.87936	0	0.00563976	0.072	39/108	0.2011	ERN1;MAP3K5;VDAC1;ATG13;PPIF;ATP2A3;ATXN2L;ATP2A2;PIK3CD;ATG2A;TRAF2;ITPR3;PSMD14;RORA;PSMD1;XBP1;CYCS;ATG2B;SLC25A5;ATXN1L;CIC;PLCB2;AKT2;PLCB3;ULK1;SLC25A6;PSMD3;PSMC2;MTOR;AKT1;AFG3L2;SEM1;ATXN1;PSMA5;ITPR1;PSMD12;AMBRA1;GNAQ;RYR1
prerank	cGMP-PKG signaling pathway	0.454432	1.87902	0	0.00540477	0.072	32/76	0.1975	VDAC1;PPP1CB;PPIF;ATP2A3;ATP2A2;SRF;NOS3;GNA13;VASP;ITPR3;MEF2D;ADCY3;PIK3R5;GNAI3;ADCY7;SLC25A5;MAP2K1;ROCK1;PLCB2;AKT2;PLCB3;GNA12;ATP1A1;SLC25A6;PDE3A;AKT1;PIK3CG;PPP1CC;ATP1B1;ITPR1;CREB3;GNAQ
prerank	Chronic myeloid leukemia	0.469396	1.86815	0	0.0060424	0.084	29/67	0.2003	BCL2L1;NFKBIA;MDM2;STAT5A;PIK3CD;CDKN1A;NFKB1;NRAS;PTPN11;CDK6;TGFBR1;ABL1;SMAD3;CDKN2A;MAP2K1;GAB2;BCR;AKT2;TGFB1;BAX;CHUK;CBL;BAK1;AKT1;RB1;SOS2;SHC1;CTBP1;CRKL
prerank	Neutrophil extracellular trap formation	0.46833	1.86073	0	0.00644152	0.091	25/63	0.2009	HDAC9;ITGAM;MAPK11;HDAC4;VDAC1;PPIF;PIK3CD;ITGB2;NFKB1;PLCG1;ITGAL;SLC25A5;MAP2K1;PLCB2;AKT2;CYBA;PLCB3;SLC25A6;GSDMD;MTOR;AKT1;ATG7;HDAC7;SELPLG;NCF4
prerank	Adrenergic signaling in cardiomyocytes	0.463331	1.85368	0	0.00711514	0.103	30/68	0.1975	BCL2;MAPK11;CREM;PPP1CB;ATP2A3;ATP2A2;PPP2R5C;TPM4;ADCY3;PIK3R5;PPP2R1B;GNAI3;ADCY7;PLCB2;AKT2;PLCB3;TPM3;ATP1A1;PPP2R5E;PPP2CA;PRKACA;CAMK2D;AKT1;PIK3CG;PPP1CC;PPP2R5D;ATP1B1;CREB3;CACNA2D4;GNAQ
prerank	Non-alcoholic fatty liver disease	0.419503	1.85153	0	0.00697831	0.105	37/124	0.1395	SOCS3;ERN1;MAP3K5;SREBF1;MAPK11;CDC42;NDUFB1;FOS;BCL2L11;PIK3CD;NFKB1;TRAF2;COX7C;UQCRH;UQCRB;CEBPA;COX6C;UQCR10;COX7B;XBP1;LEPR;CYCS;NDUFV2;NDUFA3;CASP8;UQCR11;NDUFB3;NDUFA1;AKT2;TGFB1;BAX;EIF2AK3;FAS;ITCH;NDUFS1;COX8A;NDUFB2
prerank	NF-kappa B signaling pathway	0.456946	1.83627	0.00179211	0.0082664	0.124	17/70	0.078	BCL2;BCL2L1;NFKBIA;TNFAIP3;LY96;CFLAR;ICAM1;NFKB1;CARD11;TRAF2;TRADD;IL1R1;PLCG1;ZAP70;CYLD;TRAF3;MALT1
prerank	MAPK signaling pathway	0.394354	1.83103	0	0.00864763	0.135	57/168	0.2003	MAPKAPK3;DUSP5;DUSP2;MAP3K5;DUSP1;MAPK11;ELK4;CDC42;FOS;SRF;MAPKAPK2;RASA1;NFKB1;NRAS;MAP3K8;RAP1B;RPS6KA4;TRAF2;TRADD;IL1R1;DUSP16;FLNA;PPM1A;RAPGEF2;DUSP4;NR4A1;STK3;TGFBR1;FLNB;JUND;MAP4K1;MAP2K1;MAP3K2;AKT2;TGFB1;RPS6KA3;RELB;GNA12;CHUK;ELK1;FAS;PAK1;MAP2K3;PRKACA;RPS6KA1;AKT1;PTPN7;NTRK1;MAP4K3;IRAK1;PAK2;SOS2;MKNK2;CACNA2D4;TAB2;NLK;CRKL
prerank	Viral carcinogenesis	0.406182	1.82607	0	0.00884537	0.143	37/139	0.1094	JAK3;HDAC9;STAT3;NFKBIA;KAT2B;YWHAZ;CCND2;HDAC4;CDC42;MDM2;STAT5A;CCND3;PMAIP1;SRF;MAPKAPK2;PIK3CD;PXN;CDKN1A;NFKB1;NRAS;SND1;IL6ST;TRAF2;TRADD;ACTN4;CDK6;USP7;TRAF3;YWHAE;CCR5;CDKN2A;CASP8;GTF2E1;YWHAG;CCR8;GSN;BAX
prerank	Osteoclast differentiation	0.441722	1.814	0	0.00954387	0.153	21/79	0.0986	SOCS3;SOCS1;NFKBIA;FOSL2;MAPK11;FOS;JUNB;PIK3CD;NFKB1;LCP2;TRAF2;IL1R1;TGFBR1;CYLD;JUND;MAP2K1;GAB2;AKT2;CYBA;TGFB1;RELB
prerank	Herpes simplex virus 1 infection	-0.349315	-1.81363	0	0.057192	0.161	154/375	0.2516	TNFRSF1A;ZFP14;SRSF8;HLA-E;SRSF5;B2M;ZNF766;HLA-A;CD74;IRF3;HLA-F;ZNF737;ZNF473;CCL5;ZNF600;BIRC3;ZNF84;ZNF606;ZNF671;IRF9;ZNF841;ZNF426;JAK1;ZNF568;ZNF419;ZNF189;ZNF44;BST2;ZNF585B;PIK3R1;ZFP82;ZNF569;ZNF302;ZNF585A;ZNF10;ZNF83;SRSF1;HLA-DPB1;SRSF7;ZNF2;ZNF611;ZNF468;ZNF790;ZNF584;ZNF431;HLA-C;ZNF333;ZNF284;ZNF224;ZNF773;ZNF583;ZNF230;BIRC2;ZNF248;ZNF182;ZNF549;ZNF736;ZNF195;ZNF850;ZNF12;ZNF93;Z…
prerank	Cholinergic synapse	0.472591	1.80137	0	0.0102995	0.167	23/52	0.1975	BCL2;FOS;PIK3CD;NRAS;GNG2;ITPR3;ADCY3;PIK3R5;GNAI3;ADCY7;MAP2K1;PLCB2;AKT2;GNB1;PLCB3;JAK2;PRKACA;CAMK2D;AKT1;PIK3CG;ITPR1;CREB3;GNAQ
prerank	T cell receptor signaling pathway	0.424468	1.80015	0	0.0100932	0.169	35/89	0.1812	NFKBIA;VAV3;MAPK11;CDC42;FOS;PIK3CD;ICOS;NFKB1;NRAS;MAP3K8;CARD11;LCP2;PLCG1;ZAP70;NCK2;PDCD1;CBLB;ITK;MALT1;CD8A;PDPK1;MAP2K1;VAV1;AKT2;CD28;CHUK;CD4;PAK1;CD8B;PRKCQ;AKT1;PAK2;DLG1;SOS2;CTLA4
prerank	Acute myeloid leukemia	0.478621	1.79912	0.00205339	0.00989865	0.17	13/49	0.0937	PIM1;PIM2;STAT3;ITGAM;STAT5A;PML;PIK3CD;NFKB1;NRAS;ZBTB16;CEBPA;MAP2K1;AKT2
prerank	Yersinia infection	0.40993	1.79613	0	0.00980612	0.174	50/110	0.2639	NFKBIA;VAV3;MAPK11;ARPC5L;CDC42;ACTR3;FOS;PIK3CD;PXN;NFKB1;LCP2;TRAF2;PLCG1;ZAP70;ACTR2;CD8A;MAP2K1;ARHGEF7;ROCK1;VAV1;AKT2;RPS6KA3;SKAP2;CHUK;CD4;CD8B;MAP2K3;LIMK1;PTK2B;RPS6KA1;AKT1;ARF6;IRAK1;ACTR3C;PYCARD;ELMO2;ITGA4;TAB2;GNAQ;CRKL;ARHGEF12;MAPK14;GSK3B;GIT2;ACTB;MYD88;JUN;ELMO1;ARHGEF1;RPS6KA2
prerank	VEGF signaling pathway	0.498989	1.79162	0.00198413	0.00998486	0.18	12/41	0.0937	MAPKAPK3;MAPK11;CDC42;MAPKAPK2;NOS3;PIK3CD;PXN;NRAS;PLCG1;SH2D2A;MAP2K1;AKT2
prerank	Proteoglycans in cancer	0.408289	1.78946	0	0.00980852	0.181	49/109	0.2623	STAT3;VAV3;MAPK11;EIF4B;PPP1CB;CDC42;MDM2;PIK3CD;PXN;CDKN1A;NRAS;ITPR3;PTPN11;FLNA;PLCG1;MSN;HIF1A;FLNB;PDPK1;MAP2K1;ROCK1;VAV1;AKT2;TGFB1;IQGAP1;ELK1;FAS;CBL;PAK1;MTOR;PRKACA;CAMK2D;SDC4;AKT1;PPP1CC;SOS2;ITPR1;RPS6KB1;ARHGEF12;MAPK14;MYC;ANK3;ITPR2;ACTB;CTNNB1;ESR1;FGFR1;ARHGEF1;RRAS2
prerank	Platelet activation	0.452506	1.78855	0	0.00964123	0.183	34/66	0.2445	MAPK11;PPP1CB;ARHGAP35;NOS3;PIK3CD;LCP2;RAP1B;GNA13;VASP;ITPR3;FERMT3;STIM1;ADCY3;PIK3R5;GNAI3;ADCY7;ROCK1;PLCB2;AKT2;PLCB3;TBXAS1;PRKACA;AKT1;PIK3CG;F2R;PPP1CC;ITPR1;GNAQ;MYL12A;ARHGEF12;MAPK14;ITPR2;TLN1;ACTB
prerank	p53 signaling pathway	0.467398	1.7873	0	0.00952334	0.183	17/54	0.121	BCL2;BCL2L1;CCND2;MDM2;CCND3;PMAIP1;CHEK2;CDKN1A;COP1;PTEN;CDK6;CYCS;CDKN2A;CASP8;BAX;FAS;SIAH1
prerank	Cortisol synthesis and secretion	0.572983	1.78521	0.0117188	0.00953135	0.188	11/23	0.1975	ITPR3;NR4A1;ADCY3;ADCY7;PLCB2;PLCB3;LDLR;PRKACA;ITPR1;CREB3;GNAQ
prerank	Phospholipase D signaling pathway	0.423369	1.76953	0	0.0112591	0.221	32/78	0.1885	PIK3CD;NRAS;GNA13;PTPN11;DGKH;PLCG1;DNM2;ADCY3;PIK3R5;DGKE;AGPAT3;DGKZ;ADCY7;MAP2K1;CYTH1;GAB2;PLCB2;AKT2;AGPAT4;PLCB3;GNA12;LPAR6;MTOR;LPAR2;PTK2B;AKT1;PIK3CG;F2R;DGKA;ARF6;SOS2;SHC1
prerank	Measles	0.408388	1.76702	0	0.0111882	0.225	32/104	0.1596	BCL2;JAK3;STAT3;BCL2L1;NFKBIA;CCND2;STAT5A;CCND3;TNFAIP3;IL2RA;FOS;PIK3CD;NFKB1;TRADD;MSN;CDK6;CBLB;TRAF3;CYCS;CASP8;AKT2;CD28;BAX;EIF2AK3;CHUK;FAS;MAVS;OAS3;BAK1;ADAR;CDK2;AKT1
prerank	Thyroid hormone synthesis	0.515201	1.76273	0.00804829	0.0114191	0.234	17/35	0.1975	CANX;HSPA5;ITPR3;GSR;TG;ADCY3;ADCY7;PLCB2;PLCB3;ATP1A1;PDIA4;PRKACA;PAX8;ATP1B1;ITPR1;CREB3;GNAQ
prerank	Focal adhesion	0.413109	1.76151	0	0.0113477	0.238	42/95	0.2503	BCL2;CCND2;VAV3;PPP1CB;CDC42;CCND3;ARHGAP35;PIK3CD;PXN;DIAPH1;RAP1B;VASP;ACTN4;FLNA;PTEN;RAPGEF1;FLNB;CAPN2;PDPK1;MAP2K1;ROCK1;VAV1;AKT2;ELK1;PAK1;AKT1;PAK2;PPP1CC;SOS2;SHC1;ITGA4;CRKL;MYL12A;ITGA6;ITGA3;VCL;GSK3B;TLN1;ACTB;ARHGAP5;CTNNB1;JUN
prerank	Protein processing in endoplasmic reticulum	0.386417	1.75897	0	0.0116008	0.247	51/150	0.1794	BCL2;PPP1R15A;RRBP1;ERN1;MAP3K5;STT3B;CANX;HSPA5;EDEM1;SEC61G;HERPUD1;MAN1A1;TRAF2;SEC31B;ERO1A;UBQLN1;NPLOC4;SEC23B;VCP;SEC24C;SIL1;DNAJC3;CAPN2;XBP1;CALR;HYOU1;GANAB;FBXO6;UBE2D3;SEC24D;BAX;EIF2AK3;SELENOS;DERL1;NFE2L2;DNAJC1;PDIA4;BAK1;STT3A;UBQLN2;P4HB;RPN1;SEC61A2;PLAA;UBQLN4;UBE2G1;EIF2AK4;SEC61A1;DNAJC5;HSPBP1;SEC61B
prerank	Apoptosis	0.397612	1.7539	0	0.0121924	0.262	29/117	0.1185	BCL2;BCL2L1;MCL1;ERN1;NFKBIA;MAP3K5;PMAIP1;FOS;CFLAR;BCL2L11;PIK3CD;NFKB1;NRAS;TRAF2;ITPR3;TRADD;TUBA1C;CTSC;CAPN2;CTSH;CYCS;PDPK1;CASP8;MAP2K1;AKT2;BAX;EIF2AK3;CHUK;FAS
prerank	Calcium signaling pathway	0.425091	1.75367	0.00188679	0.0119384	0.262	36/76	0.2399	CXCR4;VDAC1;PPIF;ATP2A3;ATP2A2;NOS3;ITPR3;PLCG1;GNA15;P2RX7;STIM1;P2RX5;ADCY3;ADCY7;SLC25A5;PLCB2;PLCB3;SLC25A6;PRKACA;PTK2B;CAMK2D;MCOLN2;F2R;NTRK1;HRH2;ITPR1;GNAQ;RYR1;CYSLTR2;P2RX4;ORAI2;PPP3R1;PPP3CA;CD38;TPCN2;ITPR2
prerank	Hepatitis C	0.40005	1.74444	0.00191205	0.0128676	0.281	36/108	0.1833	SOCS3;STAT3;NFKBIA;YWHAZ;CFLAR;PIK3CD;CDKN1A;NFKB1;NRAS;TRAF2;TRADD;CDK6;PSME3;TRAF3;PPP2R1B;YWHAE;CYCS;CASP8;MAP2K1;AKT2;YWHAG;BAX;EIF2AK3;CHUK;LDLR;FAS;MAVS;PPP2CA;OAS3;BAK1;CDK2;AKT1;RB1;EIF2AK4;SOS2;CD81
prerank	Starch and sucrose metabolism	0.584673	1.73904	0.00402414	0.0134969	0.303	11/18	0.1805	HK1;UGP2;GPI;PGM2;HK2;GBE1;PYGM;GYG1;PYGB;HKDC1;GYS1
prerank	Relaxin signaling pathway	0.442135	1.73704	0	0.0134898	0.304	19/67	0.0982	NFKBIA;MAPK11;FOS;NOS3;PIK3CD;NFKB1;NRAS;GNG2;GNA15;TGFBR1;ADCY3;GNAI3;ADCY7;MAP2K1;PLCB2;AKT2;TGFB1;GNB1;PLCB3
prerank	Hepatitis B	0.395276	1.73271	0	0.0138935	0.311	36/121	0.1791	BCL2;JAK3;STAT3;NFKBIA;YWHAZ;MAPK11;STAT5A;FOS;PIK3CD;CDKN1A;NFKB1;NRAS;TGFBR1;TRAF3;CYCS;SMAD3;STAT4;CASP8;MAP2K1;AKT2;TGFB1;JAK2;BAX;CHUK;ELK1;FAS;MAVS;DDB1;MAP2K3;PTK2B;CDK2;AKT1;CREBBP;RB1;IRAK1;SOS2
prerank	Diabetic cardiomyopathy	0.377944	1.72996	0	0.0139411	0.316	56/145	0.2206	MAPK11;VDAC1;PPP1CB;PPIF;NDUFB1;ATP2A3;ATP2A2;NOS3;PIK3CD;NFKB1;ATP5F1E;GSR;COX7C;PTEN;UQCRH;UQCRB;TGFBR1;COX6C;UQCR10;COX7B;NDUFV2;SMAD3;SLC25A5;NDUFA3;UQCR11;NDUFB3;PLCB2;NDUFA1;AKT2;CYBA;TGFB1;PLCB3;GFPT1;GAPDH;SLC25A6;PDHA1;MTOR;NDUFS1;COX8A;NDUFB2;ATP5F1A;CAMK2D;AKT1;NDUFB5;NDUFC2;PPP1CC;GYS1;NDUFA7;PTPA;NCF4;ATP5PF;NDUFS6;COX6A1;COX6B1;UQCRQ;MAPK14
prerank	AMPK signaling pathway	0.41363	1.7265	0	0.0141391	0.324	29/83	0.1941	CPT1A;SREBF1;PFKP;PIK3CD;PPP2R5C;RAB10;PFKFB3;FOXO1;PPP2R1B;LEPR;STK11;TBC1D1;RPTOR;PDPK1;AKT2;ELAVL1;PPP2R5E;PFKM;ULK1;MTOR;PPP2CA;FASN;LIPE;AKT1;PPP2R5D;GYS1;RAB8A;CREB3;RPS6KB1
prerank	Transcriptional misregulation in cancer	0.406297	1.72449	0	0.0140313	0.326	34/93	0.1783	NFKBIZ;BCL2L1;ETV6;CCND2;BCL6;ITGAM;AFF1;ELK4;MDM2;MAF;PML;CDKN1A;NFKB1;ZBTB16;FLI1;DOT1L;CEBPA;FOXO1;RUNX2;CCNT1;HPGD;FUT8;JMJD1C;ETV7;BAX;MLLT1;BAK1;NSD2;PBX3;PAX8;NTRK1;CDK14;REL;EWSR1
prerank	Cardiac muscle contraction	0.492451	1.72241	0.00191939	0.0140739	0.333	18/36	0.2168	ATP2A3;ATP2A2;COX7C;TPM4;UQCRH;UQCRB;COX6C;UQCR10;COX7B;UQCR11;TPM3;ATP1A1;COX8A;ATP1B1;CACNA2D4;COX6A1;COX6B1;UQCRQ
prerank	Type II diabetes mellitus	0.525307	1.71878	0.0078125	0.0144319	0.346	9/25	0.1573	SOCS3;SOCS1;HK1;SOCS2;PIK3CD;HK2;MTOR;SOCS4;HKDC1
prerank	Renal cell carcinoma	0.442488	1.71703	0.00200803	0.0145794	0.354	21/56	0.1791	CDC42;PIK3CD;CDKN1A;NRAS;RAP1B;PTPN11;ETS1;HIF1A;ELOB;RAPGEF1;ELOC;MAP2K1;AKT2;TGFB1;PAK1;ARNT;CUL2;AKT1;CREBBP;PAK2;SOS2
prerank	Inflammatory mediator regulation of TRP channels	0.460706	1.70412	0.00192308	0.0166422	0.389	21/47	0.1975	MAPK11;PPP1CB;PTGER2;PIK3CD;PRKCH;ITPR3;IL1R1;PLCG1;ADCY3;ADCY7;PTGER4;PLCB2;PLCB3;MAP2K3;PRKCQ;PRKACA;CAMK2D;NTRK1;PPP1CC;ITPR1;GNAQ
prerank	Amyotrophic lateral sclerosis	0.344847	1.7009	0	0.0167206	0.396	94/273	0.2286	BCL2;BCL2L1;ERN1;MAP3K5;MAPK11;VDAC1;ATG13;NDUFB1;RAB5A;HSPA5;ATXN2L;HNRNPA1;RANBP2;ATG2A;ATP5F1E;TRAF2;ITPR3;COX7C;PSMD14;TUBA1C;HNRNPA3;UBQLN1;UQCRH;UQCRB;SMCR8;KLC1;COX6C;UQCR10;PSMD1;COX7B;VCP;TUBB2A;NUP210;XBP1;CYCS;NDUFV2;ATG2B;KLC2;GABARAPL1;NDUFA3;TOMM40L;UQCR11;NDUFB3;SEH1L;NUP205;NDUFA1;BAX;ALYREF;ULK1;NUP98;EIF2AK3;DCTN1;POM121C;NXT1;PSMD3;PSMC2;DERL1;MTOR;NDUFS1;DCTN4;COX8A;NDUFB2;MAP…
prerank	Toxoplasmosis	0.420663	1.69861	0.00184502	0.0167964	0.401	20/78	0.1168	BCL2;SOCS1;STAT3;BCL2L1;NFKBIA;MAPK11;PPIF;LY96;NFKB1;PIK3R5;CCR5;CYCS;GNAI3;PDPK1;CASP8;AKT2;TGFB1;JAK2;CHUK;LDLR
prerank	Legionellosis	0.473961	1.69569	0.00596421	0.0170552	0.407	9/38	0.089	NFKBIA;ITGAM;ITGB2;NFKB1;VCP;BCL2L13;CYCS;CASP8;HSPD1
prerank	Inositol phosphate metabolism	0.436929	1.68993	0.0019685	0.0179051	0.429	18/58	0.1691	PIK3CD;SYNJ2;MTMR3;PLCG1;PTEN;PIP4K2B;PIK3C2B;PIP4K2A;PI4KA;IMPA1;MTMR1;PLCB2;PLCB3;IMPA2;PIK3C2A;MINPP1;PIK3CG;PI4K2B
prerank	Thyroid hormone signaling pathway	0.398742	1.68472	0.0018622	0.018549	0.444	32/86	0.191	KAT2B;PFKP;MDM2;ATP2A3;ATP2A2;PIK3CD;NCOA2;NRAS;PLCG1;HIF1A;FOXO1;PDPK1;MAP2K1;PLCB2;AKT2;NOTCH1;PLCB3;ATP1A1;PFKM;NCOA3;MED16;MTOR;PRKACA;MED14;NCOA1;AKT1;MED13L;CREBBP;MED1;ATP1B1;MED12;SIN3A
prerank	Human T-cell leukemia virus 1 infection	0.361374	1.67879	0	0.0195519	0.468	41/169	0.1167	JAK3;ZFP36;CRTC3;BCL2L1;NFKBIA;KAT2B;CCND2;CANX;VDAC1;ELK4;STAT5A;CCND3;IL2RA;FOS;SRF;ICAM1;CHEK2;PIK3CD;ITGB2;CDKN1A;NFKB1;NRAS;IL1R1;ETS1;PTEN;ITGAL;TGFBR1;ADCY3;CALR;ADCY7;SMAD3;CDKN2A;SLC25A5;MAP2K1;AKT2;TGFB1;RELB;BAX;SLC25A6;CHUK;ELK1
prerank	Thermogenesis	0.362065	1.66962	0	0.0207483	0.486	62/169	0.2206	CPT1A;MAP3K5;MAPK11;NDUFB1;COX10;NRAS;ATP5F1E;COX7C;ATP5ME;UQCRH;UQCRB;ADCY3;COX6C;UQCR10;COX7B;SLC25A20;KDM3A;SMARCD1;ATP5MF;RPTOR;NDUFV2;ADCY7;NDUFA3;UQCR11;NDUFB3;NDUFA1;RPS6KA3;ATP5MG;SIRT6;COX18;ARID1A;MTOR;NDUFS1;COX8A;NDUFB2;MAP2K3;ATP5F1A;PRKACA;SMARCB1;LIPE;SMARCC1;RPS6KA1;NDUFB5;ACSL5;NDUFC2;SOS2;COX11;ACSL6;ACSL3;ARID1B;CREB3;RPS6KB1;KDM3B;NDUFA7;COX17;ATP5PF;NDUFS6;COX6A1;SMARCD2;COX6…
prerank	Phosphatidylinositol signaling system	0.408924	1.66752	0.00197239	0.0208063	0.491	20/74	0.1243	PIK3CD;SYNJ2;ITPR3;DGKH;MTMR3;PLCG1;PTEN;PIP4K2B;PIK3C2B;DGKE;PIP4K2A;PI4KA;IMPA1;DGKZ;CDS2;MTMR1;PLCB2;PLCB3;IMPA2;PIK3C2A
prerank	Autophagy	0.37927	1.66705	0	0.0205244	0.492	42/122	0.2034	BCL2;DDIT4;BCL2L1;ERN1;ATG13;ATG5;CFLAR;PIK3CD;ATG2A;NRAS;VMP1;MTMR3;PTEN;HIF1A;SH3GLB1;SMCR8;STK11;RPTOR;ATG2B;GABARAPL1;PDPK1;MAP2K1;AKT2;TP53INP2;ULK1;EIF2AK3;LAMP2;MTOR;PPP2CA;ATG9A;PRKCQ;PRKACA;AKT1;ZFYVE1;EIF2AK4;ITPR1;RAB8A;AMBRA1;ATG7;RPS6KB1;WDR41;RAB39B
prerank	Estrogen signaling pathway	0.406545	1.66335	0.00576923	0.0212264	0.514	26/71	0.1975	FKBP5;BCL2;FOS;NOS3;PIK3CD;NCOA2;NRAS;ITPR3;ADCY3;GNAI3;ADCY7;MAP2K1;PLCB2;AKT2;PLCB3;NCOA3;OPRM1;ESR2;PRKACA;NCOA1;AKT1;SOS2;ITPR1;SHC1;CREB3;GNAQ
prerank	Sphingolipid metabolism	0.49457	1.66103	0.00740741	0.0212516	0.519	11/31	0.1635	UGCG;SGPP2;KDSR;GLA;CERS5;SPTLC2;GBA2;GBA;ARSA;CERS6;SMPD1
prerank	Oocyte meiosis	0.397493	1.66006	0.00188679	0.0210679	0.52	34/81	0.2399	YWHAZ;MAPK11;PPP1CB;ITPR3;PPP2R5C;ADCY3;PPP2R1B;YWHAE;ADCY7;CPEB3;MAP2K1;RPS6KA3;YWHAG;PPP2R5E;CPEB2;PPP2CA;PRKACA;CAMK2D;RPS6KA1;CDK2;PPP1CC;PPP2R5D;ITPR1;ANAPC1;CPEB4;STAG3;PTTG1;SLK;MAPK14;PPP3R1;PPP3CA;MAD2L2;CCNE1;ITPR2
prerank	Long-term depression	0.490345	1.65748	0.0102041	0.0212314	0.526	20/30	0.3326	NRAS;GNA13;ITPR3;PPP2R1B;GNAI3;MAP2K1;PLCB2;PLCB3;GNA12;PPP2CA;ITPR1;GNAQ;RYR1;ITPR2;RAF1;MAPK1;GNAI2;GNAS;PRKCB;MAP2K2
prerank	Salmonella infection	0.347954	1.64663	0	0.0228974	0.556	64/196	0.1881	BCL2;TXN;NFKBIA;MAPK11;CYFIP2;ARPC5L;CDC42;RAB5A;ACTR3;LY96;FOS;PIK3CD;FYCO1;NFKB1;CYFIP1;TRAF2;TRADD;TUBA1C;FLNA;NCKAP1L;DNM2;ACTR2;SNX9;KLC1;ABI1;PIK3C2B;DYNC1LI1;FLNB;TUBB2A;DYNC1H1;CYCS;KLC2;FHOD1;CASP8;M6PR;MAP2K1;CYTH1;AKT2;GAPDH;PLEKHM2;BAX;ARL8A;CHUK;DCTN1;PIK3C2A;GSDMD;PAK1;DCTN4;RIPK2;KPNA3;MAP2K3;BAK1;KIF5C;EXOC4;AKT1;PIK3CG;KPNA4;ARF6;IRAK1;ACTR3C;MLKL;EXOC5;PYCARD;ELMO2
prerank	Non-small cell lung cancer	0.4269	1.63897	0.0120724	0.0243631	0.584	19/57	0.1791	JAK3;STAT3;STAT5A;PIK3CD;CDKN1A;NRAS;PLCG1;CDK6;CDKN2A;PDPK1;MAP2K1;AKT2;RASSF5;BAX;BAK1;KIF5C;AKT1;RB1;SOS2
prerank	Pathways of neurodegeneration	0.323755	1.62095	0	0.0283073	0.635	104/316	0.2291	BCL2;BCL2L1;ERN1;MAP3K5;MAPK11;VDAC1;ATG13;PPIF;NDUFB1;RAB5A;ATP2A3;HSPA5;ATXN2L;ATP2A2;ATG2A;NFKB1;NRAS;ATP5F1E;PRNP;TRAF2;ITPR3;COX7C;PSMD14;TUBA1C;PLCG1;UQCRH;UQCRB;SMCR8;KLC1;COX6C;UQCR10;PSMD1;COX7B;VCP;TUBB2A;CAPN2;XBP1;CYCS;NDUFV2;STX1A;ATG2B;KLC2;SLC25A5;GABARAPL1;NDUFA3;CASP8;MAP2K1;TOMM40L;ATXN1L;UQCR11;NDUFB3;PLCB2;NDUFA1;PLCB3;AXIN1;BAX;ULK1;SLC25A6;EIF2AK3;DCTN1;FAS;PSMD3;PSMC2;DERL1…
prerank	Serotonergic synapse	0.467288	1.61943	0.0181452	0.0283885	0.641	12/34	0.1975	DUSP1;NRAS;GNG2;ITPR3;GNAI3;MAP2K1;PLCB2;GNB1;PLCB3;PRKACA;ITPR1;GNAQ
prerank	B cell receptor signaling pathway	0.420792	1.61749	0.00760456	0.0284037	0.645	31/56	0.333	NFKBIA;VAV3;CD79B;FOS;PIK3CD;NFKB1;NRAS;CARD11;MALT1;MAP2K1;VAV1;AKT2;CHUK;AKT1;SOS2;CD81;PPP3R1;PPP3CA;GSK3B;INPP5D;JUN;RAF1;PIK3CA;NFKBIE;MAPK1;PIK3R2;INPPL1;BCL10;PRKCB;MAP2K2;CD79A
prerank	Parkinson disease	0.344788	1.60414	0	0.0309445	0.676	50/185	0.1667	TXN;BCL2L1;ERN1;MAP3K5;DUSP1;VDAC1;PPIF;NDUFB1;HSPA5;ATP5F1E;ITPR3;COX7C;PSMD14;TUBA1C;PLCG1;UQCRH;UQCRB;KLC1;COX6C;UQCR10;PSMD1;COX7B;TUBB2A;XBP1;CYCS;GNAI3;NDUFV2;KLC2;SLC25A5;NDUFA3;UQCR11;NDUFB3;NDUFA1;BAX;SLC25A6;EIF2AK3;PSMD3;PSMC2;NDUFS1;NFE2L2;COX8A;NDUFB2;ATP5F1A;PRKACA;KIF5C;CAMK2D;SEM1;NDUFB5;PSMA5;UBE2G1
prerank	Human cytomegalovirus infection	0.353625	1.59718	0	0.0326728	0.699	60/146	0.2291	STAT3;CXCR4;NFKBIA;MAPK11;MDM2;PTGER2;AKAP13;PIK3CD;PXN;CDKN1A;NFKB1;NRAS;GNG2;GNA13;TRAF2;ITPR3;TRADD;IL1R1;CDK6;ADCY3;CCR5;CALR;CYCS;GNAI3;ADCY7;CDKN2A;CASP8;MAP2K1;PTGER4;ROCK1;PLCB2;AKT2;GNB1;PLCB3;GNA12;TAPBP;BAX;CHUK;ELK1;FAS;MTOR;BAK1;PRKACA;PTK2B;AKT1;RB1;SOS2;ITPR1;CREB3;RPS6KB1;GNAQ;CRKL;ARHGEF12;MAPK14;PPP3R1;PPP3CA;HLA-B;TSC1;MYC;GSK3B
prerank	Biosynthesis of unsaturated fatty acids	-0.555061	-1.59547	0.039501	0.225422	0.696	2/16	0.0028	TECR;HACD1
prerank	Oxytocin signaling pathway	0.386281	1.59044	0.00386847	0.0342758	0.726	35/75	0.2871	PPP1CB;FOS;NOS3;CDKN1A;NRAS;ITPR3;ADCY3;PIK3R5;GNAI3;ADCY7;MAP2K1;ROCK1;MYL6B;PLCB2;PLCB3;ELK1;PRKACA;CAMK2D;PIK3CG;PPP1CC;ITPR1;CACNA2D4;GNAQ;RYR1;PPP3R1;PPP3CA;CD38;ITPR2;ACTB;JUN;RAF1;EEF2;PRKAG2;MAP2K5;ACTG1
prerank	Hippo signaling pathway	0.388335	1.58032	0.00785855	0.0364271	0.753	33/74	0.2483	YWHAZ;CCND2;PPP1CB;CCND3;ITGB2;NF2;STK3;TGFBR1;LLGL1;PATJ;PPP2R1B;YWHAE;SMAD3;RASSF2;TGFB1;AXIN1;YWHAG;LLGL2;PAK1;PPP2CA;WWTR1;PPP1CC;DLG1;MOB1B;DLG3;LIMD1;TP53BP2;RASSF1;MYC;GSK3B;AREG;ACTB;CTNNB1
prerank	Dopaminergic synapse	0.388992	1.58017	0.00922509	0.0360429	0.753	31/71	0.2476	MAPK11;PPP1CB;FOS;GNG2;ITPR3;PPP2R5C;PPP2R1B;GNAI3;PLCB2;AKT2;GNB1;PLCB3;PPP2R5E;PPP2CA;PRKACA;KIF5C;CAMK2D;AKT1;PPP1CC;PPP2R5D;ITPR1;GSK3A;CREB3;GNAQ;COMT;MAPK14;PPP3CA;KIF5B;GSK3B;ITPR2;ARNTL
prerank	Neurotrophin signaling pathway	0.377961	1.57938	0.00187266	0.0358263	0.755	30/90	0.1791	BCL2;NFKBIA;MAP3K5;MAPK11;CDC42;MAPKAPK2;PIK3CD;NFKB1;NRAS;RAP1B;PTPN11;PLCG1;RAPGEF1;ABL1;YWHAE;SH2B3;PDPK1;MAP2K1;AKT2;RPS6KA3;BAX;IRAK2;RIPK2;MATK;CAMK2D;RPS6KA1;AKT1;NTRK1;IRAK1;SOS2
prerank	Alzheimer disease	0.323723	1.57877	0.00189753	0.0355562	0.755	84/247	0.2408	ERN1;MAP3K5;VDAC1;ATG13;PPIF;NDUFB1;ATP2A3;ATP2A2;PIK3CD;ATG2A;NFKB1;NRAS;ATP5F1E;TRAF2;ITPR3;COX7C;PSMD14;TUBA1C;UQCRH;UQCRB;KLC1;COX6C;UQCR10;PSMD1;COX7B;TUBB2A;CAPN2;XBP1;CYCS;NDUFV2;ATG2B;KLC2;SLC25A5;NDUFA3;CASP8;MAP2K1;UQCR11;NDUFB3;PLCB2;NDUFA1;AKT2;PLCB3;AXIN1;GAPDH;ADAM10;IDE;ULK1;SLC25A6;EIF2AK3;CHUK;FAS;PSMD3;PSMC2;MTOR;NDUFS1;COX8A;NDUFB2;ATP5F1A;KIF5C;NCSTN;AKT1;SEM1;NDUFB5;PSMA5;NDU…
prerank	Th17 cell differentiation	0.371554	1.5687	0.00192308	0.0379775	0.783	25/89	0.1405	JAK3;STAT3;NFKBIA;MAPK11;STAT5A;IL2RA;FOS;NFKB1;IL6ST;IL1R1;PLCG1;ZAP70;RORA;HIF1A;IRF4;TGFBR1;SMAD3;IL21R;TGFB1;JAK2;CHUK;CD4;AHR;MTOR;PRKCQ
prerank	ErbB signaling pathway	0.406079	1.56562	0.0123967	0.0385478	0.792	29/57	0.2839	STAT5A;PIK3CD;CDKN1A;NRAS;PLCG1;ABL1;NCK2;CBLB;MAP2K1;AKT2;ELK1;CBL;PAK1;MTOR;CAMK2D;AKT1;PAK2;SOS2;SHC1;RPS6KB1;CRKL;MYC;GSK3B;AREG;EIF4EBP1;JUN;STAT5B;RAF1;PIK3CA
prerank	Endocytosis	0.329922	1.56314	0	0.0388785	0.797	64/199	0.2272	CXCR4;SMAP2;RAB11FIP1;ARPC5L;IGF2R;AGAP2;CDC42;MDM2;RAB5A;ACTR3;IL2RA;PML;ARF3;VPS26A;ARAP1;IQSEC1;RAB10;SH3GLB1;DNM2;CAPZA1;ACTR2;CHMP4B;TGFBR1;CLTC;CBLB;CCR5;SMURF1;SMAD3;SNX6;ARF4;VPS37B;CYTH1;GRK5;GRK6;ARAP2;EPN1;RBSN;EPS15L1;LDLR;CBL;ITCH;ARFGEF1;VPS26B;SNX5;AP2A1;KIF5C;RAB11A;ARF6;ACTR3C;ARAP3;RAB8A;SMURF2;GBF1;RAB22A;EPN2;SNX4;AP2A2;RAB11FIP4;WASHC3;ASAP1;NEDD4;HLA-B;VPS4A;KIF5B
prerank	Shigellosis	0.334189	1.56118	0	0.0390711	0.8	59/185	0.2024	BCL2;BCL2L1;HK1;NFKBIA;MAPK11;ARPC5L;VDAC1;ATG5;CDC42;MDM2;ACTR3;PIK3CD;PXN;DIAPH1;NFKB1;UBE2V1;TRAF2;ITPR3;TRADD;IL1R1;ACTN4;PLCG1;ACTR2;UBE2V2;FOXO1;CAPN2;MALT1;CYCS;RPTOR;GABARAPL1;ROCK1;HK2;CYTH1;PLCB2;AKT2;PLCB3;UBE2D3;BAX;CHUK;MTOR;CAPNS1;RIPK2;PRKCQ;FOXO4;HKDC1;FNBP1;AKT1;ARF6;CAST;ACTR3C;RNF31;ITPR1;GSK3A;PYCARD;ELMO2;RPS6KB1;TAB2;CRKL;MYL12A
prerank	Cellular senescence	0.350184	1.55848	0	0.0395176	0.805	54/120	0.245	CCND2;MAPK11;VDAC1;PPP1CB;MDM2;CCND3;HIPK1;MAPKAPK2;CHEK2;PIK3CD;CDKN1A;NFKB1;NRAS;ITPR3;ETS1;PTEN;CDK6;HIPK2;TGFBR1;FOXO1;CAPN2;SMAD3;CDKN2A;SLC25A5;MAP2K1;AKT2;RASSF5;TGFB1;HIPK3;SLC25A6;MTOR;MAP2K3;NBN;CDK2;AKT1;RBBP4;RB1;TRAF3IP2;PPP1CC;ITPR1;RAD50;TRPM7;LIN52;MAPK14;PPP3R1;PPP3CA;HLA-B;TSC1;MYC;CCNE1;E2F4;ITPR2;CAPN1;EIF4EBP1
prerank	DNA replication	-0.444351	-1.55614	0.0181452	0.204431	0.785	16/33	0.2649	RPA2;MCM5;LIG1;PRIM1;RNASEH2A;FEN1;POLD4;RNASEH2B;PCNA;POLD3;MCM7;POLD2;MCM3;RPA3;MCM4;POLD1
prerank	FoxO signaling pathway	0.366838	1.55333	0.00196464	0.0409212	0.816	32/93	0.1791	STAT3;CCND2;BCL6;MAPK11;AGAP2;MDM2;BCL2L11;PIK3CD;CDKN1A;NRAS;PTEN;IL7R;USP7;TGFBR1;FOXO1;STK11;SMAD3;GABARAPL1;PDPK1;MAP2K1;SETD7;AKT2;TGFB1;CHUK;FOXO4;HOMER2;CDK2;AKT1;CREBBP;SGK1;PLK3;SOS2
prerank	Glutamatergic synapse	0.435916	1.55117	0.025	0.0411571	0.818	17/40	0.2399	GNG2;ITPR3;ADCY3;GNAI3;SLC38A1;ADCY7;GLS;PLCB2;GNB1;PLCB3;PRKACA;HOMER2;ITPR1;GNAQ;PPP3R1;PPP3CA;ITPR2
prerank	Tight junction	0.362813	1.5499	0.0018018	0.0411024	0.822	22/96	0.0884	MAP3K5;MYH9;ARPC5L;CDC42;ACTR3;YBX3;NF2;VASP;TUBA1C;ACTN4;RAPGEF2;RAPGEF6;MSN;F11R;ACTR2;SYMPK;LLGL1;PATJ;PPP2R1B;STK11;ROCK1;MYL6B
prerank	PD-L1 expression and PD-1 checkpoint pathway in cancer	0.38113	1.54232	0.0214425	0.0434853	0.841	23/76	0.1405	STAT3;NFKBIA;MAPK11;FOS;PIK3CD;NFKB1;NRAS;PTPN11;PLCG1;ZAP70;PTEN;HIF1A;PDCD1;MAP2K1;BATF;AKT2;CD28;JAK2;CHUK;CD4;MTOR;MAP2K3;PRKCQ
prerank	Kaposi sarcoma-associated herpesvirus infection	0.342318	1.53988	0	0.0439136	0.849	35/135	0.1185	ZFP36;STAT3;NFKBIA;MAPK11;PREX1;FOS;ICAM1;MAPKAPK2;CLEC2B;PIK3CD;CDKN1A;NFKB1;NRAS;IL6ST;GNG2;TRAF2;ITPR3;TRADD;PLCG1;HIF1A;CDK6;PIK3R5;TRAF3;CCR5;CYCS;GABARAPL1;CASP8;MAP2K1;AKT2;GNB1;CCR8;JAK2;BAX;CHUK;FAS
prerank	Gastric acid secretion	0.448809	1.53588	0.0417495	0.0445575	0.851	16/32	0.2445	ITPR3;ADCY3;GNAI3;ADCY7;PLCB2;PLCB3;ATP1A1;PRKACA;CAMK2D;HRH2;ATP1B1;ITPR1;GNAQ;SLC4A2;ITPR2;ACTB
prerank	Vascular smooth muscle contraction	0.395657	1.53544	0.0275591	0.0443499	0.852	18/53	0.1975	MYH9;PPP1CB;PRKCH;GNA13;ITPR3;ADCY3;ADCY7;MAP2K1;ROCK1;MYL6B;PLCB2;PLCB3;GNA12;PRKCQ;PRKACA;PPP1CC;ITPR1;GNAQ
prerank	Rap1 signaling pathway	0.35733	1.5345	0.0115163	0.0442143	0.853	26/100	0.0982	VAV3;ITGAM;MAPK11;CDC42;PIK3CD;ITGB2;NRAS;LCP2;RAP1B;VASP;SIPA1;PLCG1;RAPGEF2;RAPGEF6;ITGAL;RAPGEF1;ADCY3;GNAI3;ADCY7;SIPA1L1;MAP2K1;VAV1;PLCB2;AKT2;RASSF5;PLCB3
prerank	Inflammatory bowel disease	0.418377	1.53097	0.0235756	0.0449025	0.857	10/40	0.0957	STAT3;MAF;IL18R1;NFKB1;RORA;IL12RB2;SMAD3;IL21R;STAT4;TGFB1
prerank	Pyrimidine metabolism	0.419327	1.53004	0.0331492	0.0448304	0.857	15/42	0.1827	NME1;CTPS1;UCK2;UPP1;PNP;NT5C2;NME2;NT5C3B;UPP2;CANT1;RRM1;ENTPD4;ENTPD5;TK2;TK1
prerank	Amoebiasis	0.435602	1.52974	0.0275049	0.0444313	0.857	11/37	0.0982	ITGAM;RAB5A;PIK3CD;ITGB2;NFKB1;IL1R1;ACTN4;GNA15;PLCB2;TGFB1;PLCB3
prerank	Cytokine-cytokine receptor interaction	0.368894	1.52893	0.00380952	0.0443003	0.859	26/83	0.1321	CXCR4;TNFRSF4;OSM;TNFRSF18;ACVR1;RELT;IL2RA;IL18R1;IL6ST;IL1R1;IL7R;IL12RB2;TGFBR1;CCR5;TNFSF8;LEPR;IL21R;CCR9;TGFB1;TNFSF12;CCR8;IL32;FAS;CD4;TNFRSF10D;IL7
prerank	Influenza A	0.347466	1.52859	0.00562852	0.0440269	0.86	34/119	0.1718	SOCS3;NFKBIA;VDAC1;KPNA2;CCND3;ICAM1;PML;PIK3CD;NFKB1;TRADD;CDK6;TRAF3;DNAJC3;HNRNPUL1;CYCS;SLC25A5;CASP8;MAP2K1;AKT2;JAK2;BAX;NUP98;SLC25A6;CHUK;FAS;NXT1;MAVS;OAS3;BAK1;ADAR;RAB11A;AKT1;CREBBP;CIITA
prerank	Spliceosome	-0.333788	-1.52697	0.00636943	0.194848	0.853	60/128	0.3088	PRPF38B;SRSF8;SRSF5;SNRNP40;SRSF10;CDC40;SRSF1;RBM25;SRSF7;CWC15;SF3B1;PRPF31;SNRPC;DDX39B;CDC5L;RP9;PRPF40B;SNW1;SNRPD3;SNRPA;DDX46;THOC2;SF3B5;SNRNP27;SYF2;THOC1;NCBP2;ACIN1;SF3B4;SF3A1;RBM22;PPIH;SNU13;TRA2A;PRPF3;SF3A2;MAGOHB;SNRPA1;LSM3;DDX5;MAGOH;LSM8;PRPF40A;PRPF4;PRPF6;SF3B6;THOC3;TCERG1;PPIE;FUS;HSPA1L;PRPF8;XAB2;LSM4;HNRNPK;RBMX;SRSF3;PRPF19;ZMAT2;LSM2
prerank	Alanine, aspartate and glutamate metabolism	0.549613	1.52181	0.0292398	0.0460545	0.873	9/15	0.2807	ADSL;GLS;GFPT1;GOT2;GLUD1;ALDH5A1;PPAT;ASNS;CAD
prerank	RIG-I-like receptor signaling pathway	0.416021	1.52068	0.0223881	0.0461011	0.877	12/45	0.1288	NFKBIA;MAPK11;ATG5;NFKB1;TRAF2;TRADD;CYLD;OTUD5;TRAF3;CASP8;CHUK;MAVS
prerank	Hedgehog signaling pathway	0.44364	1.51872	0.0209924	0.0463344	0.878	10/33	0.1927	BCL2;CCND2;EVC2;CUL3;SMURF1;CSNK1G3;IQCE;PRKACA;SMURF2;SPOPL
prerank	cAMP signaling pathway	0.35715	1.51002	0.0127971	0.0491347	0.888	32/93	0.1918	NFKBIA;VAV3;PPP1CB;PTGER2;ATP2A3;FOS;ATP2A2;PIK3CD;PDE4B;NFKB1;RAP1B;ADCY3;GNAI3;ADCY7;MAP2K1;ROCK1;VAV1;AKT2;ATP1A1;ACOX3;PDE3A;PAK1;PRKACA;CAMK2D;LIPE;AKT1;F2R;CREBBP;PPP1CC;ATP1B1;ARAP3;CREB3
prerank	Retrograde endocannabinoid signaling	0.374235	1.50324	0.0123967	0.0511155	0.898	26/69	0.24	MAPK11;NDUFB1;GNG2;ITPR3;ADCY3;GNAI3;NDUFV2;ADCY7;NDUFA3;NDUFB3;PLCB2;NDUFA1;GNB1;PLCB3;NDUFS1;NDUFB2;PRKACA;NDUFB5;NDUFC2;ITPR1;NDUFA7;GNAQ;NDUFS6;MAPK14;ITPR2;NDUFA12
prerank	Fructose and mannose metabolism	0.470709	1.50211	0.0485437	0.0510983	0.898	8/24	0.1573	HK1;PFKP;GMDS;PFKFB3;HK2;PFKM;FCSK;HKDC1
prerank	IL-17 signaling pathway	0.412358	1.49916	0.0330739	0.0516538	0.903	13/47	0.1309	NFKBIA;MAPK11;TNFAIP3;FOS;NFKB1;TRAF2;TRADD;JUND;TRAF3;CASP8;ELAVL1;CHUK;TRAF4
prerank	Epstein-Barr virus infection	0.325676	1.49582	0.00184843	0.0526918	0.908	39/161	0.1429	BCL2;JAK3;STAT3;NFKBIA;CCND2;MAPK11;MDM2;CCND3;TNFAIP3;RUNX3;ICAM1;BCL2L11;PIK3CD;CDKN1A;NFKB1;TRAF2;TRADD;PSMD14;ITGAL;CDK6;USP7;PSMD1;TRAF3;CALR;CYCS;CASP8;AKT2;RELB;TAPBP;BAX;NCOR2;CHUK;FAS;PSMD3;MAVS;PSMC2;OAS3;MAP2K3;BAK1
prerank	Morphine addiction	0.446765	1.49441	0.0458015	0.0527645	0.908	11/31	0.1434	PDE4B;GNG2;ADCY3;GNAI3;ADCY7;GNB1;GRK5;GRK6;OPRM1;PDE3A;PRKACA
prerank	Chemical carcinogenesis	0.354156	1.49371	0.011811	0.0525719	0.908	31/95	0.2	BCL2;STAT3;BCL6;KPNA2;STAT5A;CCND3;FOS;PIK3CD;NFKB1;NRAS;ADCY3;GNAI3;ADCY7;MAP2K1;AKT2;RPS6KA3;JAK2;AHR;ESR2;ARNT;MTOR;KPNA3;PRKACA;RPS6KA1;AKT1;RB1;KPNA4;SOS2;CREB3;RPS6KB1;CBR1
prerank	Dilated cardiomyopathy	0.4483	1.47715	0.0290135	0.0592993	0.928	14/28	0.2445	ATP2A3;ATP2A2;TPM4;ADCY3;ADCY7;TGFB1;TPM3;PRKACA;DAG1;ITGA4;CACNA2D4;ITGA6;ITGA3;ACTB
prerank	Axon guidance	0.358287	1.47528	0.0174419	0.0596433	0.931	31/83	0.2318	CXCR4;CDC42;SEMA3G;PLXNC1;RASA1;PIK3CD;NRAS;PTPN11;PLCG1;ABL1;NCK2;SRGAP3;GNAI3;PDPK1;ROCK1;RGS3;SRGAP2;PAK1;SEMA4D;CFL2;LIMK1;CAMK2D;PAK2;MYL12A;SSH2;ARHGEF12;PPP3R1;PPP3CA;GSK3B;SSH1;PLXNA3
prerank	GABAergic synapse	0.446226	1.47283	0.0431373	0.0599956	0.935	10/29	0.0959	GPHN;GNG2;ADCY3;SLC38A5;GNAI3;SLC38A1;ADCY7;GABARAPL1;GLS;GNB1
prerank	N-Glycan biosynthesis	0.394167	1.47242	0.0378486	0.0596766	0.936	12/43	0.1531	STT3B;MGAT5;MAN1A1;GANAB;FUT8;ALG1;MAN2A2;B4GALT1;STT3A;SRD5A3;RPN1;DPM3
prerank	Leishmaniasis	0.397801	1.4711	0.0269231	0.0598261	0.936	20/48	0.2558	NFKBIA;ITGAM;MAPK11;FOS;ITGB2;NFKB1;CYBA;TGFB1;JAK2;ELK1;IRAK1;ITGA4;TAB2;NCF4;MAPK14;IFNGR2;MYD88;JUN;HLA-DRA;NCF1
prerank	Necroptosis	0.342336	1.47024	0.0111111	0.0598201	0.938	28/95	0.1852	BCL2;JAK3;STAT3;VDAC1;STAT5A;TNFAIP3;CFLAR;TRAF2;TRADD;CHMP4B;CYLD;CAPN2;SLC25A5;STAT4;CASP8;JAK2;BAX;SLC25A6;DNM1L;FAS;PYGM;GLUD1;PYGB;CAMK2D;SMPD1;MLKL;RNF31;PYCARD
prerank	Huntington disease	0.301038	1.46902	0.00359712	0.0599107	0.942	70/222	0.22	ERN1;MAP3K5;VDAC1;ATG13;PPIF;NDUFB1;ATG2A;ATP5F1E;TRAF2;COX7C;PSMD14;TUBA1C;UQCRH;UQCRB;KLC1;COX6C;UQCR10;PSMD1;COX7B;CLTC;TUBB2A;POLR2L;CYCS;NDUFV2;STX1A;ATG2B;KLC2;SLC25A5;NDUFA3;CASP8;UQCR11;NDUFB3;PLCB2;NDUFA1;PLCB3;BAX;ULK1;SLC25A6;DCTN1;PSMD3;PSMC2;MTOR;NDUFS1;DCTN4;TAF4;COX8A;NDUFB2;ATP5F1A;AP2A1;KIF5C;RCOR1;SEM1;NDUFB5;PSMA5;CREBBP;NDUFC2;ITPR1;PSMD12;AMBRA1;SIN3A;CREB3;NDUFA7;GNAQ;AP2A2;…
prerank	Th1 and Th2 cell differentiation	0.360272	1.46172	0.0146789	0.0628732	0.952	18/71	0.1405	JAK3;NFKBIA;MAPK11;STAT5A;RUNX3;MAF;IL2RA;FOS;NFKB1;PLCG1;ZAP70;IL12RB2;STAT4;NOTCH1;JAK2;CHUK;CD4;PRKCQ
prerank	Collecting duct acid secretion	-0.489545	-1.45323	0.0753138	0.268802	0.96	3/16	0.102	ATP6V1G1;ATP6V0E1;ATP6V0C
prerank	Fc epsilon RI signaling pathway	0.39525	1.45001	0.0447761	0.0684058	0.962	11/44	0.0937	VAV3;MAPK11;PIK3CD;NRAS;LCP2;PLCG1;PDPK1;MAP2K1;VAV1;GAB2;AKT2
prerank	Human immunodeficiency virus 1 infection	0.316785	1.44969	0.0037037	0.0679527	0.963	56/153	0.2218	BCL2;CXCR4;BCL2L1;NFKBIA;MAPK11;FOS;PIK3CD;PXN;NFKB1;NRAS;GNG2;TRAF2;ITPR3;TRADD;PLCG1;AP1G1;ELOB;ELOC;CCR5;CALR;CYCS;GNAI3;CASP8;MAP2K1;AKT2;GNB1;TAPBP;BAX;CHUK;FAS;CD4;AP1B1;PAK1;DDB1;MTOR;CFL2;MAP2K3;BAK1;LIMK1;PTK2B;TNFRSF1B;APOBEC3H;AKT1;IRAK1;PAK2;ITPR1;APOBEC3F;RPS6KB1;TAB2;GNAQ;CRKL;DCAF1;MAPK14;PPP3R1;PPP3CA;HLA-B
prerank	Prion disease	0.307212	1.44436	0.00732601	0.070217	0.971	62/189	0.2291	MAPK11;VDAC1;PPIF;NDUFB1;HSPA5;PIK3CD;ATP5F1E;PRNP;ITPR3;COX7C;PSMD14;TUBA1C;UQCRH;UQCRB;KLC1;COX6C;UQCR10;PSMD1;COX7B;TUBB2A;CYCS;NDUFV2;KLC2;SLC25A5;NDUFA3;UQCR11;NDUFB3;NDUFA1;CYBA;NOTCH1;BAX;SLC25A6;EIF2AK3;PSMD3;PSMC2;NDUFS1;COX8A;NDUFB2;ATP5F1A;PRKACA;KIF5C;SEM1;NDUFB5;PSMA5;NDUFC2;ITPR1;PSMD12;CREB3;NDUFA7;NCF4;RYR1;ATP5PF;NDUFS6;COX6A1;COX6B1;UQCRQ;MAPK14;PPP3R1;PPP3CA;KIF5B;TUBA4A;GSK3B
prerank	Fc gamma R-mediated phagocytosis	0.359296	1.4424	0.0260223	0.0706835	0.975	39/67	0.3263	VAV3;ARPC5L;CDC42;ACTR3;PIK3CD;VASP;PLCG1;DNM2;ACTR2;MAP2K1;VAV1;GAB2;AKT2;GSN;PAK1;CFL2;LIMK1;AKT1;ARF6;ACTR3C;RPS6KB1;CRKL;ASAP1;INPP5D;PLPP1;NCF1;LIMK2;RAF1;PIP5K1A;PIK3CA;PRKCE;MAPK1;PIK3R2;INPPL1;WAS;ARPC1B;PRKCB;ARPC4;PIP5K1C
prerank	Viral myocarditis	0.40689	1.43739	0.0570866	0.0724431	0.979	12/41	0.0969	EIF4G3;EIF4G2;ICAM1;ITGB2;CD55;EIF4G1;ITGAL;ABL1;CD80;CYCS;CASP8;CD28
prerank	Lysosome	0.334227	1.43572	0.0189394	0.0727673	0.98	29/104	0.1661	IGF2R;NPC1;NAGA;ABCA2;AP3M2;LGMN;GNPTAB;IDS;MAN2B1;AP1G1;CTSC;CLTC;GLA;TPP1;CTSH;PPT1;M6PR;AP3D1;LAPTM4B;LAMP2;ATP6V0A1;AP1B1;FUCA2;GBA;ARSA;ENTPD4;ARSB;SMPD1;HEXB
prerank	Signaling pathways regulating pluripotency of stem cells	0.36391	1.43193	0.0192308	0.0742112	0.982	15/62	0.1087	JAK3;STAT3;MAPK11;ACVR1;PCGF5;PIK3CD;NRAS;IL6ST;JARID2;SMAD3;MAP2K1;AKT2;AXIN1;JAK2;SMAD5
prerank	Melanoma	0.400007	1.43162	0.046371	0.0737597	0.982	13/40	0.1712	MDM2;PIK3CD;CDKN1A;NRAS;PTEN;CDK6;CDKN2A;MAP2K1;AKT2;BAX;BAK1;AKT1;RB1
prerank	Fluid shear stress and atherosclerosis	0.349746	1.43012	0.0284091	0.0739644	0.982	16/83	0.0941	BCL2;TXN;MAP3K5;DUSP1;MAPK11;ACVR1;FOS;ICAM1;NOS3;PIK3CD;NFKB1;IL1R1;NQO1;KEAP1;AKT2;CYBA
prerank	Allograft rejection	-0.458053	-1.42984	0.0578842	0.264817	0.976	9/23	0.2018	HLA-E;HLA-A;HLA-F;HLA-DPB1;HLA-C;HLA-DMA;HLA-DPA1;IFNG;CD40LG
prerank	GnRH signaling pathway	0.368389	1.42816	0.0553435	0.0745574	0.983	22/53	0.2503	MAPK11;CDC42;NRAS;ITPR3;ADCY3;ADCY7;MAP2K1;MAP3K2;PLCB2;PLCB3;ELK1;MAP2K3;PRKACA;PTK2B;CAMK2D;SOS2;ITPR1;GNAQ;MAPK14;ITPR2;MAP3K3;JUN
prerank	C-type lectin receptor signaling pathway	0.355187	1.42588	0.0193424	0.0751414	0.983	29/71	0.2399	NFKBIA;BCL3;MAPK11;MDM2;MAPKAPK2;PIK3CD;NFKB1;NRAS;ITPR3;PTPN11;CYLD;CBLB;MALT1;CASP8;AKT2;RELB;CHUK;PAK1;KSR1;AKT1;PLK3;ITPR1;PYCARD;ARHGEF12;MAPK14;PPP3R1;PPP3CA;IRF1;ITPR2
prerank	mRNA surveillance pathway	0.343592	1.42373	0.0254403	0.0758036	0.984	27/81	0.2175	MSI2;PPP1CB;DAZAP1;ETF1;GSPT1;PABPC4;PPP2R5C;PABPC1;PABPC1L;SYMPK;PPP2R1B;RNGTT;PPP2R5E;ALYREF;NXT1;PPP2CA;CASC3;RNMT;UPF1;PPP1CC;PPP2R5D;SMG1;CPSF4;UPF2;WDR33;EIF4A3;HBS1L
prerank	Graft-versus-host disease	-0.467729	-1.42192	0.0796813	0.240111	0.978	8/21	0.1789	HLA-E;HLA-A;HLA-F;HLA-DPB1;HLA-C;HLA-DMA;HLA-DPA1;IFNG
prerank	Glycosaminoglycan biosynthesis	0.421261	1.41977	0.0687732	0.0774682	0.987	14/31	0.2733	HS3ST3B1;CHST11;NDST2;XYLT1;FUT8;B3GNT2;CHPF2;B4GALT1;CHPF;HS2ST1;CHST7;ST3GAL1;ST3GAL3;EXT2
prerank	Long-term potentiation	0.383938	1.41945	0.0448343	0.0771106	0.987	18/41	0.2399	PPP1CB;NRAS;RAP1B;ITPR3;MAP2K1;PLCB2;RPS6KA3;PLCB3;PRKACA;CAMK2D;RPS6KA1;CREBBP;PPP1CC;ITPR1;GNAQ;PPP3R1;PPP3CA;ITPR2
prerank	NOD-like receptor signaling pathway	0.325749	1.41742	0.0223048	0.0775489	0.987	28/123	0.1413	BCL2;TXN;BCL2L1;NFKBIA;MAPK11;VDAC1;ATG5;TNFAIP3;NFKB1;TRAF2;ITPR3;P2RX7;TRAF3;YWHAE;ANTXR2;GABARAPL1;CASP8;PLCB2;CYBA;PLCB3;DNM1L;CHUK;GSDMD;MAVS;RIPK2;CARD17;OAS3;NAMPT
prerank	Fanconi anemia pathway	-0.374277	-1.41553	0.0434783	0.219756	0.982	21/45	0.323	RPA2;RAD51C;USP1;ATR;FANCF;CENPX;POLI;MUS81;ERCC1;ATRIP;TOP3B;FANCA;RPA3;FANCM;FANCI;ERCC4;FANCD2;FANCB;FAN1;PALB2;FANCC
prerank	Glycerophospholipid metabolism	0.367799	1.41477	0.027668	0.0784154	0.987	24/58	0.2335	LPCAT3;LPGAT1;DGKH;LPIN1;DGKE;AGPAT3;DGKZ;LPCAT1;CDS2;AGPAT4;LPCAT4;PGS1;PLB1;PLAAT3;LYPLA1;ETNK1;PNPLA6;PISD;DGKA;GPAT4;PTDSS2;PLA2G15;LYPLA2;DGKQ
prerank	Ubiquitin mediated proteolysis	0.316673	1.41443	0.0148148	0.0780228	0.987	34/127	0.189	SOCS3;SOCS1;MDM2;PML;COP1;UBE3C;UBE2E1;TRIP12;ELOB;ELOC;CUL3;CBLB;UBA2;TRIM37;SMURF1;KEAP1;UBE2K;UBR5;FZR1;UBE2D3;CBL;ITCH;SIAH1;DDB1;HUWE1;FANCL;SAE1;CUL2;FBXW7;UBE2G1;UBE2H;ANAPC1;SMURF2;UBA3
prerank	Gap junction	0.3974	1.41171	0.0539419	0.0791232	0.988	15/38	0.1975	NRAS;ITPR3;TUBA1C;ADCY3;TUBB2A;GNAI3;ADCY7;MAP2K1;MAP3K2;PLCB2;PLCB3;PRKACA;SOS2;ITPR1;GNAQ
prerank	Breast cancer	0.349192	1.41007	0.044898	0.0794872	0.989	31/68	0.2839	FOS;PIK3CD;CDKN1A;NRAS;PTEN;CDK6;MAP2K1;AKT2;NOTCH1;AXIN1;BAX;NCOA3;ESR2;MTOR;BAK1;NCOA1;AKT1;RB1;SOS2;SHC1;RPS6KB1;MYC;GSK3B;CTNNB1;JUN;ESR1;FGFR1;DDB2;RAF1;APC;PIK3CA
prerank	Renin secretion	0.437809	1.40853	0.0626186	0.0798811	0.989	14/26	0.2551	PTGER2;ITPR3;GNAI3;PTGER4;PLCB2;PLCB3;PDE3A;PRKACA;ITPR1;GNAQ;PPP3R1;PPP3CA;ITPR2;CTSB
prerank	Amino sugar and nucleotide sugar metabolism	0.392717	1.40239	0.0703934	0.0828896	0.989	13/39	0.1661	HK1;GMDS;GNPDA1;UGP2;GPI;NANS;PGM2;HK2;GFPT1;FCSK;RENBP;HKDC1;HEXB
prerank	Apelin signaling pathway	0.3392	1.39893	0.0259481	0.0841329	0.99	28/74	0.2011	HDAC4;NOS3;NRAS;GNG2;GNA13;ITPR3;MEF2D;TGFBR1;ADCY3;PIK3R5;GNAI3;ADCY7;SMAD3;GABARAPL1;MAP2K1;PLCB2;AKT2;GNB1;PLCB3;MTOR;PRKACA;LIPE;AKT1;PIK3CG;ITPR1;RPS6KB1;GNAQ;RYR1
prerank	Toll-like receptor signaling pathway	0.357814	1.39094	0.0423573	0.0882752	0.991	13/61	0.0937	NFKBIA;MAPK11;LY96;FOS;PIK3CD;NFKB1;MAP3K8;TLR1;CD80;TRAF3;CASP8;MAP2K1;AKT2
prerank	Glutathione metabolism	-0.409203	-1.38944	0.0540541	0.233061	0.987	12/30	0.1848	GPX4;GSTK1;TXNDC12;GGT7;SMS;MGST3;GSTP1;PRDX6;PGD;CHAC2;GSTO1;GSTM4
prerank	Circadian entrainment	0.397068	1.38848	0.0816733	0.0888822	0.991	14/35	0.2011	FOS;GNG2;ITPR3;ADCY3;GNAI3;ADCY7;PLCB2;GNB1;PLCB3;PRKACA;CAMK2D;ITPR1;GNAQ;RYR1
prerank	Glucagon signaling pathway	0.342806	1.38627	0.040293	0.0896734	0.991	22/65	0.2213	LDHA;CPT1A;PFKP;ITPR3;FOXO1;PLCB2;AKT2;PLCB3;PFKM;PYGM;PDHA1;PRKACA;PYGB;CAMK2D;AKT1;CREBBP;GYS1;ITPR1;CREB3;GNAQ;PPP3R1;PPP3CA
prerank	Hepatocellular carcinoma	0.321878	1.38574	0.0403071	0.0893516	0.991	33/100	0.1941	BCL2L1;PIK3CD;CDKN1A;NRAS;PLCG1;PTEN;CDK6;TGFBR1;TXNRD1;NQO1;KEAP1;SMARCD1;SMAD3;CDKN2A;MAP2K1;AKT2;TGFB1;AXIN1;BAX;ELK1;ARID1A;MTOR;NFE2L2;BAK1;SMARCB1;SMARCC1;AKT1;RB1;SOS2;ARID2;SHC1;ARID1B;RPS6KB1
prerank	Pentose phosphate pathway	0.438915	1.38221	0.0852713	0.0907208	0.991	6/23	0.1311	PFKP;GPI;PGM2;PFKM;PRPS2;H6PD
prerank	Ras signaling pathway	0.311552	1.35847	0.0400763	0.105263	0.995	33/112	0.1791	BCL2L1;CDC42;RAB5A;RASA1;PIK3CD;NFKB1;NRAS;GNG2;RAP1B;PTPN11;ETS1;PLCG1;ZAP70;ABL1;MAP2K1;GAB2;AKT2;RASSF5;GNB1;SYNGAP1;CHUK;ELK1;PAK1;PLAAT3;PRKACA;KSR1;FOXO4;AKT1;NTRK1;ARF6;REL;PAK2;SOS2
prerank	Glioma	0.353508	1.35455	0.0797665	0.107124	0.996	18/54	0.1885	MDM2;PIK3CD;CDKN1A;NRAS;PLCG1;PTEN;CDK6;CDKN2A;MAP2K1;AKT2;BAX;MTOR;BAK1;CAMK2D;AKT1;RB1;SOS2;SHC1
prerank	Prostate cancer	0.342435	1.35199	0.0517928	0.108325	0.997	20/63	0.1918	BCL2;NFKBIA;MDM2;PIK3CD;CDKN1A;NFKB1;NRAS;PTEN;FOXO1;PDPK1;MAP2K1;AKT2;CHUK;MTOR;CDK2;AKT1;CREBBP;RB1;SOS2;CREB3
prerank	Chagas disease	0.34323	1.35188	0.0685185	0.107706	0.997	18/63	0.1185	NFKBIA;MAPK11;FOS;CFLAR;PIK3CD;NFKB1;GNA15;TGFBR1;PPP2R1B;CALR;GNAI3;CASP8;PLCB2;AKT2;TGFB1;PLCB3;CHUK;FAS
prerank	Oxidative phosphorylation	0.313272	1.34968	0.0323194	0.108542	0.997	34/102	0.2168	NDUFB1;COX10;ATP5F1E;COX7C;ATP5ME;UQCRH;UQCRB;COX6C;UQCR10;COX7B;ATP5MF;NDUFV2;NDUFA3;UQCR11;NDUFB3;NDUFA1;ATP5MG;ATP6V0A1;NDUFS1;COX8A;NDUFB2;ATP5F1A;NDUFB5;PPA1;NDUFC2;COX11;NDUFA7;ATP6V1H;COX17;ATP5PF;NDUFS6;COX6A1;COX6B1;UQCRQ
prerank	Small cell lung cancer	0.349502	1.34928	0.0691589	0.108047	0.997	19/62	0.1712	BCL2;BCL2L1;NFKBIA;PIK3CD;CDKN1A;NFKB1;TRAF2;PTEN;CDK6;TRAF3;CYCS;AKT2;BAX;CHUK;TRAF4;BAK1;CDK2;AKT1;RB1
prerank	Pancreatic cancer	0.340689	1.3473	0.0731707	0.108945	0.997	19/64	0.1712	STAT3;BCL2L1;CDC42;PIK3CD;CDKN1A;NFKB1;CDK6;TGFBR1;SMAD3;CDKN2A;MAP2K1;AKT2;TGFB1;BAX;CHUK;MTOR;BAK1;AKT1;RB1
prerank	Bladder cancer	0.428899	1.34619	0.103306	0.108941	0.997	11/23	0.2983	MDM2;CDKN1A;NRAS;CDKN2A;MAP2K1;RB1;RASSF1;MYC;DAPK3;RAF1;MAPK1
prerank	Colorectal cancer	0.333497	1.34356	0.0615079	0.109937	0.997	32/71	0.2839	BCL2;PMAIP1;FOS;BCL2L11;PIK3CD;CDKN1A;NRAS;TGFBR1;CYCS;SMAD3;MAP2K1;AKT2;TGFB1;AXIN1;MSH3;BAX;MTOR;BAK1;AKT1;SOS2;RPS6KB1;MYC;GSK3B;AREG;CTNNB1;JUN;CASP9;DDB2;RAF1;MSH6;APC;PIK3CA
prerank	Cushing syndrome	0.331118	1.3402	0.0670498	0.111402	0.997	24/69	0.1975	CDKN1A;RAP1B;ITPR3;KMT2D;CDK6;NR4A1;ADCY3;GNAI3;ADCY7;CDKN2A;MAP2K1;PLCB2;PLCB3;AXIN1;LDLR;AHR;ARNT;PRKACA;CAMK2D;CDK2;RB1;ITPR1;CREB3;GNAQ
prerank	Antigen processing and presentation	-0.344764	-1.33319	0.077551	0.305794	0.996	16/50	0.1804	HLA-E;B2M;HLA-A;CD74;HLA-F;PSME1;HLA-DPB1;HSP90AA1;HLA-C;NFYB;HLA-DMA;CREB1;HLA-DPA1;TAP2;IFNG;TAP1
prerank	ABC transporters	0.443344	1.33178	0.118321	0.116329	0.999	3/20	0.0357	ABCC1;ABCA1;ABCA2
prerank	Nucleotide excision repair	-0.355752	-1.33009	0.0769231	0.284162	0.996	20/43	0.3023	RPA2;XPA;RAD23A;LIG1;CETN2;POLD4;ERCC8;PCNA;ERCC1;POLD3;POLD2;RBX1;RPA3;XPC;GTF2H4;POLD1;ERCC4;RFC5;ERCC5;ERCC6
prerank	Alcoholism	0.343201	1.32849	0.0790514	0.118376	0.999	14/54	0.1918	HDAC9;HDAC4;PPP1CB;NRAS;GNG2;GNAI3;MAP2K1;GNB1;PRKACA;PPP1CC;SOS2;SHC1;HDAC7;CREB3
prerank	One carbon pool by folate	0.465001	1.31622	0.136634	0.127765	0.999	4/15	0.0538	MTHFD2;MTHFD1L;ATIC;MTHFD1
prerank	Neuroactive ligand-receptor interaction	0.367783	1.31051	0.0994036	0.131316	0.999	14/37	0.2088	PMCH;PTGER2;VIPR1;P2RX7;P2RX5;LEPR;PTGER4;OPRM1;LPAR6;LPAR2;F2R;HRH2;CYSLTR2;P2RX4
prerank	Fatty acid elongation	-0.426274	-1.30727	0.145455	0.301094	0.999	3/20	0.027	TECR;HACD1;THEM4
prerank	RNA degradation	0.327747	1.30456	0.0850202	0.135887	0.999	27/71	0.2551	BTG2;XRN2;PFKP;BTG3;PABPC4;ENO1;PABPC1;PABPC1L;HSPD1;PNPT1;PFKM;DCP2;CNOT1;TTC37;CNOT6L;MTREX;EDC4;EDC3;TENT4A;PAN2;PARN;EXOSC4;LSM5;DHX36;LSM1;PATL1;CNOT9
prerank	Epithelial cell signaling in Helicobacter pylori infection	0.348091	1.2896	0.1171	0.147776	1	11/45	0.1314	NFKBIA;MAPK11;CDC42;NFKB1;PTPN11;PLCG1;F11R;ADAM10;CHUK;ATP6V0A1;PAK1
prerank	Pertussis	0.355185	1.28795	0.109023	0.148537	1	6/40	0.0305	ITGAM;MAPK11;LY96;FOS;ITGB2;NFKB1
prerank	Choline metabolism in cancer	0.323712	1.284	0.101145	0.151209	1	34/64	0.3326	FOS;PIK3CD;NRAS;DGKH;PLCG1;HIF1A;DGKE;DGKZ;PDPK1;MAP2K1;AKT2;MTOR;LYPLA1;AKT1;DGKA;SOS2;RPS6KB1;SLC22A5;TSC1;DGKQ;EIF4EBP1;PLPP1;JUN;TSC2;RAF1;PIP5K1A;PIK3CA;RHEB;MAPK1;PIK3R2;WAS;PRKCB;PIP5K1C;MAP2K2
prerank	Insulin secretion	0.372249	1.28274	0.132039	0.151614	1	13/32	0.1975	ITPR3;RAB3A;ADCY3;STX1A;ADCY7;PLCB2;PLCB3;ATP1A1;PRKACA;CAMK2D;ATP1B1;CREB3;GNAQ
prerank	Homologous recombination	-0.362258	-1.28269	0.11359	0.323472	0.999	13/33	0.2365	RPA2;RAD51C;MRE11;ATM;POLD4;RAD51D;XRCC3;MUS81;POLD3;POLD2;BABAM1;TOP3B;RPA3
prerank	Intestinal immune network for IgA production	0.40308	1.27516	0.147638	0.157815	1	6/25	0.0969	CXCR4;ICOS;CD80;CCR9;TGFB1;CD28
prerank	Longevity regulating pathway	0.306834	1.26795	0.103647	0.163863	1	18/74	0.1596	ATG13;ATG5;PIK3CD;NFKB1;NRAS;ADCY3;FOXO1;STK11;RPTOR;ADCY7;CLPB;AKT2;BAX;ULK1;MTOR;EIF4E;PRKACA;AKT1
prerank	Pancreatic secretion	0.355617	1.26302	0.132948	0.167907	1	19/37	0.2399	ATP2A3;ATP2A2;RAP1B;ITPR3;ADCY3;ADCY7;SLC12A2;PLCB2;PLCB3;ATP1A1;RAB11A;ATP1B1;ITPR1;RAB8A;GNAQ;SLC4A2;CD38;TPCN2;ITPR2
prerank	GnRH secretion	0.367525	1.26114	0.143426	0.168832	1	19/32	0.3394	PIK3CD;NRAS;ITPR3;MAP2K1;PLCB2;AKT2;PLCB3;ESR2;AKT1;ITPR1;GNAQ;ITPR2;RAF1;PIK3CA;MAPK1;PIK3R2;PRKCB;MAP2K2;ARRB1
prerank	mTOR signaling pathway	0.286239	1.25725	0.0783939	0.171791	1	32/107	0.2299	DDIT4;SLC7A5;EIF4B;PIK3CD;NRAS;PTEN;LPIN1;SLC3A2;MAPKAP1;STK11;RPTOR;PDPK1;MAP2K1;SEH1L;AKT2;RPS6KA3;ULK1;CHUK;MTOR;EIF4E;RPS6KA1;AKT1;SGK1;SOS2;CLIP1;PRR5;RPS6KB1;ATP6V1H;CAB39;TSC1;GSK3B;NPRL3
prerank	Various types of N-glycan biosynthesis	0.360373	1.25675	0.141434	0.171441	1	9/31	0.1661	STT3B;MAN1A1;FUT8;ALG1;MAN2A2;B4GALT1;STT3A;RPN1;HEXB
prerank	Mismatch repair	-0.407432	-1.25411	0.150313	0.355711	1	9/21	0.2938	RPA2;LIG1;POLD4;PCNA;POLD3;POLD2;RPA3;POLD1;RFC5
prerank	Mucin type O-glycan biosynthesis	0.436885	1.24829	0.196597	0.179258	1	10/17	0.2714	B4GALT5;GALNT1;GALNT10;GCNT1;GALNT11;GALNT2;C1GALT1C1;ST3GAL1;C1GALT1;GALNT12
prerank	Progesterone-mediated oocyte maturation	0.316412	1.24315	0.118644	0.183569	1	18/60	0.1907	MAPK11;STK10;PIK3CD;ADCY3;GNAI3;ADCY7;CPEB3;MAP2K1;FZR1;AKT2;RPS6KA3;CPEB2;PRKACA;RPS6KA1;CDK2;AKT1;ANAPC1;CPEB4
prerank	Bacterial invasion of epithelial cells	0.322961	1.23936	0.131274	0.186704	1	20/53	0.2542	ARPC5L;CDC42;ACTR3;PIK3CD;PXN;DNM2;ACTR2;CLTC;ARHGAP10;CBL;ACTR3C;ELMO2;SHC1;CRKL;VCL;MAD2L2;SEPTIN2;ACTB;CTNNB1;ELMO1
prerank	Other glycan degradation	0.437011	1.23124	0.220729	0.194077	1	6/16	0.1661	MAN2B1;MAN2B2;FUCA2;GBA2;GBA;HEXB
prerank	RNA polymerase	-0.357699	-1.2204	0.177966	0.404197	1	9/27	0.2108	POLR2C;POLR1D;POLR2F;POLR2K;POLR2E;POLR3K;POLR2B;POLR1C;POLR2J3
prerank	Glycerolipid metabolism	0.362811	1.21512	0.193424	0.211469	1	8/32	0.0946	DGKH;LPIN1;DGKE;GLA;AGPAT3;DGKZ;DGAT1;AGPAT4
prerank	Carbohydrate digestion and absorption	0.384887	1.20874	0.192164	0.217679	1	10/23	0.1825	HK1;PIK3CD;HK2;PLCB2;AKT2;PLCB3;ATP1A1;HKDC1;AKT1;ATP1B1
prerank	RNA transport	0.264127	1.20865	0.109259	0.216591	1	35/148	0.1766	EIF4G3;EIF4B;CYFIP2;EIF4G2;RANBP2;XPO5;PABPC4;CYFIP1;RPP14;PABPC1;EIF4G1;EIF2S2;PABPC1L;EIF3J;EIF3B;NUP210;RPP40;SEH1L;NUP205;EIF4A1;XPOT;ALYREF;NUP98;CLNS1A;POM121C;THOC7;NXT1;THOC5;EIF4E;CASC3;STRAP;FXR1;NUP133;NUP50;UPF1
prerank	Purine metabolism	0.290146	1.19777	0.145251	0.228323	1	21/76	0.169	NME1;IMPDH1;PDE4B;ADSL;ATIC;PNP;ADCY3;NT5C2;NME2;HPRT1;PGM2;ADCY7;NT5C3B;CANT1;PAICS;PDE3A;PRPS2;PFAS;RRM1;ENTPD4;ENTPD5
prerank	Tuberculosis	0.273575	1.19491	0.152344	0.230563	1	27/110	0.1768	BCL2;ITGAM;MAPK11;RAB5A;ITGB2;NFKB1;TRADD;TLR1;MALT1;CYCS;CASP8;HSPD1;AKT2;TGFB1;JAK2;BAX;IRAK2;LAMP2;ATP6V0A1;RIPK2;KSR1;CAMK2D;AKT1;CREBBP;CIITA;PLK3;IRAK1
prerank	Autoimmune thyroid disease	-0.377538	-1.1878	0.245098	0.454399	1	5/24	0.0653	HLA-E;HLA-A;HLA-F;HLA-DPB1;HLA-C
prerank	Endometrial cancer	0.320384	1.18384	0.188525	0.243379	1	23/47	0.3061	PIK3CD;CDKN1A;NRAS;PTEN;PDPK1;MAP2K1;AKT2;AXIN1;BAX;ELK1;BAK1;AKT1;SOS2;MYC;GSK3B;CTNNB1;CASP9;DDB2;RAF1;APC;PIK3CA;MAPK1;PIK3R2
prerank	Ribosome biogenesis in eukaryotes	0.295604	1.18131	0.188235	0.245369	1	26/70	0.2609	XRN2;WDR43;REXO2;RMRP;REXO1;UTP18;NAT10;RPP40;RCL1;NOP58;RRP7A;BMS1;NOP10;NXT1;GNL3;SBDS;SPATA5;MDN1;RBM28;RIOK2;NOL6;RPP30;UTP15;GTPBP4;GNL2;CSNK2A1
prerank	Vibrio cholerae infection	0.332044	1.17529	0.21172	0.251897	1	13/38	0.2054	SEC61G;ERO1A;PLCG1;ADCY3;SLC12A2;ATP6V0A1;PDIA4;PRKACA;SEC61A2;TJP2;SEC61A1;SEC61B;ATP6V1H
prerank	Hypertrophic cardiomyopathy	0.350698	1.17203	0.217308	0.25508	1	13/28	0.2871	ATP2A3;ATP2A2;TPM4;TGFB1;TPM3;DAG1;ITGA4;CACNA2D4;ITGA6;ITGA3;ACTB;PRKAG2;ACTG1
prerank	Type I diabetes mellitus	-0.367065	-1.16787	0.256972	0.477184	1	8/25	0.1789	HLA-E;HLA-A;HLA-F;HLA-DPB1;HLA-C;HLA-DMA;HLA-DPA1;IFNG
prerank	Regulation of lipolysis in adipocytes	0.371569	1.16374	0.253283	0.265282	1	9/23	0.1596	PIK3CD;ADCY3;GNAI3;ADCY7;AKT2;PLAAT3;PRKACA;LIPE;AKT1
prerank	Aldosterone synthesis and secretion	0.321457	1.16342	0.223762	0.264337	1	16/44	0.1975	NR4A2;ITPR3;NR4A1;ADCY3;ADCY7;PLCB2;PLCB3;ATP1A1;LDLR;PRKACA;CAMK2D;LIPE;ATP1B1;ITPR1;CREB3;GNAQ
prerank	PPAR signaling pathway	0.346116	1.16101	0.243191	0.266337	1	8/31	0.1849	CPT1A;PDPK1;SLC27A4;ACOX3;PLIN2;ACSL5;ACSL6;ACSL3
prerank	Ferroptosis	0.343668	1.15673	0.251004	0.27101	1	17/32	0.2685	LPCAT3;ATG5;SLC39A8;PRNP;SLC3A2;ACSL5;ACSL6;ACSL3;ATG7;SLC39A14;NCOA4;GSS;PCBP1;SLC11A2;GCLC;MAP1LC3B;SAT1
prerank	Primary immunodeficiency	0.362116	1.15616	0.247485	0.27043	1	7/27	0.1368	JAK3;ICOS;ZAP70;IL7R;CD8A;CD4;CD8B
prerank	Drug metabolism	0.324016	1.15173	0.235521	0.275401	1	7/41	0.0844	NME1;IMPDH1;UCK2;UPP1;NME2;HPRT1;UPP2
prerank	Base excision repair	-0.334516	-1.14895	0.254	0.498182	1	13/31	0.2649	XRCC1;MUTYH;LIG1;POLL;FEN1;POLD4;PCNA;POLD3;OGG1;POLD2;PARP4;UNG;POLD1
prerank	Ribosome	-0.252976	-1.14483	0.185941	0.482033	1	34/129	0.1881	MRPS6;MRPL18;RPL11;RPL9;RPS7;MRPS10;RPL19;MRPL34;RPL14;RPL36AL;RPS3A;RPL18;RPS4X;RPL3;MRPL11;RPS6;RPL5;RPL13A;RPS14;MRPL16;RPS3;RPL12;RPL13;MRPL4;RPL29;RPS27A;RPL30;RPS16;RPL7;RPL24;RPS18;MRPL24;RPS20;MRPS16
prerank	Natural killer cell mediated cytotoxicity	0.282281	1.13366	0.246154	0.299759	1	15/71	0.1329	VAV3;ICAM1;PIK3CD;ITGB2;NRAS;LCP2;PTPN11;PLCG1;ZAP70;ITGAL;MAP2K1;VAV1;FAS;PAK1;PRF1
prerank	Glycosylphosphatidylinositol (GPI)-anchor biosynthesis	-0.350509	-1.13166	0.260163	0.489296	1	6/23	0.1793	PIGC;PIGH;PIGF;PIGU;PIGM;PIGP
prerank	Staphylococcus aureus infection	0.375889	1.13019	0.287149	0.303626	1	4/20	0.0509	ITGAM;ICAM1;ITGB2;ITGAL
prerank	Systemic lupus erythematosus	-0.349787	-1.1297	0.266802	0.470255	1	9/25	0.2018	ACTN1;HLA-DPB1;SSB;SNRPD3;HLA-DMA;HLA-DPA1;TRIM21;IFNG;CD40LG
prerank	Fatty acid degradation	0.337248	1.12585	0.284024	0.308848	1	8/30	0.1849	CPT1A;ACADVL;ACAA2;ACOX3;ACSL5;HADH;ACSL6;ACSL3
prerank	Cell adhesion molecules	0.292903	1.12175	0.259615	0.313816	1	21/58	0.1938	ITGAM;SPN;ICAM1;ICOS;ITGB2;ITGAL;GLG1;F11R;PDCD1;CD80;CD8A;CD28;CD4;CD226;ICAM3;CD8B;SDC4;CTLA4;VSIR;ITGA4;SELPLG
prerank	Lysine degradation	0.303485	1.11747	0.285444	0.318925	1	15/46	0.1834	DLD;DOT1L;KMT2D;PRDM2;SETD1B;SETD7;SETD2;KMT5A;KMT2C;NSD2;NSD1;DLST;KMT2B;HADH;COLGALT1
prerank	Gastric cancer	0.27608	1.1127	0.25098	0.32469	1	19/68	0.1941	BCL2;PIK3CD;CDKN1A;NRAS;TGFBR1;SMAD3;MAP2K1;AKT2;TGFB1;AXIN1;BAX;MTOR;BAK1;CDK2;AKT1;RB1;SOS2;SHC1;RPS6KB1
prerank	TGF-beta signaling pathway	-0.302251	-1.11231	0.291755	0.490695	1	6/44	0.0485	NOG;ID3;BMPR2;SKP1;TGIF1;TGFBR2
prerank	Propanoate metabolism	0.331214	1.09851	0.319392	0.345673	1	7/29	0.1547	LDHA;DLD;PCCA;DBT;ACOX3;SUCLG2;ACSS1
prerank	Hematopoietic cell lineage	0.303518	1.08793	0.321429	0.361668	1	18/42	0.2632	ITGAM;IL2RA;CD7;CD55;IL1R1;IL7R;CD8A;CD4;IL7;CD8B;ITGA4;IL4R;ITGA6;ITGA3;CD38;HLA-DRA;IL6R;CD59
prerank	Salivary secretion	-0.307587	-1.07162	0.340081	0.572197	1	5/32	0.0577	ATP2B1;VAMP2;CALM2;FXYD2;AMY2B
prerank	Other types of O-glycan biosynthesis	0.316471	1.07128	0.352362	0.388208	1	13/29	0.2714	GALNT1;GALNT10;POFUT1;B4GALT1;GALNT11;COLGALT1;XXYLT1;GALNT2;C1GALT1C1;EOGT;ST3GAL3;C1GALT1;GALNT12
prerank	Viral protein interaction with cytokine and cytokine receptor	-0.297558	-1.06661	0.340081	0.561209	1	5/33	0.0404	CCR3;TNFRSF1A;CCR7;CCL5;IL10RA
prerank	Thyroid cancer	0.31097	1.0604	0.350101	0.406674	1	13/30	0.2614	CDKN1A;NRAS;CCDC6;MAP2K1;TPM3;BAX;BAK1;PAX8;NTRK1;NCOA4;MYC;CTNNB1;DDB2
prerank	Citrate cycle (TCA cycle)	0.321102	1.05664	0.367906	0.411602	1	6/26	0.1647	DLD;CS;PDHA1;ACLY;SUCLG2;DLST
prerank	Human papillomavirus infection	0.221876	1.04715	0.320683	0.427167	1	55/180	0.2347	CCND2;CDC42;MDM2;CCND3;PIK3CD;PXN;CDKN1A;NFKB1;NRAS;TRADD;PPP2R5C;PTEN;CDK6;LLGL1;PATJ;FOXO1;TRAF3;PPP2R1B;CASP8;MAP2K1;PTGER4;AKT2;NOTCH1;AXIN1;PPP2R5E;BAX;CHUK;FAS;LLGL2;ATP6V0A1;MTOR;PPP2CA;BAK1;PRKACA;TUBG1;CDK2;AKT1;CREBBP;RB1;UBR4;DLG1;PPP2R5D;SOS2;CREB3;ITGA4;RPS6KB1;ATP6V1H;DLG3;ITGA6;HLA-B;ITGA3;TSC1;GSK3B;IRF1;CCNE1
prerank	Cell cycle	0.240557	1.03931	0.370438	0.439931	1	16/96	0.0999	YWHAZ;CCND2;MDM2;CCND3;CHEK2;CDKN1A;CDC14A;TFDP1;CDK6;ABL1;YWHAE;SMAD3;CDKN2A;FZR1;TGFB1;YWHAG
prerank	Melanogenesis	0.287454	1.03107	0.396794	0.453772	1	23/39	0.3529	NRAS;ADCY3;GNAI3;ADCY7;MAP2K1;PLCB2;PLCB3;PRKACA;CAMK2D;CREBBP;CREB3;GNAQ;GSK3B;CTNNB1;RAF1;MAPK1;GNAI2;GNAS;PRKCB;MAP2K2;WNT5B;CREB3L2;PRKACB
prerank	Phagosome	-0.240082	-1.0166	0.40249	0.674281	1	19/83	0.1804	ATP6V1G1;HLA-E;STX7;HLA-A;HLA-F;TUBA1A;ATP6V0E1;HLA-DPB1;HLA-C;TUBB;ATP6V0C;TUBA1B;ITGB1;HLA-DMA;EEA1;HLA-DPA1;RAC1;TAP2;TAP1
prerank	Cholesterol metabolism	0.3396	0.988537	0.474265	0.536585	1	3/17	0.0284	VDAC1;ABCA1;NPC1
prerank	Peroxisome	-0.241161	-0.97304	0.502174	0.775379	1	10/63	0.1434	PEX3;GSTK1;PEX1;PRDX5;ECI2;PXMP4;SOD1;EPHX2;MVK;ABCD2
prerank	Coronavirus disease	-0.206745	-0.961862	0.51797	0.779077	1	39/150	0.1905	TNFRSF1A;IRF3;IRF9;JAK1;PIK3R1;RPL11;SELP;RPL9;RPS7;RPL19;RPL14;MAPK8;RPL36AL;RPS3A;RPL18;RPS4X;RPL3;RPS6;ISG15;RPL5;RPL13A;RPS14;PIK3R3;STAT1;RPS3;RPL12;RPL13;RPL29;RPS27A;PRKCA;RPL30;RPS16;RPL7;RPL24;ADAM17;RPS18;RPS20;OAS1;MX1
prerank	Endocrine and other factor-regulated calcium reabsorption	0.290398	0.958273	0.523256	0.599774	1	11/27	0.2068	DNM2;CLTC;PLCB2;PLCB3;ATP1A1;PRKACA;AP2A1;RAB11A;ATP1B1;GNAQ;AP2A2
prerank	Nicotinate and nicotinamide metabolism	0.329744	0.953465	0.516129	0.607792	1	6/19	0.1733	NADK;PNP;NT5C2;SIRT6;NAMPT;SIRT2
prerank	Notch signaling pathway	0.273138	0.953313	0.530917	0.605143	1	9/36	0.1685	KAT2B;TLE3;DTX3L;ATXN1L;NOTCH1;NCOR2;NCSTN;ATXN1;CREBBP
prerank	Protein export	0.29833	0.95167	0.540037	0.606022	1	6/23	0.1794	HSPA5;SEC61G;SPCS3;SEC61A2;SEC61A1;SEC61B
prerank	Vasopressin-regulated water reabsorption	0.286775	0.946299	0.539499	0.615212	1	13/30	0.2563	RAB5A;ADCY3;DYNC1LI1;DYNC1H1;DCTN1;DCTN4;PRKACA;RAB11A;CREB3;ARHGDIA;DCTN5;STX4;DCTN6
prerank	Cocaine addiction	0.326478	0.943636	0.516634	0.618281	1	10/17	0.3529	NFKB1;GNAI3;PRKACA;CREB3;JUN;CDK5;GNAI2;GNAS;CREB3L2;PRKACB
prerank	Synaptic vesicle cycle	-0.268796	-0.94085	0.528785	0.811378	1	3/33	0.0358	ATP6V1G1;VAMP2;ATP6V0E1
prerank	Glyoxylate and dicarboxylate metabolism	-0.289457	-0.932925	0.557203	0.805167	1	6/23	0.172	SHMT2;PGP;MCEE;SHMT1;GRHPR;GCSH
prerank	Aldosterone-regulated sodium reabsorption	-0.30284	-0.926373	0.566946	0.796591	1	6/20	0.153	FXYD2;PIK3R1;NR3C2;NEDD4L;PIK3R3;PRKCA
prerank	Circadian rhythm	0.283739	0.922684	0.566108	0.661238	1	3/25	0.0468	CRY1;BHLHE40;RORA
prerank	Pyruvate metabolism	0.282267	0.916092	0.567619	0.67281	1	2/28	0.0199	LDHA;DLD
prerank	Arrhythmogenic right ventricular cardiomyopathy	0.290979	0.913473	0.620424	0.675394	1	9/21	0.2483	ATP2A3;ATP2A2;DAG1;ITGA4;CACNA2D4;ITGA6;ITGA3;ACTB;CTNNB1
prerank	beta-Alanine metabolism	-0.318546	-0.912298	0.571717	0.806605	1	5/15	0.2135	ALDH9A1;ACADS;HIBCH;DPYD;ALDH6A1
prerank	Amphetamine addiction	0.265546	0.91055	0.612546	0.678759	1	9/31	0.2213	PPP1CB;FOS;STX1A;PRKACA;CAMK2D;PPP1CC;CREB3;PPP3R1;PPP3CA
prerank	Glycosphingolipid biosynthesis	0.290424	0.890592	0.603516	0.719086	1	10/23	0.3259	NAGA;GLA;B3GNT2;B4GALT1;HEXB;ST3GAL1;ST3GAL3;B3GALT2;ST3GAL5;B3GNT5
prerank	Mineral absorption	0.274884	0.886236	0.656489	0.725014	1	6/24	0.1043	MT2A;MT1X;MT1E;SLC30A1;ATP1A1;ATOX1
prerank	Ether lipid metabolism	0.294564	0.884574	0.621832	0.724897	1	5/20	0.1343	PAFAH1B1;LPCAT1;LPCAT4;PLB1;PLAAT3
prerank	Bile secretion	0.28599	0.878737	0.625969	0.73367	1	9/22	0.279	ADCY3;ADCY7;ATP1A1;LDLR;PRKACA;ATP1B1;SLC4A2;ABCC4;SLC2A1
prerank	Rheumatoid arthritis	-0.233694	-0.872168	0.704698	0.882159	1	5/45	0.0555	ATP6V1G1;CCL5;ATP6V0E1;TNFSF13B;HLA-DPB1
prerank	Mitophagy	-0.218171	-0.853257	0.708779	0.899114	1	21/60	0.2522	ATG9B;UBB;CITED2;RRAS;GABARAP;GABARAPL2;USP8;MAPK8;CSNK2B;PINK1;FOXO3;RPS27A;TAX1BP1;OPTN;BNIP3L;USP15;BNIP3;CALCOCO2;TP53;RELA;TBC1D17
prerank	Valine, leucine and isoleucine degradation	0.24112	0.846036	0.704724	0.795264	1	5/38	0.0928	DLD;ACAA2;PCCA;DBT;OXCT1
prerank	Wnt signaling pathway	0.206294	0.844973	0.799611	0.793634	1	23/76	0.2503	CCND2;TLE3;CCND3;TBL1XR1;SMAD3;PLCB2;PLCB3;AXIN1;SIAH1;PRKACA;RUVBL1;CAMK2D;CREBBP;VANGL1;PORCN;NLK;CTBP1;PPP3R1;PPP3CA;MYC;GSK3B;CTNNB1;JUN
prerank	SNARE interactions in vesicular transport	-0.241833	-0.817568	0.742678	0.945931	1	5/30	0.1108	VAMP2;STX7;BET1L;GOSR1;BET1
prerank	Protein digestion and absorption	0.266643	0.80969	0.726378	0.853316	1	6/21	0.1825	SLC3A2;SLC1A5;COL5A3;ATP1A1;DPP4;ATP1B1
prerank	Cysteine and methionine metabolism	-0.238127	-0.80576	0.771203	0.940086	1	4/30	0.0791	LDHB;MAT2B;DNMT1;SMS
prerank	Porphyrin and chlorophyll metabolism	-0.264651	-0.799425	0.757028	0.925119	1	6/19	0.201	MMAB;CP;FECH;HMOX2;BLVRB;PPOX
prerank	Glycine, serine and threonine metabolism	-0.278353	-0.788816	0.761711	0.916519	1	4/15	0.172	SHMT2;SHMT1;GRHPR;GCSH
prerank	Cytosolic DNA-sensing pathway	0.222252	0.778541	0.842697	0.8962	1	8/39	0.1502	NFKBIA;NFKB1;POLR2L;POLR3D;CHUK;MAVS;ADAR;POLR3F
prerank	Olfactory transduction	0.27139	0.772944	0.766234	0.899332	1	4/16	0.1536	ADCY3;GNB1;PRKACA;CAMK2D
prerank	Arachidonic acid metabolism	0.267271	0.765645	0.783427	0.904921	1	5/16	0.2478	TBXAS1;PLB1;PLAAT3;CBR1;PTGES2
prerank	Arginine and proline metabolism	0.234426	0.751319	0.825651	0.917904	1	6/25	0.15	ALDH18A1;NOS3;GOT2;SRM;LAP3;CNDP2
prerank	Fatty acid biosynthesis	-0.262761	-0.743584	0.786325	0.950816	1	8/15	0.2973	HTD2;OXSM;CBR4;ACACA;ACSL1;ACACB;MCAT;HSD17B8
prerank	Terpenoid backbone biosynthesis	0.241755	0.722819	0.852362	0.94393	1	6/20	0.2214	IDI1;PMVK;ICMT;NUS1;ZMPSTE24;DHDDS
prerank	Proteasome	0.197363	0.716883	0.922631	0.945272	1	10/44	0.1868	PSMD14;POMP;PSMD1;PSME3;PSMD3;PSME4;PSMC2;SEM1;PSMA5;PSMD12
prerank	Adherens junction	-0.18923	-0.704622	0.933735	0.961803	1	12/44	0.2087	TCF7;ACTN1;TGFBR2;FER;WASF2;CSNK2B;LMO7;LEF1;RAC1;SMAD4;IGF1R;ACP1
prerank	Butanoate metabolism	0.242874	0.693529	0.878906	0.959794	1	6/16	0.3088	OXCT1;HADH;ALDH5A1;BDH2;HMGCS1;HADHA
prerank	Steroid biosynthesis	0.245863	0.683967	0.886578	0.962044	1	6/15	0.2888	LBR;EBP;LSS;CYP51A1;TM7SF2;SOAT1
prerank	Basal cell carcinoma	0.213841	0.677394	0.924901	0.961974	1	9/22	0.2814	CDKN1A;AXIN1;BAX;BAK1;GSK3B;SUFU;CTNNB1;DDB2;APC
prerank	Basal transcription factors	-0.184475	-0.658732	0.956159	0.965365	1	12/39	0.2696	TAF7;TAF8;TBPL1;TBP;TAF15;TAF6L;TAF5L;TAF6;GTF2F1;TAF3;GTF2H4;GTF2A1
prerank	Aminoacyl-tRNA biosynthesis	0.191006	0.615132	0.965451	0.985216	1	7/25	0.2599	IARS2;VARS2;SEPSECS;SARS2;GATB;MARS2;EARS2
prerank	Tryptophan metabolism	0.207509	0.586258	0.968379	0.988233	1	4/15	0.2162	DLD;DLST;HADH;KYAT3

## Sheet: CISep-vs-NHC_Hallmark_Naive
Name	Term	ES	NES	NOM p-val	FDR q-val	FWER p-val	Tag %	Gene %	Lead_genes
prerank	TNF-alpha Signaling via NF-kB	0.586502	2.62758	0	0	0	75/142	0.1782	SOCS3;CD69;BHLHE40;BCL3;DUSP5;ZBTB10;BCL6;CFLAR;ZFP36;CCNL1;FOSL2;MAP2K3;ICAM1;SLC2A3;FOS;NFKBIA;MAFF;DUSP2;PPP1R15A;ATF3;STAT5A;JUNB;TIPARP;MAP3K8;KLF6;DUSP1;KLF9;KLF4;SIK1;AREG;CSF1;BTG2;B4GALT5;CDKN1A;NR4A3;TSC22D1;KLF10;CD83;CEBPD;NFIL3;SMAD3;REL;NR4A2;PLEK;PANX1;YRDC;PTGER4;JUN;NFAT5;MCL1;LDLR;TUBB2A;RELB;NR4A1;BTG3;PHLDA2;PLAUR;GADD45A;NFKBIE;TNFAIP3;SGK1;TNIP2;PHLDA1;PTPRE;PFKFB3;IRF1;NFKB…
prerank	mTORC1 Signaling	0.553119	2.55381	0	0	0	80/186	0.2027	IDI1;MTHFD2;BHLHE40;LDHA;ETF1;SLC1A5;MAP2K3;TRIB3;TBK1;SLC7A5;SLC2A3;TPI1;ATP2A2;SLA;PPP1R15A;IFRD1;GAPDH;ARPC5L;CANX;ACLY;HMGCS1;BTG2;ACTR3;HSPA9;CDKN1A;FGL2;SLC1A4;TFRC;ERO1A;GPI;SCD;GMPS;G6PD;BCAT1;CXCR4;NFIL3;HSPA5;DDIT4;PGK1;ELOVL6;GGA2;ACACA;GSR;IFI30;SKAP2;DHFR;ELOVL5;HSPA4;LDLR;NFKBIB;ADIPOR2;M6PR;HK2;HPRT1;NIBAN1;HSPD1;EDEM1;EIF2S2;RPN1;ITGB2;GSK3B;SHMT2;PSME3;ENO1;GCLC;POLR3G;PSAT1;EBP;…
prerank	Hypoxia	0.533562	2.36234	0	0	0	57/133	0.1603	BHLHE40;PIM1;LDHA;HK1;ZFP36;FOSL2;GALK1;SLC2A3;TPI1;FOS;TPST2;MAFF;PPP1R15A;ATF3;NDST2;UGP2;TIPARP;GAPDH;MT1E;KLF6;DUSP1;S100A4;CDKN1A;ERO1A;SCARB1;GPI;HMOX1;MYH9;NOCT;CXCR4;NFIL3;HSPA5;SIAH2;DDIT4;ANXA2;PGK1;MT2A;PFKP;PGM2;JUN;HK2;PLAUR;TPD52;MIF;XPNPEP1;HDLBP;TNFAIP3;GYS1;ENO1;LDHC;LARGE1;RRAGD;PFKFB3;GCNT2;SAP30;JMJD6;PAM
prerank	Cholesterol Homeostasis	0.591608	2.32092	0	0	0	28/61	0.183	IDI1;TRIB3;FASN;ACTG1;SREBF2;ATF3;ABCA2;TP53INP1;HMGCS1;SCD;LGALS3;CLU;NFIL3;ANXA5;LDLR;ATXN2;NIBAN1;PLAUR;ETHE1;PMVK;FABP5;CPEB2;FBXO6;EBP;PLSCR1;HMGCR;CTNNB1;CYP51A1
prerank	IL-2/STAT5 Signaling	0.466499	2.15388	0	0	0	55/152	0.167	NFKBIZ;SOCS1;BHLHE40;PIM1;IL18R1;CST7;SLC1A5;BATF;CD79B;SLC2A3;MAFF;PRNP;IRF8;IL2RB;MUC1;UCK2;MAP3K8;KLF6;CSF1;HUWE1;FGL2;MAPKAPK2;CTSZ;TNFRSF18;AHCY;SYT11;CD83;FURIN;NFIL3;CTLA4;CYFIP1;SNX14;ADAM19;IFNGR1;PTGER2;SYNGR2;BCL2L1;ICOS;HK2;RABGAP1L;PHTF2;TNFRSF4;CCND2;TNFSF10;IGF2R;ANXA4;PUS1;GPR65;PHLDA1;FAM126B;RRAGD;CCR4;PLEC;PLSCR1;CD81
prerank	Estrogen Response Late	0.500359	2.12576	0	0	0	38/103	0.1473	ZFP36;BATF;SLC7A5;FOS;ATP2B4;DUSP2;FKBP5;ABHD2;ITPK1;AFF1;RAB31;KLF4;AREG;S100A9;PTPN6;IGFBP4;SLC1A4;SCARB1;SERPINA1;PPIF;RBBP8;SIAH2;SLC16A1;PLAAT3;ELOVL5;HPRT1;BTG3;SLC22A5;FABP5;MAPK13;NCOR2;JAK2;SGK1;COX6C;ALDH3A2;LARGE1;SLC29A1;IDH2
prerank	Inflammatory Response	0.482979	2.09	0	0	0	40/108	0.1745	OSM;CD69;IL18R1;SLC7A1;GNAI3;GNA15;ICAM1;ATP2A2;NFKBIA;IL2RB;TLR1;KLF6;CSF1;CYBB;BTG2;CDKN1A;CD14;LYN;GPR132;RGS1;SLC11A2;PTGER2;PTGER4;FPR1;ACVR2A;LDLR;PLAUR;HIF1A;TAPBP;TNFSF10;SEMA4D;PTPRE;CD55;IRF1;NFKB1;LAMP3;KCNA3;ATP2C1;IFNGR2;ABCA1
prerank	PI3K/AKT/mTOR Signaling	0.490032	2.03494	0	0	0	52/88	0.281	VAV3;PTPN11;MYD88;RIPK1;PRKAR2A;MAP2K3;TRIB3;TBK1;SLA;RPS6KA3;RPS6KA1;MKNK2;TRAF2;ACTR3;CDKN1A;AKT1;CAB39;CDK2;ARHGDIA;CXCR4;CLTC;MAPK1;PTEN;ACACA;NFKBIB;NOD1;MAPKAP1;ITPR2;CDK4;PRKCB;GSK3B;GRK2;CFL1;ARPC3;EIF4E;RIT1;NCK1;PPP1CA;UBE2N;CALR;RALB;DUSP3;SLC2A1;MAPK9;STAT2;PFN1;PAK4;TSC2;PLCG1;PPP2R1B;ACTR2;IRAK4
prerank	IL-6/JAK/STAT3 Signaling	0.527653	1.98336	0	0	0	26/52	0.2157	SOCS3;STAT3;SOCS1;PIM1;PTPN11;MYD88;IL18R1;MAP3K8;CSF1;CD14;BAK1;HMOX1;FAS;IFNGR1;JUN;PTPN1;A2M;IL7;TGFB1;STAM2;IRF1;IFNGR2;IL2RA;TYK2;TNFRSF1B;PTPN2
prerank	Apoptosis	0.44578	1.96902	0	0	0	57/125	0.1988	CD69;ETF1;CFLAR;GNA15;PMAIP1;ATF3;GSN;PRF1;BTG2;CDKN1A;CD14;LGALS3;HMOX1;PEA15;CDK2;CLU;FAS;GSR;IFNGR1;BAX;JUN;BCL2L1;MCL1;DNAJC3;BTG3;CASP9;ADD1;NEDD9;GADD45A;TGFBR3;CASP8;CCND2;BCL2L11;WEE1;PSEN2;TNFSF10;TSPO;CASP7;IGF2R;TIMP2;EBP;SLC20A1;IRF1;ROCK1;FDXR;DFFA;PPT1;NEFH;PPP3R1;ERBB2;CTNNB1;ISG20;CASP2;PAK1;PLCB2;LMNA;CASP3
prerank	Coagulation	0.517168	1.96239	0	0	0	18/55	0.1297	MAFF;CTSH;GSN;DUSP6;F12;CAPN2;SERPINA1;LRP1;CLU;FURIN;PLEK;C1S;ITGA2;CASP9;WDR1;CFD;A2M;GNB2
prerank	Interferon Gamma Response	0.425483	1.95149	0	0	0	59/164	0.1906	SOCS3;CD69;STAT3;MTHFD2;SOCS1;PIM1;ARID5B;MYD88;RIPK1;ICAM1;NFKBIA;IRF8;IL2RB;IRF5;MVP;PTPN6;CDKN1A;FGL2;HLA-DRB1;RNF213;PML;ST3GAL5;FAS;MT2A;RAPGEF6;PFKP;HLA-DMA;IFI30;TRIM25;FPR1;TRIM26;C1S;EIF4E3;PTPN1;NOD1;HIF1A;SPPL2A;TNFAIP3;CASP8;JAK2;TAPBP;IL7;HELZ2;APOL6;PELI1;TNFSF10;CASP7;ADAR;IRF1;NFKB1;PLSCR1;TRAFD1;TOR1B;NUP93;ISG20;GZMA;SP110;ARL4A;CD74
prerank	Myc Targets V1	0.407778	1.91975	0	0.000262487	0.002	53/193	0.1594	LDHA;ETF1;VDAC1;DDX21;MAD2L1;SMARCC1;FAM120A;KPNA2;IFRD1;CTPS1;CANX;XPOT;CAD;RAD23B;SET;STARD7;MCM6;CDK2;GNL3;PRDX4;EIF4A1;NME1;GSPT1;SRPK1;PABPC4;PGK1;TRA2B;YWHAE;YWHAQ;TCP1;SF3B3;PRPS2;SYNCRIP;EIF4G2;HPRT1;RPLP0;EIF2S1;HNRNPA1;RRM1;HSPD1;EIF2S2;CDK4;TFDP1;EIF3B;PABPC1;COX5A;RUVBL2;TUFM;EIF3J;HNRNPA3;SRM;AIMP2;G3BP1
prerank	Reactive Oxygen Species Pathway	0.516797	1.88021	0	0.000365607	0.003	14/44	0.0738	SBNO2;PRNP;JUNB;CDKN2D;ABCC1;TXN;G6PD;PRDX4;PDLIM1;GCLM;NQO1;PFKP;OXSR1;GSR
prerank	Estrogen Response Early	0.423182	1.84644	0	0.000796212	0.007	29/117	0.0855	BHLHE40;FASN;PMAIP1;SLC7A5;FOS;GAB2;MUC1;TIPARP;FKBP5;ABHD2;ITPK1;AFF1;RAB31;KLF4;AREG;UGCG;IGFBP4;SLC1A4;SCARB1;KLF10;PPIF;MYBBP1A;RBBP8;SIAH2;SLC16A1;PLAAT3;KAZN;ELOVL5;CANT1
prerank	Complement	0.407711	1.83412	0	0.000853084	0.008	49/136	0.1988	PIM1;DUSP5;GNAI3;ITGAM;S100A12;MAFF;CTSH;DUSP6;APOBEC3G;MT3;S100A9;DGKH;CDA;LYN;SERPINA1;LGALS3;LRP1;CLU;HSPA5;PRKCD;FCN1;PLEK;VCPIP1;FCER1G;ANXA5;GNGT2;C1S;APOBEC3F;PLAUR;GNAI2;CASP9;XPNPEP1;TNFAIP3;SH2B3;JAK2;GNB2;CASP7;TIMP2;GPD2;CD55;IRF1;PLSCR1;F5;BRPF3;PIK3CG;GZMA;PRDM4;USP14;CASP3
prerank	Unfolded Protein Response	0.4135	1.79555	0	0.00130472	0.013	45/105	0.2301	MTHFD2;EIF4G1;SLC7A5;ATF3;SPCS3;DCTN1;HYOU1;XPOT;HSPA9;YWHAZ;SLC1A4;ERO1A;WIPI1;HERPUD1;EIF4A1;HSPA5;EIF4A3;DDIT4;PDIA6;NOP14;TATDN2;DDX10;ALDH18A1;DNAJB9;DNAJC3;TUBB2A;EIF2S1;EDEM1;SHC1;ERN1;NABP1;EDC4;PSAT1;MTREX;EIF4E;NOLC1;SEC11A;ASNS;CALR;ATF4;NFYA;KHSRP;XBP1;TTC37;CEBPB
prerank	Androgen Response	0.438191	1.78779	0.00184162	0.00132702	0.014	28/80	0.1793	IDI1;ARID5B;ZBTB10;GNAI3;SRF;ELL2;RPS6KA3;FKBP5;ABHD2;SPCS3;IQGAP2;HMGCS1;AKT1;TSC22D1;SCD;CAMKK2;GSR;ELK4;ELOVL5;DNAJB9;TPD52;MAF;SGK1;SEC24D;STK39;HMGCR;MYL12A;ZMIZ1
prerank	p53 Pathway	0.385534	1.76811	0	0.00170617	0.019	50/155	0.1747	MDM2;SOCS1;RHBDF2;NOTCH1;TRIB3;SEC61A1;FOS;STOM;PPP1R15A;ATF3;PHLDA3;MAPKAPK3;PVT1;KLF4;S100A4;MKNK2;BTG2;RALGDS;CDKN1A;BAK1;TSC22D1;HMOX1;DDIT4;SP1;FBXW7;ZBTB16;RXRA;FAS;AEN;SLC3A2;POLH;IFI30;BAX;RB1;JUN;VWA5A;IRAK1;GADD45A;CDKN2A;CCND2;ELP1;TGFB1;SERTAD3;PTPRE;FDXR;CCNK;CD81;RNF19B;TRAFD1;TRAF4
prerank	Allograft Rejection	0.38854	1.75508	0	0.00162086	0.019	61/139	0.2079	SOCS1;BCL3;ICAM1;IRF8;FLNA;IL2RB;PRF1;TLR1;SRGN;HLA-DRA;CSF1;TRAF2;PTPN6;HDAC9;AKT1;LYN;BCAT1;SPI1;NME1;EIF4G3;CCR2;FAS;HLA-DMA;IFNGR1;ACVR2A;FGR;EIF3A;CSK;TPD52;HIF1A;ITGAL;ZAP70;CDKN2A;MAP4K1;CCND2;ITGB2;PRKCB;JAK2;TAPBP;IL7;TGFB1;GPR65;NCF4;EIF3J;GALNT1;RPS19;GCNT1;RPL39;ELF4;LY75;IFNGR2;IL2RA;GZMA;CD74;LY86;NCK1;SOCS5;CAPG;CD8A;UBE2N;DEGS1
prerank	Myogenesis	0.401465	1.69087	0.00181159	0.00324984	0.037	40/90	0.2664	BHLHE40;NOTCH1;PRNP;GSN;IFRD1;LPIN1;MEF2D;FLII;CDKN1A;AKT2;SCD;MYH9;CLU;TPM3;NQO1;SYNGR2;RB1;COL6A2;MYL6B;CFD;PFKM;ADCY9;TGFB1;PSEN2;LARGE1;SMTN;CHRNB1;RIT1;DMPK;COL6A3;MYLPF;RYR1;FXYD1;TAGLN;BAG1;ENO3;PTP4A3;SVIL;ITGB1;TSC2
prerank	G2-M Checkpoint	0.369928	1.68076	0	0.00333478	0.04	47/153	0.1829	BCL3;SLC7A1;MAD2L1;SLC7A5;LBR;SMARCC1;KPNA2;UCK2;LMNB1;EZH2;JPT1;CUL4A;RAD23B;MCM6;SMAD3;PML;TLE3;GSPT1;NSD2;HMGB3;MT2A;TRA2B;SYNCRIP;PAFAH1B1;UBE2S;CCNT1;KMT5A;HMGA1;RBL1;ILF3;HIF1A;NUP98;CDK4;TFDP1;NUP50;TGFB1;CUL3;TENT4A;G3BP1;SAP30;UPF1;CHAF1A;PRC1;LIG3;NOLC1;MKI67;CKS2
prerank	Epithelial Mesenchymal Transition	0.411808	1.65399	0	0.0039316	0.049	35/72	0.265	TPM4;FLNA;AREG;VCAN;IGFBP4;LRP1;FAS;LOXL2;COPA;JUN;COL6A2;ITGA2;CALU;PLAUR;GADD45A;TGFBR3;TNFAIP3;LGALS1;TGFB1;PLOD1;QSOX1;COLGALT1;COL6A3;PPIB;CAPG;PVR;VIM;TAGLN;NOTCH2;RHOB;TIMP1;P3H1;ACTA2;ITGB1;SNTB1
prerank	UV Response Up	0.380394	1.65198	0	0.00405215	0.053	28/115	0.1268	CNP;DDX21;ICAM1;FOS;NFKBIA;ATF3;JUNB;RAB27A;BTG2;CDO1;TFRC;BAK1;LYN;HMOX1;PPIF;AGO2;CDK2;FURIN;PRKCD;PRKACA;WIZ;NR4A1;BTG3;MARK2;TGFBRAP1;RPN1;NUP58;BCL2L11
prerank	Apical Junction	0.373052	1.63251	0	0.00518675	0.071	31/112	0.1483	ADAM15;MAPK11;VASP;CLDN5;YWHAH;ACTB;ICAM1;ACTG1;INPPL1;SYK;VCAN;AKT2;MYH9;NF2;PTEN;ITGA3;CAP1;SKAP2;ITGA2;GNAI2;SYMPK;RHOF;SHC1;MAPK13;NLGN2;TSPAN4;MSN;CTNNA1;ACTN4;PKD1;VCL
prerank	Myc Targets V2	0.411754	1.61035	0.0106952	0.00662781	0.093	21/57	0.2277	DUSP2;GNL3;MYBBP1A;HK2;IPO4;SLC19A1;HSPD1;WDR43;CDK4;TCOF1;PUS1;SRM;AIMP2;PPRC1;RCL1;NOLC1;UNG;GRWD1;PES1;DCTPP1;RRP12
prerank	Xenobiotic Metabolism	0.368189	1.59702	0.0051458	0.00720382	0.103	32/111	0.1864	SLC1A5;NPC1;ATP2A2;IRF8;MTHFD1;CDO1;IGFBP4;CDA;DDAH2;AHCY;HMOX1;BCAT1;ARPP19;MCCC2;FAS;MT2A;MAN1A1;NQO1;PYCR1;GSR;ELOVL5;GART;HPRT1;SAR1B;SHMT2;GCLC;GCNT2;DDT;ACOX1;SSR3;COMT;CYFIP2
prerank	Glycolysis	0.357473	1.58788	0.0033557	0.00749495	0.111	37/138	0.1603	LDHA;CHPF;GALK1;TPI1;UGP2;TXN;VCAN;CHST12;GNE;ERO1A;G6PD;CXCR4;HSPA5;ARPP19;DDIT4;PGK1;PFKP;GNPDA1;PGM2;CHPF2;HK2;ME2;MIF;HDLBP;SLC16A3;GYS1;CLN6;PLOD1;ENO1;LDHC;QSOX1;GCLC;FUT8;RRAGD;MED24;SAP30;PAM
prerank	KRAS Signaling Up	0.365927	1.56661	0.00333333	0.00911917	0.137	30/101	0.1472	PRDM1;LY96;USP12;PPP1R15A;IRF8;DUSP6;KLF4;HDAC9;PPBP;ERO1A;AKT2;LCP1;DOCK2;CXCR4;YRDC;FCER1G;VWA5A;ITGA2;ADAM8;RABGAP1L;PLAUR;KCNN4;TRIB2;TNFAIP3;MAP4K1;CCND2;ITGB2;AVL9;MMD;IKZF1
prerank	Mitotic Spindle	0.343445	1.56158	0.00164745	0.00909956	0.142	40/159	0.1489	PREX1;PXN;ARF6;LRPPRC;AKAP13;GSN;FLNA;KIF3B;PCGF5;ABR;LMNB1;ARL8A;TRIO;PCNT;MYH9;MYO9B;ARHGDIA;DOCK2;CLIP1;CSNK1D;RAPGEF6;YWHAE;MARK4;ARHGEF12;EZR;DYNC1H1;ARHGAP10;PAFAH1B1;NCK2;PLEKHG2;SSH2;KLC1;RHOF;NEDD9;BCL2L11;ACTN4;CLASP1;CDC42;VCL;KNTC1
prerank	Adipogenesis	0.336575	1.52956	0.00505902	0.0120533	0.187	70/158	0.3015	BCL6;SLC1A5;CS;PIM3;STOM;STAT5A;LPCAT3;ESRRA;ACLY;PPP1R15B;YWHAG;REEP5;UBQLN1;SCARB1;ELOVL6;AGPAT3;IFNGR1;DNAJB9;ESYT1;ADIPOR2;SLC19A1;ACAA2;GADD45A;CHUK;MTCH2;DLAT;IDH3A;RMDN3;GPHN;SLC5A6;ATP1B3;TKT;G3BP2;AIFM1;NABP1;GPD2;PFKFB3;DDT;ACOX1;ABCA1;TANK;BAZ2A;ARL4A;COX7B;LTC4S;ACO2;FAH;SCP2;PHLDB1;DNAJC15;UQCR11;ECH1;RIOK3;MRPL15;BCL2L13;RREB1;SAMM50;LIPE;CHCHD10;PRDX3;SLC27A1;IMMT;PHYH;APLP2;ALDOA;…
prerank	TGF-beta Signaling	0.403412	1.46437	0.0294118	0.0230333	0.338	22/46	0.205	PPP1R15A;JUNB;SMURF1;RAB31;KLF10;SMAD1;FURIN;SMAD3;SKI;PPM1A;BMPR1A;NCOR2;TRIM33;TGFB1;SLC20A1;IFNGR2;FKBP1A;CTNNB1;ACVR1;PPP1CA;RHOA;BCAR3
prerank	UV Response Dn	0.339104	1.39376	0.0324786	0.041827	0.536	32/86	0.1793	BHLHE40;SLC7A1;ATP2B4;MIOS;MT1E;ABCC1;DUSP1;SMAD3;ANXA2;RXRA;PTEN;ATXN1;SIPA1L1;ACVR2A;BMPR1A;PIAS3;LDLR;ATRN;DMAC2L;ICA1;SCAF8;MTA1;TGFBR3;TENT4A;DYRK1A;ANXA4;NFKB1;GCNT1;ATP2C1;ERBB2;CELF2;ZMIZ1
prerank	E2F Targets	0.292801	1.35715	0.0228873	0.0556512	0.641	48/168	0.2184	MTHFD2;MAD2L1;LBR;ANP32E;KPNA2;CTPS1;LMNB1;EZH2;JPT1;CDKN1A;TFRC;MCM6;PRKDC;PRDX4;NME1;GSPT1;HMGB3;ATAD2;TRA2B;IPO7;SYNCRIP;UBE2S;HMGA1;PAICS;CENPM;EIF2S1;RFC2;ILF3;TIMELESS;CBX5;CDK4;CDKN2A;WEE1;NAA38;NOLC1;MKI67;CKS2;POLD1;SSRP1;CNOT9;PPM1D;NASP;NUP153;UNG;NUDT21;POLE;DCTPP1;HELLS
prerank	Protein Secretion	0.312253	1.32123	0.050173	0.0748277	0.761	22/89	0.1808	ARCN1;ANP32E;RPS6KA3;CD63;AP1G1;AP2B1;CLTC;MAPK1;STX16;GBF1;M6PR;ICA1;TPD52;RAB5A;TMED10;IGF2R;SEC24D;PAM;USO1;PPT1;ABCA1;ARFIP1
prerank	KRAS Signaling Dn	0.314956	1.24026	0.130809	0.13711	0.937	15/66	0.1288	TENT5C;MTHFR;MSH5;CLSTN3;BTG2;NR4A2;ZBTB16;STAG3;PDCD1;PTPRJ;TG;DLK2;COPZ2;SGK1;KMT2D
prerank	DNA Repair	-0.248255	-1.1517	0.179104	0.185438	0.966	43/144	0.2338	GPX4;ZWINT;ERCC5;ARL6IP1;POLR3GL;NT5C3A;ERCC8;POLD4;RPA2;SNAPC5;ERCC4;UPF3B;DAD1;DGUOK;POLR3C;SURF1;VPS28;GTF2F1;TAF1C;NFX1;POLE4;POLD3;GMPR2;MPC2;GTF2H1;NCBP2;POLL;NUDT9;XPC;TSG101;UMPS;POLR2F;GTF3C5;RALA;CETN2;POLR2K;PRIM1;POLR1C;RFC5;POLR2C;EIF1B;GTF2B;ZNRD1
prerank	heme Metabolism	0.254051	1.13011	0.193262	0.28018	0.994	49/141	0.2514	TENT5C;MAP2K3;ELL2;BTG2;TFRC;GMPS;SEC14L1;ADD2;GCLM;NFE2L1;ACSL6;ARHGEF12;SLC11A2;AGPAT4;RNF19A;KAT2B;MFHAS1;PICALM;ADD1;BLVRA;TSPAN5;LRP10;FBXO34;EIF2AK1;GCLC;GDE1;BTRC;RCL1;FOXJ2;CAST;SIDT2;RANBP10;NARF;NCOA4;HEBP1;TNRC6B;ASNS;FOXO3;DCAF11;KHNYN;NNT;SLC2A1;RNF123;PPP2R5B;SLC30A1;HDGF;DCUN1D1;RHD;RIOK3
prerank	Fatty Acid Metabolism	0.254866	1.10327	0.261538	0.319143	0.998	26/123	0.1684	IDI1;LDHA;FASN;YWHAH;ACADVL;CPT1A;HMGCS1;DLST;ELOVL5;RAP1GDS1;ADIPOR2;KMT5A;METAP1;SLC22A5;ACAA2;MIF;LGALS1;BLVRA;ALDH3A2;ACSL4;PPARA;ACSL5;GPD2;GLUL;PCBD1;ACOX1
prerank	Pperoxisome	0.268051	1.10065	0.263815	0.315466	0.998	26/80	0.2139	IDI1;YWHAH;SMARCC1;CTPS1;MVP;ATXN1;ABCB9;ELOVL5;ERCC3;ESR2;ABCD1;PABPC1;CLN6;ACSL4;TSPO;ACSL5;IDH2;NUDT19;SLC23A2;ACOX1;CTBP1;ITGB1BP1;DLG4;ERCC1;SLC35B2;SCP2
prerank	Apical Surface	0.338712	1.07847	0.337638	0.350234	1	6/25	0.1027	IL2RB;CRYBG1;LYN;NCOA6;ADIPOR2;PLAUR
prerank	Bile Acid Metabolism	0.253772	1.01569	0.421245	0.471194	1	20/70	0.2139	IDI1;NPC1;ABCA2;GCLM;RXRA;ATXN1;PNPLA8;PAOX;PFKM;ABCD1;ACSL5;SLC29A1;IDH2;FDXR;SLC23A2;ABCA1;SULT1B1;BCAR3;SLC35B2;SCP2
prerank	Oxidative Phosphorylation	0.20729	0.978442	0.517857	0.546583	1	66/198	0.294	LDHA;CS;VDAC1;LRPPRC;GLUD1;ACADVL;CPT1A;HSPA9;GPI;CYB5R3;SLC25A12;COX10;OGDH;CYCS;BAX;DLST;OPA1;AFG3L2;ETFA;UQCRH;ACAA2;SLC25A20;DLAT;IDH3A;COX6C;COX5A;CASP7;AIFM1;IDH2;ACAT1;ATP5F1B;MFN2;ATP5ME;ATP5F1E;SLC25A5;NDUFA3;ATP5MF;COX7A2;COX7B;COX6B1;ACO2;NDUFA1;COX17;ECI1;NNT;NDUFS1;UQCR11;NDUFB1;NDUFV2;ECH1;GOT2;ATP6V0B;SLC25A6;HADHB;SLC25A11;MRPL15;ETFDH;TIMM13;PRDX3;ACAA1;IMMT;ATP6V1H;PDHX;PHYH;ALA…
prerank	Spermatogenesis	0.241665	0.952268	0.550274	0.598429	1	19/65	0.2287	PRKAR2A;EZH2;LPIN1;NF2;MTOR;MAST2;PGS1;IL12RB2;STAM2;LDHC;GMCL1;NEFH;ACE;ARL4A;CLPB;PHF7;SLC12A2;TOPBP1;SIRT1
prerank	Wnt-beta Catenin Signaling	0.283105	0.944051	0.55	0.604604	1	9/32	0.2325	NOTCH1;NCOR2;CCND2;PSEN2;NCSTN;CTNNB1;HDAC11;AXIN1;CSNK1E
prerank	Notch Signaling	0.277244	0.826302	0.728972	0.853842	1	5/20	0.1596	NOTCH1;DTX1;PSEN2;DTX2;SAP30
prerank	Interferon Alpha Response	0.169445	0.712563	0.959292	0.964059	1	19/90	0.1906	CNP;PARP9;CSF1;IFI30;TRIM25;TRIM26;C1S;CASP8;IL7;HELZ2;ADAR;IRF1;LAMP3;PLSCR1;TRAFD1;ISG20;SP110;IFITM1;CD74

## Sheet: CISep-vs-NHC_Hallmark_EM
Name	Term	ES	NES	NOM p-val	FDR q-val	FWER p-val	Tag %	Gene %	Lead_genes
prerank	IL-2/STAT5 Signaling	0.514047	2.34527	0	0	0	56/156	0.1433	SOCS1;NFKBIZ;BCL2;PIM1;PHTF2;SYT11;IRF4;IKZF4;RHOH;RGS16;PLPP1;IL2RA;BHLHE40;HUWE1;SLC2A3;FAM126B;SOCS2;ITGA6;BCL2L1;AHCY;ICOS;MUC1;CD79B;FURIN;HK2;ADAM19;NFIL3;SNX9;SLC1A5;PRKCH;LRRC8C;CD83;IL2RB;MAPKAPK2;RABGAP1L;BATF;GABARAPL1;TNFRSF18;CTLA4;NCOA3;KLF6;FGL2;PTGER2;MAFF;CISH;SPRED2;TIAM1;PHLDA1;HIPK2;CDC42SE2;CCND3;IL18R1;CAPN3;IL3RA;RORA;AHR
prerank	mTORC1 Signaling	0.463019	2.14279	0	0	0	73/187	0.2173	MTHFD2;IDI1;ERO1A;HMGCS1;ELOVL6;BHLHE40;BTG2;ATP2A2;PPP1R15A;ETF1;DDIT4;SLC2A3;SLC7A5;SLC1A4;IFRD1;FDXR;CXCR4;SLA;IMMT;HK2;ACLY;LDHA;GSR;NFIL3;TFRC;PDK1;SLC1A5;SHMT2;HSPA5;SCD;PSMD14;EDEM1;GAPDH;IFI30;ACACA;PITPNB;GPI;FGL2;CDKN1A;PSAT1;CCNF;LDLR;NFKBIB;TRIB3;CTSC;ACTR3;GCLC;CCNG1;MCM4;ELOVL5;RPN1;GBE1;PHGDH;GSK3B;ACTR2;RIT1;RAB1A;GGA2;PSME3;EIF2S2;TM7SF2;CYP51A1;HSPA4;HSPD1;GLA;MAP2K3;STARD4;EBP;…
prerank	TNF-alpha Signaling via NF-kB	0.470223	2.13112	0	0	0	60/155	0.1374	DUSP5;SOCS3;CD69;NFKB1;NFKBIA;ZFP36;KLF9;CCNL1;IL6ST;MCL1;BHLHE40;BTG2;STAT5A;PPP1R15A;BCL3;SLC2A3;PDE4B;KDM6B;SGK1;CD80;TIPARP;AREG;ZBTB10;NR4A3;IFNGR2;TNFAIP3;ATF3;REL;NFIL3;NFAT5;ICAM1;SPSB1;DUSP1;CD83;B4GALT5;BTG3;YRDC;HBEGF;GCH1;PER1;NR4A1;NR4A2;JUNB;FOSL2;DUSP4;FOS;KLF6;CDKN1A;BCL6;ABCA1;LDLR;CFLAR;MAFF;PHLDA1;JAG1;RELB;CCL20;PFKFB3;TANK;BIRC2
prerank	Hypoxia	0.455739	2.01876	0	0.000381322	0.001	57/141	0.213	BCL2;ZFP36;PIM1;ERO1A;BHLHE40;PPP1R15A;NDST2;DDIT4;SLC2A3;HK1;MT1E;CXCR4;NOCT;TIPARP;UGP2;KLF7;HK2;TNFAIP3;ATF3;HDLBP;LDHA;NFIL3;PGM2;PDK1;PRKCA;DUSP1;HSPA5;SCARB1;TPST2;MYH9;GAPDH;FOSL2;MT2A;FOS;KLF6;GPI;CDKN1A;VHL;MAFF;EXT1;CHST2;GBE1;PFKFB3;RORA;PFKP;LDHC;NDRG1;GPC1;ISG20;JUN;XPNPEP1;GCNT2;ZNF292;RBPJ;AMPD3;ILVBL;AKAP12
prerank	Estrogen Response Early	0.457882	2.00629	0	0.000305058	0.001	41/129	0.1721	UGCG;BCL2;AFF1;SLC16A1;IL6ST;FKBP5;PPIF;BHLHE40;RASGRP1;FASN;SLC7A5;MAST4;SLC1A4;MYB;TIPARP;AREG;FLNB;MUC1;ADCY9;ABHD2;KDM4B;SCARB1;PMAIP1;MYBBP1A;AMFR;FOS;GAB2;NCOR2;MREG;SLC22A5;TOB1;CISH;TIAM1;ITPK1;ELOVL5;MED13L;RBBP8;CANT1;IL17RB;AKAP1;TGIF2
prerank	IL-6/JAK/STAT3 Signaling	0.515764	2.00309	0	0.000254215	0.001	23/56	0.1621	SOCS1;SOCS3;PTPN11;PIM1;STAT3;IL6ST;IL2RA;IFNGR2;PTPN1;IL1R1;FAS;IL7;CRLF2;CD38;MYD88;BAK1;TYK2;IL18R1;IL3RA;LEPR;STAM2;PTPN2;IL17RB
prerank	Inflammatory Response	0.422713	1.83108	0	0.00196109	0.009	39/117	0.1309	OSM;CD69;NFKB1;NFKBIA;SLC7A1;RGS16;ATP2C1;RASGRP1;BTG2;ATP2A2;TLR1;PDE4B;CD55;LYN;GPR132;ACVR2A;IFNGR2;RGS1;HIF1A;IL1R1;ICAM1;IL2RB;HBEGF;CD70;GCH1;PSEN1;KLF6;GABBR1;RAF1;CDKN1A;SEMA4D;ABCA1;LDLR;PTGER2;CHST2;PTGIR;IL18R1;CCL20;GNA15
prerank	Estrogen Response Late	0.422369	1.81366	0	0.00190661	0.01	43/119	0.203	BCL2;ZFP36;AFF1;SLC16A1;IL6ST;FKBP5;PPIF;SLC7A5;SLC1A4;SGK1;MYB;AREG;FLNB;S100A9;ABHD2;COX6C;BTG3;SCARB1;BATF;AMFR;FOS;NCOR2;MAPK13;SLC22A5;TOB1;CISH;FABP5;TIAM1;ITPK1;ELOVL5;RBBP8;SLC29A1;IL17RB;IDH2;SLC2A8;HOMER2;DLG5;TMPRSS3;ISG20;NXT1;TST;JAK2;GLA
prerank	Hedgehog Signaling	0.628516	1.80906	0.00746269	0.00169477	0.01	7/16	0.1529	RASA1;CDK6;MYH9;TLE3;PML;TLE1;LDB1
prerank	DNA Repair	-0.378239	-1.78565	0	0.00229729	0.01	53/144	0.189	POLR3C;GPX4;RPA2;VPS28;ARL6IP1;DGUOK;POLR2F;DAD1;TAF6;CETN2;SNAPC5;SURF1;PRIM1;UPF3B;ERCC5;CMPK2;NUDT9;BCAP31;POLR2C;NELFE;PNP;POLE4;DUT;POLR3GL;ERCC4;EIF1B;POLR2J;ADRM1;GUK1;POLR2K;SF3A3;RFC5;POLD4;NFX1;APRT;PCNA;RBX1;UMPS;EDF1;POLD3;POLR1D;TAF12;XPC;SMAD5;RPA3;TSG101;LIG1;POLR2I;POLR2E;MRPL40;NELFB;RFC4;GTF2F1
prerank	Mitotic Spindle	0.391353	1.77067	0	0.00244046	0.016	52/166	0.172	PCGF5;RASA1;PREX1;ABR;RAPGEF6;NEDD9;PLEKHG2;FLNB;AKAP13;PAFAH1B1;NCK2;DST;PXN;YWHAE;TUBGCP6;LMNB1;CLIP1;ARHGEF7;SSH2;LRPPRC;MYH9;BCL2L11;ARHGAP10;MYO9B;DOCK2;SOS1;PCNT;RICTOR;CDC42;CLASP1;DLG1;DYNC1H1;KNTC1;KIF3B;GSN;TRIO;MARK4;PRC1;TPX2;TIAM1;RABGAP1;NIN;FLNA;TLK1;MAPRE1;TSC1;BCR;MYH10;SMC4;NOTCH2;ABL1;ARHGEF12
prerank	Interferon Alpha Response	-0.394837	-1.71531	0.00255102	0.00250613	0.022	37/91	0.216	IRF9;CD47;USP18;IFIT2;IFI27;OGFR;B2M;TRIM21;PSMB9;MX1;IFI44L;GBP4;RSAD2;GBP2;PSMA3;CMPK2;IRF2;IL15;HLA-C;PSME1;BST2;OAS1;NUB1;NMI;OASL;RTP4;DDX60;SAMD9;LAMP3;IFIH1;PSMB8;IRF7;UBE2L6;DHX58;IFIT3;CD74;EIF2AK2
prerank	UV Response Dn	0.411116	1.70616	0.00165563	0.0044372	0.032	26/93	0.1257	NFKB1;ABCC1;SLC7A1;BHLHE40;ATP2C1;SYNJ2;MT1E;ICA1;PTEN;ACVR2A;PIK3CD;CELF2;MTA1;PRKCA;PRDM2;DUSP1;SIPA1L1;TENT4A;GRK5;DYRK1A;SCAF8;DLG1;LDLR;DMAC2L;ATXN1;PEX14
prerank	UV Response Up	0.391308	1.69182	0	0.0050843	0.039	31/116	0.1283	NFKBIA;IL6ST;CNP;PPIF;RASGRP1;BTG2;DDX21;PRKACA;LYN;AMD1;FURIN;CDO1;ATF3;AGO2;TFRC;ICAM1;CDKN2B;TGFBRAP1;BTG3;GCH1;NR4A1;JUNB;BCL2L11;FOS;CHKA;PPT1;MARK2;BAK1;NUP58;CCND3;RPN1
prerank	Cholesterol Homeostasis	0.421993	1.65417	0.00519931	0.00833042	0.068	27/64	0.2424	IDI1;HMGCS1;TP53INP1;FASN;ATF3;NFIL3;SCD;ACTG1;CTNNB1;SREBF2;CHKA;FBXO6;LDLR;TRIB3;FABP5;JAG1;LSS;CPEB2;ATXN2;TM7SF2;CYP51A1;STARD4;EBP;PMVK;MVD;ABCA2;NIBAN1
prerank	Androgen Response	0.40196	1.64926	0.00515464	0.00838909	0.074	31/82	0.2208	ARID5B;IDI1;FKBP5;HMGCS1;PLPP1;ELL2;SPCS3;CDK6;SGK1;ZBTB10;STK39;ELK4;MAF;ABHD2;GSR;SCD;SRF;CAMKK2;CCND3;ELOVL5;UBE2J1;DNAJB9;TSC22D1;NDRG1;HOMER2;HPGD;UAP1;SEC24D;AKAP12;IQGAP2;PTK2B
prerank	Unfolded Protein Response	0.372603	1.57083	0.00684932	0.0193203	0.175	31/105	0.1538	MTHFD2;ERO1A;SPCS3;DDIT4;SLC7A5;SLC1A4;EIF4G1;XPOT;TATDN2;PDIA5;ALDH18A1;MTREX;ATF3;HSPA5;EDEM1;EIF2AK3;YWHAZ;DNAJC3;HYOU1;PSAT1;EIF4E;KHSRP;PARN;DCTN1;CNOT6;NOP14;TTC37;ERN1;EIF4A1;DNAJB9;HERPUD1
prerank	G2-M Checkpoint	0.342427	1.55469	0.00311042	0.0214494	0.199	73/166	0.2702	SLC7A1;LBR;TFDP1;BCL3;SLC7A5;PAFAH1B1;EZH2;AMD1;HIF1A;SLC12A2;SMARCC1;NUP98;TRA2B;KPNA2;LMNB1;CUL3;TENT4A;HMGB3;GSPT1;TLE3;G3BP1;MKI67;MT2A;RAD23B;PML;ILF3;NSD2;CCNF;PRC1;TPX2;CKS2;NUP50;SLC38A1;UBE2S;DR1;UPF1;NASP;MCM6;SNRPD1;RPS6KA5;HMGA1;MAPK14;CHAF1A;SMC4;NOTCH2;ABL1;SMAD3;CUL4A;FANCC;PDS5B;KNL1;NUMA1;STAG1;CHEK1;DBF4;SYNCRIP;KPNB1;LIG3;MNAT1;WRN;CENPE;RBL1;GINS2;KMT5A;CUL1;UCK2;MAD2L1;CENPF;…
prerank	KRAS Signaling Dn	0.386939	1.5524	0.0103627	0.020726	0.202	26/71	0.2205	BTG2;TG;SGK1;CD80;TENT5C;CLSTN3;PTPRJ;NR4A2;ZBTB16;KMT2D;MSH5;STAG3;CCDC106;CHST2;PDCD1;COPZ2;PDE6B;DTNB;SNN;SLC16A7;RYR1;CDKAL1;FGGY;SKIL;DLK2;IFNG
prerank	KRAS Signaling Up	0.351401	1.52819	0.00333333	0.0244046	0.246	30/111	0.1636	PRDM1;LY96;USP12;ERO1A;RGS16;MMD;PPP1R15A;IKZF1;CXCR4;TNFAIP3;VWA5A;YRDC;HBEGF;RABGAP1L;DOCK2;SATB1;AKT2;PPBP;MAP4K1;STRN;CCL20;NIN;HSD11B1;DUSP6;ITGA2;HDAC9;AVL9;ADAM17;TOR1AIP2;LAT2
prerank	Interferon Gamma Response	0.330079	1.51018	0	0.0280171	0.288	36/171	0.0921	SOCS1;SOCS3;CD69;ARID5B;NFKB1;NFKBIA;PIM1;STAT3;MTHFD2;IRF4;PDE4B;RAPGEF6;PELI1;P2RY14;C1S;HIF1A;PTPN1;TNFAIP3;ST3GAL5;FAS;ICAM1;IL7;RNF213;IL2RB;MVP;GCH1;RIPK1;CD38;IFI30;MT2A;NCOA3;PML;FGL2;MYD88;CDKN1A;NOD1
prerank	Glycolysis	0.332848	1.49197	0.00963082	0.0308108	0.328	44/147	0.2007	ERO1A;DDIT4;GNPDA1;CXCR4;NOL3;UGP2;FUT8;HK2;HDLBP;LDHA;PGM2;DLD;ARPP19;HSPA5;HS2ST1;PHKA2;CACNA1H;GNE;XYLT2;CLN6;CHPF2;GFPT1;PYGB;EXT1;CHST2;GCLC;B4GALT2;NASP;AK3;PLOD1;PKP2;TPST1;GMPPB;NANP;SLC25A13;PFKP;LDHC;CHPF;TXN;EXT2;GPC1;ISG20;GOT2;ZNF292
prerank	Myogenesis	0.345857	1.48059	0.0121317	0.0334837	0.363	23/101	0.1531	BHLHE40;NOTCH1;IFRD1;MYL6B;ADCY9;PFKM;FLII;HBEGF;SCD;MYH9;MEF2D;AKT2;COL6A3;CACNA1H;CDKN1A;DAPK2;GSN;LPIN1;NQO1;ADAM12;SPEG;RIT1;PRNP
prerank	p53 Pathway	0.325762	1.4781	0.00955414	0.0327244	0.367	40/162	0.1383	SOCS1;RGS16;MDM2;PVT1;BTG2;PPP1R15A;DDIT4;NOTCH1;CDKN2A;FDXR;CYFIP2;PHLDA3;BAX;MAPKAPK3;SEC61A1;ATF3;POM121;FAS;VWA5A;CDKN2B;HBEGF;SP1;AEN;VDR;CCNK;DGKA;TRAF4;ELP1;IFI30;FOS;ZBTB16;CDKN1A;TOB1;TRIB3;BAK1;CCNG1;CCND3;FBXW7;DDB2;MKNK2
prerank	TGF-beta Signaling	0.400496	1.47788	0.0342342	0.0313679	0.368	16/44	0.1798	PPP1R15A;SMURF1;SKI;IFNGR2;PPM1A;FURIN;ACVR1;JUNB;TGFBR1;CTNNB1;NCOR2;HIPK2;TRIM33;SLC20A1;BCAR3;SMAD3
prerank	PI3K/AKT/mTOR Signaling	0.352029	1.45467	0.0214168	0.0368611	0.43	35/92	0.205	PTPN11;VAV3;CXCR4;PTEN;SLA;PLCG1;PDK1;RPTOR;RIPK1;PPP2R1B;ACACA;RAF1;CAB39;MYD88;CDKN1A;NOD1;RPS6KA1;NFKBIB;TRIB3;TIAM1;EIF4E;ACTR3;MKNK2;GSK3B;ACTR2;RIT1;MKNK1;MAPKAP1;PRKCB;MAPK1;UBE2N;RALB;ITPR2;MAP2K3;TBK1
prerank	Apoptosis	0.31995	1.41924	0.0167504	0.0487482	0.534	30/129	0.1118	CD69;MCL1;BTG2;ETF1;NEDD9;FDXR;BCL2L1;BAX;LEF1;ATF3;GSR;FAS;BTG3;GCH1;PMAIP1;CASP9;BCL2L11;CD38;SATB1;PSEN1;CREBBP;CTNNB1;DNAJC3;CDKN1A;DNM1L;CFLAR;GSN;PAK1;PPT1;CYLD
prerank	Adipogenesis	0.303739	1.38174	0.0276873	0.0642381	0.641	50/165	0.2189	ELOVL6;STAT5A;PPP1R15B;CS;LPCAT3;IMMT;ACAA2;ATL2;ACLY;UBQLN1;SLC1A5;DLD;SCARB1;G3BP2;PHLDB1;SLC19A1;SLC5A6;MTCH2;IDH3A;BCL6;PIM3;ABCA1;AGPAT3;MAP4K3;GPD2;TOB1;YWHAG;CHUK;PEX14;GBE1;PFKFB3;ESYT1;RREB1;ACOX1;TANK;DNAJB9;AIFM1;GPAT4;ACO2;GPHN;DDT;PPM1B;DNAJC15;CPT2;TST;COX7B;BAZ2A;ADIPOR2;UQCR11;BCL2L13
prerank	Xenobiotic Metabolism	0.304496	1.31698	0.0368	0.104172	0.812	29/112	0.1648	ATP2A2;MCCC2;CYFIP2;AHCY;IL1R1;CDO1;GSR;FAS;SLC1A5;SHMT2;ESR1;ARPP19;MAN1A1;GCH1;GABARAPL1;MTHFD1;MT2A;ABCC2;PTGDS;ETFDH;NQO1;GCLC;ELOVL5;HSD11B1;ACOX1;TPST1;LEAP2;ACO2;DDT
prerank	Wnt-beta Catenin Signaling	0.383044	1.31108	0.107664	0.104809	0.833	16/33	0.2593	NOTCH1;LEF1;CTNNB1;NCOR2;NCSTN;JAG1;MAML1;ADAM17;RBPJ;CSNK1E;PPARD;WNT5B;HDAC11;CUL1;AXIN1;MYC
prerank	Myc Targets V1	0.281497	1.3096	0.0336538	0.102825	0.841	51/193	0.2009	DDX21;TFDP1;ETF1;IFRD1;PABPC4;XPOT;STARD7;SET;FAM120A;SMARCC1;VDAC1;TRA2B;LDHA;EIF4G2;CTPS1;YWHAE;KPNA2;NME1;RRM1;PSMD14;EIF3B;NCBP1;GSPT1;PABPC1;G3BP1;SF3B3;RAD23B;HNRNPA1;EIF4E;MCM4;HNRNPA3;EIF3J;MCM6;CAD;SNRPD1;TARDBP;DHX15;GNL3;EIF4A1;RPLP0;RPS10;UBE2E1;EIF2S2;SERBP1;TYMS;PRPS2;UBA2;SNRPG;GOT2;SLC25A3;HSPD1
prerank	heme Metabolism	0.254622	1.14403	0.18871	0.306278	0.994	53/144	0.2788	KAT2B;BTG2;ELL2;RNF19A;TNRC6B;TENT5C;PICALM;NUDT4;NNT;YPEL5;SEC14L1;TFRC;RCL1;TSPAN5;SIDT2;AGPAT4;USP15;XPO7;RANBP10;GCLC;MARK3;CCND3;MFHAS1;SLC66A2;RNF123;GAPVD1;GDE1;KHNYN;BLVRA;ABCG2;ARHGEF12;LAMP2;GYPC;SLC11A2;DCAF11;MAP2K3;RHD;SDCBP;SLC30A1;ACSL6;HMBS;NFE2L1;BACH1;SLC25A38;NARF;ADD1;RIOK3;OSBP2;DCUN1D1;HDGF;PC;HEBP1;ABCB6
prerank	E2F Targets	-0.234522	-1.1359	0.162011	0.268644	0.974	41/174	0.1733	USP1;CKS1B;PSIP1;KIF22;CDKN1B;RPA2;MCM5;CDKN2C;LYAR;ASF1A;CTCF;EXOSC8;RAD51C;DNMT1;DCK;DEK;SPAG5;LUC7L3;POP7;RNASEH2A;POLE4;DUT;PPP1R8;NBN;TUBB;TIPIN;HNRNPD;POLD2;RANBP1;PRPS1;PCNA;POLD3;SMC3;NOP56;RAD1;MRE11;RPA3;XRCC6;LIG1;PSMC3IP;SUV39H1
prerank	Allograft Rejection	0.252684	1.12274	0.226475	0.33576	0.997	37/148	0.1676	SOCS1;IRF4;IL2RA;EIF4G3;BCL3;TLR1;CDKN2A;CD80;LYN;ACVR2A;IFNGR2;ITK;HIF1A;FAS;ICAM1;NME1;IL7;IL2RB;TRAT1;LY75;RPL39;MAP4K1;CD7;HLA-DRA;CCND3;EIF3J;FLNA;GALNT1;SOCS5;HLA-DOA;CD28;HDAC9;PRKCB;SRGN;KLRD1;UBE2N;CCL4
prerank	Fatty Acid Metabolism	0.252508	1.10494	0.258503	0.361589	0.999	26/126	0.1647	IDI1;HMGCS1;FASN;ACADVL;ACAA2;GLUL;SUCLG2;CPT1A;LDHA;DLD;HSDL2;TP53INP2;GABARAPL1;SLC22A5;GPD2;EHHADH;ETFDH;INMT;RAP1GDS1;ELOVL5;ACOX1;CCDC58;PPARA;CA6;ACO2;BLVRA
prerank	Protein Secretion	0.258689	1.08551	0.30678	0.39334	0.999	21/90	0.1724	STX16;ICA1;AP1G1;RAB5A;DST;ANP32E;GBF1;ATP1A1;ADAM10;DNM1L;AP2B1;ABCA1;PPT1;CTSC;ATP6V1H;ARFGEF2;ARCN1;VAMP4;MAPK1;LAMP2;SGMS1
prerank	Pperoxisome	0.263856	1.06933	0.343643	0.416538	1	18/84	0.1567	IDI1;SMARCC1;IDE;CTPS1;SLC23A2;MVP;PABPC1;ABCD1;CLN6;EHHADH;CTBP1;ATXN1;PEX14;ELOVL5;ACOX1;NUDT19;ABCB9;DLG4
prerank	Apical Surface	0.328706	1.06403	0.363167	0.415794	1	5/26	0.0945	CRYBG1;LYN;NCOA6;IL2RB;ADAM10
prerank	Spermatogenesis	0.269016	1.0436	0.376491	0.450257	1	18/68	0.2146	NF2;EZH2;SLC12A2;BRAF;IDE;PGS1;MAST2;MTOR;LPIN1;CHFR;STAM2;AGFG1;GMCL1;LDHC;CLPB;PIAS2;SIRT1;DBF4
prerank	Apical Junction	0.232997	1.01861	0.400966	0.494894	1	20/117	0.1556	MAPK11;NF2;RASA1;ADAM15;PTEN;PLCG1;ICAM1;MYH9;ACTG1;AKT2;SYMPK;DLG1;MAPK13;EXOC4;INPPL1;SPEG;ITGA2;TSC1;MYH10;MAPK14
prerank	Oxidative Phosphorylation	0.216813	1.01624	0.417981	0.48741	1	42/198	0.1744	CS;OPA1;IMMT;ACADVL;ACAA2;BAX;CPT1A;NNT;GLUD1;VDAC1;LDHA;COX6C;SLC25A12;DLD;SLC25A20;UQCRH;LRPPRC;ATP5ME;GPI;ETFA;COX10;IDH3A;COX7C;OGDH;ATP5F1E;SLC25A5;NDUFA3;ETFDH;ATP6V1H;TIMM13;ACAT1;UQCRB;AIFM1;COX6B1;ACO2;CYCS;COX7A2;NDUFB1;NDUFB3;ATP5MF;IDH2;NDUFA1
prerank	Coagulation	-0.250426	-1.0092	0.426573	0.43116	1	6/58	0.0481	ANXA1;CRIP2;ISCU;RAC1;PLEK;RABIF
prerank	Complement	0.222932	0.997245	0.477759	0.518872	1	21/141	0.113	DUSP5;PIM1;RASGRP1;CD55;CTSH;LYN;GNG2;C1S;S100A9;TNFAIP3;DGKH;HSPA5;CASP9;F5;USP15;PSEN1;GNGT2;RAF1;GPD2;MAFF;CTSC
prerank	Reactive Oxygen Species Pathway	0.259363	0.93973	0.546713	0.64188	1	13/44	0.2242	ABCC1;SBNO2;GSR;JUNB;NQO1;GCLC;OXSR1;PRNP;PFKP;TXN;SCAF4;PDLIM1;ATOX1
prerank	Bile Acid Metabolism	0.231855	0.937693	0.55938	0.631469	1	14/76	0.1782	IDI1;CH25H;FDXR;SULT1B1;PFKM;SLC23A2;ABCD1;ABCA1;PNPLA8;ATXN1;SLC29A1;BCAR3;IDH2;ALDH8A1
prerank	Notch Signaling	0.280046	0.869187	0.667838	0.777389	1	9/22	0.2883	NOTCH1;PRKCA;FBXW11;JAG1;NOTCH2;PPARD;CUL1;DTX1;SAP30
prerank	Myc Targets V2	0.198576	0.749082	0.882662	0.952241	1	14/57	0.2593	HK2;WDR43;RCL1;SLC19A1;MYBBP1A;PPRC1;MCM4;GNL3;HSPD1;DUSP2;PRMT3;CBX3;PUS1;MYC
prerank	Epithelial Mesenchymal Transition	0.179689	0.737813	0.940199	0.942178	1	13/81	0.1419	AREG;DST;TNFAIP3;FAS;TPM4;COL6A3;COPA;ACTA2;SNTB1;ADAM12;FLNA;PLOD1;ITGA2

## Sheet: CISep-vs-NHC_Hallmark_Treg
Name	Term	ES	NES	NOM p-val	FDR q-val	FWER p-val	Tag %	Gene %	Lead_genes
prerank	IL-2/STAT5 Signaling	0.556794	2.5352	0	0	0	52/142	0.0926	PIM1;SLC2A3;BCL2;NFKBIZ;CISH;SOCS1;BCL2L1;PHTF2;TNFRSF4;SYT11;CCND2;TNFRSF18;BHLHE40;IGF2R;KLF6;PTGER2;CCND3;PHLDA1;CD79B;IL2RA;IL18R1;MAPKAPK2;SLC39A8;SOCS2;CST7;ADAM19;ICOS;UCK2;CYFIP1;PRKCH;MAP3K8;PRNP;CDC42SE2;NDRG1;SPRED2;RORA;FURIN;HOPX;IRF4;SNX9;HIPK2;PNP;CD83;PLEC;SLC1A5;XBP1;GABARAPL1;RABGAP1L;HK2;PLSCR1;FGL2;BATF
prerank	Hypoxia	0.561651	2.49052	0	0	0	47/116	0.128	PIM1;LDHA;SLC2A3;BCL2;PPP1R15A;DDIT4;ZFP36;CXCR4;HK1;FOSL2;DUSP1;BHLHE40;PFKP;TPST2;MYH9;UGP2;KLF6;PGK1;TNFAIP3;GPI;HSPA5;FOS;ENO1;CDKN1A;SLC6A6;NOCT;MT2A;NDRG1;MT1E;NDST2;TPD52;ETS1;PFKFB3;ERO1A;RORA;IDS;TIPARP;KDM3A;PGM2;HK2;XPNPEP1;GAPDH;MAFF;ATF3;ISG20;GBE1;PYGM
prerank	mTORC1 Signaling	0.529528	2.48116	0	0	0	60/175	0.1463	LDHA;SLC2A3;PPP1R15A;DDIT4;CXCR4;MTHFD2;BTG2;SLC7A5;BHLHE40;CANX;ARPC5L;PGK1;GPI;ACTR3;HSPA5;SLA;ATP2A2;ETF1;IDI1;EDEM1;ITGB2;ENO1;CDKN1A;SLC6A6;GSR;PSMD14;LGMN;ERO1A;EIF2S2;ACTR2;CTSC;PNP;TXNRD1;SLC1A5;GLA;PSME3;HPRT1;EBP;XBP1;CALR;M6PR;HK2;HSPD1;FGL2;NUP205;IFRD1;TRIB3;GAPDH;UBE2D3;SKAP2;STARD4;LDLR;GBE1;ABCF2;PITPNB;PSMC2;MAP2K3;ACLY;NAMPT;TUBG1
prerank	TNF-alpha Signaling via NF-kB	0.539095	2.41329	0	0	0	59/132	0.1435	SOCS3;CD69;SLC2A3;DUSP5;PPP1R15A;ZFP36;DUSP2;MCL1;NFKBIA;FOSL2;BTG2;DUSP1;BCL6;BHLHE40;BCL3;KLF6;BTG3;STAT5A;TNFAIP3;PHLDA1;FOS;CFLAR;NR4A2;ICAM1;ABCA1;JUNB;PDE4B;CDKN1A;NFKB1;IL6ST;MAP3K8;CCNL1;KLF9;B4GALT5;PFKFB3;IL7R;DUSP4;NR4A1;CD83;TNIP2;TUBB2A;GCH1;TIPARP;CD80;SMAD3;PTGER4;ZBTB10;RELB;KDM6B;SPSB1;MAFF;LDLR;ATF3;NFE2L2;RIPK2;YRDC;MAP2K3;NAMPT;B4GALT1
prerank	Inflammatory Response	0.499844	2.13058	0	0.00033697	0.001	39/95	0.1413	CD69;RGS1;NFKBIA;BTG2;OSM;GPR132;KLF6;PTGER2;TIMP1;ATP2A2;IL18R1;ICAM1;SLC7A1;ABCA1;PDE4B;CDKN1A;NFKB1;LCP2;ATP2C1;CD55;IL1R1;HIF1A;IL7R;GNA15;TLR1;P2RX7;ABI1;PIK3R5;GCH1;GNAI3;PTGER4;TAPBP;LDLR;IRAK2;SELENOS;AHR;SEMA4D;RIPK2;NAMPT
prerank	IL-6/JAK/STAT3 Signaling	0.555581	2.11276	0	0.000280809	0.001	21/48	0.1575	SOCS3;PIM1;SOCS1;STAT3;IL2RA;IL18R1;IL6ST;MAP3K8;PTPN11;IL1R1;PIK3R5;LEPR;PTPN2;A2M;TGFB1;FAS;CBL;IL7;BAK1;PTPN1;TNFRSF1B
prerank	Estrogen Response Late	0.475783	2.01221	0	0.000481386	0.002	30/89	0.1361	FKBP5;BCL2;CISH;ZFP36;DUSP2;SLC7A5;AFF1;BTG3;PPIF;FOS;IL6ST;SLC16A1;MYB;ABHD2;COX6C;FLNB;GLA;FARP1;HPRT1;XBP1;BATF;JAK2;NCOR2;CLIC3;IMPA2;NXT1;LLGL2;ISG20;PLAAT3;DNAJC1
prerank	Estrogen Response Early	0.460641	1.9595	0	0.000842426	0.004	33/99	0.1435	UGCG;FKBP5;BCL2;CISH;SLC7A5;BHLHE40;AFF1;PPIF;PMAIP1;FOS;IL6ST;SLC16A1;MYBBP1A;MYB;ABHD2;MINDY1;FLNB;MAST4;GLA;FARP1;TIPARP;XBP1;GAB2;CANT1;JAK2;NCOR2;CLIC3;TGIF2;NXT1;MREG;PLAAT3;FASN;B4GALT1
prerank	KRAS Signaling Up	0.472687	1.94964	0	0.000748823	0.004	29/78	0.1575	PPP1R15A;HDAC9;PRDM1;CXCR4;CCND2;USP12;SATB1;TNFAIP3;LY96;LAT2;ITGB2;LCP1;ETS1;VWA5A;ERO1A;MMD;IL7R;MAP4K1;RABGAP1L;DOCK2;AKT2;PRELID3B;TOR1AIP2;CBL;YRDC;ADAM8;KIF5C;HKDC1;TNFRSF1B
prerank	Allograft Rejection	0.436758	1.93517	0	0.000842426	0.005	49/128	0.1368	SOCS1;HDAC9;CCND2;NME1;BCL3;EIF4G3;CCND3;TIMP1;IL2RA;ICAM1;ITGB2;CD7;LCP2;TRAF2;LY75;TPD52;ETS1;FLNA;ZAP70;GALNT1;HIF1A;ITGAL;IRF4;EIF3J;TLR1;ABI1;RPS19;GCNT1;SRGN;CD80;CCR5;MAP4K1;ITK;CDKN2A;CD8A;STAT4;RPL39;TGFB1;CD28;TAPBP;JAK2;TRAT1;GPR65;FAS;CD4;IL7;PRF1;RIPK2;CD8B
prerank	Interferon Gamma Response	0.411119	1.89959	0	0.00122535	0.008	49/157	0.1497	SOCS3;PIM1;CD69;SOCS1;STAT3;ARID5B;RNF213;MTHFD2;NFKBIA;PELI1;PFKP;MVP;TNFAIP3;ICAM1;PML;PDE4B;CDKN1A;NFKB1;UPP1;LCP2;MT2A;RAPGEF6;HIF1A;IRF4;PNP;APOL6;GCH1;PTPN2;STAT4;CASP8;TOR1B;PLSCR1;FGL2;PNPT1;TAPBP;EIF4E3;JAK2;FAS;NCOA3;ISG20;IL7;RIPK2;OAS3;NAMPT;TRIM14;IFITM2;PTPN1;ADAR;LAP3
prerank	Apoptosis	0.406852	1.77577	0.00185874	0.00393132	0.028	33/114	0.1329	CD69;BCL2L1;MCL1;CCND2;BTG2;NEDD9;SATB1;IGF2R;BTG3;PMAIP1;TIMP1;ETF1;CFLAR;BCL2L11;CDKN1A;GSR;GNA15;CYLD;GCH1;DNAJC3;EBP;PPT1;CASP8;ROCK1;PLCB2;GSN;BAX;DNM1L;FAS;ATF3;ISG20;PAK1;PRF1
prerank	Mitotic Spindle	0.381193	1.74949	0	0.00440654	0.034	61/155	0.2288	NEDD9;PLEKHG2;MYH9;CDC42;PREX1;AKAP13;RASA1;BCL2L11;PCGF5;PXN;ACTN4;FLNA;RAPGEF6;SPTBN1;KLC1;CNTROB;ABI1;ABL1;NCK2;LLGL1;FLNB;FARP1;YWHAE;PAFAH1B1;DYNC1H1;ARHGEF7;ROCK1;KIF3B;DOCK2;BCR;PPP4R2;TUBGCP2;GSN;ARHGAP10;ARL8A;TUBGCP6;ABR;ARFGEF1;CLASP1;MYO9B;CEP250;TLK1;RHOF;ARF6;DLG1;TPX2;CENPF;CLIP1;ARAP3;PRC1;PCNT;LMNB1;SSH2;ARHGDIA;ARHGEF12;NDC80;TSC1;KIF5B;TRIO;TUBA4A;VCL
prerank	KRAS Signaling Dn	0.464858	1.72313	0.00604839	0.00505456	0.042	14/48	0.1171	TENT5C;BTG2;NR4A2;ZBTB16;KMT2D;CLSTN3;TG;PTPRJ;PDCD1;CD80;CPEB3;CCR8;ENTPD7;MSH5
prerank	Myogenesis	0.431208	1.71258	0	0.00539153	0.048	24/65	0.1733	PTP4A3;BHLHE40;MYH9;CDKN1A;PRNP;VIPR1;MEF2D;FLII;LPIN1;NQO1;MYL6B;IFRD1;AKT2;TGFB1;NOTCH1;TPM3;GSN;PFKM;PYGM;FOXO4;WWTR1;SYNGR2;RB1;SIRT2
prerank	Myc Targets V1	0.364393	1.7115	0	0.00505456	0.048	54/193	0.1574	LDHA;DDX21;NME1;CANX;VDAC1;PGK1;KPNA2;EIF4G2;RPLP0;CTPS1;HNRNPA1;ETF1;GSPT1;PABPC4;SNRPG;PSMD14;TRA2B;HNRNPA3;UBE2E1;PABPC1;TFDP1;EIF2S2;SERBP1;EIF3J;SET;EIF3B;PSMD1;UBA2;HPRT1;YWHAE;DDX18;HSPD1;IFRD1;EIF4A1;XPOT;G3BP1;GOT2;CLNS1A;PSMD3;PA2G4;SNRPD1;SRPK1;PRPS2;SRM;GNL3;POLE3;RUVBL2;EIF4E;HDGF;DHX15;RRM1;EIF4H;SMARCC1;CDK2
prerank	Glycolysis	0.375957	1.67214	0.00197239	0.0066403	0.066	28/116	0.1513	LDHA;DDIT4;TXN;CXCR4;PFKP;GNPDA1;ARPP19;UGP2;PGK1;HSPA5;DLD;ENO1;ERO1A;SLC16A3;PGM2;HK2;FUT8;GFPT1;ALG1;CLN6;GOT2;ISG20;CHPF2;SLC25A13;HDLBP;B4GALT1;SRD5A3;PYGB
prerank	Androgen Response	0.418033	1.6719	0	0.00627139	0.066	41/74	0.2789	FKBP5;ARID5B;ELK4;CCND3;MAF;IDI1;SRF;NDRG1;GSR;TPD52;ABHD2;CDK6;SPCS3;GNAI3;ZBTB10;HPGD;RPS6KA3;STK39;SEC24D;PA2G4;ELL2;B4GALT1;PTK2B;DNAJB9;HOMER2;AKT1;VAPA;SGK1;ACSL3;MYL12A;SLC26A2;NCOA4;PLPP1;TSC22D1;RRP12;SORD;TMEM50A;IQGAP2;SAT1;ABCC4;HMGCS1
prerank	Adipogenesis	0.363914	1.65308	0	0.00709412	0.077	53/148	0.23	LPCAT3;BCL6;G3BP2;STAT5A;PPP1R15B;DLD;GPHN;RREB1;ABCA1;STOM;ACAA2;PFKFB3;UBQLN1;REEP5;PIM3;UQCR10;ESYT1;COX7B;SLC1A5;CS;BCL2L13;AGPAT3;DGAT1;DBT;UQCR11;ESRRA;YWHAG;BAZ2A;CHUK;GBE1;SQOR;COX8A;ACLY;DNAJB9;DDT;LIPE;RETSAT;PLIN2;MAP4K3;HADH;RMDN3;ATL2;GPAT4;ABCB8;COX6A1;MIGA2;DNAJC15;UQCRQ;RNF11;SLC19A1;PEX14;TANK;PPM1B
prerank	Reactive Oxygen Species Pathway	0.438008	1.61961	0.00773694	0.00884547	0.101	12/43	0.1228	TXN;ABCC1;SBNO2;PFKP;JUNB;PRNP;GSR;TXNRD1;NQO1;SRXN1;ATOX1;SELENOS
prerank	Protein Secretion	0.367371	1.55501	0.00579151	0.0154044	0.171	22/86	0.1229	IGF2R;RAB5A;ABCA1;TPD52;AP1G1;ICA1;CTSC;CLTC;ANP32E;GLA;TMED10;VAMP4;PPT1;M6PR;NAPG;RPS6KA3;ATP1A1;SEC24D;ADAM10;DNM1L;LAMP2;ARFGEF1
prerank	Complement	0.350728	1.53686	0.00732601	0.017308	0.201	28/111	0.1245	PIM1;DUSP5;ITGAM;TNFAIP3;HSPA5;TIMP1;GNG2;LCP2;CD55;DGKH;LGMN;CTSC;PIK3R5;CBLB;CTSH;GNAI3;SH2B3;DOCK10;SPOCK2;PLSCR1;XPNPEP1;SIRT6;ATOX1;JAK2;MAFF;RBSN;LAMP2;ANXA5
prerank	Cholesterol Homeostasis	0.406954	1.53455	0.013308	0.016995	0.204	28/53	0.2871	IDI1;ABCA2;LGMN;TP53INP1;SREBF2;EBP;ANTXR2;PLSCR1;TRIB3;PMVK;FBXO6;STARD4;LDLR;ATF3;ANXA5;CPEB2;FASN;ETHE1;STX5;LSS;CTNNB1;GUSB;FABP5;CYP51A1;HMGCS1;TM7SF2;NIBAN1;ACTG1
prerank	TGF-beta Signaling	0.425268	1.52343	0.016129	0.0184632	0.228	16/41	0.1308	PPP1R15A;ACVR1;JUNB;PPM1A;FURIN;SPTBN1;SKI;HIPK2;TGFBR1;SMURF1;SMAD3;TGFB1;UBE2D3;NCOR2;TRIM33;FKBP1A
prerank	p53 Pathway	0.325789	1.48167	0.00393701	0.0261489	0.315	46/148	0.1894	MAPKAPK3;PPP1R15A;DDIT4;SOCS1;CCND2;BTG2;CYFIP2;PVT1;MDM2;CCND3;FOS;CDKN1A;STOM;ZBTB16;UPP1;POLH;NDRG1;VWA5A;AEN;CEBPA;SLC3A2;CDKN2A;TRIB3;TGFB1;NOTCH1;BAX;PHLDA3;FAS;ATF3;TRAF4;BAK1;S100A4;RHBDF2;FBXW7;RETSAT;F2R;RB1;DGKA;SEC61A1;PLK3;SLC35D1;IRAK1;CCNK;CD81;KIF13B;MKNK2
prerank	PI3K/AKT/mTOR Signaling	0.344806	1.46108	0.0282486	0.0308458	0.37	24/87	0.1596	CXCR4;VAV3;ACTR3;SLA;CDKN1A;TRAF2;PRKAR2A;PTPN11;PLCG1;PTEN;ACTR2;CLTC;PPP2R1B;MAPKAP1;CALR;RPTOR;TRIB3;RPS6KA3;UBE2D3;EIF4E;MAP2K3;RPS6KA1;CDK2;AKT1
prerank	G2-M Checkpoint	0.31864	1.45228	0.00909091	0.0333226	0.406	55/152	0.2464	SLC7A5;BCL3;TLE3;KPNA2;GSPT1;SLC7A1;PML;UCK2;MT2A;JPT1;TRA2B;TFDP1;HIF1A;ABL1;CUL3;LBR;PAFAH1B1;SLC38A1;SMAD3;DR1;CCNT1;POLE;SLC12A2;TGFB1;ILF3;KMT5A;NUP98;G3BP1;HMGA1;SNRPD1;NSD2;SMARCC1;NUP50;UPF1;EWSR1;TPX2;CENPF;MKI67;CKS2;RAD23B;PRC1;TENT4A;UBE2S;PTTG1;PRMT5;LMNB1;MAPK14;NDC80;SYNCRIP;KIF5B;MYC;CHAF1A;E2F4;DBF4;AMD1
prerank	Unfolded Protein Response	0.335923	1.44818	0.00965251	0.033336	0.417	40/102	0.2466	DDIT4;MTHFD2;ERN1;YWHAZ;SLC7A5;HSPA5;ALDH18A1;EDEM1;HERPUD1;ERO1A;EIF4G1;TATDN2;SPCS3;TUBB2A;DNAJC3;XBP1;CALR;HYOU1;EIF4A1;XPOT;EIF2AK3;DCTN1;DCP2;ATF3;EIF4E;TTC37;DNAJB9;MTREX;EDC4;SHC1;EXOC2;PARN;EIF4A3;EXOSC4;BAG3;KIF5B;SLC1A4;ASNS;EIF4EBP1;LSM1
prerank	Interferon Alpha Response	-0.3378	-1.43817	0.0193133	0.11757	0.396	27/83	0.1969	IFIT2;CD47;B2M;PSMB9;CD74;SELL;IRF9;USP18;SAMD9L;BST2;SAMD9;GBP2;PSME1;HLA-C;IRF2;UBE2L6;OGFR;ISG15;PSMB8;TRIM21;TAP1;RTP4;GBP4;OAS1;MX1;PARP12;NUB1
prerank	UV Response Up	0.328312	1.40442	0.0327869	0.0458396	0.539	29/103	0.1809	DDX21;NFKBIA;BTG2;BTG3;PPIF;CNP;CCND3;RAB27A;FOS;ICAM1;JUNB;BCL2L11;IL6ST;FURIN;NR4A1;GCH1;PPT1;DGAT1;GLS;HSPA13;ATF3;POLE3;BAK1;PRKACA;RPN1;CDK2;TMBIM6;MARK2;MRPL23
prerank	UV Response Dn	0.322388	1.34665	0.0589354	0.0693598	0.703	21/82	0.1168	ABCC1;DUSP1;BHLHE40;CELF2;SLC7A1;PIK3CD;NFKB1;SYNJ2;ATP2C1;MT1E;PTEN;MTA1;ICA1;PRDM2;GCNT1;SMAD3;SIPA1L1;DYRK1A;GRK5;SCAF8;LDLR
prerank	Oxidative Phosphorylation	0.27827	1.33189	0.0299065	0.0752205	0.749	57/198	0.2168	LDHA;CPT1A;VDAC1;ACADVL;NDUFB1;GPI;SLC25A12;DLD;COX10;ATP5F1E;ACAA2;COX7C;ATP5ME;UQCRH;UQCRB;COX6C;UQCR10;COX7B;CS;SLC25A20;ATP5MF;CYCS;NDUFV2;SLC25A5;NDUFA3;UQCR11;NDUFB3;NDUFA1;ATP5MG;TIMM13;BAX;SLC25A6;GOT2;PDHA1;NDUFS1;GLUD1;ETFDH;COX8A;NDUFB2;ATP5F1A;ETFA;RETSAT;AFG3L2;DLST;NDUFB5;TIMM8B;NDUFC2;ATP1B1;COX11;NDUFA7;ATP6V1H;COX17;ATP5PF;NDUFS6;COX6A1;COX6B1;UQCRQ
prerank	Xenobiotic Metabolism	0.305304	1.29721	0.0563107	0.0952995	0.829	30/98	0.207	ARPP19;CYFIP2;ATP2A2;NPC1;MAN1A1;SLC6A6;UPP1;MT2A;GSR;IL1R1;MTHFD1;SLC1A5;GCH1;HPRT1;NQO1;GABARAPL1;AHCY;FAS;ACOX3;ETFDH;CNDP2;DDT;RETSAT;ENTPD5;TMBIM6;SLC35D1;GART;SLC12A4;CBR1;COMT
prerank	DNA Repair	-0.271491	-1.24952	0.0758621	0.25734	0.865	36/139	0.183	GPX4;DGUOK;RPA2;POLR2C;RALA;ARL6IP1;VPS28;NELFE;TSG101;LIG1;POLL;DAD1;POLR1D;PRIM1;POLR2F;CETN2;AAAS;BRF2;SAC3D1;POLR2K;POLR2E;FEN1;POLD4;NFX1;EDF1;ERCC8;ZNRD1;GTF3C5;GMPR2;UMPS;PCNA;NCBP2;ERCC1;TMED2;NME3;POLD3
prerank	Coagulation	0.347696	1.20832	0.187617	0.176093	0.951	11/36	0.1227	TIMP1;LGMN;FURIN;MSRB2;CAPN2;CTSH;ARF4;A2M;GSN;MAFF;LAMP2
prerank	Myc Targets V2	0.301528	1.16964	0.198077	0.219972	0.978	25/55	0.3148	DUSP2;WDR43;MYBBP1A;RCL1;DDX18;HK2;HSPD1;PPRC1;PA2G4;SRM;GNL3;SLC19A1;PPAN;MYC;NOP16;TBRG4;RRP12;SORD;TFB2M;NOLC1;DCTPP1;MRTO4;IPO4;NOP2;PUS1
prerank	Apical Junction	0.272343	1.1357	0.22323	0.26327	0.992	31/82	0.2445	ADAM15;MAPK11;MYH9;ICAM1;RASA1;NF2;VASP;LIMA1;ACTN4;PLCG1;PTEN;MSN;SYMPK;AKT2;SKAP2;B4GALT1;TUBG1;EXOC4;RHOF;HADH;DLG1;SHC1;TIAL1;PBX2;MAPK14;ITGA3;TSC1;VCL;STX4;SGCE;ACTB
prerank	heme Metabolism	0.246454	1.11864	0.241636	0.283944	0.996	25/135	0.14	TENT5C;KAT2B;BTG2;RNF19A;CCND3;SEC14L1;RANBP10;SLC30A1;GDE1;SLC66A2;BLVRA;RCL1;AGPAT4;PICALM;MFHAS1;TMEM9B;TNRC6B;TSPAN5;LAMP2;NFE2L1;ATP6V0A1;ELL2;MINPP1;MAP2K3;HDGF
prerank	Notch Signaling	-0.369195	-1.07968	0.353684	0.496406	0.995	3/17	0.062	SKP1;LFNG;MAML2
prerank	Fatty Acid Metabolism	0.241315	1.07237	0.294643	0.359966	1	30/116	0.2141	LDHA;CPT1A;ACADVL;DLD;IDI1;ACAA2;ADSL;HSDL2;BLVRA;GABARAPL1;HPGD;METAP1;TP53INP2;KMT5A;PDHA1;ETFDH;FASN;NBN;SUCLG2;ACSS1;RETSAT;DLST;ACSL5;HADH;NTHL1;SLC22A5;CBR1;MIF;D2HGDH;RAP1GDS1
prerank	E2F Targets	-0.212569	-0.99712	0.445434	0.572898	1	21/159	0.0793	RPA2;RAD51C;ASF1A;CDKN1B;EXOSC8;PSIP1;USP1;MCM5;CTCF;CKS1B;LUC7L3;SRSF1;LIG1;SMC3;MRE11;CDK4;KIF22;POP7;RNASEH2A;DNMT1;NAP1L1
prerank	Epithelial Mesenchymal Transition	0.246953	0.932997	0.6	0.664142	1	18/54	0.2685	TNFAIP3;TIMP1;FLNA;TPM4;CALU;TGFB1;COL5A3;IL32;FAS;SDC4;LOXL2;COLGALT1;RHOB;P3H1;AREG;JUN;CD59;SAT1
prerank	Spermatogenesis	0.232381	0.893482	0.664179	0.740644	1	11/54	0.1493	MAST2;NF2;PRKAR2A;IL12RB2;LPIN1;CLPB;SLC12A2;IDE;PGS1;MTOR;CHFR
prerank	Apical Surface	0.288115	0.887296	0.635458	0.737081	1	5/20	0.1842	CRYBG1;NCOA6;ADAM10;B4GALT1;AFAP1L2
prerank	Wnt-beta Catenin Signaling	0.235114	0.76711	0.810484	0.933984	1	5/25	0.1573	CCND2;NOTCH1;AXIN1;NCOR2;NCSTN
prerank	Bile Acid Metabolism	-0.188256	-0.755975	0.914583	0.927918	1	11/60	0.1438	HSD17B11;GSTK1;PEX1;EFHC1;PRDX5;NR3C2;ALDH9A1;SOD1;EPHX2;ABCD2;RXRA
prerank	Pperoxisome	0.176164	0.71794	0.950884	0.957157	1	23/75	0.2822	MVP;CTPS1;IDI1;PABPC1;CLN8;CLN6;IDE;SIAH1;ESR2;SMARCC1;RETSAT;ATXN1;ACSL5;SLC23A2;CTBP1;PEX14;ITGB1BP1;PEX5;SOD2;LONP2;SLC35B2;STS;VPS4B

## Sheet: CISep-vs-CINS_KEGG_Naive
Name	Term	ES	NES	NOM p-val	FDR q-val	FWER p-val	Tag %	Gene %	Lead_genes
prerank	Central carbon metabolism in cancer	0.59223	2.29819	0	0	0	22/49	0.124	HK1;G6PD;HK2;AKT2;AKT1;TP53;NRAS;PIK3R2;SLC1A5;FGFR1;MTOR;PFKM;LDHA;MYC;MAPK1;PTEN;SLC16A3;IDH1;SLC7A5;MAP2K2;HKDC1;GLS
prerank	Metabolism of xenobiotics by cytochrome P450	-0.686247	-2.13367	0	0.00172806	0.004	10/19	0.1891	MGST3;GSTO2;GSTK1;GSTP1;EPHX1;GSTM3;HSD11B1L;CYP2F1;AKR7A2;GSTM2
prerank	Herpes simplex virus 1 infection	-0.342073	-1.86059	0	0.0257049	0.106	176/410	0.2668	BIRC3;HLA-E;B2M;PIK3R1;CCL5;ZNF33A;ZNF577;ZNF234;ZNF595;SRSF5;ZNF519;ZNF473;HLA-A;ZNF670;HLA-F;ZNF211;EIF2AK2;ZNF20;ZNF426;ZNF766;ZNF430;ZNF461;ZNF540;ZNF44;ZNF530;ZNF91;ZNF251;ZNF677;ZNF224;ZNF429;ZNF25;HLA-B;ZNF10;IRF9;ZNF552;ZNF571;ZNF841;SRSF8;BIRC2;ZNF420;SRSF7;ZNF331;ZNF550;ZNF699;ZNF585A;ZNF184;ZNF682;HLA-DPB1;ZNF568;HLA-DPA1;ZNF2;ZNF181;BST2;ZNF12;ITGA5;ZNF557;ZNF671;ZNF431;ZNF160;ZNF786;…
prerank	JAK-STAT signaling pathway	0.431519	1.85459	0	0.0952119	0.115	32/81	0.2022	PIM1;OSM;PTPN11;AKT2;PTPN6;AKT1;SOCS1;PIK3R2;STAT5A;MTOR;JAK3;IFNGR2;JAK2;SOCS3;IL21R;IL12RB1;IL12RB2;MYC;MCL1;SOCS2;SOCS7;PTPN2;BCL2L1;PIAS3;STAM2;IL2RA;PIK3CD;TYK2;IFNGR1;PIAS4;SOS2;SOCS5
prerank	Insulin signaling pathway	0.410295	1.84577	0	0.0714714	0.128	38/101	0.2119	HK1;SREBF1;HK2;MKNK2;FASN;AKT2;AKT1;NRAS;SOCS1;PIK3R2;PRKAR1B;CBLB;GSK3B;MTOR;PRKAR1A;INPP5A;SOCS3;PRKACA;G6PC3;ACACA;RHOQ;MAPK1;MAP2K2;HKDC1;INPPL1;SOCS2;PCK2;EIF4E;ELK1;PIK3CD;FLOT1;GYS1;EIF4E2;PRKAB1;SOS2;PRKAR2A;PPP1R3B;RAPGEF1
prerank	Allograft rejection	-0.577851	-1.83828	0	0.0211687	0.122	9/20	0.0989	HLA-E;CD40LG;HLA-A;HLA-F;CD40;HLA-B;HLA-DPB1;HLA-DPA1;TNF
prerank	One carbon pool by folate	0.624967	1.80949	0.00380952	0.0813425	0.188	7/16	0.0847	DHFR;MTHFR;ATIC;MTHFD1;MTHFD1L;MTHFD2;GART
prerank	Chronic myeloid leukemia	0.435615	1.79025	0	0.0842663	0.237	16/65	0.075	PTPN11;AKT2;MDM2;AKT1;TP53;NRAS;PIK3R2;STAT5A;GADD45A;GAB2;SMAD3;BCR;MYC;CDK4;BAK1;MAPK1
prerank	Glycolysis / Gluconeogenesis	0.483767	1.78896	0.00574713	0.0709716	0.238	21/39	0.2696	HK1;HK2;PGM2;TPI1;DLAT;PFKM;LDHA;G6PC3;ENO3;GAPDH;HKDC1;PCK2;GPI;ALDH3A2;ACSS1;PFKP;PGM1;ALDH9A1;PGK1;FBP1;ADPGK
prerank	Melanoma	0.487456	1.77618	0	0.066402	0.255	13/38	0.1012	AKT2;MDM2;AKT1;TP53;NRAS;PIK3R2;FGFR1;GADD45A;CDK4;BAK1;MAPK1;PTEN;MAP2K2
prerank	Autoimmune thyroid disease	-0.553438	-1.77069	0.00645161	0.0312131	0.22	8/21	0.0706	HLA-E;CD40LG;HLA-A;HLA-F;CD40;HLA-B;HLA-DPB1;HLA-DPA1
prerank	Galactose metabolism	0.551726	1.76791	0.00570342	0.0637245	0.273	8/20	0.1051	HK1;HK2;GALK1;UGP2;PGM2;PFKM;G6PC3;HKDC1
prerank	Regulation of actin cytoskeleton	0.382107	1.75804	0	0.0628082	0.3	53/129	0.2367	VAV3;ARHGEF12;PAK1;SSH1;PXN;PIP5K1A;NRAS;PIK3R2;CFL2;NCKAP1L;FGFR1;SSH2;ITGA6;VCL;SSH3;RRAS2;VAV1;SPATA13;IQGAP2;MAPK1;ITGAM;ARPC5L;LIMK1;IQGAP1;ACTR3C;ARHGEF4;MAP2K2;CYFIP1;PPP1R12B;ITGB2;GNA13;ITGA3;ROCK1;ACTB;MYL5;ITGA2;DIAPH2;PIK3CD;PIP5K1C;SOS2;PAK2;MSN;BAIAP2;SLC9A1;PIP4K2B;ACTG1;ARHGEF7;GNA12;MYH10;LPAR2;RDX;PIP4K2A;PPP1CB
prerank	Glyoxylate and dicarboxylate metabolism	0.513889	1.73387	0.0114943	0.0701719	0.352	12/25	0.2247	CS;AFMID;GLUL;PCCA;ACO1;ACAT2;GLYCTK;SHMT2;ACSS1;ACAT1;MDH2;MCEE
prerank	Type II diabetes mellitus	0.50785	1.72709	0.00769231	0.069245	0.372	10/27	0.1156	HK1;HK2;PRKCD;SOCS1;PIK3R2;MTOR;SOCS3;MAPK1;HKDC1;SOCS2
prerank	Insulin resistance	0.403123	1.72554	0.00182482	0.0645992	0.374	21/80	0.0921	SREBF1;RPS6KA1;PTPN11;AKT2;AKT1;PRKCD;PPARGC1B;PIK3R2;GSK3B;MTOR;TRIB3;NOS3;SOCS3;PPARA;SLC27A3;G6PC3;MLX;RPS6KA2;PTEN;RPS6KA3;CREB3L4
prerank	Endometrial cancer	0.444741	1.71987	0.0019084	0.0629748	0.389	18/47	0.1998	AKT2;AKT1;TP53;NRAS;PIK3R2;GSK3B;GADD45A;MYC;BAK1;MAPK1;PTEN;MAP2K2;ELK1;PIK3CD;FOXO3;CTNNA1;SOS2;GADD45B
prerank	cGMP-PKG signaling pathway	0.388608	1.71546	0	0.0616896	0.403	26/87	0.158	SRF;AKT2;AKT1;VDAC1;PPIF;VASP;NOS3;SLC25A5;ATP2B4;PDE3A;ATP2A2;MAPK1;ITPR2;CREB3L4;ITPR3;RGS2;GTF2I;MAP2K2;KCNMB4;GNA13;ROCK1;ATP2A3;SLC25A6;ATP1B1;ATF2;PIK3CG
prerank	Amino sugar and nucleotide sugar metabolism	0.45694	1.70078	0.0019305	0.0669732	0.438	16/41	0.1689	HK1;HK2;GALK1;GMDS;GNE;UGP2;PGM2;CMAS;UAP1L1;NPL;GNPDA1;CYB5R3;HKDC1;NANP;GPI;CYB5R4
prerank	Fc gamma R-mediated phagocytosis	0.413175	1.69784	0.0038835	0.0644742	0.445	19/65	0.1233	VAV3;AKT2;PAK1;PIP5K1A;AKT1;PRKCD;PIK3R2;CFL2;GAB2;VASP;VAV1;MAPK1;SPHK2;ARPC5L;LIMK1;ACTR3C;INPPL1;INPP5D;PLA2G4B
prerank	AMPK signaling pathway	0.388516	1.68909	0	0.0658854	0.469	38/88	0.2663	SREBF1;FASN;AKT2;PFKFB2;AKT1;SCD;PIK3R2;HMGCR;MTOR;RAB10;PFKM;G6PC3;ACACA;CAMKK2;ADIPOR2;CREB3L4;MLYCD;CAB39;EEF2K;PCK2;ELAVL1;PPP2R5B;PFKFB3;PIK3CD;FOXO3;GYS1;EEF2;PPP2R5D;PRKAB1;STK11;PFKP;IGF1R;PPP2R2B;TBC1D1;EIF4EBP1;IRS1;RPS6KB1;FBP1
prerank	Thyroid cancer	0.490874	1.6869	0.00904159	0.0634746	0.476	9/29	0.1437	TP53;NRAS;NCOA4;GADD45A;MYC;BAK1;MAPK1;MAP2K2;CCDC6
prerank	Alanine, aspartate and glutamate metabolism	0.552239	1.68539	0.00772201	0.0607652	0.48	9/17	0.1922	GLUD1;ASL;GLUL;ASNS;CAD;ALDH4A1;GLS;ADSL;PPAT
prerank	Ribosome biogenesis in eukaryotes	0.403635	1.67568	0.00545455	0.0620002	0.508	26/71	0.2387	GNL3;NOB1;NOL6;NAT10;XRN2;RPP25;RRP7A;WDR43;RIOK1;CSNK2A1;RCL1;WDR3;GNL2;UTP18;IMP4;MDN1;NOP10;UTP14A;NMD3;RBM28;NXF1;CSNK2A2;EIF6;RPP40;HEATR1;WDR75
prerank	Yersinia infection	0.369476	1.67554	0.00559701	0.0590478	0.508	26/109	0.1018	MYD88;RPS6KA1;VAV3;MAP2K3;ARHGEF12;AKT2;PXN;CD8B;PIP5K1A;AKT1;TBK1;PIK3R2;GSK3B;MAPK11;VAV1;ELMO2;MAPK1;RPS6KA2;RPS6KA3;ARPC5L;TICAM1;LIMK1;ELMO1;ACTR3C;MAP2K2;ZAP70
prerank	Systemic lupus erythematosus	-0.509487	-1.67196	0.00646552	0.0686903	0.469	8/23	0.1562	CD40LG;SSB;CD40;HLA-DPB1;HLA-DPA1;TNF;SNRPD3;TRIM21
prerank	Sphingolipid metabolism	0.464875	1.6655	0.011811	0.0622251	0.539	11/33	0.167	UGCG;CERS3;GBA2;CERS5;KDSR;SPTLC2;CERS2;SPHK2;NEU1;GBA;ACER3
prerank	Bladder cancer	0.525768	1.66532	0.00900901	0.0595849	0.54	7/21	0.1012	MDM2;TP53;NRAS;MYC;CDK4;MAPK1;MAP2K2
prerank	PI3K-Akt signaling pathway	0.345336	1.66324	0	0.0582892	0.547	57/174	0.2053	OSM;AKT2;CDK2;MDM2;GNGT2;AKT1;TP53;NRAS;PIK3R2;GSK3B;FGFR1;YWHAQ;YWHAH;SGK1;MTOR;BCL2L11;THBS4;ITGA6;JAK3;NOS3;JAK2;GNG10;MYB;G6PC3;MYC;MCL1;CDK4;NR4A1;COL9A2;MAPK1;EIF4B;PTEN;CREB3L4;MAP2K2;PKN3;YWHAG;YWHAE;PCK2;ITGA3;BCL2L1;PPP2R5B;EIF4E;ATF2;ITGA2;DDIT4;PIK3CG;IL2RA;PIK3CD;FOXO3;LAMC3;GYS1;EIF4E2;PPP2R5D;PKN1;SOS2;STK11;PKN2
prerank	Acute myeloid leukemia	0.423248	1.66045	0.00905797	0.0571571	0.553	14/50	0.1249	PIM1;AKT2;AKT1;NRAS;PIK3R2;STAT5A;MTOR;ZBTB16;MYC;MAPK1;ITGAM;MAP2K2;PML;DUSP6
prerank	Vascular smooth muscle contraction	0.400424	1.65783	0.00188679	0.0559392	0.559	24/63	0.2601	ARHGEF12;MYL6B;PRKCD;ARHGEF11;PRKACA;MAPK1;ITPR2;ITPR3;MAP2K2;KCNMB4;PPP1R12B;GNA13;PLA2G10;PLA2G4B;ROCK1;NPR2;GNA12;MYH10;PLCB1;PLA2G6;PPP1CB;CACNA1C;MYH9;PPP1R12C
prerank	AGE-RAGE signaling pathway in diabetic complications	0.410456	1.65323	0.00183824	0.0561997	0.568	14/61	0.075	PIM1;AKT2;AKT1;PRKCD;NRAS;ICAM1;PIK3R2;MAPK11;STAT5A;SMAD3;NOS3;JAK2;CDK4;MAPK1
prerank	Adipocytokine signaling pathway	0.428126	1.65274	0.0056926	0.0543533	0.568	11/51	0.0885	PTPN11;ACSL6;AKT2;AKT1;MTOR;JAK2;SOCS3;PPARA;G6PC3;CAMKK2;ADIPOR2
prerank	Hepatitis B	0.358783	1.65224	0	0.0526858	0.57	32/121	0.1699	MYD88;MAP2K3;AKT2;CDK2;AKT1;TP53;NRAS;TBK1;MAVS;PIK3R2;YWHAQ;MAPK11;STAT5A;HSPG2;APAF1;SMAD3;JAK3;JAK2;MYC;MAPK1;BID;CREB3L4;TICAM1;MAP2K2;TIRAP;ELK1;ATF2;MAP2K7;PCNA;PIK3CD;TAB1;TYK2
prerank	Adherens junction	0.419112	1.65081	0.00552486	0.0512795	0.574	19/49	0.2357	PTPN6;FGFR1;YES1;PTPRJ;SMAD3;VCL;CSNK2A1;SNAI1;MAPK1;IQGAP1;ACTB;FARP2;CTNNA1;NLK;CSNK2A2;BAIAP2;ACTG1;IGF1R;AFDN
prerank	PPAR signaling pathway	0.467923	1.64278	0.0124334	0.0542202	0.6	15/32	0.2453	ACSL6;SCD;FABP5;PPARA;ACAA1;GK;HMGCS1;PCK2;ACADM;SLC27A4;SLC27A5;DBI;SCP2;RXRA;ACSL5
prerank	Hepatitis C	0.366424	1.63647	0.00357782	0.0555715	0.622	28/109	0.1137	CLDN5;AKT2;CDK2;AKT1;TP53;NRAS;TBK1;MAVS;PIK3R2;GSK3B;YWHAQ;CFLAR;YWHAH;APAF1;RIPK1;SOCS3;PPARA;MYC;CDK4;BAK1;MAPK1;BID;SCARB1;TICAM1;MAP2K2;YWHAG;EIF2S1;YWHAE
prerank	Neutrophil extracellular trap formation	0.391518	1.62329	0.00186916	0.0598397	0.654	25/68	0.2228	AKT2;AKT1;VDAC1;PIK3R2;MAPK11;PPIF;MTOR;PADI4;SLC25A5;ATG7;MAPK1;ITGAM;HMGB1;HDAC4;MAP2K2;ITGB2;CYBA;ACTB;SLC25A6;PIK3CD;NCF1;ACTG1;PLCB1;MAPK14;CR1
prerank	Pathogenic Escherichia coli infection	0.349156	1.62287	0	0.0583884	0.657	50/134	0.2815	CLDN5;MYD88;PTPN11;ARHGEF12;PTPN6;PAK1;TNFSF10;NCKAP1L;ARHGEF11;MAPK11;TNFRSF10B;MYO1B;RIPK1;SEC24C;MYO6;BAK1;MAPK1;ARPC5L;ACTR3C;GAPDH;TIRAP;TUBB4A;CYFIP1;GNA13;ROCK1;ACTB;MYO1F;TAB1;NCK2;ABL1;PAK2;BAIAP2;ACTG1;NAIP;GNA12;TNFRSF1A;MYH10;LPAR2;MAPK14;TUBB2A;CYTH1;CASP3;SEC24D;MYH9;MYO5A;CASP9;PYCARD;FAS;MAPK13;CYFIP2
prerank	Starch and sucrose metabolism	0.526961	1.62067	0.0181818	0.0577055	0.663	10/18	0.2088	HK1;HK2;UGP2;PGM2;G6PC3;HKDC1;GYG1;GPI;GYS1;PGM1
prerank	Complement and coagulation cascades	0.547348	1.61765	0.018018	0.057477	0.666	9/17	0.2228	F12;ITGAM;CFD;ITGB2;CD55;CD59;A2M;F5;CR1
prerank	VEGF signaling pathway	0.439913	1.61647	0.0113636	0.0564099	0.669	14/41	0.1233	AKT2;PXN;AKT1;NRAS;PIK3R2;MAPK11;SH2D2A;NOS3;MAPKAPK2;MAPKAPK3;MAPK1;SPHK2;MAP2K2;PLA2G4B
prerank	Sphingolipid signaling pathway	0.362709	1.61514	0.00180505	0.0558724	0.678	23/96	0.1386	AKT2;AKT1;TP53;NRAS;PIK3R2;CERS3;MAPK11;GAB2;NOS3;CERS5;SPTLC2;MAPK1;BID;CERS2;PTEN;MAP3K5;SPHK2;ABCC1;MAP2K2;NSMAF;GNA13;ROCK1;PPP2R5B
prerank	Breast cancer	0.376956	1.60572	0.00722022	0.0587457	0.699	19/76	0.1012	AKT2;AKT1;TP53;NOTCH1;NRAS;PIK3R2;GSK3B;FGFR1;GADD45A;MTOR;NCOA1;MYC;CDK4;BAK1;MAPK1;FRAT1;PTEN;SP1;MAP2K2
prerank	Pentose phosphate pathway	0.481336	1.5996	0.0221402	0.0606507	0.712	13/24	0.2818	G6PD;PGM2;PFKM;TKT;DERA;GLYCTK;GPI;PFKP;PGM1;H6PD;FBP1;PGLS;PGD
prerank	Fc epsilon RI signaling pathway	0.405812	1.58888	0.011215	0.0645474	0.736	18/46	0.1987	VAV3;MAP2K3;AKT2;AKT1;NRAS;PIK3R2;MAPK11;GAB2;VAV1;MAPK1;MAP2K2;ALOX5;INPP5D;PLA2G4B;MAP2K7;PIK3CD;FCER1G;SOS2
prerank	Proteoglycans in cancer	0.34713	1.58667	0.00356506	0.0640101	0.746	55/114	0.2773	PTPN11;VAV3;ARHGEF12;AKT2;MDM2;PTPN6;PAK1;PXN;AKT1;TP53;NRAS;PIK3R2;FGFR1;MAPK11;MTOR;HSPG2;PRKACA;RRAS2;VAV1;MYC;MAPK1;EIF4B;ITPR2;ITPR3;IQGAP1;MAP2K2;PPP1R12B;ROCK1;ACTB;TFAP4;ELK1;ITGA2;PIK3CD;ANK2;ANK3;SOS2;MSN;SLC9A1;ACTG1;MAPK14;IGF1R;RDX;PPP1CB;CASP3;HPSE;TGFB1;FZD6;PPP1R12C;HIF1A;RPS6KB1;STAT3;FLNA;FAS;PLCG1;MAPK13
prerank	Chemokine signaling pathway	0.356154	1.58021	0.00564972	0.06559	0.762	20/104	0.075	GRK6;VAV3;AKT2;GNGT2;PAK1;PXN;AKT1;PRKCD;NRAS;PIK3R2;GSK3B;JAK3;JAK2;CCR9;GNG10;PRKACA;CCR2;VAV1;PREX1;MAPK1
prerank	Phospholipase D signaling pathway	0.370527	1.57855	0.00773694	0.0651558	0.764	29/78	0.2356	PTPN11;AKT2;PIP5K1A;AKT1;NRAS;PIK3R2;MTOR;GAB2;RRAS2;MAPK1;SPHK2;MAP2K2;DGKH;GNA13;PLA2G4B;PIK3CG;PIK3CD;AGPAT5;PIP5K1C;FCER1G;SOS2;AGPAT4;DNM3;GNA12;RALB;LPAR2;PLCB1;PTK2B;CYTH1
prerank	Apoptosis	0.349296	1.57568	0.00555556	0.064974	0.776	31/117	0.1372	LMNB1;PRF1;AKT2;DFFA;AKT1;TP53;NRAS;TNFSF10;PIK3R2;CFLAR;TNFRSF10B;GADD45A;BCL2L11;CTSH;APAF1;RIPK1;BIRC6;MCL1;BAK1;PTPN13;MAPK1;BID;MAP3K5;ITPR2;ITPR3;MAP2K2;EIF2S1;PIDD1;ACTB;CASP2;BCL2L1
prerank	Growth hormone synthesis, secretion and action	0.368029	1.57147	0.0110701	0.0655825	0.786	19/78	0.1156	MAP2K3;AKT2;AKT1;NRAS;SOCS1;PIK3R2;GSK3B;MAPK11;STAT5A;MTOR;JAK2;SOCS3;PRKACA;MAPK1;ITPR2;CREB3L4;ITPR3;MAP2K2;SOCS2
prerank	MAPK signaling pathway	0.32164	1.5686	0	0.065846	0.793	60/183	0.225	MYD88;SRF;RPS6KA1;MKNK2;MAP2K3;AKT2;HSPA1B;PPP5C;PAK1;AKT1;TP53;NRAS;FGFR1;MAPK11;GADD45A;DUSP3;DUSP5;PRKACA;RRAS2;MAPKAPK2;MAPKAPK3;MYC;NR4A1;MAPK1;RPS6KA2;RPS6KA3;RASA1;MAP3K5;HSPA1A;MAP2K2;MAPT;TAOK3;CACNB1;PLA2G4B;DUSP6;DUSP2;MAP3K8;MAP4K3;MAP3K2;ELK1;RPS6KA4;ATF2;MAP2K7;MAP3K13;ELK4;TAB1;RASGRP2;NLK;ARRB1;SOS2;GADD45B;MAP3K12;DUSP10;PAK2;GNA12;MAP3K11;TNFRSF1A;MAPK14;PPP3R1;IGF1R
prerank	Rheumatoid arthritis	-0.399428	-1.5648	0.0087146	0.142709	0.769	13/46	0.138	CCL5;ATP6V1G1;LTB;IL15;ATP6V0E1;IL23A;HLA-DPB1;HLA-DPA1;CTSL;TNF;ATP6V1D;ATP6V0C;ATP6V1E1
prerank	Antigen processing and presentation	-0.400715	-1.56197	0.0283224	0.124358	0.775	15/49	0.1262	HLA-E;B2M;CREB1;HLA-A;HLA-F;HLA-B;HLA-DPB1;HLA-DPA1;CTSL;CD4;TAP1;TNF;PSME1;CD74;NFYB
prerank	Platelet activation	0.369665	1.56132	0.00192308	0.0685038	0.815	28/75	0.2204	GP5;ARHGEF12;AKT2;AKT1;PIK3R2;MAPK11;VASP;NOS3;STIM1;PRKACA;TBXA2R;MAPK1;ITPR2;ITPR3;GNA13;PLA2G4B;ROCK1;ACTB;TBXAS1;ITGA2;PIK3CG;FERMT3;PIK3CD;RASGRP2;FCER1G;ACTG1;PLCB1;MAPK14
prerank	Colorectal cancer	0.373121	1.5563	0.00952381	0.069768	0.828	14/72	0.075	AKT2;AKT1;TP53;NRAS;PIK3R2;GSK3B;GADD45A;MSH3;MTOR;BCL2L11;SMAD3;MYC;BAK1;MAPK1
prerank	Lipid and atherosclerosis	0.332195	1.55473	0	0.0696321	0.832	32/144	0.1085	LY96;MYD88;VAV3;MAP2K3;AKT2;HSPA1B;AKT1;TP53;NRAS;TBK1;ICAM1;TNFSF10;PIK3R2;GSK3B;MAPK11;TNFRSF10B;XBP1;APAF1;NOS3;JAK2;POU2F1;VAV1;ERO1A;MAPK1;BID;MAP3K5;HSPA4;HSPD1;HSPA1A;TICAM1;TIRAP;EIF2S1
prerank	Carbohydrate digestion and absorption	0.466778	1.55319	0.0286807	0.0692076	0.836	9/24	0.1646	HK1;HK2;AKT2;AKT1;PIK3R2;G6PC3;HKDC1;ATP1B1;PIK3CD
prerank	C-type lectin receptor signaling pathway	0.370655	1.55283	0.0132325	0.0682515	0.837	18/71	0.0937	PTPN11;ARHGEF12;AKT2;MDM2;BCL3;PAK1;AKT1;PRKCD;NRAS;PIK3R2;CBLB;MAPK11;RRAS2;MAPKAPK2;MAPK1;ITPR2;KSR1;ITPR3
prerank	Prolactin signaling pathway	0.40657	1.55239	0.027933	0.0671618	0.838	16/47	0.1651	AKT2;AKT1;NRAS;SOCS1;PIK3R2;GSK3B;MAPK11;STAT5A;JAK2;SOCS3;MAPK1;MAP2K2;SOCS2;SOCS7;PIK3CD;FOXO3
prerank	Pyruvate metabolism	0.442096	1.54509	0.0248566	0.0698609	0.857	13/30	0.2371	DLAT;LDHA;FH;ACACA;ACAT2;PCK2;PC;ALDH3A2;ACSS1;ACAT1;ME2;MDH2;ALDH9A1
prerank	Toll-like receptor signaling pathway	0.379625	1.53924	0.00917431	0.0718622	0.869	19/60	0.1677	LY96;MYD88;MAP2K3;AKT2;TLR1;AKT1;TBK1;PIK3R2;MAPK11;RIPK1;MAPK1;TICAM1;MAP2K2;TIRAP;IRF5;MAP3K8;MAP2K7;PIK3CD;TAB1
prerank	Graft-versus-host disease	-0.508892	-1.5389	0.0316027	0.127552	0.827	7/18	0.0989	HLA-E;HLA-A;HLA-F;HLA-B;HLA-DPB1;HLA-DPA1;TNF
prerank	Hematopoietic cell lineage	-0.404622	-1.53871	0.0132743	0.11362	0.827	13/43	0.0989	CD3E;CD3G;FLT3LG;CD44;CD37;CD3D;HLA-DPB1;HLA-DPA1;IL11RA;CD4;ITGA5;CD5;TNF
prerank	Circadian rhythm	-0.463047	-1.53815	0.0412148	0.10256	0.827	9/25	0.1252	CREB1;SKP1;NR1D1;PER1;PER3;PER2;FBXL3;CRY2;CLOCK
prerank	Fructose and mannose metabolism	0.46549	1.53344	0.0408163	0.0740329	0.877	6/26	0.0503	HK1;HK2;PFKFB2;GMDS;TPI1;PFKM
prerank	Choline metabolism in cancer	0.376996	1.53166	0.00763359	0.0736547	0.882	16/63	0.1233	AKT2;PIP5K1A;SLC22A5;AKT1;NRAS;PIK3R2;MTOR;LYPLA1;MAPK1;CHKA;SLC44A2;SP1;GPCPD1;MAP2K2;DGKH;PLA2G4B
prerank	Leukocyte transendothelial migration	0.368249	1.53026	0.0135397	0.0730828	0.883	27/70	0.2357	CLDN5;PTPN11;VAV3;PXN;SIPA1;ICAM1;PIK3R2;CD99L2;MAPK11;VCL;VASP;VAV1;ITGAM;ITGB2;CYBA;ROCK1;ACTB;JAM3;MYL5;PIK3CD;CTNNA1;MSN;NCF1;ACTG1;MAPK14;PTK2B;AFDN
prerank	HIF-1 signaling pathway	0.363369	1.52489	0.00720721	0.074538	0.889	18/73	0.1051	HK1;HK2;MKNK2;AKT2;AKT1;PIK3R2;MTOR;IFNGR2;PFKM;NOS3;LDHA;TFRC;MAPK1;ENO3;ELOB;MAP2K2;GAPDH;HKDC1
prerank	Purine metabolism	0.350507	1.50943	0.00750469	0.0816174	0.91	27/80	0.2096	IMPDH1;NT5M;HPRT1;PGM2;ATIC;PFAS;IMPDH2;NME2;NT5C;NUDT16;PDE3A;PAICS;GART;CANT1;PDE4D;PDE4B;PDE1B;NTPCR;ADA;ADSL;NME1;AMPD2;GMPS;NT5C2;PPAT;PGM1;NPR2
prerank	Fatty acid biosynthesis	0.518019	1.50894	0.0458015	0.0805252	0.911	5/15	0.1231	FASN;ACSL6;MECR;ACACA;MCAT
prerank	Intestinal immune network for IgA production	-0.448969	-1.50788	0.0348584	0.119315	0.896	6/24	0.0797	CD40LG;IL15;CD40;HLA-DPB1;HLA-DPA1;MADCAM1
prerank	Glioma	0.385317	1.50614	0.0245747	0.0808709	0.915	14/52	0.1012	AKT2;MDM2;AKT1;TP53;NRAS;PIK3R2;GADD45A;MTOR;CAMK1;CDK4;BAK1;MAPK1;PTEN;MAP2K2
prerank	Amphetamine addiction	-0.416121	-1.50052	0.0385396	0.114232	0.909	11/34	0.1756	CREB1;CAMK4;PPP3CC;CALM1;PRKACB;CALM2;CALM3;PPP3CB;CAMK2G;CREB3;FOSB
prerank	Primary immunodeficiency	-0.44779	-1.49928	0.0375494	0.106741	0.909	9/25	0.0933	CD3E;CD40LG;CD3D;PTPRC;CD40;CD4;ORAI1;IL2RG;TAP1
prerank	Non-alcoholic fatty liver disease	0.323207	1.49807	0.00548446	0.08449	0.922	44/124	0.2949	SREBF1;AKT2;AKT1;UQCRH;PIK3R2;GSK3B;MAPK11;XBP1;BCL2L11;SOCS3;PPARA;MLX;BID;ITCH;MAP3K5;NDUFB1;ADIPOR2;COX6C;EIF2S1;GSK3A;ERN1;COX7C;PIK3CD;UQCR11;COX5A;NDUFA1;COX7B;MLXIP;UQCR10;PRKAB1;MAP3K11;TNFRSF1A;MAPK14;RXRA;CASP3;ATF4;TGFB1;IRS1;FAS;NDUFA3;MAPK13;NDUFB3;NDUFV2;UQCRB
prerank	Cholesterol metabolism	0.471884	1.48535	0.047619	0.0911588	0.942	6/20	0.1381	OSBPL5;NPC1;VDAC1;SCARB1;MYLIP;LDLR
prerank	Glycosaminoglycan biosynthesis	0.415068	1.4845	0.0384615	0.090287	0.943	15/34	0.2054	CHPF;B3GALT6;NDST2;B3GNT2;FUT8;B3GAT3;ST3GAL2;CHST11;HS3ST3B1;CHSY1;EXT2;EXTL3;CHPF2;EXT1;CHST7
prerank	Mucin type O-glycan biosynthesis	0.488738	1.47468	0.0436433	0.0956208	0.951	6/18	0.0753	B4GALT5;GALNT2;ST6GALNAC3;GALNT1;GALNT10;ST3GAL2
prerank	Hepatocellular carcinoma	0.325415	1.46747	0.00943396	0.0992961	0.959	39/109	0.2311	AKT2;AKT1;TP53;NRAS;SMARCA2;PIK3R2;GSK3B;SMARCC1;GADD45A;MTOR;SMAD3;MYC;CDK4;BAK1;MAPK1;FRAT1;PTEN;SMARCD2;MAP2K2;SMARCD3;ACTB;BCL2L1;ELK1;ARID1B;CSNK1A1;PIK3CD;DVL2;ARID1A;TXNRD3;TXNRD1;TERC;KEAP1;SOS2;GADD45B;ACTG1;SMARCE1;FRAT2;IGF1R;SMARCA4
prerank	Estrogen signaling pathway	0.343273	1.4563	0.026465	0.10659	0.97	17/77	0.1012	AKT2;HSPA1B;AKT1;PRKCD;NRAS;PIK3R2;FKBP5;NCOA1;NOS3;PRKACA;MAPK1;SP1;ITPR2;CREB3L4;HSPA1A;ITPR3;MAP2K2
prerank	Renal cell carcinoma	0.367252	1.4552	0.0278293	0.106088	0.971	11/56	0.1012	PTPN11;AKT2;PAK1;AKT1;NRAS;PIK3R2;TFE3;FH;MAPK1;ELOB;MAP2K2
prerank	PD-L1 expression and PD-1 checkpoint pathway in cancer	0.340712	1.45377	0.0254545	0.105708	0.972	20/77	0.106	MYD88;PTPN11;MAP2K3;AKT2;PTPN6;AKT1;NRAS;BATF;PIK3R2;MAPK11;MTOR;IFNGR2;CSNK2A1;JAK2;MAPK1;PTEN;TICAM1;MAP2K2;ZAP70;TIRAP
prerank	mTOR signaling pathway	0.31702	1.45319	0.0177936	0.10481	0.972	47/117	0.2663	RPS6KA1;AKT2;SEH1L;AKT1;NRAS;PIK3R2;GSK3B;SGK1;MTOR;LPIN1;MIOS;LAMTOR1;MAPK1;RPS6KA2;EIF4B;PTEN;RPS6KA3;SLC7A5;MAP2K2;PRR5;ATP6V1A;CAB39;NPRL2;WDR59;EIF4E;DDIT4;FNIP1;PIK3CD;SLC3A2;DVL2;EIF4E2;SOS2;STK11;DEPTOR;TNFRSF1A;ATP6V1B2;IGF1R;NPRL3;MAPKAP1;SESN2;LAMTOR2;TELO2;FZD6;EIF4EBP1;IRS1;RPS6KB1;ULK2
prerank	ErbB signaling pathway	0.35848	1.45137	0.0286225	0.10502	0.973	19/59	0.2045	AKT2;PAK1;AKT1;NRAS;PIK3R2;CBLB;GSK3B;STAT5A;MTOR;MYC;MAPK1;MAP2K2;ELK1;MAP2K7;PIK3CD;NCK2;SOS2;ABL1;PAK2
prerank	Type I diabetes mellitus	-0.443614	-1.44633	0.0446809	0.144262	0.962	7/22	0.0989	HLA-E;HLA-A;HLA-F;HLA-B;HLA-DPB1;HLA-DPA1;TNF
prerank	Prostate cancer	0.353324	1.44105	0.0258303	0.112065	0.977	14/63	0.1012	AKT2;CDK2;MDM2;AKT1;TP53;NRAS;PIK3R2;GSK3B;FGFR1;MTOR;MAPK1;PTEN;CREB3L4;MAP2K2
prerank	Cardiac muscle contraction	0.386736	1.44012	0.0474308	0.111401	0.977	15/40	0.2488	TPM4;UQCRH;ATP2A2;COX6C;CACNB1;ATP2A3;ATP1B1;COX7C;UQCR11;COX5A;COX7B;UQCR10;SLC9A1;SLC9A7;CACNA1C
prerank	Neurotrophin signaling pathway	0.324511	1.43728	0.0227704	0.112035	0.978	20/90	0.1137	RPS6KA1;PTPN11;AKT2;MATK;AKT1;TP53;PRKCD;NRAS;PIK3R2;GSK3B;MAPK11;MAGED1;MAPKAPK2;MAPK1;RPS6KA2;RPS6KA3;MAP3K5;MAP2K2;SH2B3;YWHAE
prerank	Cell adhesion molecules	-0.343388	-1.43342	0.0295983	0.147288	0.97	23/64	0.187	HLA-E;CD40LG;HLA-A;CD6;HLA-F;CLDN15;PTPRC;CD40;HLA-B;HLA-DPB1;HLA-DPA1;MADCAM1;CD4;NECTIN3;F11R;CD274;ALCAM;TIGIT;CD2;HLA-C;MPZ;CD99;ICAM2
prerank	Butanoate metabolism	0.490658	1.43154	0.0686456	0.115	0.979	9/16	0.2693	L2HGDH;HMGCS1;ACAT2;ACSM3;BDH1;ACAT1;HADH;BDH2;HADHA
prerank	Citrate cycle (TCA cycle)	0.414677	1.41991	0.077381	0.123808	0.985	9/27	0.1708	CS;DLAT;FH;IDH1;ACO1;PCK2;PC;OGDH;IDH2
prerank	Influenza A	0.312533	1.41351	0.0212014	0.128487	0.986	33/116	0.175	MYD88;AKT2;AKT1;VDAC1;TBK1;ICAM1;MAVS;TNFSF10;PIK3R2;TNFRSF10B;APAF1;IFNGR2;JAK2;SLC25A5;SOCS3;CDK4;TRIM25;BAK1;MAPK1;BID;FDPS;TICAM1;MAP2K2;EIF2S1;PML;ACTB;RAB11A;SLC25A6;KPNA2;PIK3CD;TYK2;CPSF4;IFNGR1
prerank	Glycerophospholipid metabolism	0.346724	1.41251	0.0425139	0.127886	0.986	28/61	0.3078	LPCAT1;LPIN1;PCYT2;LYPLA1;PGS1;CRLS1;PTDSS2;CHKA;PTDSS1;GPCPD1;DGKH;PLA2G10;PLA2G4B;LPCAT3;AGPAT5;ETNK1;GPAT2;AGPAT4;PLA2G6;LPGAT1;MBOAT7;DGKE;LYPLA2;PCYT1A;GPAT3;LPCAT4;AGPAT3;PLD2
prerank	Thyroid hormone signaling pathway	0.325652	1.41133	0.0297952	0.127543	0.986	22/88	0.142	AKT2;MDM2;PFKFB2;AKT1;TP53;NOTCH1;NRAS;PIK3R2;GSK3B;MED24;MTOR;NCOA1;PFKM;PRKACA;MYC;ATP2A2;MAPK1;MAP2K2;ACTB;MED16;ATP2A3;ATP1B1
prerank	B cell receptor signaling pathway	0.353841	1.3966	0.0462107	0.138482	0.988	13/56	0.1198	VAV3;AKT2;PTPN6;AKT1;NRAS;PIK3R2;GSK3B;VAV1;MAPK1;CD79B;MAP2K2;INPPL1;INPP5D
prerank	Legionellosis	0.371989	1.39245	0.0714286	0.140925	0.988	16/40	0.2708	MYD88;HSPA1B;APAF1;HSF1;ITGAM;HSPD1;HSPA1A;RAB1B;ITGB2;SAR1B;NAIP;CR1;CASP3;VCP;CASP9;PYCARD
prerank	GnRH secretion	0.386175	1.38821	0.0625	0.143057	0.99	9/37	0.1012	AKT2;AKT1;NRAS;PIK3R2;KISS1R;MAPK1;ITPR2;ITPR3;MAP2K2
prerank	Parathyroid hormone synthesis, secretion and action	0.339004	1.38244	0.0389864	0.148119	0.991	20/60	0.2263	AKAP13;ARHGEF11;FGFR1;RUNX2;PRKACA;MAPK1;SP1;ITPR2;PDE4D;CREB3L4;ITPR3;GNA13;PDE4B;MMP25;ATF2;ARRB1;GNA12;PLCB1;MEF2D;RXRA
prerank	Pancreatic secretion	0.360785	1.379	0.0769231	0.149887	0.991	12/41	0.142	RAB3D;SLC12A2;ATP2B4;ATP2A2;KCNQ1;SLC4A2;ITPR2;ITPR3;PLA2G10;RAB11A;ATP2A3;ATP1B1
prerank	Axon guidance	0.314737	1.37124	0.0425139	0.155746	0.993	18/93	0.095	CDK5;PTPN11;ARHGEF12;PAK1;SSH1;RGS3;NRAS;PIK3R2;CFL2;GSK3B;SEMA4B;SSH2;SSH3;MAPK1;RASA1;LIMK1;SEMA4D;PLXNA4
prerank	Apelin signaling pathway	0.318615	1.36373	0.0424354	0.162418	0.995	17/79	0.1179	AKT2;GNGT2;AKT1;NRAS;MTOR;SMAD3;NOS3;GNG10;PRKACA;RRAS2;MAPK1;SPHK2;HDAC4;ITPR2;ITPR3;MAP2K2;GNA13
prerank	Fatty acid degradation	0.403594	1.36165	0.0893204	0.162958	0.995	13/30	0.2693	ACSL6;ACAA1;GCDH;ACAT2;ACADM;ALDH3A2;ACADVL;ACAT1;ECI1;HADH;ALDH9A1;ACSL5;HADHA
prerank	Diabetic cardiomyopathy	0.285122	1.35845	0.0224719	0.164681	0.996	35/151	0.1962	G6PD;AKT2;AKT1;VDAC1;PRKCD;UQCRH;PIK3R2;GSK3B;MAPK11;PPIF;MTOR;SMAD3;NOS3;SLC25A5;PPARA;GSR;ATP5F1A;ATP2A2;PTEN;NDUFB1;SP1;COX6C;GAPDH;ATP5F1E;CYBA;ATP2A3;SLC25A6;COX7C;PIK3CD;UQCR11;COX5A;NDUFA1;GYS1;COX7B;UQCR10
prerank	Cholinergic synapse	0.333886	1.35438	0.0501792	0.1675	0.996	13/60	0.0937	AKT2;GNGT2;AKT1;NRAS;PIK3R2;JAK2;GNG10;PRKACA;MAPK1;KCNQ1;ITPR2;CREB3L4;ITPR3
prerank	FoxO signaling pathway	0.304323	1.35112	0.0423573	0.169004	0.996	18/95	0.0809	AKT2;CDK2;MDM2;BCL6;AKT1;NRAS;AGAP2;TNFSF10;PIK3R2;MAPK11;GADD45A;SGK1;BCL2L11;SMAD3;CDKN2D;G6PC3;MAPK1;PTEN
prerank	Non-small cell lung cancer	0.334817	1.35019	0.0705244	0.168242	0.996	11/55	0.075	AKT2;AKT1;TP53;NRAS;PIK3R2;STAT5A;GADD45A;JAK3;CDK4;BAK1;MAPK1
prerank	Focal adhesion	0.299828	1.34717	0.0494297	0.169819	0.996	34/102	0.2397	VAV3;AKT2;PAK1;PXN;PIP5K1A;AKT1;PIK3R2;GSK3B;THBS4;ITGA6;VCL;VASP;VAV1;COL9A2;MAPK1;PTEN;PPP1R12B;ITGA3;ROCK1;ACTB;MYL5;ELK1;ITGA2;PIK3CD;PIP5K1C;LAMC3;SOS2;PAK2;ACTG1;RAPGEF1;IGF1R;PPP1CB;PARVG;PARVB
prerank	Progesterone-mediated oocyte maturation	0.330344	1.34536	0.0580524	0.169943	0.996	13/65	0.0981	RPS6KA1;AKT2;CDK2;MAD2L1;AKT1;PIK3R2;MAPK11;SPDYA;PRKACA;MAPK1;RPS6KA2;RPS6KA3;MAD2L2
prerank	Morphine addiction	0.369116	1.34348	0.0882917	0.170127	0.996	8/36	0.1314	GRK6;GNGT2;GNG10;PRKACA;PDE3A;PDE4D;PDE4B;PDE1B
prerank	Natural killer cell mediated cytotoxicity	0.32078	1.34309	0.0508475	0.168839	0.996	19/73	0.1152	PRF1;PTPN11;VAV3;PTPN6;PAK1;SH3BP2;NRAS;ICAM1;TNFSF10;PIK3R2;TNFRSF10B;IFNGR2;MICB;VAV1;MAPK1;BID;MAP2K2;ZAP70;ITGB2
prerank	Toxoplasmosis	0.315996	1.33968	0.0526316	0.170746	0.996	22/81	0.1822	LY96;MYD88;MAP2K3;AKT2;HSPA1B;AKT1;SOCS1;MAPK11;PPIF;ITGA6;IFNGR2;JAK2;MAPK1;HSPA1A;ALOX5;BCL2L1;LDLR;PIK3CG;TAB1;TYK2;IFNGR1;LAMC3
prerank	Inositol phosphate metabolism	0.333318	1.33596	0.0890152	0.173012	0.997	22/62	0.2336	ITPK1;PIP5K1A;MTMR3;ISYNA1;TPI1;INPP5A;MTMR2;PI4KA;PTEN;SACM1L;INPPL1;INPP5D;PLCH2;PIK3CG;PIK3CD;PIP5K1C;PI4K2B;IPPK;PIP4K2B;PLCB1;PIP4K2A;MTMR6
prerank	Lysine degradation	0.34442	1.3349	0.0696325	0.172431	0.998	21/50	0.2403	CAMKMT;KMT5A;SUV39H2;EHMT1;KMT2D;EZH2;SETDB1;GCDH;ACAT2;COLGALT1;SETD1A;DOT1L;PLOD1;ALDH3A2;SETDB2;ACAT1;SETD2;HADH;ALDH9A1;NSD2;NSD1
prerank	Glycosphingolipid biosynthesis	0.418128	1.33433	0.120553	0.171366	0.998	5/24	0.1168	FUT7;B3GNT2;ST6GALNAC3;ST3GAL2;ST3GAL5
prerank	Other glycan degradation	0.454433	1.32515	0.134078	0.180091	0.999	6/16	0.184	GBA2;NEU1;HEXD;GBA;MAN2B2;ENGASE
prerank	Cellular senescence	0.288202	1.30893	0.0522523	0.197098	0.999	26/122	0.1012	MAP2K3;AKT2;CDK2;MDM2;AKT1;VDAC1;TP53;NRAS;PIK3R2;MAPK11;GADD45A;MTOR;SMAD3;SLC25A5;RRAS2;MAPKAPK2;MYC;HIPK3;CDK4;MAPK1;PTEN;ITPR2;MRE11;ITPR3;HIPK2;MAP2K2
prerank	Collecting duct acid secretion	-0.432083	-1.30879	0.119247	0.317099	0.999	5/17	0.138	ATP6V1G1;ATP6V0E1;ATP6V1D;ATP6V0C;ATP6V1E1
prerank	Measles	0.290162	1.3058	0.0463458	0.198911	0.999	18/105	0.0765	MYD88;AKT2;CDK2;HSPA1B;AKT1;TP53;TBK1;MAVS;PIK3R2;CBLB;GSK3B;STAT5A;APAF1;JAK3;CSNK2A1;CDK4;BAK1;BID
prerank	Spinocerebellar ataxia	0.289656	1.30504	0.0533088	0.197964	0.999	41/110	0.2766	AFG3L2;AKT2;AKT1;VDAC1;PIK3R2;PPIF;MTOR;XBP1;SLC25A5;NFYA;ATXN2;ATP2A2;MAP3K5;SP1;ITPR2;ITPR3;ATG2A;MCU;ATP2A3;SLC25A6;TWNK;ERN1;PSMD14;PIK3CD;PSMD1;KCNC3;CIC;PSMA4;WIPI1;ATXN1;PSMC5;PSMD2;PLCB1;AMBRA1;BECN1;PSMD9;OPA1;PSMA1;ULK2;RB1CC1;PSMD13
prerank	Arrhythmogenic right ventricular cardiomyopathy	0.384034	1.30237	0.12233	0.199506	0.999	10/26	0.2087	ITGA6;ATP2A2;CACNB1;ITGA3;ACTB;ATP2A3;ITGA2;DAG1;CTNNA1;ACTG1
prerank	Oxytocin signaling pathway	0.301641	1.30231	0.0803738	0.197652	0.999	30/84	0.268	MYL6B;NRAS;NOS3;CAMK1;PRKACA;CAMKK2;MAPK1;ITPR2;ITPR3;RGS2;MAP2K2;PPP1R12B;CACNB1;EEF2K;PLA2G4B;ROCK1;ACTB;ELK1;PIK3CG;EEF2;PRKAB1;ACTG1;NPR2;PLCB1;PPP3R1;RCAN1;PPP1CB;CACNA1C;PPP1R12C;NFATC3
prerank	Endocrine and other factor-regulated calcium reabsorption	0.375235	1.3012	0.127103	0.197108	0.999	10/29	0.2201	PRKACA;ATP2B4;CLTC;AP2A1;RAB11A;AP2A2;ATP1B1;CLTA;DNM3;PLCB1
prerank	Salivary secretion	-0.355902	-1.30095	0.124224	0.313185	0.999	9/38	0.1071	VAMP2;CHRM3;CALM1;PRKACB;CALM2;AMY2B;PRH1;CALM3;FXYD2
prerank	Human cytomegalovirus infection	0.276083	1.29706	0.0522523	0.200073	0.999	28/147	0.1012	ARHGEF12;AKT2;MDM2;GNGT2;AKAP13;PXN;AKT1;TP53;NRAS;TBK1;PIK3R2;ARHGEF11;GSK3B;MAPK11;MTOR;RIPK1;GNG10;PRKACA;MYC;CDK4;BAK1;MAPK1;BID;SP1;ITPR2;CREB3L4;ITPR3;MAP2K2
prerank	Signaling pathways regulating pluripotency of stem cells	0.30891	1.29208	0.0786517	0.204634	0.999	16/70	0.1087	PCGF3;AKT2;AKT1;NRAS;PIK3R2;GSK3B;FGFR1;MAPK11;SMAD3;JAK3;JAK2;MYC;MAPK1;SETDB1;MAP2K2;JARID2
prerank	GnRH signaling pathway	0.323638	1.2853	0.094518	0.211252	0.999	19/56	0.2488	MAP2K3;PRKCD;NRAS;MAPK11;PRKACA;MAPK1;ITPR2;ITPR3;MAP2K2;PLA2G4B;MAP3K2;ELK1;MAP2K7;SOS2;PLCB1;MAPK14;PTK2B;ATF4;CACNA1C
prerank	African trypanosomiasis	0.442933	1.27021	0.194805	0.230219	1	6/15	0.2201	MYD88;ICAM1;THOP1;F2RL1;TLR9;PLCB1
prerank	Terpenoid backbone biosynthesis	0.416339	1.26653	0.164706	0.233371	1	8/20	0.2093	HMGCR;IDI1;FDPS;HMGCS1;ACAT2;DHDDS;ICMT;ACAT1
prerank	Calcium signaling pathway	0.289428	1.26056	0.104869	0.23997	1	22/90	0.1378	ORAI2;VDAC1;P2RX5;FGFR1;PPIF;GNA15;NOS3;SLC25A5;CAMK1;STIM1;PRKACA;TBXA2R;ATP2B4;ATP2A2;SPHK2;ITPR2;ITPR3;P2RX7;MCU;PDE1B;ATP2A3;SLC25A6
prerank	MicroRNAs in cancer	0.281151	1.25706	0.0766284	0.242771	1	21/102	0.1289	PIM1;MDM2;TP53;NOTCH1;NRAS;SOCS1;PIK3R2;MTOR;BCL2L11;MYC;MCL1;BAK1;MAPK1;PTEN;HDAC4;EZH2;ABCC1;MAP2K2;DICER1;GLS;ROCK1
prerank	ECM-receptor interaction	0.386818	1.25504	0.167969	0.243151	1	9/23	0.1822	GP5;HSPG2;THBS4;ITGA6;COL9A2;ITGA3;ITGA2;DAG1;LAMC3
prerank	Thermogenesis	0.258859	1.25198	0.0611111	0.245695	1	48/176	0.2529	RPS6KA1;ACSL6;MAP2K3;NRAS;SMARCA2;UQCRH;FGFR1;SMARCC1;MAPK11;MTOR;ATP5ME;PRKACA;COX10;ATP5F1A;RPS6KA2;COX18;RPS6KA3;MAP3K5;NDUFB1;CREB3L4;COX6C;SMARCD2;ATP5F1E;SMARCD3;NDUFAF2;COA7;ACTB;ARID1B;ATF2;ATP5MF;COX7C;UQCR11;ARID1A;COX5A;NDUFA1;COX7B;UQCR10;PRKAB1;SOS2;ACTG1;SMARCE1;MAPK14;COX16;SMARCA4;ATP5F1B;ACSL5;COX17;SIRT6
prerank	Viral protein interaction with cytokine and cytokine receptor	0.352456	1.25019	0.137996	0.246542	1	6/31	0.0595	IL18R1;TNFRSF10C;TNFSF10;TNFRSF10B;CCR9;CCR2
prerank	Vasopressin-regulated water reabsorption	-0.344835	-1.24376	0.163424	0.417638	1	5/33	0.0661	VAMP2;CREB1;RAB11B;PRKACB;NSF
prerank	Cell cycle	0.280437	1.2429	0.100885	0.255444	1	20/98	0.1137	CDK2;MDM2;MAD2L1;TP53;GSK3B;MCM6;YWHAQ;YWHAH;GADD45A;SMAD3;PRKDC;CDKN1C;CDKN2D;MYC;CDK4;MCM3;MAD2L2;YWHAG;E2F4;YWHAE
prerank	Renin secretion	-0.346285	-1.24177	0.167382	0.399409	1	7/32	0.104	CREB1;PPP3CC;CALM1;PRKACB;CALM2;ORAI1;CALM3
prerank	Circadian entrainment	-0.320542	-1.24109	0.152838	0.38121	1	12/46	0.1592	CREB1;GNB5;CALM1;PRKACB;PER1;CALM2;PER3;CALM3;PER2;RPS6KA5;MAPK3;CAMK2G
prerank	Kaposi sarcoma-associated herpesvirus infection	0.270475	1.23947	0.0898876	0.258464	1	26/131	0.1012	AKT2;GNGT2;AKT1;TP53;NRAS;TBK1;ICAM1;PIK3R2;GSK3B;MAPK11;MTOR;ZFP36;JAK2;GNG10;MICB;MAPKAPK2;MYC;CDK4;BAK1;PREX1;MAPK1;BID;ITPR2;ITPR3;TICAM1;MAP2K2
prerank	Gastric cancer	0.292984	1.23889	0.119181	0.257235	1	14/77	0.0806	AKT2;CDK2;AKT1;TP53;NRAS;PIK3R2;GSK3B;GADD45A;MTOR;SMAD3;MYC;BAK1;MAPK1;FRAT1
prerank	TNF signaling pathway	0.288573	1.23251	0.13587	0.26522	1	22/81	0.1677	IL18R1;MAP2K3;AKT2;BCL3;AKT1;ICAM1;PIK3R2;CFLAR;MAPK11;RIPK1;SOCS3;MAPK1;ITCH;MAP3K5;CREB3L4;MAP3K8;RPS6KA4;TRAF5;ATF2;MAP2K7;PIK3CD;TAB1
prerank	Longevity regulating pathway	0.290326	1.23242	0.108656	0.263157	1	14/77	0.0925	AKT2;HSPA1B;AKT1;TP53;NRAS;PIK3R2;MTOR;PRKACA;CAMKK2;ADIPOR2;CLPB;EHMT1;CREB3L4;HSPA1A
prerank	Oocyte meiosis	0.283906	1.23016	0.132597	0.264029	1	21/87	0.15	RPS6KA1;CDK2;MAD2L1;YWHAQ;MAPK11;SPDYA;YWHAH;STAG3;PRKACA;MAPK1;RPS6KA2;RPS6KA3;ITPR2;ITPR3;MAD2L2;YWHAG;YWHAE;CPEB2;FBXO5;PPP2R5B;SPDYE2
prerank	Relaxin signaling pathway	0.29022	1.22618	0.129032	0.268115	1	13/74	0.1012	AKT2;GNGT2;AKT1;NRAS;PIK3R2;MAPK11;GNA15;NOS3;GNG10;PRKACA;MAPK1;CREB3L4;MAP2K2
prerank	Hypertrophic cardiomyopathy	0.342393	1.22145	0.178715	0.273191	1	13/34	0.2562	TPM4;ITGA6;ATP2A2;CACNB1;ITGA3;ACTB;ATP2A3;ITGA2;DAG1;PRKAB1;ACTG1;CACNA1C;TGFB1
prerank	Adrenergic signaling in cardiomyocytes	0.28503	1.21932	0.135397	0.273926	1	25/76	0.2577	TPM4;AKT2;AKT1;MAPK11;PRKACA;ATP2B4;ATP2A2;MAPK1;KCNQ1;CREB3L4;CACNB1;ATP2A3;PPP2R5B;ATP1B1;ATF2;PIK3CG;PPP2R5D;SLC9A1;PLCB1;MAPK14;PPP2R2B;PPP1CB;ATF4;CACNA1C;CREM
prerank	Shigellosis	0.250562	1.21839	0.0707635	0.27321	1	36/188	0.1435	HK1;MYD88;HK2;AKT2;MDM2;PXN;AKT1;VDAC1;TP53;PRKCD;UBE2V1;TBK1;CAPNS1;PIK3R2;GSK3B;MAPK11;MTOR;VCL;RIPK1;ELMO2;MAPK1;ITPR2;ARPC5L;ITPR3;SEPTIN2;ELMO1;ACTR3C;HKDC1;GSK3A;GLMN;ROCK1;ACTB;BCL2L1;MYL5;UBE2N;TRAF5
prerank	Serotonergic synapse	0.324449	1.2168	0.161922	0.273453	1	9/42	0.1233	GNGT2;NRAS;GNG10;PRKACA;MAPK1;ITPR2;ITPR3;ALOX5;PLA2G4B
prerank	Tight junction	0.270421	1.21164	0.128257	0.279191	1	32/103	0.2357	CLDN5;MYL6B;SCRIB;NF2;VASP;PRKACA;YBX3;ARHGAP17;CDK4;TJP2;MAP3K5;HSPA4;RAPGEF6;ARPC5L;ACTR3C;DLG3;ROCK1;ACTB;JAM3;PARD6A;SYMPK;MAP2K7;PCNA;PRKAB1;RAB8B;STK11;MSN;ACTG1;MYH10;PPP2R2B;RDX;AFDN
prerank	Viral myocarditis	-0.322686	-1.20859	0.176113	0.438166	1	8/39	0.0706	HLA-E;CD40LG;HLA-A;HLA-F;CD40;HLA-B;HLA-DPB1;HLA-DPA1
prerank	Dilated cardiomyopathy	0.336025	1.20781	0.193939	0.283214	1	10/34	0.1617	TPM4;ITGA6;PRKACA;ATP2A2;CACNB1;ITGA3;ACTB;ATP2A3;ITGA2;DAG1
prerank	Tryptophan metabolism	0.409533	1.20662	0.232323	0.283078	1	8/17	0.2693	AFMID;GCDH;ACAT2;ALDH3A2;ACAT1;HADH;ALDH9A1;HADHA
prerank	Endocytosis	0.244127	1.20335	0.105647	0.28659	1	65/204	0.2582	GRK6;HSPA1B;MDM2;PIP5K1A;SMAP2;AGAP2;EPN1;CBLB;RUFY1;RAB10;SMAD3;ARAP1;TFRC;RAB11FIP1;PSD;ITCH;SNX4;GBF1;CAPZA1;CLTC;HSPA1A;ARPC5L;RAB11FIP2;ACTR3C;RAB11FIP5;RAB11FIP4;AP2A1;PML;RAB11A;PARD6A;LDLR;AP2A2;RNF41;RAB35;STAM2;ARAP2;ACAP3;CAPZA2;IL2RA;SPG21;VPS26B;VPS25;IGF2R;KIF5C;PIP5K1C;CLTA;CAPZB;ARRB1;IQSEC1;GIT2;DNM3;SNX12;SH3GLB1;EPS15L1;AGAP5;IGF1R;PSD4;IL2RB;CYTH1;ASAP1;GRK2;CHMP4B;CXCR4;SNX32…
prerank	Spliceosome	-0.254088	-1.19537	0.114754	0.450788	1	33/129	0.1751	RBM25;DDX5;THOC2;SRSF5;RBM22;SNRNP27;U2SURP;SRSF8;SRSF7;SF3A2;SNRPA1;SF3B1;RBMX;SRSF10;SNRNP40;CDC5L;PRPF38B;SLU7;PRPF40A;PRPF8;SNRPD3;FUS;SF3A1;LSM6;SF3B5;SF3B2;SRSF1;PLRG1;DDX46;HNRNPM;SNW1;DDX42;AQR
prerank	Pancreatic cancer	0.294295	1.1897	0.178846	0.306408	1	10/62	0.075	AKT2;AKT1;TP53;PIK3R2;GADD45A;MTOR;SMAD3;CDK4;BAK1;MAPK1
prerank	Tuberculosis	0.263882	1.18729	0.150476	0.308216	1	35/112	0.2248	MYD88;ARHGEF12;AKT2;TLR1;AKT1;MAPK11;APAF1;IFNGR2;JAK2;NFYA;RFX5;MAPK1;BID;ITGAM;HSPD1;SPHK2;KSR1;HSPA9;TIRAP;RFXAP;ITGB2;ATP6V0B;IFNGR1;CARD9;FCER1G;RIPK2;HLA-DRB5;BCL10;NOD2;CTSS;TNFRSF1A;TLR9;MAPK14;CR1;PPP3R1
prerank	Pertussis	0.3118	1.18478	0.184162	0.310176	1	9/44	0.1152	LY96;MYD88;CFL2;MAPK11;MAPK1;ITGAM;TICAM1;TIRAP;ITGB2
prerank	Leishmaniasis	0.309322	1.18446	0.195212	0.30848	1	23/50	0.3154	MYD88;PTPN6;MAPK11;IFNGR2;JAK2;MAPK1;ITGAM;ITGB2;CYBA;ELK1;TAB1;IFNGR1;HLA-DRB5;NCF1;MAPK14;CR1;TGFB1;MAPK13;HLA-DQB1;CYBB;HLA-DRA;PRKCB;IRAK1
prerank	DNA replication	0.331113	1.18211	0.227612	0.310135	1	10/35	0.1776	MCM6;POLA1;MCM3;RNASEH2A;POLE3;POLE;RNASEH2C;POLD1;PCNA;RFC2
prerank	Long-term depression	0.325434	1.18193	0.211009	0.308148	1	10/36	0.225	NRAS;MAPK1;ITPR2;ITPR3;MAP2K2;GNA13;PLA2G4B;GNA12;PLCB1;IGF1R
prerank	Th17 cell differentiation	-0.2723	-1.18083	0.175055	0.466012	1	23/85	0.19	CD3E;CD3G;GATA3;FOXP3;LAT;PPP3CC;CD3D;IL23A;MAPK8;IL1RAP;HLA-DPB1;HLA-DPA1;CD4;IL2RG;JAK1;STAT1;CD247;SMAD4;MAPK3;PPP3CB;RARA;TGFBR2;LCK
prerank	Pathways in cancer	0.227443	1.17556	0.100707	0.316891	1	41/300	0.0809	PIM1;ARHGEF12;AKT2;CDK2;MDM2;GNGT2;AKT1;TP53;NOTCH1;NRAS;NCOA4;PIK3R2;ARHGEF11;GSK3B;FGFR1;STAT5A;GADD45A;MSH3;MTOR;NCOA1;BCL2L11;APAF1;SMAD3;ITGA6;JAK3;IFNGR2;JAK2;GNG10;BCR;PRKACA;ZBTB16;IL12RB1;FH;IL12RB2;MYC;CDK4;BAK1;MAPK1;BID;FRAT1;PTEN
prerank	T cell receptor signaling pathway	0.269502	1.17419	0.173333	0.316727	1	27/88	0.2045	VAV3;AKT2;PTPN6;PAK1;CD8B;AKT1;NRAS;TEC;PIK3R2;CBLB;GSK3B;MAPK11;VAV1;CDK4;MAPK1;MAP2K2;ZAP70;PDCD1;MAP3K8;MAP2K7;CTLA4;PIK3CD;NCK2;CD28;SOS2;BCL10;PAK2
prerank	Viral carcinogenesis	0.250692	1.17375	0.13587	0.315257	1	22/135	0.0921	SRF;CDK2;MDM2;PXN;CHD4;TP53;NRAS;PIK3R2;SND1;YWHAQ;SCRIB;STAT5A;YWHAH;JAK3;PRKACA;VAC14;MAPKAPK2;CDK4;BAK1;MAPK1;HDAC4;CREB3L4
prerank	Aminoacyl-tRNA biosynthesis	0.355445	1.17369	0.251838	0.313163	1	9/25	0.2023	IARS2;FARSA;DARS2;MARS2;SARS2;LARS2;QRSL1;AARS2;TARS2
prerank	Small cell lung cancer	0.291458	1.17297	0.179389	0.312127	1	18/62	0.1646	AKT2;CDK2;AKT1;TP53;PIK3R2;GADD45A;APAF1;ITGA6;MYC;CDK4;BAK1;PTEN;ITGA3;BCL2L1;TRAF5;CKS2;ITGA2;PIK3CD
prerank	TGF-beta signaling pathway	-0.2916	-1.1693	0.209607	0.475666	1	16/54	0.1881	NOG;ID3;SKP1;THSD4;SMAD7;ZFYVE16;PPP2R1B;TNF;TGIF1;RPS6KB2;BMPR2;SMAD4;MAPK3;SMURF2;TGFBR2;RBX1
prerank	Malaria	0.388033	1.16815	0.251473	0.317998	1	4/18	0.0451	MYD88;GYPC;ICAM1;THBS4
prerank	Hippo signaling pathway	0.273588	1.16328	0.206831	0.324046	1	19/86	0.1347	LIMD1;PAK1;GSK3B;YWHAQ;SCRIB;YWHAH;NF2;SMAD3;MOB1A;CSNK1D;MYC;RASSF2;MOB1B;YWHAG;YWHAE;ITGB2;DLG3;ACTB;PARD6A
prerank	Mineral absorption	0.347054	1.1557	0.251485	0.334798	1	8/25	0.142	SLC46A1;MT2A;ATP2B4;MT1E;SLC26A6;SLC31A1;MT1X;ATP1B1
prerank	Salmonella infection	0.235189	1.15534	0.157798	0.333112	1	56/203	0.2386	LY96;MYD88;MAP2K3;AKT2;PAK1;AKT1;TNFSF10;NCKAP1L;MAPK11;TNFRSF10B;RIPK1;MYO6;MYC;FYCO1;ELMO2;DCTN6;BAK1;MAPK1;TXN2;RHOB;ARPC5L;ELMO1;ACTR3C;MAP2K2;GAPDH;TIRAP;TUBB4A;VPS16;CYFIP1;FHOD1;ARL8A;ACTB;MYL5;ACTR1A;ACBD3;MAP2K7;PIK3CG;VPS39;PIK3CD;DCTN2;TAB1;KIF5C;RIPK2;PKN1;KLC1;ACTG1;NAIP;TNFRSF1A;TLR9;MLKL;SNX9;MAPK14;TUBB2A;EXOC4;CYTH1;CASP3
prerank	Base excision repair	0.325276	1.15324	0.238095	0.334528	1	13/32	0.2677	NEIL1;NTHL1;HMGB1;SMUG1;POLE3;POLE;UNG;POLD1;PCNA;APEX1;APEX2;MPG;PARP1
prerank	Ras signaling pathway	0.251716	1.14883	0.177024	0.340314	1	26/120	0.1407	SYNGAP1;PTPN11;AKT2;GNGT2;PAK1;AKT1;NRAS;TBK1;PIK3R2;FGFR1;RIN1;GAB2;RASA4;GNG10;PRKACA;RRAS2;MAPK1;RASA1;KSR1;MAP2K2;ZAP70;PLA2G10;PLA2G4B;RASA3;BCL2L1;ELK1
prerank	Human papillomavirus infection	-0.226698	-1.14751	0.147752	0.512369	1	37/197	0.131	HLA-E;WNT10A;PIK3R1;CREB1;ATP6V1G1;PTK2;WNT7A;HLA-A;RFNG;HLA-F;CDKN1B;EIF2AK2;PRKACB;ATP6V0E1;HLA-B;IRF9;TBPL1;ATM;UBE3A;PPP2R1B;PPP2R2D;PARD6B;ITGA5;TBP;TNF;JAK1;ATP6V1D;PIK3CA;CRB3;LFNG;NFX1;FOXO1;RBL2;STAT1;RPS6KB2;ATP6V0C;MX1
prerank	cAMP signaling pathway	0.262504	1.14721	0.194853	0.340984	1	20/96	0.142	VAV3;AKT2;PAK1;AKT1;PIK3R2;PPARA;PRKACA;RRAS2;VAV1;ATP2B4;PDE3A;ATP2A2;MAPK1;PDE4D;CREB3L4;MAP2K2;PDE4B;ROCK1;ATP2A3;ATP1B1
prerank	Cytokine-cytokine receptor interaction	0.264648	1.14341	0.219378	0.345448	1	13/84	0.0619	OSM;IL18R1;TNFRSF10C;RELT;TNFSF10;TNFRSF10B;TNFRSF18;IFNGR2;CCR9;IL21R;CCR2;IL12RB1;IL12RB2
prerank	Cortisol synthesis and secretion	0.322208	1.13842	0.26839	0.351945	1	9/32	0.1475	PRKACA;NR4A1;SP1;ITPR2;CREB3L4;SCARB1;ITPR3;LDLR;ATF2
prerank	Amyotrophic lateral sclerosis	0.220903	1.13608	0.123364	0.353643	1	81/285	0.2773	WDR41;TOMM40L;MAP2K3;SEH1L;NUP214;VDAC1;TP53;TBK1;UQCRH;MAPK11;MTOR;XBP1;APAF1;DERL1;DCTN6;ATXN2;ATP5F1A;BID;NUP210L;MAP3K5;NDUFB1;ITPR3;COX6C;ATG2A;UBQLN4;ATP5F1E;TUBB4A;EIF2S1;ALYREF;NUP188;ACTB;MCU;NUP133;BCL2L1;MATR3;ACTR1A;NDC1;NUP93;ERN1;PSMD14;COX7C;DCTN2;UQCR11;PSMD1;KIF5C;PSMA4;WIPI1;DNAH14;COX5A;NDUFA1;NXF1;COX7B;UQCR10;KLC1;HNRNPA1;PSMC5;ACTG1;PSMD2;TNFRSF1A;MAPK14;GLE1;SPG11;PPP3R1;TU…
prerank	Nucleotide excision repair	-0.291344	-1.13066	0.251046	0.537094	1	13/44	0.2165	XPC;ERCC5;CCNH;XPA;RFC1;POLD4;GTF2H1;RPA2;RFC4;RBX1;RPA3;ERCC4;MNAT1
prerank	Bacterial invasion of epithelial cells	0.282067	1.11694	0.26729	0.388053	1	17/55	0.21	PXN;PIK3R2;VCL;ELMO2;CLTC;ARPC5L;SEPTIN2;ELMO1;MAD2L2;ACTR3C;ACTB;ARHGAP10;PIK3CD;CLTA;CTNNA1;ACTG1;DNM3
prerank	Notch signaling pathway	0.300428	1.11183	0.287938	0.395532	1	11/39	0.2168	DTX2;NOTCH1;TLE3;NCSTN;CTBP1;NCOR2;DVL2;APH1A;ATXN1;DTX3L;KAT2B
prerank	Ether lipid metabolism	0.34695	1.11084	0.299618	0.395102	1	12/22	0.3292	LPCAT1;PAFAH1B2;PLA2G10;PLA2G4B;PAFAH1B3;PLA2G6;AGPS;PAFAH1B1;LPCAT4;PLD2;PAFAH2;PLA2G12A
prerank	Human immunodeficiency virus 1 infection	0.235829	1.10819	0.226519	0.397714	1	27/155	0.1012	MYD88;MAP2K3;AKT2;GNGT2;PAK1;PXN;AKT1;NRAS;TBK1;PIK3R2;CFL2;MAPK11;MTOR;RIPK1;AP1S1;GNG10;DCAF1;BAK1;MAPK1;CUL4A;BID;APOBEC3F;ITPR2;ITPR3;LIMK1;ELOB;MAP2K2
prerank	Arachidonic acid metabolism	0.356774	1.10528	0.30754	0.400795	1	6/19	0.1353	PTGES2;ALOX5;PLA2G10;PLA2G4B;PRXL2B;TBXAS1
prerank	Pathways of neurodegeneration	0.211027	1.10123	0.187826	0.406658	1	100/337	0.2773	WDR41;CDK5;TOMM40L;MAP2K3;VDAC1;NRAS;TBK1;UQCRH;GSK3B;MAPK11;PPIF;MTOR;XBP1;APAF1;DERL1;CSNK2A1;SLC25A5;HTT;DCTN6;ATXN2;ATP5F1A;BAK1;ATP2A2;MAPK1;BID;FRAT1;MAP3K5;NDUFB1;ITPR2;ITPR3;UBE2G1;COX6C;ATG2A;MAP2K2;ATP5F1E;MAPT;TUBB4A;EIF2S1;UBA1;MCU;BCL2L1;ATP2A3;SLC25A6;MFN1;ACTR1A;MAP2K7;ERN1;DLG4;CSNK1A1;PSMD14;ZFYVE1;COX7C;DCTN2;HTRA2;UQCR11;PSMD1;DVL2;KIF5C;UBE2G2;PSMA4;WIPI1;DNAH14;COX5A;NDUFA1;C…
prerank	Pyrimidine metabolism	0.288623	1.10084	0.303142	0.405025	1	12/44	0.1896	NT5M;CTPS1;UCK2;NME2;NT5C;CAD;CANT1;DCTD;DCTPP1;NME1;TYMP;NT5C2
prerank	Glutathione metabolism	0.312542	1.09703	0.316222	0.409876	1	10/31	0.1865	GGCT;G6PD;CHAC2;GSR;SRM;IDH1;GCLM;LAP3;IDH2;GSS
prerank	Gap junction	0.289761	1.09383	0.280374	0.413446	1	9/44	0.1394	NRAS;CSNK1D;PRKACA;MAPK1;ITPR2;ITPR3;MAP2K2;TUBB4A;MAP3K2
prerank	Phosphatidylinositol signaling system	0.262739	1.093	0.302326	0.412418	1	22/76	0.2336	ITPK1;PIP5K1A;MTMR3;PIK3R2;INPP5A;MTMR2;PI4KA;PTEN;ITPR2;ITPR3;DGKH;SACM1L;INPPL1;INPP5D;PIK3CD;PIP5K1C;PI4K2B;IPPK;PIP4K2B;PLCB1;PIP4K2A;MTMR6
prerank	Ferroptosis	0.305858	1.08644	0.340226	0.422941	1	9/33	0.1865	ACSL6;TP53;NCOA4;TFRC;ATG7;LPCAT3;GCLM;SLC3A2;GSS
prerank	Regulation of lipolysis in adipocytes	0.317733	1.07909	0.351145	0.43588	1	4/27	0.0577	AKT2;AKT1;PIK3R2;PRKACA
prerank	Prion disease	0.218251	1.07589	0.275362	0.439767	1	64/197	0.2949	HSPA1B;VDAC1;PRKCD;NOTCH1;UQCRH;PIK3R2;GSK3B;MAPK11;PPIF;APAF1;CSNK2A1;SLC25A5;PRKACA;ATP5F1A;MAPK1;NDUFB1;ITPR2;CREB3L4;HSPA1A;ITPR3;COX6C;ATP5F1E;TUBB4A;EIF2S1;CYBA;MCU;SLC25A6;ATF2;PSMD14;COX7C;PIK3CD;UQCR11;PSMD1;KIF5C;PSMA4;COX5A;NDUFA1;STIP1;COX7B;UQCR10;CSNK2A2;KLC1;NCF1;PSMC5;PSMD2;MAPK14;PPP3R1;TUBB2A;CASP3;ATP5F1B;ATF4;CACNA1C;PSMD9;PSMA1;CASP9;NDUFA3;PSMD13;PRNP;MAPK13;PSMB5;NDUFB3;CYB…
prerank	Human T-cell leukemia virus 1 infection	-0.216987	-1.07016	0.273756	0.694935	1	27/169	0.1055	HLA-E;CD3E;B2M;PIK3R1;CREB1;CD3G;CDC27;HLA-A;HLA-F;PPP3CC;CD3D;PRKACB;IL15;CD40;HLA-B;TBPL1;ATM;MAPK8;HLA-DPB1;HLA-DPA1;KAT5;CD4;TBP;IL2RG;TNF;JAK1;PIK3CA
prerank	Glycosylphosphatidylinositol (GPI)-anchor biosynthesis	-0.32962	-1.06346	0.361884	0.691023	1	12/23	0.3199	PIGC;PIGP;PIGL;PIGO;GPAA1;PIGF;PIGT;PIGM;PIGS;PIGB;PIGH;PIGN
prerank	Phagosome	-0.235959	-1.06087	0.341719	0.674524	1	17/92	0.1512	HLA-E;ATP6V1G1;HLA-A;HLA-F;TUBA1A;ATP6V0E1;HLA-B;HLA-DPB1;HLA-DPA1;CTSL;ITGA5;TAP1;ATP6V1D;ATP6V0C;ATP6V1E1;TUBA1B;HGS
prerank	Epstein-Barr virus infection	0.220363	1.04959	0.345133	0.494156	1	21/157	0.0765	MYD88;MAP2K3;AKT2;CDK2;MDM2;AKT1;TP53;TBK1;ICAM1;MAVS;PIK3R2;MAPK11;GADD45A;BCL2L11;APAF1;JAK3;RIPK1;MYC;CDK4;BAK1;BID
prerank	Th1 and Th2 cell differentiation	-0.248863	-1.04835	0.366255	0.691425	1	16/71	0.1556	CD3E;CD3G;GATA3;LAT;PPP3CC;CD3D;MAPK8;HLA-DPB1;HLA-DPA1;CD4;IL2RG;JAK1;STAT1;CD247;MAPK3;PPP3CB
prerank	Transcriptional misregulation in cancer	-0.232716	-1.04587	0.352321	0.676897	1	26/97	0.174	BIRC3;DDX5;ZEB1;PTK2;CDKN1B;NCOR1;ATF1;KMT2A;CD40;MLF1;BIRC2;ATM;KLF3;BCL2A1;PER2;CCNT2;FOXO1;CCNT1;MAX;FUS;PBX3;POLK;MLLT3;TRAF1;RARA;JMJD1C
prerank	Hedgehog signaling pathway	0.293816	1.04557	0.375	0.500407	1	13/35	0.2524	GSK3B;CSNK1D;CUL3;PRKACA;EVC2;CSNK1G3;CSNK1A1;FBXW11;ARRB1;CSNK1G1;SUFU;GRK2;MGRN1
prerank	Glutamatergic synapse	0.270855	1.04265	0.389892	0.503479	1	16/48	0.2543	GNGT2;GLUL;GNG10;PRKACA;MAPK1;ITPR2;ITPR3;PLA2G4B;GLS;DLG4;HOMER2;PLCB1;PPP3R1;CACNA1C;GRK2;GNB1
prerank	RNA transport	0.220077	1.03823	0.383057	0.510907	1	61/153	0.3219	EIF4A3;SEH1L;NUP214;RPP25;EIF4G1;EIF2B4;EIF4A1;DDX39B;EIF2S2;EIF4G3;EIF2B2;EIF4B;NUP210L;ACIN1;EIF2S1;CYFIP1;ALYREF;XPOT;NUP188;NUP133;PABPC1L;RNPS1;EIF4E;AAAS;RANGAP1;EIF3B;TACC3;NDC1;PABPC4;NUP93;PRMT5;GEMIN6;NMD3;EIF4E2;NXF1;EIF3CL;THOC6;GLE1;EIF3D;RPP40;EIF2B5;UPF1;STRAP;EIF3J;EIF2B3;NUP50;EIF4EBP1;UPF2;CLNS1A;FXR1;CYFIP2;FXR2;SUMO3;PABPC1;CASC3;THOC5;XPO5;NCBP1;RAN;ELAC2;POP1
prerank	Autophagy	0.22669	1.03784	0.360967	0.508761	1	43/125	0.2756	WDR41;AKT2;AKT1;PRKCD;NRAS;TBK1;MTMR3;PIK3R2;CFLAR;MTOR;PRKACA;RRAS2;ATG7;CAMKK2;MAPK1;PTEN;HMGB1;ATG2A;MAP2K2;EIF2S1;BCL2L1;ERN1;DDIT4;ZFYVE1;PIK3CD;WIPI1;VMP1;STK11;DEPTOR;SH3GLB1;ATG4D;IGF1R;AMBRA1;BECN1;ATG4B;C9ORF72;ATG9A;IRS1;HIF1A;RPS6KB1;ULK2;RB1CC1;SNAP29
prerank	Alzheimer disease	0.204831	1.03774	0.360568	0.505934	1	78/262	0.2766	CDK5;AKT2;AKT1;VDAC1;NRAS;UQCRH;PIK3R2;GSK3B;PPIF;MTOR;XBP1;APAF1;CSNK2A1;SLC25A5;ATP5F1A;ATP2A2;MAPK1;BID;FRAT1;MAP3K5;NDUFB1;NCSTN;ITPR2;ITPR3;COX6C;ATG2A;MAP2K2;GAPDH;ATP5F1E;MAPT;TUBB4A;EIF2S1;MCU;ATP2A3;SLC25A6;MAP2K7;ERN1;CSNK1A1;PSMD14;COX7C;PIK3CD;UQCR11;PSMD1;DVL2;KIF5C;PSMA4;APH1A;WIPI1;COX5A;ADAM10;NDUFA1;COX7B;UQCR10;CSNK2A2;KLC1;PSMC5;PSMD2;TNFRSF1A;FRAT2;PLCB1;PPP3R1;TUBB2A;AMBRA1;C…
prerank	Nicotinate and nicotinamide metabolism	0.319587	1.0364	0.401961	0.505792	1	3/24	0.0479	NT5M;NADK;NT5C
prerank	Melanogenesis	-0.263926	-1.03521	0.376682	0.688213	1	10/49	0.1752	WNT10A;CREB1;WNT7A;CALM1;PRKACB;CALM2;CALM3;MAPK3;CAMK2G;CREB3
prerank	Ovarian steroidogenesis	0.350037	1.03478	0.400786	0.506366	1	6/16	0.1549	PRKACA;SCARB1;ALOX5;PLA2G4B;LDLR;HSD17B1
prerank	Insulin secretion	-0.281407	-1.02403	0.4	0.700453	1	4/37	0.0408	VAMP2;CREB1;CHRM3;PRKACB
prerank	Rap1 signaling pathway	0.226486	1.02023	0.394107	0.535603	1	32/108	0.2361	VAV3;MAP2K3;AKT2;AKT1;SIPA1;NRAS;PIK3R2;FGFR1;MAPK11;VASP;VAV1;MAPK1;ITGAM;RAPGEF6;MAP2K2;ITGB2;SIPA1L1;ACTB;PARD6A;PRKD2;PIK3CD;RASGRP2;FARP2;ACTG1;RAPGEF1;RALB;LPAR2;PLCB1;MAPK14;IGF1R;AFDN;SIPA1L3
prerank	Other types of O-glycan biosynthesis	0.300055	1.01571	0.422535	0.542749	1	5/29	0.0666	POFUT1;GALNT2;XXYLT1;GALNT1;GALNT10
prerank	Parkinson disease	0.208363	1.01462	0.424354	0.542071	1	56/191	0.2949	VDAC1;TP53;UQCRH;PPIF;XBP1;APAF1;SLC25A5;PRKACA;ATP5F1A;TXN2;MAP3K5;NDUFB1;ITPR2;ITPR3;UBE2G1;COX6C;ATP5F1E;MAPT;TUBB4A;EIF2S1;UBA1;MCU;BCL2L1;SLC25A6;MFN1;ERN1;PSMD14;COX7C;HTRA2;UQCR11;PSMD1;KIF5C;UBE2G2;PSMA4;COX5A;NDUFA1;COX7B;UQCR10;KLC1;PSMC5;PSMD2;TUBB2A;CASP3;ATP5F1B;TRAP1;ATF4;PSMD9;PSMA1;CASP9;NDUFA3;PSMD13;PLCG1;PSMB5;NDUFB3;NDUFV2;UQCRB
prerank	Valine, leucine and isoleucine degradation	0.276494	1.01435	0.420074	0.539632	1	21/38	0.3968	MCCC2;PCCA;ACAA1;HMGCS1;ACAT2;ACADM;ALDH3A2;ACAT1;MCEE;HADH;ALDH9A1;HADHA;ACAD8;AUH;BCAT2;ACSF3;ALDH1B1;IVD;PCCB;OXCT1;BCKDHB
prerank	Ubiquitin mediated proteolysis	0.2169	1.00884	0.432532	0.549082	1	30/128	0.1855	MDM2;UBE2H;SOCS1;CBLB;FBXW7;UBE3C;UBR5;SOCS3;CUL3;BIRC6;UBE2W;CUL4A;ITCH;FBXW8;UBE2G1;ELOB;SAE1;HUWE1;UBE2F;UBA1;PML;PIAS3;UBE2N;SYVN1;HERC2;TRIP12;UBE2G2;PIAS4;TRIM32;FBXW11
prerank	Long-term potentiation	0.268761	1.00208	0.458781	0.561375	1	9/43	0.1012	RPS6KA1;NRAS;PRKACA;MAPK1;RPS6KA2;RPS6KA3;ITPR2;ITPR3;MAP2K2
prerank	Chemical carcinogenesis	0.222332	1.00149	0.436396	0.55979	1	17/107	0.1012	RPS6KA1;AKT2;BCL6;AKT1;NRAS;PIK3R2;STAT5A;MTOR;JAK2;PPARA;PRKACA;MYC;MAPK1;RPS6KA2;RPS6KA3;CREB3L4;MAP2K2
prerank	Mitophagy	0.245304	0.994479	0.445283	0.572161	1	13/60	0.1409	TP53;NRAS;TBK1;NBR1;TFE3;CSNK2A1;RRAS2;TFEB;SP1;RHOT1;TBC1D15;BCL2L1;MFN1
prerank	Protein processing in endoplasmic reticulum	0.209501	0.991378	0.462687	0.576237	1	32/152	0.1773	RRBP1;HSPA1B;SEC31B;UFD1;UBXN8;YOD1;XBP1;SEC61A1;DERL1;PRKCSH;DNAJC5;SEC24C;MAN1A1;ERO1A;RAD23B;BAK1;MAP3K5;HSPA1A;UBE2G1;UBQLN4;SEC23B;EIF2S1;BAG1;MAP2K7;SYVN1;SIL1;ERN1;HYOU1;UBE2G2;SEC61G;PLAA;RPN1
prerank	Glycerolipid metabolism	0.275697	0.988881	0.459357	0.578989	1	15/34	0.3571	LPIN1;GK;DGKH;GLYCTK;ALDH3A2;AGPAT5;GPAT2;AGPAT4;ALDH9A1;DGKE;GPAT3;AGPAT3;MBOAT1;PLPP5;ALDH1B1
prerank	Dopaminergic synapse	0.227645	0.980121	0.507273	0.596316	1	24/80	0.2543	AKT2;GNGT2;AKT1;GSK3B;MAPK11;GNG10;PRKACA;ITPR2;CREB3L4;ITPR3;GSK3A;PPP2R5B;ATF2;KIF5C;COMT;ARRB1;PPP2R5D;PLCB1;MAPK14;PPP2R2B;PPP1CB;ATF4;CACNA1C;GNB1
prerank	Proteasome	-0.255988	-0.976798	0.483731	0.829519	1	22/45	0.35	PSMB9;PSMF1;PSME1;PSMC2;PSMA7;PSMA6;PSMB1;PSMB10;PSMA8;PSMB8;PSMB7;ADRM1;IFNG;PSMA5;PSMD7;PSME2;PSMC6;PSMD12;PSMD4;PSMD3;PSMA3;PSMD6
prerank	Glucagon signaling pathway	0.232623	0.975507	0.5	0.603855	1	11/70	0.0937	AKT2;AKT1;PFKM;PPARA;LDHA;PRKACA;G6PC3;ACACA;ITPR2;CREB3L4;ITPR3
prerank	mRNA surveillance pathway	0.226576	0.973948	0.521657	0.604138	1	24/82	0.2377	EIF4A3;ETF1;DDX39B;ACIN1;SMG5;CSTF2T;ALYREF;SYMPK;PABPC1L;RNPS1;PPP2R5B;DAZAP1;MSI2;RNGTT;PABPC4;CPSF4;SMG1;NXF1;PPP2R5D;GLE1;PPP2R2B;SMG7;PPP1CB;UPF1
prerank	Arginine and proline metabolism	0.289946	0.973946	0.489066	0.600925	1	10/27	0.2499	NOS3;AGMAT;SRM;ALDH4A1;AZIN2;ALDH3A2;LAP3;ALDH18A1;ALDH9A1;L3HYPDH
prerank	Fluid shear stress and atherosclerosis	-0.224051	-0.969923	0.521649	0.827851	1	18/85	0.1419	PIK3R1;PTK2;CALM1;MGST3;MAPK8;HSP90B1;CTSL;CALM2;SUMO4;TNF;CALM3;PIK3CA;GSTO2;GSTP1;SUMO2;SQSTM1;GSTM3;BMPR2
prerank	Chagas disease	0.230116	0.968917	0.499076	0.609407	1	10/69	0.0943	MYD88;AKT2;AKT1;PIK3R2;CFLAR;MAPK11;GNA15;IFNGR2;MAPK1;TICAM1
prerank	Huntington disease	0.193594	0.968363	0.55268	0.607454	1	69/230	0.2949	VDAC1;TP53;UQCRH;PPIF;MTOR;APAF1;SLC25A5;HTT;TAF4B;DCTN6;ATP5F1A;POLR2L;MAP3K5;NDUFB1;TAF4;SP1;CREB3L4;CLTC;COX6C;ATG2A;ATP5F1E;TUBB4A;POLR2H;AP2A1;SLC25A6;AP2A2;ACTR1A;MAP2K7;ERN1;DLG4;PSMD14;RCOR1;COX7C;DCTN2;UQCR11;PSMD1;KIF5C;PSMA4;WIPI1;CLTA;DNAH14;COX5A;NDUFA1;COX7B;UQCR10;KLC1;PSMC5;PSMD2;PLCB1;SIN3A;TUBB2A;AMBRA1;CASP3;ATP5F1B;BECN1;DNAH1;PSMD9;PSMA1;ULK2;CASP9;RB1CC1;NDUFA3;PSMD13;POLR2A…
prerank	Inflammatory mediator regulation of TRP channels	0.249149	0.967669	0.525097	0.605938	1	19/48	0.2864	MAP2K3;PRKCD;PIK3R2;MAPK11;PRKACA;ITPR2;ITPR3;PLA2G4B;PIK3CD;F2RL1;PLCB1;MAPK14;PLA2G6;PPP1CB;NTRK1;PTGER2;PLCG1;MAPK13;TRPV2
prerank	Drug metabolism	-0.254487	-0.966185	0.494186	0.816063	1	14/42	0.2045	CMPK1;MGST3;GUSB;UCK1;GSTO2;GSTK1;GSTP1;DPYD;RRM2B;GSTM3;FMO4;GSTM2;UCKL1;DUT
prerank	Fanconi anemia pathway	-0.246411	-0.96369	0.540773	0.801387	1	14/47	0.2183	FANCM;REV1;USP1;RAD51C;RPA2;MLH1;POLK;FANCI;BRCA1;CENPS;SLX1B;RPA3;ERCC4;ATRIP
prerank	NOD-like receptor signaling pathway	0.208253	0.956461	0.558348	0.628709	1	46/128	0.2893	MYD88;VDAC1;PRKCD;TBK1;MAVS;PANX1;MAPK11;RIPK1;MAPK1;TXN2;ITPR2;IFI16;ITPR3;TICAM1;YWHAE;P2RX7;CYBA;MCU;BCL2L1;NAMPT;MFN1;TRAF5;NLRP6;TAB1;TYK2;TRIP6;CARD9;RIPK2;PKN1;NOD2;PKN2;NAIP;PLCB1;MAPK14;CARD17;NLRX1;CARD6;HSP90AB1;PSTPIP1;NOD1;DNM1L;PYCARD;MAPK13;ERBIN;TRPV2;CYBB
prerank	IL-17 signaling pathway	-0.243135	-0.956117	0.522876	0.803877	1	20/50	0.2789	TNFAIP3;TRAF4;MAPK8;HSP90B1;TNF;ANAPC5;JUND;TRAF6;SRSF1;USP25;MAPK3;FOSB;IKBKE;TRAF2;TAB2;NFKB1;IFNG;RELA;NFKBIA;IL17RA
prerank	RNA degradation	-0.227658	-0.95482	0.525424	0.787407	1	12/71	0.1044	DCP1A;DDX6;ENO2;EXOSC10;EXOSC7;CNOT7;XRN1;CNOT2;WDR61;EXOSC9;CNOT4;DCP1B
prerank	Necroptosis	0.218229	0.954053	0.556569	0.630867	1	15/96	0.0943	GLUD1;VDAC1;TNFSF10;GLUL;CFLAR;TNFRSF10B;STAT5A;JAK3;RIPK1;IFNGR2;JAK2;SLC25A5;BID;HMGB1;TICAM1
prerank	p53 signaling pathway	0.241192	0.941288	0.557692	0.657131	1	9/55	0.0809	CDK2;MDM2;TP53;TNFRSF10B;GADD45A;APAF1;CDK4;BID;PTEN
prerank	N-Glycan biosynthesis	0.250866	0.939502	0.571429	0.657806	1	16/43	0.279	DPM2;MAN2A2;DPM3;FUT8;MAN1A1;MGAT1;RPN1;GANAB;STT3B;MGAT5;B4GALT1;DPAGT1;ALG1;DOLK;ALG8;MAN1A2
prerank	Inflammatory bowel disease	0.257599	0.937882	0.553271	0.658206	1	6/37	0.0619	IL18R1;SMAD3;IFNGR2;IL21R;IL12RB1;IL12RB2
prerank	Osteoclast differentiation	0.218643	0.935357	0.598165	0.660802	1	11/81	0.075	AKT2;AKT1;SOCS1;TEC;PIK3R2;MAPK11;FOSL2;GAB2;IFNGR2;SOCS3;MAPK1
prerank	Cushing syndrome	0.217323	0.932179	0.600372	0.665332	1	17/83	0.1475	CDK2;GSK3B;PRKACA;FH;CDK4;NR4A1;MAPK1;SP1;ITPR2;CREB3L4;KMT2D;SCARB1;ITPR3;MAP2K2;LDLR;WDR5;ATF2
prerank	RNA polymerase	0.271424	0.930095	0.543561	0.666653	1	9/29	0.1526	POLR3H;POLR2L;POLR1B;POLR3G;POLR2H;POLR1A;POLR3E;POLR3A;POLR1E
prerank	Cysteine and methionine metabolism	0.26702	0.926758	0.564899	0.670929	1	11/32	0.2224	AHCY;AHCYL1;LDHA;SRM;MPST;GCLM;MAT2A;GSS;PSAT1;GCLC;MDH2
prerank	Ribosome	0.199069	0.926608	0.633829	0.667904	1	30/129	0.2425	RPLP0;RPL41;MRPL12;RPL26L1;RPL39;RPS21;MRPL15;RPL38;MRPL19;MRPS17;RPS29;MRPL3;MRPL27;RPL37;RPL36;RPS28;RPL31;RPS19;MRPL28;MRPL30;RPL36A;MRPL4;MRPL35;RPL37A;RPL28;MRPL10;MRPS5;MRPS12;RPLP1;MRPL16
prerank	Staphylococcus aureus infection	0.306486	0.925633	0.582846	0.666617	1	4/18	0.1152	ICAM1;ITGAM;CFD;ITGB2
prerank	Vibrio cholerae infection	0.244847	0.921341	0.607004	0.672603	1	12/40	0.2245	SEC61A1;SLC12A2;PRKACA;ERO1A;TJP2;KCNQ1;ATP6V1A;ACTB;ATP6V0B;SEC61G;ACTG1;ATP6V1B2
prerank	Wnt signaling pathway	-0.20522	-0.918053	0.625806	0.874603	1	9/87	0.0638	WNT10A;SIAH1;WNT7A;SKP1;PPP3CC;PRKACB;ZNRF3;MAPK8;SENP2
prerank	Synaptic vesicle cycle	-0.248726	-0.91787	0.608051	0.853766	1	7/38	0.138	VAMP2;ATP6V1G1;ATP6V0E1;NSF;ATP6V1D;ATP6V0C;ATP6V1E1
prerank	Cytosolic DNA-sensing pathway	-0.244619	-0.908641	0.621339	0.858958	1	7/40	0.0748	CCL5;POLR3B;POLR2K;POLR3GL;ZBP1;RIPK3;POLR1D
prerank	Bile secretion	0.267602	0.907199	0.578035	0.700433	1	9/26	0.2263	HMGCR;PRKACA;SLC4A2;SCARB1;LDLR;ATP1B1;SLC27A5;SLC9A1;RXRA
prerank	Aldosterone synthesis and secretion	-0.224019	-0.900239	0.651303	0.862663	1	8/52	0.104	CREB1;CAMK4;CALM1;PRKACB;ATF1;CALM2;ORAI1;CALM3
prerank	Amoebiasis	0.243955	0.8994	0.635359	0.713641	1	6/40	0.0787	SERPINB9;PIK3R2;GNA15;VCL;PRKACA;ITGAM
prerank	Alcoholism	0.218052	0.894965	0.669187	0.719443	1	9/61	0.0921	GNGT2;NRAS;CAMKK1;GNG10;PRKACA;CAMKK2;MAPK1;HDAC4;CREB3L4
prerank	NF-kappa B signaling pathway	0.214586	0.892016	0.652256	0.722262	1	19/72	0.2026	LY96;MYD88;ICAM1;CFLAR;GADD45A;RIPK1;CSNK2A1;TRIM25;TICAM1;ZAP70;TIRAP;PIDD1;BCL2L1;TRAF5;TAB1;PIAS4;GADD45B;CSNK2A2;BCL10
prerank	Mismatch repair	-0.280362	-0.885739	0.630021	0.881879	1	7/21	0.2042	RFC1;POLD4;RPA2;MLH1;RFC4;MSH2;RPA3
prerank	Propanoate metabolism	0.256211	0.882649	0.643969	0.738988	1	8/29	0.2247	LDHA;PCCA;ACACA;ACAT2;MLYCD;ACSS1;ACAT1;MCEE
prerank	Steroid biosynthesis	0.298365	0.865096	0.666667	0.773052	1	9/16	0.3668	LBR;SQLE;DHCR24;SOAT1;CYP2R1;NSDHL;TM7SF2;DHCR7;FDFT1
prerank	Neuroactive ligand-receptor interaction	-0.225308	-0.862915	0.710084	0.917109	1	9/48	0.1606	NR3C1;CHRM3;TACR1;P2RY10;RLN2;S1PR2;SSTR3;LPAR6;THRA
prerank	Basal transcription factors	-0.225587	-0.851095	0.719486	0.925103	1	10/39	0.2165	CCNH;TAF7;TAF3;TBPL1;TBP;GTF2H1;TAF9B;GTF2F1;TAF15;MNAT1
prerank	Retrograde endocannabinoid signaling	0.202304	0.849781	0.769653	0.79988	1	8/76	0.0937	GNGT2;MAPK11;GNG10;PRKACA;MAPK1;NDUFB1;ITPR2;ITPR3
prerank	Protein digestion and absorption	0.265814	0.848175	0.697897	0.799138	1	5/22	0.1675	SLC1A5;COL9A2;KCNQ1;ATP1B1;SLC3A2
prerank	ABC transporters	0.268896	0.84717	0.708178	0.797363	1	7/23	0.2199	ABCA2;ABCD1;ABCC1;ABCB6;ABCB9;ABCC10;ABCA1
prerank	Biosynthesis of unsaturated fatty acids	-0.283369	-0.843371	0.673289	0.922893	1	5/17	0.1505	TECR;ACOT4;HACD3;HACD4;HSD17B12
prerank	Basal cell carcinoma	0.248666	0.840868	0.702495	0.805516	1	4/27	0.0725	TP53;GSK3B;GADD45A;BAK1
prerank	SNARE interactions in vesicular transport	-0.241659	-0.839612	0.713362	0.911875	1	7/32	0.203	VAMP2;STX17;BET1L;VAMP8;STX8;VAMP7;BET1
prerank	Fatty acid elongation	-0.260889	-0.833854	0.736735	0.904938	1	5/20	0.1505	TECR;ACOT4;HACD3;HACD4;HSD17B12
prerank	Glycine, serine and threonine metabolism	0.265098	0.832947	0.694231	0.816416	1	5/20	0.1974	DMGDH;SRR;GLYCTK;SHMT2;PSAT1
prerank	RIG-I-like receptor signaling pathway	-0.215649	-0.826283	0.75885	0.901347	1	18/46	0.2874	ATG12;MAPK8;TNF;AZI2;SIKE1;TRAF6;IKBKE;TRAF2;TKFC;IRF3;NFKB1;DDX58;IFIH1;CASP10;RELA;PIN1;NFKBIA;CYLD
prerank	Cocaine addiction	-0.260412	-0.825355	0.706237	0.885698	1	3/21	0.046	CREB1;PRKACB;CDK5R1
prerank	GABAergic synapse	0.228814	0.824568	0.759615	0.82769	1	4/36	0.0577	GNGT2;GLUL;GNG10;PRKACA
prerank	Peroxisome	0.198259	0.815176	0.84121	0.840171	1	27/68	0.317	ACSL6;NUDT19;ACAA1;ABCD1;PEX11G;IDH1;MLYCD;CRAT;DECR2;PEX5;PEX6;IDH2;PXMP2;FAR2;SCP2;FAR1;PEX2;PEX14;ACSL5;PEX10;AGPS;ECH1;PMVK;HSD17B4;PHYH;AMACR;MPV17
prerank	Aldosterone-regulated sodium reabsorption	-0.251499	-0.813163	0.744136	0.890507	1	6/21	0.1521	PIK3R1;NR3C2;PIK3CA;FXYD2;NEDD4L;MAPK3
prerank	Gastric acid secretion	0.221931	0.808323	0.808795	0.847997	1	10/35	0.2201	PRKACA;KCNQ1;SLC4A2;ITPR2;ITPR3;ACTB;ATP1B1;SLC9A1;ACTG1;PLCB1
prerank	Lysosome	0.175087	0.787408	0.906306	0.875498	1	30/109	0.2288	NPC1;ABCA2;CTSH;AP1S1;PPT1;AP4M1;CLTC;TPP1;NEU1;SCARB2;NAGLU;CTNS;AP1G1;GBA;ABCB9;ATP6V0B;IGF2R;GNS;ARSB;CLTA;LAPTM4B;LAMP3;CTSS;GALNS;AP4S1;AP1B1;CTSA;GM2A;AP1S2;PSAP
prerank	Thyroid hormone synthesis	0.214094	0.777377	0.852761	0.885091	1	7/39	0.1475	PRKACA;GSR;ITPR2;CREB3L4;ITPR3;ATP1B1;ATF2
prerank	beta-Alanine metabolism	-0.261182	-0.771255	0.767717	0.93783	1	5/15	0.1978	HIBCH;DPYD;ACADS;ECHS1;ALDH6A1
prerank	Protein export	-0.228361	-0.763223	0.823413	0.931047	1	4/23	0.1085	SPCS1;SEC11C;SEC63;SRP72
prerank	Epithelial cell signaling in Helicobacter pylori infection	-0.190355	-0.745972	0.890496	0.934722	1	8/48	0.138	CCL5;ATP6V1G1;ATP6V0E1;MAPK8;F11R;ATP6V1D;ATP6V0C;ATP6V1E1
prerank	Porphyrin and chlorophyll metabolism	0.242973	0.742905	0.841713	0.923126	1	3/19	0.1094	HMBS;COX10;BLVRA
prerank	Homologous recombination	0.206455	0.741117	0.860465	0.920991	1	8/35	0.1804	BABAM2;RBBP8;MRE11;POLD1;TOPBP1;TOP3A;BARD1;RAD50
prerank	Olfactory transduction	-0.23246	-0.730766	0.838446	0.933483	1	4/21	0.104	CALM1;PRKACB;CALM2;CALM3
prerank	Coronavirus disease	0.15093	0.715324	0.992565	0.940988	1	20/151	0.1726	MYD88;TBK1;MAVS;PIK3R2;MAPK11;RPLP0;RPL41;RPL26L1;RPL39;RPS21;MAPK1;RPL38;RPS29;CFD;RPL37;RPL36;PIK3CD;RPS28;TYK2;RPL31
prerank	Various types of N-glycan biosynthesis	-0.190299	-0.673828	0.937107	0.958701	1	10/32	0.2275	MGAT4A;ALG13;DAD1;ALG11;RPN2;B4GALT3;HEXA;MAN1B1;ALG2;ALG12
prerank	Glycosaminoglycan degradation	0.20453	0.586808	0.962525	0.996812	1	5/15	0.2456	NAGLU;GNS;ARSB;GALNS;HPSE
prerank	Oxidative phosphorylation	0.128737	0.578143	0.998073	0.994009	1	42/104	0.3973	UQCRH;ATP5ME;COX10;ATP5F1A;NDUFB1;COX6C;ATP5F1E;ATP6V1A;ATP5MF;COX7C;UQCR11;ATP6V0B;COX5A;NDUFA1;COX7B;UQCR10;ATP6V1B2;ATP5F1B;COX17;NDUFA3;PPA1;NDUFB3;NDUFV2;UQCRB;ATP5F1C;ATP6AP1;UQCRFS1;ATP6V0A1;NDUFB6;COX6B1;UQCRQ;SDHC;ATP6V0D1;ATP6V0A2;COX7A2;UQCRC1;NDUFB4;NDUFA10;NDUFC1;NDUFS3;TCIRG1;NDUFS1
prerank	Mannose type O-glycan biosynthesis	0.176097	0.540274	0.975904	0.994675	1	2/19	0.0843	CRPPA;FKRP

## Sheet: CISep-vs-CINS_KEGG_EM
Name	Term	ES	NES	NOM p-val	FDR q-val	FWER p-val	Tag %	Gene %	Lead_genes
prerank	Antigen processing and presentation	-0.573631	-2.32731	0	0.000595169	0.001	27/55	0.169	TAP1;HLA-E;B2M;HLA-A;HLA-DPB1;CREB1;HLA-DPA1;CD74;HLA-F;HLA-DMB;HLA-DQA1;PDIA3;CD4;HLA-B;PSME1;IFI30;CTSL;HLA-DRA;PSME2;HLA-DRB1;NFYB;HSPA2;IFNG;NFYA;HLA-G;TAP2;HLA-C
prerank	Allograft rejection	-0.670325	-2.23537	0	0.000595169	0.002	17/26	0.169	CD40LG;HLA-E;HLA-A;HLA-DPB1;IL2;HLA-DPA1;HLA-F;HLA-DMB;HLA-DQA1;FASLG;HLA-B;CD40;HLA-DRA;HLA-DRB1;IFNG;HLA-G;HLA-C
prerank	Spliceosome	-0.435781	-2.04023	0	0.00238068	0.012	49/130	0.195	DDX5;RBMX;SRSF7;SF3A2;SNW1;FUS;SNRPA;U2SURP;MAGOH;SF3B1;XAB2;RBM25;SRSF5;SRSF8;BCAS2;PRPF31;SF3B2;SNU13;PRPF8;SNRPD3;SF3A1;PRPF38A;DDX42;SF3B5;HNRNPM;CDC5L;RBM22;PPIH;SRSF10;SNRPC;SF3B6;LSM6;WBP11;CWC15;SNRNP27;TXNL4A;SNRPB;HSPA2;DDX46;PRPF19;LSM3;HNRNPU;CRNKL1;PRPF38B;THOC1;SLU7;SNRNP40;SRSF9;HNRNPK
prerank	Herpes simplex virus 1 infection	-0.365766	-1.99366	0	0.0038686	0.026	143/413	0.2143	ZNF699;TAP1;CCL5;HLA-E;B2M;PIK3R1;IRF3;HLA-A;HLA-DPB1;ZNF799;ZFP82;ZNF670;HLA-DPA1;ZNF331;ZNF737;CD74;ZNF563;SRSF7;TRAF6;HLA-F;ZNF763;ZNF568;ZNF566;ZNF573;HLA-DMB;IRF9;ZNF555;ZNF354C;ZNF90;ZNF429;RNASEL;HLA-DQA1;ZNF222;ZNF420;STAT1;ZNF564;BST2;SRSF5;ZNF808;ZNF611;SRSF8;TRADD;FASLG;ZNF606;ZNF773;PDIA3;ZNF879;ZNF585A;TRAF2;ZNF595;HLA-B;ZNF540;ZNF33A;BIRC3;ZNF230;ZNF627;ZNF514;ZNF680;ZNF766;ZNF426;J…
prerank	Autoimmune thyroid disease	-0.589247	-1.99357	0	0.00309488	0.026	16/28	0.169	CD40LG;HLA-E;HLA-A;HLA-DPB1;IL2;HLA-DPA1;HLA-F;HLA-DMB;HLA-DQA1;FASLG;HLA-B;CD40;HLA-DRA;HLA-DRB1;HLA-G;HLA-C
prerank	Graft-versus-host disease	-0.593575	-1.99302	0	0.00257907	0.026	15/26	0.169	HLA-E;HLA-A;HLA-DPB1;IL2;HLA-DPA1;HLA-F;HLA-DMB;HLA-DQA1;FASLG;HLA-B;HLA-DRA;HLA-DRB1;IFNG;HLA-G;HLA-C
prerank	Type I diabetes mellitus	-0.570827	-1.94609	0	0.00365604	0.042	15/28	0.169	HLA-E;HLA-A;HLA-DPB1;IL2;HLA-DPA1;HLA-F;HLA-DMB;HLA-DQA1;FASLG;HLA-B;HLA-DRA;HLA-DRB1;IFNG;HLA-G;HLA-C
prerank	Glycosaminoglycan biosynthesis	0.528527	1.9049	0	0.107453	0.075	16/35	0.1979	CHPF2;EXT1;FUT8;HS2ST1;CHST11;NDST2;HS3ST3B1;XYLT1;B4GALT1;CSGALNACT2;ST3GAL2;EXTL3;CHST14;B3GNT2;XYLT2;CHST2
prerank	Sphingolipid metabolism	0.504217	1.81564	0.00189753	0.128272	0.158	23/33	0.324	UGCG;CERK;GBA;GALC;KDSR;SGMS1;GLB1;ACER3;NEU3;SMPD2;SGPL1;PLPP1;SPTLC2;NEU1;CERS6;GLA;CERS5;ACER2;CERS4;SMPD3;SGPP1;CERS2;GBA2
prerank	Chronic myeloid leukemia	0.443616	1.81451	0	0.0859623	0.159	30/68	0.2341	CTBP1;PTPN11;MDM2;GAB2;E2F2;PIK3CD;STAT5A;BAK1;IKBKB;TP53;STAT5B;RAF1;CBL;CHUK;SMAD3;BCR;MAP2K1;CRKL;MYC;MAP2K2;BRAF;CDK6;BCL2L1;RUNX1;E2F1;BAX;SOS1;ABL1;NFKB1;TGFBR1
prerank	Phagosome	-0.402877	-1.80681	0	0.0149536	0.17	31/92	0.169	TAP1;HLA-E;ATP6V0C;TUBA1A;HLA-A;HLA-DPB1;HLA-DPA1;HLA-F;ATP6V1G1;HLA-DMB;ATP6V0E1;HLA-DQA1;ATP6V1G2;TUBA4A;TUBA1B;RAC1;ATP6V1E1;HGS;HLA-B;TUBB;ITGA5;CTSL;VAMP3;HLA-DRA;HLA-DRB1;RAB5C;RAB7A;TUBB4B;HLA-G;TAP2;HLA-C
prerank	Insulin signaling pathway	0.396857	1.76625	0	0.106781	0.25	49/104	0.2598	SREBF1;HK2;MKNK1;MKNK2;FASN;HK1;PIK3CD;RPTOR;RAPGEF1;PRKAR1A;IKBKB;PRKAB1;PRKACA;INPP5A;RAF1;FOXO1;CBL;GSK3B;MAPK10;CBLB;LIPE;MAP2K1;PDPK1;PYGB;SOCS2;SOCS3;TSC1;CRKL;MTOR;PPP1R3B;ACACA;MAP2K2;ELK1;BRAF;PTPN1;PRKAR1B;SORBS1;IRS1;ACACB;GYS1;SOS1;EIF4EBP1;EIF4E;PDE3B;G6PC3;HKDC1;PCK2;MAPK1;RPS6KB1
prerank	Systemic lupus erythematosus	-0.518772	-1.75093	0.010352	0.0231455	0.266	13/25	0.1524	CD40LG;HLA-DPB1;HLA-DPA1;SSB;HLA-DMB;HLA-DQA1;CD40;SNRPD3;ACTN1;HLA-DRA;HLA-DRB1;SNRPB;IFNG
prerank	Primary immunodeficiency	-0.504514	-1.74033	0.00863931	0.0232116	0.288	12/28	0.1928	CD40LG;TAP1;CD3E;CD4;PTPRC;CD40;ORAI1;CD3D;IL2RG;TAP2;TNFRSF13C;CD79A
prerank	Thyroid hormone signaling pathway	0.402098	1.72499	0	0.133779	0.348	34/90	0.168	KAT2B;PFKFB2;MDM2;PLCG1;NOTCH1;RCAN1;ATP2A2;MED12L;PIK3CD;NOTCH2;TP53;PRKACA;NCOA1;HIF1A;RAF1;MED27;FOXO1;CASP9;PRKCA;GSK3B;CREBBP;MAP2K1;PDPK1;SLC2A1;MED13;MYC;NCOA3;MTOR;PFKM;MAP2K2;RXRB;MED12;MED24;PRKCB
prerank	Mucin type O-glycan biosynthesis	0.554354	1.7208	0.00963391	0.11484	0.355	7/19	0.0721	GALNT10;GALNT2;GALNT1;B4GALT5;ST6GALNAC4;GALNT7;GALNT3
prerank	N-Glycan biosynthesis	0.456554	1.71389	0.00566038	0.104191	0.365	9/44	0.0887	MAN1A1;ALG1;MGAT5;MAN1A2;FUT8;MAN2A2;DPM3;GANAB;B4GALT1
prerank	Vascular smooth muscle contraction	0.420164	1.70319	0.00372439	0.101073	0.397	23/63	0.168	ADCY9;ARHGEF12;MYL6B;CACNA1C;PRKACA;KCNMB4;RAMP1;RAF1;CALCB;ARHGEF11;PPP1R12B;PRKCQ;PRKCA;PRKG1;MAP2K1;ADCY3;ITPR2;GNA12;MAP2K2;BRAF;PRKCH;PLA2G10;PRKCB
prerank	Vibrio cholerae infection	0.445019	1.68437	0.0019305	0.105214	0.45	18/42	0.1615	ERO1A;ADCY9;SLC12A2;ATP6V1A;PLCG1;KCNQ1;TJP2;ATP6V1B2;PRKACA;SEC61A1;PRKCA;ATP6V1H;ADCY3;ATP6V1E2;ATP6V0A2;ATP6V0A1;SEC61G;ATP6V1C1
prerank	MAPK signaling pathway	0.348657	1.68246	0.00174216	0.0961704	0.455	57/189	0.1727	MAP3K5;FLNB;DUSP16;RASA1;PPP5C;IL1R1;TAB2;PAK2;MKNK1;MKNK2;DUSP5;MAPK11;MAP3K4;MAP4K3;CACNA1C;MAP3K1;CACNA2D4;MAP3K12;RAPGEF2;IKBKB;TP53;PRKACA;MYD88;RRAS2;MAP3K7;MAPKAPK5;RAF1;NLK;HSPA1A;MAPKAPK2;PRKCA;HSPA1B;RASGRP1;CHUK;MAPK10;RPS6KA1;NR4A1;MAP3K13;MAP2K1;FGFR1;CACNA1I;CRKL;MYC;MAP3K14;PPP3CA;GNA12;RPS6KA3;PAK1;MAP2K2;SRF;ELK1;BRAF;PPP3R1;MAPKAPK3;TAOK1;PRKCB;RASGRP2
prerank	Viral myocarditis	-0.441253	-1.67671	0.00444444	0.0365217	0.425	15/44	0.1265	CD40LG;HLA-E;HLA-A;HLA-DPB1;HLA-DPA1;HLA-F;HLA-DMB;HLA-DQA1;RAC1;HLA-B;CD40;CXADR;ITGAL;HLA-DRA;HLA-DRB1
prerank	Parathyroid hormone synthesis, secretion and action	0.414353	1.67478	0	0.0940213	0.479	22/63	0.1515	RUNX2;ADCY9;PDE4D;BCL2;MEF2D;PLD1;PRKACA;RAF1;ARHGEF11;PRKCA;CREB3L2;HBEGF;AKAP13;PDE4B;MAP2K1;ADCY3;FGFR1;ITPR2;GNA12;RXRB;BRAF;MEF2A
prerank	Cell adhesion molecules	-0.390335	-1.66825	0	0.0360573	0.444	25/76	0.169	CD40LG;F11R;HLA-E;HLA-A;HLA-DPB1;HLA-DPA1;PECAM1;HLA-F;CD99;HLA-DMB;HLA-DQA1;CD4;TIGIT;CD6;PTPRC;HLA-B;CD40;ITGAL;HLA-DRA;HLA-DRB1;ALCAM;OCLN;HLA-G;NECTIN3;HLA-C
prerank	AMPK signaling pathway	0.384964	1.6585	0.00544465	0.0984985	0.52	39/87	0.2598	SREBF1;EEF2K;PFKFB2;FASN;TBC1D1;PIK3CD;RPTOR;PRKAB1;AKT1S1;MAP3K7;FOXO1;CREB3L2;FOXO3;LIPE;PDPK1;TSC1;PFKFB3;CAMKK2;PPP2R5B;MTOR;ACACA;PFKM;PPP2R2A;PPP2R5E;MLYCD;CAB39;PPP2R5D;IRS1;ACACB;GYS1;EIF4EBP1;PPP2R5A;LEPR;ULK1;G6PC3;ADIPOR2;PFKL;PCK2;RPS6KB1
prerank	Nicotinate and nicotinamide metabolism	0.516054	1.656	0.0113636	0.0930914	0.527	10/23	0.1966	NNT;CD38;NADK;NT5M;NT5C2;PNP;SIRT2;NAMPT;NMRK1;NT5C
prerank	Glycosphingolipid biosynthesis	0.478229	1.61634	0.0132576	0.124914	0.639	11/27	0.1656	ST3GAL5;GCNT2;ST6GALNAC4;B3GALT2;FUT7;B4GALT1;SLC33A1;GLB1;ST3GAL2;B3GNT5;B3GNT2
prerank	Insulin resistance	0.379827	1.61585	0	0.117034	0.641	32/82	0.2283	SREBF1;PTPN11;PIK3CD;IKBKB;PRKAB1;NOS3;FOXO1;PRKCQ;GSK3B;CREB3L2;PTPA;MAPK10;RPS6KA1;PDPK1;SLC27A4;PYGB;SLC2A1;SOCS3;MTOR;PPP1R3B;RPS6KA3;PPARGC1B;PTPN1;SLC27A2;PRKCB;IRS1;PTEN;ACACB;GYS1;RPS6KA2;SLC27A5;NFKB1
prerank	Epstein-Barr virus infection	-0.329827	-1.61374	0.00226757	0.0527869	0.598	54/164	0.1873	TAP1;HLA-E;B2M;PIK3R1;IRF3;HLA-A;CD3E;HLA-DPB1;HLA-DPA1;TRAF6;SNW1;HLA-F;HLA-DMB;IRF9;HLA-DQA1;STAT1;SKP2;TNFAIP3;TRADD;RAC1;PDIA3;TRAF2;HLA-B;CD40;CD3G;VIM;JAK1;DDX58;RELA;PSMD6;CD3D;PSMD7;ITGAL;PIK3CA;HLA-DRA;EIF2AK2;SAP30L;HLA-DRB1;LYN;PSMD2;JUN;CIR1;PSMD4;IRF7;HLA-G;PSMC3;TAP2;IKBKE;HLA-C;CCNE1;OAS3;CCND2;MAPK8;POLK
prerank	Valine, leucine and isoleucine degradation	0.434827	1.60956	0.00766284	0.11568	0.665	11/40	0.1631	PCCA;MCCC2;HADH;HMGCS1;EHHADH;IL4I1;ACAA2;DLD;ACSF3;HMGCL;OXCT1
prerank	Notch signaling pathway	0.436309	1.60882	0.0146252	0.109349	0.666	19/41	0.2658	KAT2B;CTBP1;TLE1;DVL1;NOTCH1;PSEN1;NOTCH2;NUMB;CREBBP;DVL3;ATXN1;LFNG;PSEN2;DTX3L;DTX1;PSENEN;NCSTN;EP300;NCOR2
prerank	Non-small cell lung cancer	0.39979	1.6049	0.00358423	0.107229	0.679	24/59	0.2073	JAK3;PLCG1;E2F2;PIK3CD;STAT5A;BAK1;TP53;STAT5B;RAF1;CASP9;PRKCA;FOXO3;MAP2K1;PDPK1;RASSF5;KIF5C;MAP2K2;RXRB;BRAF;CDK6;PRKCB;E2F1;BAX;SOS1
prerank	HIF-1 signaling pathway	0.386185	1.59891	0.00545455	0.10717	0.694	23/74	0.1436	HK2;CAMK2D;CUL2;MKNK1;MKNK2;BCL2;TFRC;PLCG1;HK1;PIK3CD;NOS3;HIF1A;EGLN1;PRKCA;CREBBP;MAP2K1;SLC2A1;IFNGR2;PFKFB3;MTOR;PFKM;ARNT;MAP2K2
prerank	Other glycan degradation	0.549644	1.58964	0.0318725	0.109803	0.719	9/16	0.324	MAN2B2;GBA;GLB1;NEU3;HEXA;NEU1;MAN2C1;MAN2B1;GBA2
prerank	Various types of N-glycan biosynthesis	0.445962	1.56038	0.0210728	0.136043	0.794	6/33	0.0887	MAN1A1;ALG1;MAN1A2;FUT8;MAN2A2;B4GALT1
prerank	Central carbon metabolism in cancer	0.402122	1.55868	0.00743494	0.131569	0.795	20/50	0.1929	HK2;HK1;PIK3CD;TP53;HIF1A;RAF1;SLC16A3;IDH2;MAP2K1;G6PD;SLC2A1;FGFR1;MYC;MTOR;SLC1A5;PFKM;MAP2K2;SLC7A5;PDK1;PTEN
prerank	JAK-STAT signaling pathway	0.358717	1.55362	0.0109489	0.131046	0.809	25/89	0.1312	PTPN11;IL2RA;IL22;JAK2;PTPN2;BCL2;JAK3;IL12RB1;IL7;TYK2;PIK3CD;STAT5A;OSM;PIM1;IL3RA;STAT5B;RAF1;CREBBP;STAM2;SOCS2;SOCS3;MCL1;IFNGR2;MYC;MTOR
prerank	ABC transporters	0.473324	1.55304	0.0320755	0.126313	0.81	9/24	0.1557	ABCA1;ABCC5;ABCB10;ABCD1;ABCD4;ABCA2;ABCC1;ABCD3;ABCB9
prerank	Growth hormone synthesis, secretion and action	0.370717	1.55105	0.0111732	0.123356	0.817	24/78	0.1436	ADCY9;JAK2;MAPK11;CACNA1C;MAP3K1;PLCG1;PIK3CD;STAT5A;PRKACA;STAT5B;RAF1;PRKCA;GSK3B;CREBBP;CREB3L2;MAPK10;MAP2K1;ADCY3;SOCS2;SOCS3;ITPR2;CRKL;MTOR;MAP2K2
prerank	Oxytocin signaling pathway	0.363146	1.54948	0.00736648	0.119593	0.82	26/85	0.168	CAMK2D;EEF2K;ADCY9;MYL6B;CD38;CACNA1C;RCAN1;CACNA2D4;PRKAB1;PRKACA;NOS3;TRPM2;RAF1;CAMK1;PPP1R12B;PRKCA;MAP2K1;CAMK1D;ADCY3;ITPR2;CAMKK2;PPP3CA;MAP2K2;ELK1;PPP3R1;PRKCB
prerank	mTOR signaling pathway	0.337197	1.54132	0.00369004	0.123173	0.837	52/117	0.2598	SLC38A9;ATP6V1A;PRR5;DVL1;LPIN1;ULK2;PIK3CD;RPTOR;ATP6V1B2;DEPTOR;IKBKB;AKT1S1;RAF1;PRKCA;CHUK;GSK3B;DVL3;RPS6KA1;MAP2K1;ATP6V1H;PDPK1;ATP6V1E2;WDR59;TSC1;MAPKAP1;MTOR;RPS6KA3;MAP2K2;BRAF;FNIP1;ATP6V1C1;CAB39;PRKCB;SLC7A5;NPRL3;TBC1D7;FNIP2;IRS1;PTEN;FLCN;SOS1;RPS6KA2;SGK1;CASTOR2;EIF4EBP1;DDIT4;EIF4E;RICTOR;ULK1;MAPK1;WDR24;RPS6KB1
prerank	ErbB signaling pathway	0.376158	1.538	0.00738007	0.122276	0.845	27/64	0.2316	CAMK2D;PAK2;PLCG1;PIK3CD;STAT5A;STAT5B;RAF1;CBL;PRKCA;GSK3B;MAPK10;CBLB;HBEGF;MAP2K1;CRKL;MYC;MTOR;PAK1;MAP2K2;ELK1;BRAF;PRKCB;SOS1;ABL1;EIF4EBP1;MAP2K7;NCK2
prerank	Bladder cancer	0.462625	1.53579	0.0258303	0.120375	0.848	10/26	0.1797	MDM2;E2F2;TP53;RAF1;HBEGF;MAP2K1;MYC;MAP2K2;BRAF;E2F1
prerank	Galactose metabolism	0.485309	1.52679	0.0506567	0.125048	0.869	12/21	0.2589	HK2;PGM2;HK1;B4GALT1;GLB1;PFKM;UGP2;G6PC3;GALE;HKDC1;PFKL;GLA
prerank	Calcium signaling pathway	0.350641	1.52406	0.0127505	0.124004	0.876	31/93	0.168	CAMK2D;ADCY9;PPIF;STIM1;MCU;CD38;TPCN2;VDAC1;CACNA1C;PLCG1;ATP2A2;PDE1B;PRKACA;NOS3;PTK2B;P2RX5;CAMK1;PRKCA;GNA15;CAMK1D;ADCY3;ORAI3;FGFR1;ITPR2;CACNA1I;PPP3CA;SLC25A5;PPP3R1;HTR6;STIM2;PRKCB
prerank	Proteasome	-0.38092	-1.49456	0.025463	0.13183	0.885	19/45	0.2791	PSMB9;PSME1;PSMB1;PSMD6;PSMD7;PSMA7;PSMB8;PSME2;PSMD2;PSMB10;PSMD4;IFNG;PSMC3;PSMD3;ADRM1;PSMA5;PSMB7;PSMD8;PSMD12
prerank	Dilated cardiomyopathy	0.406877	1.48694	0.0430712	0.160172	0.93	9/38	0.1084	ITGA6;ADCY9;TPM4;CACNA1C;ATP2A2;CACNA2D4;PRKACA;LAMA2;ADCY3
prerank	Morphine addiction	0.408364	1.47428	0.0381818	0.170297	0.953	13/36	0.1821	PDE3A;ADCY9;PDE4D;PDE1B;PRKACA;GNGT2;PRKCA;PDE4B;ADCY3;GABBR1;PRKCB;GNG10;PDE7B
prerank	Intestinal immune network for IgA production	-0.433264	-1.46837	0.044586	0.149427	0.917	10/28	0.1265	CD40LG;HLA-DPB1;IL2;HLA-DPA1;HLA-DMB;HLA-DQA1;CD40;CCR10;HLA-DRA;HLA-DRB1
prerank	Chemokine signaling pathway	0.321953	1.45178	0.0109689	0.196378	0.966	27/114	0.1093	CCR9;CXCR6;ADCY9;PREX1;CCR5;JAK2;JAK3;VAV3;PLCG1;PIK3CD;IKBKB;PRKACA;GNGT2;PTK2B;CCL20;STAT5B;RAF1;CHUK;GSK3B;CCR2;FOXO3;PXN;ELMO1;CCR6;MAP2K1;ADCY3;DOCK2
prerank	cGMP-PKG signaling pathway	0.333037	1.44131	0.0185874	0.206732	0.969	36/88	0.2696	PDE3A;ADCY9;PPIF;VDAC1;CACNA1C;MEF2D;ATP2A2;GTF2I;NOS3;KCNMB4;RAF1;PRKG1;CREB3L2;PRKG2;MAP2K1;ADCY3;ITPR2;PPP3CA;GNA12;SLC25A5;MAP2K2;SRF;MEF2A;PPP3R1;IRS1;GTF2IRD1;GNA13;NFATC3;ADCY7;SLC25A6;PDE3B;ATP2A3;PIK3R5;MAPK1;ROCK1;ATF2
prerank	Natural killer cell mediated cytotoxicity	-0.327552	-1.43772	0.0162037	0.17524	0.954	25/82	0.169	HLA-E;PIK3R1;HLA-A;MICA;TYROBP;KRAS;FCER1G;CD48;NCR3;FASLG;RAC1;LAT;HLA-B;TNFRSF10B;MICB;ITGAL;HCST;PIK3CA;CD244;TNFRSF10A;LCP2;PPP3CC;IFNG;HLA-G;HLA-C
prerank	Toxoplasmosis	0.333339	1.43588	0.0250447	0.208675	0.971	22/84	0.1072	ITGA6;PPIF;CCR5;TAB2;JAK2;CASP8;BCL2;MAPK11;LY96;TYK2;ALOX5;IKBKB;MYD88;MAP3K7;HSPA1A;CASP9;HSPA1B;CHUK;MAPK10;LAMA2;LDLR;PDPK1
prerank	MicroRNAs in cancer	0.320341	1.43436	0.0258176	0.205649	0.972	39/107	0.232	MDM2;BCL2L11;BCL2;PLCG1;HDAC4;NOTCH1;E2F2;PIK3CD;RPTOR;NOTCH2;EZH2;BAK1;IKBKB;TP53;DNMT3A;PIM1;RAF1;PRKCA;CREBBP;MAP2K1;MCL1;CRKL;MYC;MTOR;ABCC1;MAP2K2;CDK6;PRKCB;E2F1;MDM4;IRS1;PTEN;SOS1;ABL1;CCNE2;NFKB1;DDIT4;CASP3;GLS
prerank	GnRH signaling pathway	0.360011	1.43069	0.0344168	0.20568	0.972	18/59	0.1467	CAMK2D;ADCY9;MAPK11;MAP3K4;CACNA1C;MAP3K1;PLD1;PRKACA;PTK2B;RAF1;PRKCA;MAPK10;HBEGF;MAP2K1;ADCY3;ITPR2;MAP2K2;ELK1
prerank	Axon guidance	0.321374	1.42144	0.0196429	0.214183	0.976	23/102	0.1072	CAMK2D;RASA1;PTPN11;ARHGEF12;PAK2;SSH1;CDK5;PLCG1;PIK3CD;CFL2;SSH3;SSH2;EPHB1;LIMK1;PLXNC1;RAF1;PRKCA;GSK3B;LRIG2;PLXNA4;SEMA4B;UNC5D;PDPK1
prerank	Glutathione metabolism	-0.397798	-1.42089	0.0595483	0.187233	0.965	8/31	0.0957	GGT7;MGST3;GSTP1;GPX4;GSTK1;GSS;ODC1;TXNDC12
prerank	Adipocytokine signaling pathway	0.364447	1.41477	0.0468165	0.219573	0.978	21/52	0.2557	PTPN11;JAK2;IKBKB;PRKAB1;PRKCQ;CHUK;MAPK10;SLC2A1;SOCS3;CAMKK2;MTOR;RXRB;IRS1;ACACB;ACSL4;NFKB1;TNFRSF1B;LEPR;G6PC3;ADIPOR2;PCK2
prerank	Kaposi sarcoma-associated herpesvirus infection	-0.298423	-1.41349	0.0216867	0.186354	0.973	45/141	0.1853	CALM2;HLA-E;PIK3R1;IRF3;HLA-A;CCR8;MICA;CREB1;GABARAP;KRAS;HLA-F;UBC;TCF7;IRF9;UBB;GABARAPL2;PDGFB;STAT1;TRADD;RAC1;TRAF2;GNB5;HLA-B;FOS;JAK1;CD200R1;CALM1;RELA;MICB;PIK3CA;EIF2AK2;LYN;JUN;PPP3CC;CALM3;IRF7;ATG14;HLA-G;TNFRSF1A;IKBKE;HLA-C;RPS27A;ANGPT2;GNB2;MAPK8
prerank	Proteoglycans in cancer	0.314905	1.41341	0.0197842	0.216544	0.98	32/119	0.1551	FLNB;CAMK2D;PTPN11;ARHGEF12;MDM2;MAPK11;VAV3;PLCG1;PIK3CD;TP53;PRKACA;RRAS2;ANK1;HIF1A;RAF1;CBL;PPP1R12B;PRKCA;HBEGF;PXN;MAP2K1;PDPK1;FGFR1;ITPR2;MYC;MTOR;PAK1;MAP2K2;ANK2;ELK1;BRAF;ITGA2
prerank	Other types of O-glycan biosynthesis	0.400571	1.41261	0.0583658	0.212571	0.982	10/31	0.1569	GALNT10;GALNT2;GALNT1;XXYLT1;GALNT7;GALNT3;B4GALT1;POFUT1;POMT2;LFNG
prerank	Hedgehog signaling pathway	0.397195	1.41144	0.0577281	0.209127	0.983	12/35	0.2384	BCL2;CSNK1G1;PRKACA;EVC;GSK3B;SMURF1;EVC2;SUFU;CSNK1D;MGRN1;IQCE;FBXW11
prerank	VEGF signaling pathway	0.375039	1.41085	0.0554529	0.205534	0.985	16/43	0.168	MAPK11;PLCG1;PIK3CD;NOS3;RAF1;CASP9;MAPKAPK2;PRKCA;PXN;MAP2K1;PPP3CA;MAP2K2;SH2D2A;PPP3R1;MAPKAPK3;PRKCB
prerank	Metabolism of xenobiotics by cytochrome P450	-0.451576	-1.40731	0.0724638	0.18516	0.974	8/19	0.2131	MGST3;GSTP1;GSTK1;CBR3;GSTO1;HSD11B1L;GSTM4;MGST2
prerank	Pathways in cancer	0.272974	1.40702	0.00167785	0.206608	0.986	83/315	0.1727	CAMK2D;ITGA6;CTBP1;ADCY9;ARHGEF12;IL2RA;ZBTB16;CUL2;MSH3;MDM2;BCL2L11;JAK2;CASP8;BCL2;JAK3;DVL1;IL12RB1;IL7;PLCG1;NOTCH1;E2F2;PIK3CD;NOTCH2;STAT5A;BAK1;IKBKB;TP53;PLD1;PRKACA;PIM1;GNGT2;IL3RA;NCOA1;PIM2;HIF1A;CCDC6;STAT5B;RAF1;ARHGEF11;FOXO1;CBL;CASP9;EGLN1;PRKCA;RASGRP1;CHUK;GSK3B;CREBBP;SMAD3;KEAP1;BCR;MAPK10;DVL3;MAP2K1;LAMA2;ADCY3;RASSF5;SLC2A1;CKS2;FGFR1;CRKL;IFNGR2;MYC;NCOA3;GNA12;MTOR;PPAR…
prerank	Staphylococcus aureus infection	-0.435705	-1.40543	0.0838323	0.178045	0.974	8/21	0.1265	HLA-DPB1;HLA-DPA1;HLA-DMB;HLA-DQA1;KRT10;ITGAL;HLA-DRA;HLA-DRB1
prerank	One carbon pool by folate	0.482339	1.40268	0.0831758	0.208365	0.989	6/16	0.1506	MTHFD1L;GART;MTHFD1;MTHFD2;DHFR;SHMT2
prerank	Ovarian steroidogenesis	0.477035	1.39685	0.0803922	0.21242	0.99	7/16	0.1555	ADCY9;ALOX5;PRKACA;LDLR;ADCY3;HSD17B1;SCARB1
prerank	Hepatitis B	0.307632	1.39659	0.0267857	0.208274	0.99	33/126	0.1475	TAB2;JAK2;CASP8;BCL2;MAPK11;JAK3;MAP3K1;TYK2;E2F2;PIK3CD;MAVS;STAT5A;IKBKB;TP53;MYD88;PTK2B;MAP3K7;STAT5B;RAF1;CASP9;PRKCA;CHUK;CREBBP;CREB3L2;SMAD3;MAPK10;MAP2K1;MYC;DDB1;MAP2K2;TRAF3;ELK1;BRAF
prerank	Glycerophospholipid metabolism	0.347549	1.39634	0.0408922	0.204435	0.99	15/64	0.0989	PTDSS1;AGPAT4;LPIN1;PTDSS2;PCYT1A;DGKH;LPCAT3;ETNK1;PGS1;LYPLA1;PLD1;LPGAT1;DGKD;DGKE;PNPLA6
prerank	Starch and sucrose metabolism	0.459738	1.39151	0.0996241	0.207465	0.991	9/18	0.2476	HK2;PGM2;HK1;PYGB;UGP2;GYS1;GBE1;G6PC3;HKDC1
prerank	Rheumatoid arthritis	-0.352623	-1.38573	0.0598291	0.193543	0.985	16/51	0.1313	CCL5;ATP6V0C;HLA-DPB1;HLA-DPA1;ATP6V1G1;HLA-DMB;ATP6V0E1;HLA-DQA1;ATP6V1G2;ATP6V1E1;FOS;CTSL;ITGAL;HLA-DRA;HLA-DRB1;JUN
prerank	Wnt signaling pathway	0.31623	1.38237	0.032967	0.217539	0.991	26/92	0.1778	CAMK2D;CTBP1;TLE1;DVL1;PSEN1;TP53;PRKACA;MAP3K7;NLK;PRKCA;GSK3B;CREBBP;SMAD3;MAPK10;DVL3;TBL1XR1;CSNK2A1;MYC;PPP3CA;CHD8;PPARD;VANGL1;PPP3R1;PRKCB;TBL1X;INVS
prerank	Cytosolic DNA-sensing pathway	-0.364803	-1.3817	0.0529801	0.189426	0.986	16/41	0.2173	CCL5;IRF3;ZBP1;POLR1D;RIPK3;DDX58;RELA;POLR2K;ADAR;POLR3GL;IRF7;POLR2F;IKBKE;CGAS;POLR2E;POLR3C
prerank	Neutrophil extracellular trap formation	0.334179	1.37949	0.0344828	0.217231	0.992	26/67	0.2621	PPIF;MAPK11;ATG7;VDAC1;PLCG1;HDAC4;PIK3CD;MAP3K7;RAF1;PRKCA;SELPLG;MAP2K1;MTOR;SLC25A5;MAP2K2;CR1;PRKCB;HDAC8;HDAC11;SLC25A6;HDAC7;NFKB1;ITGAM;MAPK1;MAPK14;CASP4
prerank	Phospholipase D signaling pathway	0.315231	1.35085	0.0513761	0.257507	0.997	24/83	0.1452	PTPN11;ADCY9;AGPAT4;GAB2;PIP5K1A;PLCG1;CYTH1;DGKH;PIK3CD;PLD1;RRAS2;PTK2B;RAF1;DGKD;PRKCA;DGKE;MAP2K1;ADCY3;TSC1;GNA12;MTOR;RALB;MAP2K2;DNM2
prerank	Mineral absorption	-0.412983	-1.34766	0.122153	0.227587	0.993	7/25	0.1414	HMOX2;FXYD2;FTH1;ATP2B1;ATP1B1;FTL;SLC9A3
prerank	Aminoacyl-tRNA biosynthesis	0.408106	1.3457	0.0885122	0.261966	0.999	5/25	0.0977	GATC;IARS2;FARS2;YARS2;SEPSECS
prerank	Neurotrophin signaling pathway	0.307653	1.34463	0.0562613	0.259279	0.999	33/94	0.2283	MAP3K5;CAMK2D;PTPN11;BCL2;MAPK11;MAP3K1;PLCG1;PSEN1;PIK3CD;RAPGEF1;IKBKB;TP53;RAF1;MAPKAPK2;GSK3B;MAPK10;FOXO3;RPS6KA1;MAP2K1;PDPK1;CRKL;RPS6KA3;MAP2K2;BRAF;PSEN2;RIPK2;IRS1;BAX;SOS1;ABL1;RPS6KA2;MAP2K7;NFKB1
prerank	Ribosome biogenesis in eukaryotes	0.3269	1.33781	0.0644007	0.26573	0.999	23/71	0.2054	GNL2;RRP7A;NVL;WDR43;NAT10;RCL1;XRN2;GNL3;SPATA5;GTPBP4;MDN1;CSNK2A1;RPP25;UTP18;WDR3;BMS1;WDR36;NOB1;TBL3;RPP25L;HEATR1;REXO2;CSNK2A2
prerank	Type II diabetes mellitus	0.399667	1.32824	0.0963391	0.278788	1	9/28	0.1312	HK2;CACNA1C;HK1;PIK3CD;IKBKB;MAPK10;SOCS2;SOCS3;MTOR
prerank	Aldosterone synthesis and secretion	0.340033	1.32784	0.0652985	0.274839	1	15/53	0.1231	CAMK2D;ADCY9;DAGLA;CACNA1C;PRKACA;CAMK1;PRKCA;CREB3L2;NR4A1;LIPE;CAMK1D;LDLR;ADCY3;ITPR2;CACNA1I
prerank	Protein processing in endoplasmic reticulum	0.281948	1.32033	0.0302491	0.284249	1	52/153	0.2586	MAN1A1;MAP3K5;RRBP1;UGGT1;ERO1A;MAN1A2;UBE4B;PRKCSH;BCL2;DNAJC5;ERN1;SEC31B;SEC23B;BAK1;GANAB;OS9;HSPA1A;SEC61A1;EDEM2;HSPA1B;MAPK10;SSR3;DNAJC3;SEC24A;BAG2;HSPH1;SEC61G;EDEM1;YOD1;HERPUD1;SEC24C;PDIA4;UFD1;FBXO6;BAX;CANX;RAD23B;XBP1;SAR1B;SYVN1;MAP2K7;EIF2S1;UBE2J2;DNAJB12;SIL1;CAPN1;UBE2G1;AMFR;EIF2AK3;VCP;EIF2AK4;DDOST
prerank	Tryptophan metabolism	0.426038	1.31974	0.120921	0.280609	1	5/20	0.1329	HADH;KYAT1;EHHADH;IL4I1;DLD
prerank	Glutamatergic synapse	0.341459	1.31116	0.08	0.290805	1	15/48	0.1708	ADCY9;CACNA1C;HOMER2;PLD1;PRKACA;GNGT2;PRKCA;GRIK1;ADCY3;ITPR2;PPP3CA;GLUL;PPP3R1;PRKCB;GNG10
prerank	Amino sugar and nucleotide sugar metabolism	0.35453	1.30899	0.0943396	0.290231	1	16/41	0.2476	HK2;GNPDA1;GMDS;PGM2;HK1;UAP1L1;GNE;NANP;NANS;UGP2;HEXA;RENBP;CYB5R4;FCSK;GALE;HKDC1
prerank	Nucleotide excision repair	-0.341118	-1.30453	0.0974576	0.286326	0.999	15/44	0.2176	CCNH;RAD23A;XPA;XPC;ERCC4;RPA2;POLE4;RPA3;ERCC1;RFC5;GTF2H1;POLD4;LIG1;POLD3;RBX1
prerank	Progesterone-mediated oocyte maturation	0.313624	1.2997	0.0819672	0.30462	1	28/67	0.2665	ADCY9;MAPK11;CPEB4;PIK3CD;PRKACA;RAF1;MAPK10;RPS6KA1;MAP2K1;ADCY3;RPS6KA3;FZR1;BRAF;ANAPC1;SPDYE3;MAD1L1;STK10;RPS6KA2;ADCY7;SPDYE5;ANAPC7;PDE3B;SPDYE2;MAPK1;MAPK14;SPDYE1;CDC23;ANAPC2
prerank	Hematopoietic cell lineage	-0.330544	-1.29697	0.108225	0.288467	0.999	17/51	0.1325	MS4A1;CD3E;HLA-DPB1;CD37;HLA-DPA1;CD5;HLA-DMB;HLA-DQA1;FLT3LG;CD4;IL5RA;CD3G;ITGA5;CD3D;HLA-DRA;HLA-DRB1;ITGA3
prerank	Lipid and atherosclerosis	0.278566	1.29456	0.0582011	0.309305	1	29/144	0.1072	MAP3K5;CAMK2D;ERO1A;ABCA1;MIB1;TAB2;JAK2;CASP8;BCL2;MAPK11;VAV3;PLCG1;LY96;ERN1;PIK3CD;IKBKB;TP53;NOS3;MYD88;MAP3K7;HSPA1A;CASP9;PRKCA;HSPA1B;CHUK;GSK3B;MAPK10;LDLR;PDPK1
prerank	Acute myeloid leukemia	0.333143	1.29306	0.110108	0.307625	1	23/51	0.2598	ZBTB16;PIK3CD;STAT5A;IKBKB;PIM1;PIM2;STAT5B;RAF1;CHUK;MAP2K1;MYC;MTOR;PPARD;MAP2K2;BRAF;RUNX1;SOS1;CEBPA;EIF4EBP1;NFKB1;ITGAM;MAPK1;RPS6KB1
prerank	PI3K-Akt signaling pathway	0.265832	1.28722	0.0478723	0.314035	1	72/181	0.275	ITGA6;IL2RA;MDM2;BCL2L11;JAK2;YWHAH;BCL2;JAK3;IL7;PIK3CD;RPTOR;OSM;IKBKB;TP53;NOS3;GNGT2;IL3RA;RAF1;CASP9;PRKCA;CHUK;GSK3B;CREB3L2;FOXO3;NR4A1;MAP2K1;LAMA2;PDPK1;FGFR1;TSC1;MCL1;MYC;PPP2R5B;MTOR;MYB;MAP2K2;PPP2R2A;ITGA2;PPP2R5E;CDK6;THBS3;BCL2L1;GNG10;IFNAR2;PPP2R5D;IRS1;PTEN;GYS1;SOS1;CCNE2;SGK1;EIF4EBP1;LPAR3;THBS4;PPP2R5A;NFKB1;DDIT4;EIF4E;CSF1;IL2RB;G6PC3;YWHAG;CCND3;PIK3R5;ITGA4;PCK2;MAPK1;R…
prerank	Fanconi anemia pathway	-0.325166	-1.28575	0.110629	0.297493	0.999	11/48	0.1316	USP1;CENPS;REV1;RAD51C;FANCM;ERCC4;FANCF;RPA2;RPA3;FANCB;ERCC1
prerank	Cytokine-cytokine receptor interaction	0.288986	1.28294	0.0886525	0.317688	1	22/109	0.1029	CCR9;TNFRSF18;CXCR6;IL18R1;IL1R1;IL2RA;IL22;CCR5;RELT;IL12RB1;IL7;TNFRSF11A;ACVR2A;OSM;IL17RE;TNFRSF4;IL3RA;CCL20;CD70;CCR2;CCR6;EDA
prerank	Cholinergic synapse	0.320914	1.28235	0.104651	0.314142	1	17/60	0.1714	CAMK2D;ADCY9;JAK2;BCL2;CACNA1C;KCNQ1;PIK3CD;PRKACA;GNGT2;PRKCA;CREB3L2;MAP2K1;ADCY3;ITPR2;PRKCB;GNG10;KCNQ3
prerank	Small cell lung cancer	0.315269	1.28225	0.0933573	0.309823	1	25/66	0.2293	ITGA6;BCL2;E2F2;PIK3CD;BAK1;IKBKB;TP53;CASP9;CHUK;LAMA2;CKS2;MYC;RXRB;TRAF3;ITGA2;CDK6;BCL2L1;E2F1;PTEN;BAX;CDKN2B;CCNE2;TRAF5;NFKB1;CASP3
prerank	Glioma	0.32194	1.27709	0.101243	0.315988	1	21/56	0.2073	CAMK2D;MDM2;PLCG1;E2F2;PIK3CD;BAK1;TP53;RAF1;CAMK1;PRKCA;MAP2K1;CAMK1D;MTOR;MAP2K2;BRAF;CDK6;PRKCB;E2F1;PTEN;BAX;SOS1
prerank	Butanoate metabolism	0.431668	1.27707	0.158095	0.311613	1	7/17	0.2167	HADH;HMGCS1;EHHADH;HMGCL;OXCT1;ALDH5A1;BDH2
prerank	Chagas disease	-0.295975	-1.26864	0.103753	0.318724	1	21/71	0.1938	CCL5;PIK3R1;CD3E;IL2;TRAF6;FASLG;GNAO1;FOS;CD3G;RELA;GNAL;ACE;GNAS;CD3D;PIK3CA;JUN;IFNG;TNFRSF1A;MAPK8;TGFBR2;PPP2CB
prerank	Alanine, aspartate and glutamate metabolism	0.431756	1.26864	0.159681	0.324038	1	8/17	0.232	GLUD1;ASL;IL4I1;GLUL;GOT2;ALDH5A1;ADSL;GLS
prerank	Human papillomavirus infection	-0.252506	-1.26858	0.0440835	0.307447	1	37/204	0.0961	HLA-E;ATP6V0C;PIK3R1;IRF3;HLA-A;PTGER4;CREB1;KRAS;TBPL1;HLA-F;ATP6V1G1;TCF7;MX2;IRF9;PPP2R3A;ATP6V0E1;WNT7A;ATP6V1G2;STAT1;MX1;ATM;PRKCI;TRADD;FASLG;PKM;BCAP31;ATP6V1E1;WNT1;HLA-B;PARD6B;DLG2;SLC9A3R1;JAK1;ITGA5;RELA;AXIN2;GNAS
prerank	Regulation of lipolysis in adipocytes	0.374634	1.26638	0.158203	0.324199	1	8/28	0.1084	ADCY9;PIK3CD;MGLL;PRKACA;PRKG1;LIPE;PRKG2;ADCY3
prerank	Cortisol synthesis and secretion	0.356549	1.25854	0.145558	0.335827	1	18/32	0.3263	ADCY9;CACNA1C;PRKACA;CREB3L2;NR4A1;LDLR;ADCY3;ITPR2;CACNA1I;SCARB1;ADCY7;CACNA1H;ATF2;ITPR3;POMC;ITPR1;GNAQ;PLCB3
prerank	Collecting duct acid secretion	-0.414256	-1.25848	0.165984	0.314762	1	5/17	0.0567	ATP6V0C;ATP6V1G1;ATP6V0E1;ATP6V1G2;ATP6V1E1
prerank	AGE-RAGE signaling pathway in diabetic complications	0.310342	1.25803	0.12234	0.332173	1	13/63	0.0933	JAK2;BCL2;MAPK11;PLCG1;PIK3CD;STAT5A;NOS3;PIM1;STAT5B;FOXO1;PRKCA;SMAD3;MAPK10
prerank	Alcoholism	-0.307962	-1.25606	0.122538	0.308833	1	12/62	0.101	CALM2;HDAC3;CREB1;KRAS;ADORA2A;GNB5;GNAO1;CALM1;CAMK4;HAT1;GNAS;FOSB
prerank	Human immunodeficiency virus 1 infection	-0.256785	-1.25416	0.0589623	0.301655	1	27/163	0.0715	CALM2;TAP1;HLA-E;B2M;PIK3R1;IRF3;HLA-A;CD3E;SKP1;KRAS;TRAF6;HLA-F;BST2;ATM;TRADD;FASLG;RAC1;PDIA3;CD4;TRAF2;GNB5;HLA-B;GNAO1;WEE1;FOS;CD3G;PAK3
prerank	Leishmaniasis	-0.313955	-1.25147	0.12043	0.296859	1	13/50	0.1313	HLA-DPB1;HLA-DPA1;TRAF6;HLA-DMB;HLA-DQA1;STAT1;FOS;MARCKSL1;JAK1;RELA;HLA-DRA;HLA-DRB1;JUN
prerank	Insulin secretion	0.345068	1.25132	0.13	0.341075	1	10/38	0.1132	CAMK2D;ADCY9;CACNA1C;RAB3A;PRKACA;KCNMB4;PRKCA;CREB3L2;ADCY3;SLC2A1
prerank	Hypertrophic cardiomyopathy	0.339245	1.24381	0.163873	0.352606	1	6/38	0.06	ITGA6;TPM4;CACNA1C;ATP2A2;CACNA2D4;PRKAB1
prerank	Prolactin signaling pathway	0.326253	1.23904	0.151163	0.357711	1	13/49	0.1165	JAK2;MAPK11;TNFRSF11A;PIK3CD;STAT5A;STAT5B;RAF1;GSK3B;MAPK10;FOXO3;MAP2K1;SOCS2;SOCS3
prerank	Fc gamma R-mediated phagocytosis	0.30092	1.23029	0.134725	0.370951	1	21/68	0.188	GAB2;VAV3;PIP5K1A;PLCG1;PIK3CD;CFL2;LIMK1;PLD1;RAF1;ACTR3C;PRKCA;MAP2K1;GSN;INPP5D;CRKL;LIMK2;PAK1;DNM2;PRKCB;VAV1;ARF6
prerank	Long-term potentiation	0.330367	1.22732	0.163424	0.372408	1	15/43	0.168	CAMK2D;CACNA1C;PRKACA;RAF1;PRKCA;CREBBP;RPS6KA1;MAP2K1;ITPR2;PPP3CA;RPS6KA3;MAP2K2;BRAF;PPP3R1;PRKCB
prerank	Pancreatic secretion	0.327403	1.22643	0.155009	0.369834	1	12/42	0.168	ADCY9;SLC12A2;CD38;TPCN2;KCNQ1;ATP2A2;PRKCA;ADCY3;SLC4A2;ITPR2;PLA2G10;PRKCB
prerank	Cysteine and methionine metabolism	0.34912	1.22464	0.172285	0.36932	1	12/34	0.1846	AHCY;CDO1;KYAT1;DNMT3A;PSAT1;IL4I1;MTAP;GCLC;MAT2A;GOT2;AHCYL1;AHCYL2
prerank	Th17 cell differentiation	0.280061	1.22289	0.129597	0.368754	1	20/92	0.0933	RORA;IL1R1;IL2RA;IL22;RORC;JAK2;IRF4;MAPK11;JAK3;IL12RB1;PLCG1;TYK2;STAT5A;IKBKB;HIF1A;STAT5B;PRKCQ;CHUK;SMAD3;MAPK10
prerank	GABAergic synapse	0.34049	1.22094	0.181818	0.368074	1	15/35	0.232	ADCY9;CACNA1C;PRKACA;GNGT2;PRKCA;ADCY3;GABBR1;GABARAPL1;GLUL;PRKCB;GNG10;SLC38A5;ADCY7;GPHN;GLS
prerank	Ubiquitin mediated proteolysis	0.263472	1.21752	0.111524	0.371755	1	30/129	0.1591	UBE2H;UBE2F;UBE4B;CUL2;UBE3C;MDM2;UBE2O;UBE2W;HUWE1;MAP3K1;UBR5;TRIP12;CBL;TRIM37;FBXW7;HERC2;RCHY1;SAE1;KEAP1;CBLB;SMURF1;PPIL2;SOCS3;UBE2K;FZR1;DDB1;UBE2R2;FBXW8;UBE4A;ANAPC1
prerank	Amphetamine addiction	-0.335375	-1.2153	0.181624	0.355785	1	11/35	0.1488	CALM2;CREB1;FOS;CALM1;CAMK4;GNAS;FOSB;CAMK2G;JUN;PPP3CC;CALM3
prerank	Epithelial cell signaling in Helicobacter pylori infection	0.314647	1.21419	0.187273	0.374742	1	19/51	0.1723	PTPN11;NOD1;ATP6V1A;MAPK11;ADAM10;PLCG1;ATP6V1B2;IKBKB;CHUK;MAPK10;HBEGF;ATP6V1H;ATP6V1E2;ATP6V0A2;MAP3K14;PAK1;ATP6V0A1;ATP6V1C1;JAM3
prerank	Inositol phosphate metabolism	0.293348	1.20555	0.169708	0.38927	1	20/64	0.2236	SYNJ2;PIP5K1A;PLCG1;MTMR2;PIK3CD;INPP5A;INPP1;PIK3C2B;PI4KA;ITPK1;INPP5D;PI4K2B;MTM1;MTMR3;PIP4K2A;PTEN;MINPP1;PIK3C3;IPMK;PIK3C2A
prerank	Inflammatory mediator regulation of TRP channels	0.311762	1.20424	0.181467	0.387762	1	12/52	0.1222	CAMK2D;ADCY9;IL1R1;MAPK11;PLCG1;PIK3CD;PRKACA;PRKCQ;PRKCA;MAPK10;ADCY3;ITPR2
prerank	PD-L1 expression and PD-1 checkpoint pathway in cancer	0.286225	1.203	0.15937	0.38588	1	21/77	0.1436	PTPN11;JAK2;MAPK11;CD28;PLCG1;PIK3CD;IKBKB;MYD88;HIF1A;RAF1;PRKCQ;RASGRP1;CHUK;MAP2K1;BATF;PDCD1;CSNK2A1;IFNGR2;PPP3CA;MTOR;MAP2K2
prerank	Thermogenesis	0.248933	1.20251	0.0920354	0.382652	1	58/178	0.2708	MAP3K5;ADCY9;MAPK11;ARID1A;ATP5ME;RPTOR;NDUFA10;MGLL;PRKAB1;PRKACA;ARID1B;SMARCE1;AKT1S1;NDUFV2;COX10;PRKG1;CREB3L2;SMARCD1;RPS6KA1;LIPE;NDUFB1;PRKG2;ZNF516;SMARCA2;ADCY3;FGFR1;TSC1;COX7C;MTOR;RPS6KA3;ATP5F1E;ATP5F1C;NDUFV3;CYC1;SMARCC1;NDUFA3;NDUFA1;SOS1;ACSL4;UQCRH;RPS6KA2;ADCY7;UQCR11;COA7;ATP5MF;COX6C;NDUFS2;COX17;SLC25A20;COX18;NDUFAF5;NDUFS4;MAPK14;RPS6KB1;ATP5F1A;NDUFAF2;ATF2;DPF3
prerank	Renal cell carcinoma	0.29978	1.20128	0.160612	0.380853	1	16/59	0.1475	PTPN11;CUL2;PAK2;PIK3CD;RAPGEF1;HIF1A;RAF1;EGLN1;CREBBP;MAP2K1;SLC2A1;CRKL;PAK1;ARNT;MAP2K2;BRAF
prerank	Fructose and mannose metabolism	0.362607	1.20033	0.225806	0.379063	1	4/26	0.0378	HK2;PFKFB2;GMDS;HK1
prerank	Adherens junction	0.308208	1.19983	0.171986	0.376186	1	21/53	0.2563	SNAI1;MAP3K7;NLK;CREBBP;SMAD3;VCL;PTPRJ;FGFR1;AFDN;CSNK2A1;NECTIN1;PTPN1;SORBS1;YES1;PTPRM;CSNK2A2;ACTN4;TGFBR1;CTNND1;EP300;MAPK1
prerank	Prostate cancer	0.292513	1.19604	0.161739	0.380015	1	19/68	0.1475	MDM2;BCL2;E2F2;PIK3CD;IKBKB;TP53;RAF1;FOXO1;CASP9;CHUK;GSK3B;CREBBP;CREB3L2;MAP2K1;PDPK1;FGFR1;MTOR;MAP2K2;BRAF
prerank	Oocyte meiosis	0.271391	1.19145	0.149123	0.385685	1	39/88	0.2907	CAMK2D;ADCY9;YWHAH;MAPK11;CPEB4;PRKACA;RPS6KA1;MAP2K1;ADCY3;ITPR2;PPP3CA;PPP2R5B;RPS6KA3;ANAPC1;PPP3R1;PPP2R5E;SPDYE3;MAD1L1;PPP2R5D;REC8;RPS6KA2;CCNE2;ADCY7;SPDYE5;PPP2R5A;SGO1;ANAPC7;FBXW11;YWHAG;SPDYE2;MAPK1;MAPK14;SPDYE1;CDC23;ANAPC2;YWHAE;CCNB1;ITPR3;PPP2R1B
prerank	Salivary secretion	-0.322621	-1.18466	0.198312	0.411419	1	9/38	0.0961	VAMP2;CALM2;FXYD2;ATP2B1;CST3;ADRB2;ATP1B1;CALM1;GNAS
prerank	Viral carcinogenesis	-0.249497	-1.18327	0.107551	0.402827	1	50/142	0.2443	HLA-E;PIK3R1;IRF3;HLA-A;CCR8;HDAC3;CREB1;KRAS;TBPL1;SNW1;HLA-F;IRF9;RASA2;YWHAB;SKP2;TRADD;PKM;RAC1;TRAF2;HLA-B;JAK1;RELA;ACTN1;GTF2E2;PIK3CA;EIF2AK2;LYN;JUN;VDAC3;UBE3A;IRF7;HLA-G;HLA-C;GTF2H1;CCNE1;RBL2;GRB2;CCND2;HNRNPK;GTF2E1;TBP;MRPS18B;GTF2A2;MAPK3;HDAC1;RHOA;RANBP1;CDK4;SP100;RB1
prerank	Rap1 signaling pathway	-0.259104	-1.18229	0.146998	0.393539	1	21/113	0.1103	CALM2;FYB1;FGF9;PIK3R1;RRAS;KRAS;ADORA2A;PDGFB;VEGFB;PRKCI;RAC1;LAT;RAP1A;PARD6B;GNAO1;CALM1;GNAS;EVL;ITGAL;KRIT1;PIK3CA
prerank	Signaling pathways regulating pluripotency of stem cells	0.28563	1.18226	0.183521	0.401255	1	17/70	0.1257	PCGF3;JAK2;MAPK11;JAK3;DVL1;ACVR2A;PIK3CD;PCGF5;JARID2;RAF1;SETDB1;GSK3B;SMAD3;DVL3;MAP2K1;FGFR1;MYC
prerank	Hepatocellular carcinoma	0.262852	1.18013	0.138544	0.401619	1	33/114	0.2073	DVL1;ARID1A;PLCG1;E2F2;PIK3CD;BAK1;TP53;ARID1B;SMARCE1;ARID2;RAF1;PRKCA;GSK3B;SMAD3;KEAP1;SMARCD1;DVL3;MAP2K1;SMARCA2;MYC;MTOR;MAP2K2;ELK1;BRAF;CDK6;PRKCB;BCL2L1;E2F1;SMARCC1;NQO1;PTEN;BAX;SOS1
prerank	Glycerolipid metabolism	0.330198	1.17315	0.240672	0.413543	1	18/35	0.3182	AGPAT4;LPIN1;DGKH;MGLL;GLYCTK;DGKD;DGKE;PLPP1;DGAT1;MBOAT1;AGPAT5;DGKA;GPAT4;GLA;AKR1A1;GPAT3;GPAM;AGPAT3
prerank	Th1 and Th2 cell differentiation	-0.272669	-1.17271	0.184444	0.403267	1	22/73	0.1524	CD3E;HLA-DPB1;IL2;HLA-DPA1;HLA-DMB;HLA-DQA1;STAT1;LAT;GATA3;CD4;TBX21;FOS;CD3G;JAK1;RELA;CD3D;HLA-DRA;IL2RG;HLA-DRB1;JUN;PPP3CC;IFNG
prerank	Yersinia infection	0.261755	1.1727	0.159213	0.410533	1	23/114	0.1036	ARHGEF12;ARHGEF7;TAB2;MAPK11;VAV3;PIP5K1A;PLCG1;PIK3CD;LIMK1;IKBKB;MYD88;PTK2B;MAP3K7;ACTR3C;CHUK;ELMO2;GSK3B;WIPF2;MAPK10;PXN;RPS6KA1;ELMO1;MAP2K1
prerank	Longevity regulating pathway	0.276071	1.17113	0.182657	0.410067	1	28/77	0.2472	ADCY9;PIK3CD;RPTOR;PRKAB1;TP53;PRKACA;AKT1S1;FOXO1;HSPA1A;HSPA1B;CREB3L2;FOXO3;ADCY3;TSC1;CAMKK2;MTOR;ATG13;CLPB;RB1CC1;IRS1;BAX;EIF4EBP2;ADCY7;EIF4EBP1;NFKB1;EIF4E;ULK1;ADIPOR2
prerank	Aldosterone-regulated sodium reabsorption	-0.362419	-1.16927	0.242291	0.400157	1	5/21	0.1103	PIK3R1;FXYD2;KRAS;ATP1B1;PIK3CA
prerank	Purine metabolism	0.275022	1.16878	0.191288	0.411499	1	28/81	0.243	PDE3A;ADCY9;PDE4D;PGM2;PDE1B;NT5M;NT5C2;ADK;PDE4B;PAICS;ADCY3;GART;IMPDH1;PNP;NME2;PDE6B;ADA;AK3;PFAS;RRM2B;PDE7B;NT5C;NUDT16;ADCY7;AK2;ADSL;PDE3B;RRM1
prerank	Renin secretion	-0.331135	-1.16637	0.224576	0.395879	1	10/32	0.1488	CALM2;PTGER4;CREB1;ADRB2;CALM1;ACE;ORAI1;GNAS;PPP3CC;CALM3
prerank	Complement and coagulation cascades	0.376691	1.16624	0.240987	0.413022	1	8/20	0.2449	C1S;CD59;CD55;F2RL2;CR1;C2;C3AR1;ITGAM
prerank	Hepatitis C	-0.250674	-1.16417	0.173034	0.390803	1	20/115	0.089	PIK3R1;IRF3;KRAS;PIAS1;TRAF6;RSAD2;MX2;IRF9;YWHAB;RNASEL;STAT1;MX1;IFIT1;TRADD;FASLG;TRAF2;CD81;JAK1;DDX58;RELA
prerank	PPAR signaling pathway	0.330098	1.16293	0.240481	0.416576	1	12/34	0.2557	HMGCS1;EHHADH;PDPK1;SLC27A4;PPARD;RXRB;SLC27A2;SORBS1;FABP5;ACSL4;SLC27A5;PCK2
prerank	Apoptosis	0.255301	1.1627	0.177924	0.413216	1	44/121	0.2608	MAP3K5;PTPN13;CTSH;BCL2L11;CASP8;BCL2;AIFM1;ERN1;PIK3CD;BAK1;IKBKB;TP53;IL3RA;RAF1;CASP9;CHUK;MAPK10;MAP2K1;PDPK1;LMNB1;CFLAR;ITPR2;MCL1;MAP3K14;SPTAN1;MAP2K2;BCL2L1;BAX;CTSC;CASP10;CTSK;PARP3;HTRA2;PIDD1;NFKB1;CASP3;EIF2S1;RIPK1;BECN1;CAPN1;EIF2AK3;FAS;MAPK1;GADD45A
prerank	Spinocerebellar ataxia	0.258816	1.16201	0.19292	0.410688	1	32/110	0.223	MAP3K5;RORA;PPIF;MCU;VDAC1;ATP2A2;AMBRA1;ULK2;ERN1;PIK3CD;OPA1;PUM2;PRKCA;ATG2B;MAPK10;ATXN1;ITPR2;DAB1;MTOR;PSMB4;ATG13;SLC25A5;PRKCB;PSMA1;PSMD14;WIPI2;RB1CC1;PIK3C3;ATXN10;CIC;XBP1;SLC25A6
prerank	T cell receptor signaling pathway	0.267046	1.15547	0.205128	0.421778	1	24/92	0.1436	PAK2;MAPK11;CD28;VAV3;PLCG1;CTLA4;PIK3CD;IKBKB;MAP3K7;DLG1;RAF1;PRKCQ;RASGRP1;CHUK;GSK3B;MAPK10;CBLB;MAP2K1;PDPK1;PDCD1;MAP3K14;PPP3CA;PAK1;MAP2K2
prerank	Neuroactive ligand-receptor interaction	-0.286864	-1.15436	0.20625	0.403292	1	14/58	0.1725	NR3C1;S1PR5;PTGER4;ADORA2A;PTGDR;CYSLTR1;GZMA;ADRB2;THRA;NMB;TSPO;LTB4R;F2R;LPAR6
prerank	Regulation of actin cytoskeleton	0.246619	1.15192	0.191682	0.425669	1	45/135	0.2563	ITGA6;ARHGEF12;ARHGEF7;PAK2;SSH1;VAV3;PIP5K1A;DIAPH2;PIK3CD;CFL2;SSH3;SSH2;LIMK1;RRAS2;RAF1;ACTR3C;PPP1R12B;SPATA13;PXN;MAP2K1;GSN;VCL;FGFR1;CRKL;GNA12;LIMK2;PAK1;MAP2K2;BRAF;ITGA2;IQGAP2;VAV1;PIP4K2A;TIAM1;NCKAP1;SOS1;GNA13;SLC9A1;ACTN4;NCKAP1L;CYFIP2;ITGAM;RDX;ITGA4;MAPK1
prerank	Human T-cell leukemia virus 1 infection	-0.232993	-1.15095	0.158621	0.40028	1	37/178	0.1313	HLA-E;B2M;PIK3R1;KAT5;HLA-A;CD3E;HLA-DPB1;IL2;CREB1;HLA-DPA1;KRAS;TBPL1;HLA-F;CDKN2C;HLA-DMB;HLA-DQA1;ATM;CD4;HLA-B;CD40;FOS;CD3G;JAK1;RELA;CDC27;ANAPC11;CD3D;PTTG1;ITGAL;PIK3CA;HLA-DRA;MAP3K3;IL2RG;HLA-DRB1;GPS2;TSPO;JUN
prerank	Olfactory transduction	0.362173	1.14999	0.274583	0.426056	1	7/21	0.1489	CAMK2D;PDE1B;PRKACA;PRKG1;PRKG2;ADCY3;NCALD
prerank	Ras signaling pathway	0.250883	1.14979	0.18231	0.42264	1	36/126	0.1727	RASA1;PTPN11;SYNGAP1;PAK2;GAB2;PLCG1;PIK3CD;EXOC2;IKBKB;PLD1;PRKACA;GNGT2;RRAS2;RAF1;PRKCA;RASGRP1;CHUK;MAPK10;RAB5A;RIN1;MAP2K1;RASSF5;FGFR1;AFDN;RASA4;RALB;PAK1;MAP2K2;ELK1;PLA2G10;PRKCB;BCL2L1;ETS1;GNG10;SHOC2;RASGRP2
prerank	Influenza A	-0.245517	-1.14327	0.167053	0.40758	1	31/121	0.1678	CCL5;PIK3R1;IRF3;HLA-DPB1;HLA-DPA1;RSAD2;HLA-DMB;MX2;IRF9;RNASEL;HLA-DQA1;STAT1;MX1;TRADD;FASLG;JAK1;DDX58;RELA;TNFRSF10B;PIK3CA;RAB11B;HLA-DRA;EIF2AK2;TNFRSF10A;HLA-DRB1;ADAR;PABPN1;IFNG;IRF7;TNFRSF1A;IKBKE
prerank	Tuberculosis	-0.243898	-1.13897	0.178414	0.407109	1	29/115	0.1682	CALM2;ATP6V0C;HLA-DPB1;CREB1;HLA-DPA1;CD74;TRAF6;FCER1G;HLA-DMB;HLA-DQA1;STAT1;TRADD;JAK1;CALM1;RELA;CEBPG;HLA-DRA;LSP1;HLA-DRB1;CAMK2G;RAB5C;PPP3CC;RAB7A;CALM3;NFYB;IFNG;NFYA;TNFRSF1A;IL23A
prerank	Measles	0.258012	1.13811	0.206379	0.445881	1	24/108	0.0936	IL2RA;TAB2;CASP8;BCL2;JAK3;CD28;TYK2;PIK3CD;MAVS;STAT5A;BAK1;IKBKB;TP53;MYD88;MAP3K7;STAT5B;HSPA1A;CASP9;HSPA1B;CHUK;GSK3B;RCHY1;MAPK10;CBLB
prerank	Fluid shear stress and atherosclerosis	-0.252133	-1.13439	0.225951	0.407651	1	22/89	0.165	CALM2;PIK3R1;MGST3;GSTP1;PECAM1;HSP90B1;PDGFB;SUMO2;RAC1;FOS;CTSL;CALM1;RELA;DUSP1;PTK2;PIK3CA;JUN;CALM3;IFNG;SQSTM1;GSTO1;TNFRSF1A
prerank	Lysosome	0.250637	1.1319	0.224231	0.456977	1	39/111	0.2589	ARSB;CTSH;GALNS;GM2A;CTSA;GBA;GALC;AP3D1;AP1G1;ABCA2;AP1B1;GLB1;ATP6V1H;SCARB2;AP3S2;ATP6V0A2;PPT2;TPP1;ATP6V0A1;HYAL3;NPC1;ABCB9;CLTA;CTNS;LAPTM5;LAPTM4B;CTSC;HEXA;AP1S3;CTSK;ACP2;NAGPA;NEU1;AP3M2;CLTC;AP4E1;SLC17A5;ARSG;GLA
prerank	Lysine degradation	0.288507	1.13177	0.250923	0.453257	1	12/51	0.1408	HADH;CAMKMT;EZH2;EHHADH;SETDB1;SETD1A;KMT2D;NSD1;KMT2B;DLD;PRDM2;DOT1L
prerank	Endometrial cancer	0.297095	1.13175	0.25283	0.44927	1	16/49	0.2073	PIK3CD;BAK1;TP53;RAF1;CASP9;GSK3B;FOXO3;MAP2K1;PDPK1;MYC;MAP2K2;ELK1;BRAF;PTEN;BAX;SOS1
prerank	Autophagy	0.248211	1.13005	0.209945	0.449099	1	45/127	0.2598	BCL2;ATG7;AMBRA1;ULK2;ERN1;PIK3CD;RPTOR;ATG16L1;DEPTOR;PRKACA;RRAS2;AKT1S1;MAP3K7;HIF1A;UVRAG;RAF1;PRKCQ;ATG2B;SH3GLB1;MAPK10;MAP2K1;PDPK1;CFLAR;GABARAPL1;TSC1;CAMKK2;MTOR;ATG13;MAP2K2;MTMR3;BCL2L1;WIPI2;RB1CC1;IRS1;PTEN;PIK3C3;WDR41;DDIT4;EIF2S1;BECN1;ULK1;EIF2AK3;EIF2AK4;MAPK1;RPS6KB1
prerank	Synaptic vesicle cycle	-0.30407	-1.12696	0.252033	0.414548	1	6/38	0.0567	VAMP2;ATP6V0C;ATP6V1G1;ATP6V0E1;ATP6V1G2;ATP6V1E1
prerank	Malaria	-0.363301	-1.12551	0.296066	0.409134	1	6/19	0.1524	CD40LG;PECAM1;CD81;CD40;ITGAL;IFNG
prerank	Choline metabolism in cancer	0.27428	1.12073	0.261484	0.466789	1	19/68	0.1436	PIP5K1A;PLCG1;PCYT1A;DGKH;PIK3CD;LYPLA1;PLD1;HIF1A;RAF1;DGKD;PRKCA;DGKE;MAPK10;MAP2K1;PDPK1;SLC22A5;TSC1;MTOR;MAP2K2
prerank	RNA polymerase	-0.317688	-1.12043	0.290598	0.410964	1	11/29	0.2348	POLR1D;POLR2J;POLR2K;POLR2D;POLR3GL;POLR2F;POLR2B;POLR2C;POLR2E;POLR3C;POLR2I
prerank	Sphingolipid signaling pathway	0.25437	1.11944	0.231358	0.465788	1	43/98	0.3048	MAP3K5;BCL2;MAPK11;GAB2;PIK3CD;TP53;PLD1;NOS3;SGMS1;RAF1;PRKCA;MAPK10;MAP2K1;PDPK1;GNA12;PPP2R5B;ABCC1;MAP2K2;PPP2R2A;PPP2R5E;PRKCB;S1PR4;SMPD2;SGPL1;PPP2R5D;PTEN;BAX;GNA13;SPTLC2;PPP2R5A;NFKB1;CERS6;MAPK1;MAPK14;ROCK1;CERS5;PPP2R3C;PPP2R1B;PRKCZ;ACER2;CERS4;SGPP1;MAPK9
prerank	Terpenoid backbone biosynthesis	0.365636	1.11642	0.311808	0.468603	1	5/20	0.0812	DHDDS;ICMT;HMGCS1;PDSS2;FNTB
prerank	Focal adhesion	0.247837	1.11168	0.253704	0.47491	1	25/106	0.168	FLNB;ITGA6;PAK2;BCL2;VAV3;PIP5K1A;PIK3CD;RAPGEF1;RAF1;PPP1R12B;PRKCA;GSK3B;MAPK10;PXN;MAP2K1;LAMA2;VCL;PDPK1;CRKL;PAK1;ELK1;BRAF;ITGA2;THBS3;PRKCB
prerank	Cellular senescence	0.242532	1.10891	0.244792	0.477669	1	51/128	0.2608	MDM2;MCU;MAPK11;VDAC1;E2F2;CHEK2;PIK3CD;TP53;RRAS2;RAF1;FOXO1;MAPKAPK2;SMAD3;FOXO3;MAP2K1;E2F4;RASSF5;TRAF3IP2;CHEK1;TSC1;ITPR2;MYC;PPP3CA;MTOR;SLC25A5;MAP2K2;PPP3R1;CDK6;HIPK1;ETS1;E2F1;RAD50;ATR;PTEN;CDKN2B;NFATC3;CCNE2;EIF4EBP1;HIPK2;SLC25A6;LIN52;NFKB1;TGFBR1;SMAD2;FBXW11;HUS1;CAPN1;CCND3;MAPK1;MAPK14;GADD45A
prerank	Arrhythmogenic right ventricular cardiomyopathy	0.320277	1.10879	0.305709	0.473934	1	4/30	0.0408	ITGA6;CACNA1C;ATP2A2;CACNA2D4
prerank	Inflammatory bowel disease	-0.290404	-1.10087	0.317673	0.444761	1	16/43	0.1844	HLA-DPB1;IL2;HLA-DPA1;HLA-DMB;HLA-DQA1;STAT1;GATA3;TBX21;RELA;HLA-DRA;IL2RG;HLA-DRB1;JUN;IFNG;IL23A;IL18RAP
prerank	Fatty acid biosynthesis	0.380867	1.09768	0.328846	0.49637	1	5/15	0.2085	FASN;ACACA;ACSF3;ACACB;ACSL4
prerank	Melanogenesis	0.280016	1.09721	0.312849	0.493458	1	12/51	0.1084	CAMK2D;ADCY9;DVL1;PRKACA;RAF1;PRKCA;GSK3B;CREBBP;CREB3L2;DVL3;MAP2K1;ADCY3
prerank	Human cytomegalovirus infection	-0.227729	-1.09667	0.257075	0.445389	1	26/155	0.1103	CALM2;TAP1;CCL5;HLA-E;B2M;PIK3R1;IRF3;HLA-A;PTGER4;CREB1;KRAS;HLA-F;TRADD;FASLG;RAC1;PDIA3;TRAF2;GNB5;HLA-B;GNAO1;JAK1;CALM1;RELA;GNAS;PTK2;PIK3CA
prerank	cAMP signaling pathway	0.245067	1.0961	0.259669	0.491848	1	24/102	0.1475	CAMK2D;PDE3A;ADCY9;PDE4D;VAV3;CACNA1C;ATP2A2;PIK3CD;PLD1;PRKACA;RRAS2;RAF1;CREBBP;CREB3L2;MAPK10;PDE4B;LIPE;MAP2K1;ADCY3;GABBR1;AFDN;PAK1;MAP2K2;BRAF
prerank	Melanoma	0.299722	1.09531	0.318761	0.489658	1	14/41	0.1991	MDM2;E2F2;PIK3CD;BAK1;TP53;RAF1;MAP2K1;FGFR1;MAP2K2;BRAF;CDK6;E2F1;PTEN;BAX
prerank	Cushing syndrome	0.252536	1.0948	0.272381	0.487063	1	22/88	0.1647	CAMK2D;ADCY9;DVL1;CACNA1C;E2F2;PRKACA;GSK3B;CREB3L2;DVL3;NR4A1;MAP2K1;LDLR;ADCY3;MEN1;ITPR2;CACNA1I;KMT2D;ARNT;MAP2K2;BRAF;SCARB1;CDK6
prerank	Glycosaminoglycan degradation	0.383843	1.09207	0.364162	0.489572	1	5/15	0.2044	ARSB;GALNS;GLB1;HYAL3;HEXA
prerank	Retrograde endocannabinoid signaling	0.259372	1.09166	0.301852	0.486616	1	17/78	0.1708	ADCY9;DAGLA;MAPK11;CACNA1C;NDUFA10;MGLL;PRKACA;GNGT2;NDUFV2;PRKCA;MAPK10;NDUFB1;ADCY3;ITPR2;NDUFV3;PRKCB;GNG10
prerank	Serotonergic synapse	0.291336	1.08647	0.302281	0.49507	1	12/42	0.1708	CACNA1C;ALOX5;PRKACA;GNGT2;RAF1;PRKCA;MAP2K1;ITPR2;BRAF;HTR6;PRKCB;GNG10
prerank	Breast cancer	0.257496	1.08554	0.289617	0.493471	1	23/80	0.2073	DVL1;NOTCH1;E2F2;PIK3CD;NOTCH2;BAK1;TP53;NCOA1;RAF1;GSK3B;DVL3;MAP2K1;FGFR1;MYC;NCOA3;MTOR;MAP2K2;BRAF;CDK6;E2F1;PTEN;BAX;SOS1
prerank	TNF signaling pathway	0.257103	1.08157	0.310036	0.498912	1	18/83	0.1259	MAP3K5;IL18R1;TAB2;CASP8;MAPK11;PIK3CD;MLKL;IKBKB;MAP3K7;CCL20;PGAM5;CHUK;CREB3L2;MAPK10;MAP2K1;CFLAR;SOCS3;MAP3K14
prerank	Protein digestion and absorption	-0.321908	-1.0786	0.326039	0.4768	1	9/25	0.1414	FXYD2;SLC16A10;ATP1B1;SLC3A1;COL6A2;SLC3A2;SLC38A2;KCNN4;SLC9A3
prerank	Propanoate metabolism	0.318015	1.07842	0.325885	0.502394	1	9/30	0.2285	PCCA;SUCLG2;EHHADH;ECHDC1;DLD;ACACA;MLYCD;ACACB;PCCB
prerank	Gastric acid secretion	0.304619	1.07757	0.325444	0.500531	1	8/34	0.1222	CAMK2D;ADCY9;KCNQ1;PRKACA;PRKCA;ADCY3;SLC4A2;ITPR2
prerank	NF-kappa B signaling pathway	-0.246063	-1.07535	0.32043	0.475277	1	13/76	0.089	CD40LG;EDARADD;BCL2A1;TRAF6;ATM;TNFAIP3;TRADD;LAT;TRAF2;BIRC3;CD40;DDX58;RELA
prerank	Fc epsilon RI signaling pathway	0.277635	1.07376	0.339587	0.505655	1	13/49	0.1436	MAPK11;GAB2;VAV3;PLCG1;PIK3CD;ALOX5;RAF1;PRKCA;MAPK10;MAP2K1;PDPK1;INPP5D;MAP2K2
prerank	p53 signaling pathway	0.271531	1.07073	0.339623	0.508918	1	22/57	0.2608	MDM2;CASP8;BCL2;CHEK2;TP53;CASP9;RCHY1;CHEK1;CDK6;BCL2L1;RRM2B;MDM4;COP1;ATR;PTEN;BAX;CCNE2;PIDD1;CASP3;CCND3;FAS;GADD45A
prerank	Vasopressin-regulated water reabsorption	0.298161	1.06869	0.351406	0.510252	1	8/33	0.1223	ADCY9;DCTN6;AQP3;PRKACA;CREB3L2;RAB5A;ADCY3;DYNC1H1
prerank	Apelin signaling pathway	0.252199	1.06835	0.324723	0.5073	1	30/79	0.2598	ADCY9;MEF2D;HDAC4;PRKAB1;PRKACA;NOS3;GNGT2;RRAS2;RAF1;SMAD3;LIPE;MAP2K1;ADCY3;GABARAPL1;ITPR2;MTOR;MAP2K2;MEF2A;GNG10;PIK3C3;GNA13;SLC9A1;ADCY7;TGFBR1;SMAD2;PDE3B;BECN1;PIK3R5;MAPK1;RPS6KB1
prerank	Pancreatic cancer	0.260114	1.06805	0.325368	0.504244	1	25/68	0.2608	E2F2;PIK3CD;BAK1;IKBKB;TP53;PLD1;RAF1;CASP9;CHUK;SMAD3;MAPK10;MAP2K1;MTOR;RALB;BRAF;CDK6;BCL2L1;E2F1;BAX;NFKB1;TGFBR1;SMAD2;MAPK1;RPS6KB1;GADD45A
prerank	Chemical carcinogenesis	-0.233977	-1.06775	0.323596	0.483625	1	16/107	0.0713	FGF9;PIK3R1;MGST3;GSTP1;CREB1;KRAS;HSP90B1;PTGES3;PAQR8;KPNB1;GSTK1;EPHX2;AIP;WNT1;ADRB2;FOS
prerank	Adrenergic signaling in cardiomyocytes	0.250729	1.06589	0.319471	0.505282	1	12/79	0.0899	CAMK2D;ADCY9;BCL2;MAPK11;TPM4;CACNA1C;KCNQ1;ATP2A2;CACNA2D4;PRKACA;PRKCA;CREB3L2
prerank	Phosphatidylinositol signaling system	0.25298	1.06569	0.331461	0.502091	1	26/78	0.2236	SYNJ2;PIP5K1A;PLCG1;MTMR2;DGKH;PIK3CD;INPP5A;INPP1;DGKD;PRKCA;DGKE;PIK3C2B;PI4KA;ITPK1;ITPR2;INPP5D;PI4K2B;PPIP5K2;MTM1;MTMR3;PRKCB;PIP4K2A;PTEN;PIK3C3;IPMK;PIK3C2A
prerank	Salmonella infection	0.218493	1.0656	0.30102	0.498793	1	42/206	0.1452	FLNB;KLC2;KPNA3;NOD1;TAB2;CASP8;BCL2;MAPK11;LY96;DCTN6;SNX9;CYTH1;PIK3CD;EXOC2;MLKL;BAK1;IKBKB;MYD88;MAP3K7;RAF1;ACTR3C;TXN2;PIK3C2B;VPS11;CHUK;ELMO2;FYCO1;MAPK10;RAB5A;ELMO1;MAP2K1;FHOD1;DYNC1H1;RHOH;MYC;ACTR1A;EXOC4;KIF5C;MYO6;PAK1;MAP2K2;DNM2
prerank	Shigellosis	0.222376	1.06457	0.314721	0.497275	1	38/192	0.1312	HK2;IL1R1;NOD1;MDM2;TAB2;UBE2V1;BCL2;MAPK11;VDAC1;PLCG1;HK1;CYTH1;PIK3CD;RPTOR;ATG16L1;IKBKB;TP53;MYD88;AKT1S1;MAP3K7;FOXO1;ACTR3C;PRKCQ;CHUK;ELMO2;GSK3B;MAPK10;FOXO3;PXN;ELMO1;RNF31;VCL;FNBP1L;GABARAPL1;ITPR2;CRKL;GLMN;MTOR
prerank	Colorectal cancer	0.256778	1.06391	0.346429	0.49539	1	17/76	0.1475	MSH3;BCL2L11;BCL2;PIK3CD;BAK1;TP53;RAF1;CASP9;GSK3B;SMAD3;MAPK10;MAP2K1;MYC;MTOR;RALB;MAP2K2;BRAF
prerank	Endocytosis	0.215681	1.06219	0.310786	0.495608	1	41/209	0.1452	IL2RA;PSD3;CCR5;RAB11FIP1;MDM2;TFRC;PIP5K1A;GBF1;CYTH1;AGAP1;EHD3;PLD1;RAB11FIP5;CBL;ACTR3C;AGAP2;ARFGEF2;HSPA1A;HSPA1B;SMAD3;SMAP2;SH3GLB1;WIPF2;CBLB;RAB5A;SMURF1;CHMP6;AGAP3;LDLR;STAM2;AGAP4;SNX6;SNX1;AGAP9;ACAP2;SNX5;KIF5C;ARAP2;AP2A2;RNF41;DNM2
prerank	GnRH secretion	0.295237	1.05744	0.370909	0.502893	1	10/37	0.168	CACNA1C;PIK3CD;RAF1;PRKCA;MAP2K1;GABBR1;ITPR2;CACNA1I;MAP2K2;PRKCB
prerank	Coronavirus disease	-0.218538	-1.05543	0.306488	0.503238	1	68/157	0.3219	PIK3R1;IRF3;IL2;TRAF6;MX2;IRF9;STAT1;MX1;FOS;JAK1;RPS20;DDX58;RELA;ACE;RPS24;PIK3CA;RPS7;EIF2AK2;RPL5;JUN;RPL19;RPL11;ADAR;RPL6;RPS6;RPS14;TNFRSF1A;IKBKE;RPS4X;RPL9;OAS3;RPS27A;MAPK8;RPL13;RPL23A;RPL13A;RPL30;RPL17;CGAS;NLRP3;MAPK3;TNF;RPL24;RPS3A;RPS3;RPL3;RPL10A;RPS9;RPL32;RPS16;RPL15;RPS18;RPL7A;NFKBIB;RPS25;RPL10;RPL18A;RPS2;RPL18;PIK3CB;IL6R;RPL12;RPL26;RPL27A;RPS13;RPS10-NUDT3;RPL21;RPL7
prerank	FoxO signaling pathway	0.237448	1.04528	0.357388	0.527547	1	36/100	0.2608	MDM2;BCL2L11;MAPK11;PIK3CD;HOMER2;IKBKB;PRKAB1;RAF1;NLK;FOXO1;AGAP2;CHUK;CREBBP;SMAD3;MAPK10;FOXO3;MAP2K1;PDPK1;GABARAPL1;MAP2K2;BRAF;FBXO25;S1PR4;IRS1;PTEN;SOS1;CDKN2B;FBXO32;SGK1;TGFBR1;G6PC3;EP300;PCK2;MAPK1;MAPK14;GADD45A
prerank	Glyoxylate and dicarboxylate metabolism	0.316951	1.04072	0.388582	0.534606	1	6/25	0.1506	PCCA;GLYCTK;CS;DLD;GLUL;SHMT2
prerank	Alzheimer disease	0.206215	1.0386	0.337861	0.535803	1	77/264	0.2563	MAP3K5;KLC2;PPIF;MCU;CASP8;IDE;CDK5;DVL1;VDAC1;CACNA1C;ADAM10;ATP2A2;PSEN1;AMBRA1;ULK2;ERN1;PIK3CD;NDUFA10;IKBKB;NDUFV2;RAF1;CASP9;ATG2B;CHUK;GSK3B;MAPK10;DVL3;NDUFB1;MAP2K1;ITPR2;COX7C;CSNK2A1;PPP3CA;MTOR;PSMB4;KIF5C;ATG13;SLC25A5;MAP2K2;BRAF;ATP5F1E;ATP5F1C;NDUFV3;PPP3R1;PSEN2;PSMA1;PSMD14;CYC1;WIPI2;RB1CC1;IRS1;TUBB4A;NDUFA3;NDUFA1;PIK3C3;CSNK2A2;UQCRH;UQCR11;XBP1;SLC25A6;MAP2K7;NFKB1;CASP3;EI…
prerank	Osteoclast differentiation	-0.23778	-1.0367	0.35461	0.53799	1	25/85	0.1928	PIK3R1;TYROBP;CREB1;TRAF6;IRF9;STAT1;JUNB;RAC1;TRAF2;FOS;JAK1;CAMK4;RELA;JUND;FOSB;PIK3CA;JUN;LCP2;PPP3CC;IFNG;SQSTM1;TNFRSF1A;GRB2;MAPK8;TGFBR2
prerank	Estrogen signaling pathway	-0.242742	-1.03094	0.37797	0.542497	1	16/77	0.152	CALM2;EBAG9;PIK3R1;CREB1;KRAS;HSP90B1;KRT10;GNAO1;FOS;TGFA;CALM1;GNAS;PIK3CA;JUN;CALM3;HSPA2
prerank	Pertussis	-0.266417	-1.02536	0.415755	0.54624	1	19/43	0.2491	CALM2;IRF3;TRAF6;FOS;ITGA5;CALM1;RELA;JUN;CALM3;CFL1;IL23A;MAPK8;NLRP3;IRF1;MAPK3;TIRAP;RHOA;TNF;GNAI3
prerank	Platelet activation	0.245232	1.0242	0.415441	0.566469	1	13/74	0.1222	GP5;ADCY9;ARHGEF12;STIM1;MAPK11;PIK3CD;PRKACA;NOS3;RASGRP1;PRKG1;PRKG2;ADCY3;ITPR2
prerank	Transcriptional misregulation in cancer	0.232754	1.02377	0.40868	0.563776	1	14/100	0.0757	RUNX2;AFF1;MAF;ZBTB16;MDM2;FUT8;FLI1;HPGD;ETV6;JMJD1C;BAK1;TP53;MLLT3;FOXO1
prerank	Legionellosis	0.273677	1.02212	0.419231	0.563859	1	13/40	0.2716	CASP8;MYD88;HSPA1A;CASP9;HSPA1B;CR1;SAR1B;NFKB1;CASP3;HSPD1;ITGAM;VCP;HBS1L
prerank	Thyroid hormone synthesis	0.273688	1.02154	0.41954	0.561753	1	9/40	0.1222	ADCY9;GSR;TPO;PRKACA;TTF2;PRKCA;CREB3L2;ADCY3;ITPR2
prerank	RIG-I-like receptor signaling pathway	0.268027	1.01928	0.41844	0.563253	1	9/47	0.0933	NLRX1;CASP8;MAPK11;MAP3K1;MAVS;IKBKB;MAP3K7;CHUK;MAPK10
prerank	Ribosome	-0.214857	-1.00941	0.418301	0.575149	1	56/129	0.3286	MRPS6;MRPL14;MRPL34;RPS20;RPS24;MRPL2;RPS7;MRPS5;RPL5;MRPS10;RPL19;RPL11;RPL6;RPS6;RPS14;RPS4X;RPL9;RPS27A;RPL13;RPL23A;RPL13A;RPL30;RPL17;RPL24;RPS3A;MRPL20;RPS3;RPL3;MRPL22;RPL10A;MRPL17;MRPS9;RPS9;RPL32;MRPL11;RPS16;RPL15;MRPL23;RPS18;RPL7A;RPS25;RPL10;RPL18A;MRPS14;RPS2;RPL18;RPL12;RPL26;MRPS16;RPL27A;RPS13;RPS10-NUDT3;RPL21;RPL7;MRPS21;RPL29
prerank	Drug metabolism	-0.262641	-1.00496	0.432596	0.576386	1	11/44	0.2223	MGST3;GSTP1;DUT;GSTK1;NME3;GSTO1;UCKL1;GSTM4;NME6;MGST2;DPYD
prerank	mRNA surveillance pathway	0.23458	1.00467	0.426104	0.594933	1	23/82	0.2246	MSI2;PABPC1L;SMG6;TARDBP;CSTF2T;SMG7;ETF1;DDX19A;PPP2R5B;WDR82;CSTF2;SMG5;PAPOLA;PPP2R2A;NCBP2;PPP2R5E;PABPC4;RNGTT;PPP2R5D;ACIN1;RNMT;PPP2R5A;DAZAP1
prerank	Non-alcoholic fatty liver disease	0.21731	1.00354	0.446701	0.593756	1	37/127	0.2581	MAP3K5;SREBF1;BCL2L11;CASP8;MAPK11;ERN1;PIK3CD;NDUFA10;IKBKB;PRKAB1;NDUFV2;GSK3B;MAPK10;NDUFB1;SOCS3;COX7C;NDUFV3;CYC1;IRS1;BAX;NDUFA3;NDUFA1;CEBPA;UQCRH;UQCR11;XBP1;NFKB1;CASP3;EIF2S1;LEPR;COX6C;NDUFS2;ADIPOR2;EIF2AK3;NDUFS4;FAS;MAPK14
prerank	Gastric cancer	0.238014	1.00184	0.44708	0.593963	1	26/81	0.2608	BCL2;DVL1;E2F2;PIK3CD;BAK1;TP53;RAF1;GSK3B;SMAD3;DVL3;MAP2K1;MYC;MTOR;MAP2K2;RXRB;BRAF;E2F1;BAX;SOS1;CDKN2B;CCNE2;TGFBR1;SMAD2;MAPK1;RPS6KB1;GADD45A
prerank	Fatty acid elongation	0.310033	1.0017	0.44294	0.590526	1	7/23	0.2159	HADH;ELOVL6;ACAA2;ELOVL5;PPT2;THEM5;HACD2
prerank	Peroxisome	0.241145	1.00045	0.463687	0.589742	1	17/69	0.2085	AGPS;NUDT19;PEX14;ABCD1;EHHADH;ABCD4;IDH2;PEX11G;PEX12;ABCD3;SLC27A2;HMGCL;MLYCD;PEX26;CRAT;PHYH;ACSL4
prerank	Pathogenic Escherichia coli infection	0.216713	0.999587	0.446667	0.58816	1	47/141	0.2662	PTPN11;IL1R1;ARHGEF12;TAB2;PAK2;CASP8;MAPK11;CYTH1;BAK1;IKBKB;MYD88;MAP3K7;ARHGEF11;ACTR3C;CASP9;CHUK;WIPF2;MAPK10;MYO5A;SEC24A;GNA12;MYO6;PAK1;ABI1;MYO1B;SEC24C;ARF6;MYO1F;TUBB4A;MYO1G;BAX;NCKAP1;GNA13;ABL1;NFKB1;CASP3;NCK2;RIPK1;NCKAP1L;CYFIP2;FAS;CYTH3;MAPK1;MYO1D;MAPK14;CASP4;ROCK1
prerank	Dopaminergic synapse	0.234496	0.999332	0.431193	0.584934	1	19/81	0.1708	CAMK2D;MAPK11;CACNA1C;ARNTL;PRKACA;GNGT2;PRKCA;GSK3B;CREB3L2;MAPK10;ITPR2;PPP3CA;PPP2R5B;KIF5C;LRTOMT;PPP2R2A;PPP2R5E;PRKCB;GNG10
prerank	Viral protein interaction with cytokine and cytokine receptor	-0.271058	-0.997521	0.443231	0.58517	1	9/39	0.1239	CCL5;CXCR3;CCR8;IL2;XCL1;CCR10;TNFRSF10B;TNFRSF10A;IL2RG
prerank	Bile secretion	0.283463	0.992679	0.47619	0.597321	1	11/29	0.2258	ADCY9;PRKACA;SLC51A;LDLR;ADCY3;SLC2A1;SLC4A2;SCARB1;SLC9A1;ADCY7;SLC27A5
prerank	Glycine, serine and threonine metabolism	0.314707	0.988604	0.448598	0.603205	1	8/21	0.2267	DMGDH;PSAT1;GLYCTK;DLD;SRR;SHMT2;CHDH;GCAT
prerank	Leukocyte transendothelial migration	0.239743	0.986525	0.480591	0.604539	1	15/70	0.1274	PTPN11;MAPK11;VAV3;PLCG1;PIK3CD;TXK;SIPA1;PTK2B;PRKCA;PXN;VCL;RASSF5;AFDN;RHOH;CD99L2
prerank	Pathways of neurodegeneration	0.190242	0.986021	0.504288	0.602008	1	99/339	0.2581	MAP3K5;CAMK2D;KLC2;PPIF;ALS2;MCU;CASP8;BCL2;MAPK11;CDK5;DVL1;VDAC1;CACNA1C;PLCG1;DCTN6;ATP2A2;PSEN1;AMBRA1;TARDBP;ULK2;ERN1;HTT;NDUFA10;BAK1;NDUFV2;RAF1;CASP9;PRKCA;ATG2B;GSK3B;MAPK10;DVL3;RAB5A;NDUFB1;ATXN1;MAP2K1;GABARAPL1;ITPR2;COX7C;CSNK2A1;PPP3CA;TOMM40L;MTOR;ACTR1A;PSMB4;KIF5C;ATG13;SLC25A5;MAP2K2;BRAF;ATP5F1E;ATP5F1C;NDUFV3;PPP3R1;PSEN2;PRKCB;BCL2L1;DNAH14;PSMA1;PSMD14;CYC1;WIPI2;RB1CC1;TU…
prerank	Tight junction	0.221833	0.985784	0.470377	0.598968	1	14/105	0.0767	MAP3K5;NF2;SCRIB;MYL6B;RAB8B;RAPGEF6;MAP3K1;TJP2;YBX3;RAPGEF2;PRKAB1;PRKACA;DLG1;ACTR3C
prerank	Pyruvate metabolism	-0.275903	-0.983517	0.467091	0.610263	1	12/30	0.3112	PKM;ACSS2;HAGH;LDHB;MDH1;ACYP2;ACYP1;ME3;ADH5;GLO1;PDHA1;ALDH1B1
prerank	Diabetic cardiomyopathy	0.209466	0.98291	0.502664	0.602355	1	51/150	0.3048	CAMK2D;PPIF;MAPK11;GSR;VDAC1;ATP2A2;PIK3CD;NDUFA10;NOS3;NDUFV2;PRKCA;GSK3B;PTPA;SMAD3;MAPK10;NDUFB1;G6PD;SLC2A1;COX7C;MTOR;SLC25A5;ATP5F1E;ATP5F1C;NDUFV3;PRKCB;CYC1;IRS1;PTEN;GYS1;NDUFA3;NDUFA1;UQCRH;UQCR11;SLC25A6;NFKB1;TGFBR1;SMAD2;COX6C;NDUFS2;ATP2A3;NDUFS4;MAPK14;ATP5F1A;GAPDH;COX7B;PRKCZ;PDHB;NDUFB4;ATP5PB;UQCRB;MAPK9
prerank	Necroptosis	0.221753	0.980369	0.512015	0.604771	1	21/99	0.143	CAMK2D;JAK2;CASP8;BCL2;JAK3;VDAC1;GLUD1;TYK2;AIFM1;STAT5A;MLKL;STAT5B;PGAM5;MAPK10;CHMP6;RNF31;PYGB;CFLAR;IFNGR2;GLUL;SLC25A5
prerank	Mitophagy	-0.238573	-0.978961	0.486784	0.611363	1	18/62	0.1853	RRAS;GABARAP;KRAS;UBC;UBB;GABARAPL2;TAX1BP1;RELA;JUN;RAB7A;BNIP3;SQSTM1;RPS27A;CSNK2B;TBC1D17;FIS1;PINK1;MAPK8
prerank	Ferroptosis	0.274994	0.972153	0.48913	0.621224	1	6/32	0.0896	ATG7;TFRC;SLC39A14;LPCAT3;TP53;GCLC
prerank	Arachidonic acid metabolism	0.305982	0.956391	0.495164	0.654607	1	3/20	0.0448	PTGES2;PTGDS;ALOX5
prerank	Cholesterol metabolism	0.31331	0.955064	0.51087	0.654135	1	6/19	0.1555	OSBPL5;ABCA1;VDAC1;LDLR;NPC1;SCARB1
prerank	Thyroid cancer	0.27464	0.949941	0.532692	0.662763	1	8/31	0.1475	BAK1;TP53;CCDC6;MAP2K1;MYC;MAP2K2;RXRB;BRAF
prerank	C-type lectin receptor signaling pathway	0.230572	0.949135	0.557522	0.660906	1	16/75	0.1265	PTPN11;ARHGEF12;MDM2;CASP8;MAPK11;PIK3CD;IKBKB;RRAS2;RAF1;MAPKAPK2;CHUK;MAPK10;CBLB;ITPR2;MAP3K14;PPP3CA
prerank	Toll-like receptor signaling pathway	0.229587	0.945752	0.55536	0.665521	1	12/64	0.1036	TAB2;CASP8;MAPK11;TLR1;LY96;PIK3CD;IKBKB;MYD88;MAP3K7;CHUK;MAPK10;MAP2K1
prerank	Steroid biosynthesis	-0.315727	-0.944127	0.507277	0.688223	1	3/16	0.0861	CYP2R1;DHCR7;LIPA
prerank	Bacterial invasion of epithelial cells	-0.233806	-0.944029	0.555556	0.677842	1	9/55	0.1103	PIK3R1;SEPTIN11;SEPTIN6;RAC1;ITGA5;ELMO3;ARPC1A;PTK2;PIK3CA
prerank	Carbohydrate digestion and absorption	0.289772	0.942508	0.550285	0.669609	1	3/24	0.0425	HK2;HK1;PIK3CD
prerank	Basal transcription factors	-0.246548	-0.937535	0.552577	0.683263	1	10/40	0.2196	TBPL1;TAF7;CCNH;TAF3;GTF2E2;TAF9B;GTF2H1;GTF2E1;TBP;GTF2A2
prerank	NOD-like receptor signaling pathway	-0.200146	-0.935043	0.608796	0.678655	1	23/129	0.1313	CCL5;IRF3;GABARAP;TRAF6;ATG12;IRF9;GBP1;RNASEL;GABARAPL2;STAT1;TNFAIP3;SHARPIN;RIPK3;TRAF2;BIRC3;JAK1;GBP4;RELA;TXNIP;RBCK1;NLRP6;PSTPIP1;JUN
prerank	Mismatch repair	-0.292251	-0.93226	0.558824	0.674975	1	11/21	0.3316	RPA2;RPA3;SSBP1;RFC5;POLD4;LIG1;POLD3;RFC1;MSH2;RFC4;RFC3
prerank	Circadian rhythm	0.281229	0.931449	0.564899	0.692106	1	5/25	0.0736	RORA;RORC;PRKAB1;ARNTL;BHLHE40
prerank	ECM-receptor interaction	0.280838	0.930933	0.573964	0.689379	1	2/24	0.0043	GP5;ITGA6
prerank	Cardiac muscle contraction	0.246391	0.922401	0.610294	0.706343	1	11/42	0.2488	TPM4;CACNA1C;ATP2A2;CACNA2D4;COX7C;CYC1;UQCRH;SLC9A1;UQCR11;COX6C;ATP2A3
prerank	Cell cycle	0.206955	0.916227	0.640934	0.716467	1	38/103	0.2806	MDM2;YWHAH;E2F2;CHEK2;TFDP1;TP53;GSK3B;CREBBP;SMAD3;E2F4;PRKDC;CDC14A;CHEK1;MCM7;MYC;FZR1;ANAPC1;CDK6;MAD1L1;E2F1;STAG2;ATR;MCM4;CDKN2B;ABL1;CCNE2;MCM3;ANAPC7;SMAD2;YWHAG;EP300;CCND3;CDC23;GADD45A;ANAPC2;MCM2;YWHAE;CCNB1
prerank	Amoebiasis	0.248403	0.915736	0.581262	0.713581	1	9/40	0.1071	IL1R1;PIK3CD;PRKACA;PRKCA;GNA15;SERPINB9;RAB5A;LAMA2;VCL
prerank	Relaxin signaling pathway	0.219079	0.905638	0.64432	0.732248	1	13/74	0.1084	ADCY9;MAPK11;PIK3CD;PRKACA;NOS3;GNGT2;RAF1;PRKCA;CREB3L2;MAPK10;GNA15;MAP2K1;ADCY3
prerank	Circadian entrainment	0.236085	0.905604	0.622137	0.728262	1	10/46	0.1231	CAMK2D;ADCY9;CACNA1C;PRKACA;GNGT2;PRKCA;PRKG1;PRKG2;ADCY3;CACNA1I
prerank	Fatty acid degradation	0.25433	0.904733	0.604607	0.726071	1	3/31	0.0898	HADH;EHHADH;ACAA2
prerank	IL-17 signaling pathway	0.230142	0.899455	0.64903	0.733912	1	11/55	0.111	TAB2;CASP8;MAPK11;IL17RE;IKBKB;MAP3K7;CCL20;CHUK;GSK3B;MAPK10;TRAF3IP2
prerank	Basal cell carcinoma	0.260699	0.898311	0.612524	0.732463	1	6/29	0.1378	DVL1;BAK1;TP53;GSK3B;DVL3;SUFU
prerank	RNA transport	0.18929	0.897558	0.712355	0.730081	1	43/154	0.2453	EIF4G3;PABPC1L;XPO5;XPOT;NUP153;AAAS;TARDBP;NUP188;PRMT5;NUP37;EIF2B1;EIF2S2;EIF3J;POM121;GEMIN8;DDX19A;SMN1;EIF3C;POM121C;EIF4A1;RPP25;NUP160;NCBP2;SUMO4;PABPC4;RAE1;EIF3B;GEMIN5;RPP25L;NUP50;EIF2B5;ACIN1;THOC5;TACC3;EIF4EBP2;EIF4EBP1;EIF2S1;EIF4E;CYFIP2;NDC1;EIF4G1;NUP62;NUP35
prerank	RNA degradation	0.21449	0.893654	0.669002	0.735145	1	24/71	0.2647	PABPC1L;CNOT6;TOB1;TOB2;XRN2;EDC3;CNOT1;SKIV2L;TENT4A;PFKM;TTC37;PABPC4;PARN;CNOT10;DCPS;DCP2;CNOT3;NUDT16;PAN3;TENT4B;HSPD1;PFKL;MPHOSPH6;PNPT1
prerank	Gap junction	0.236353	0.892326	0.662338	0.733994	1	15/43	0.2193	ADCY9;PRKACA;RAF1;PRKCA;PRKG1;PRKG2;MAP2K1;ADCY3;ITPR2;CSNK1D;MAP2K2;PRKCB;TUBB4A;SOS1;ADCY7
prerank	Cocaine addiction	-0.276888	-0.891851	0.614583	0.759094	1	6/22	0.1549	CREB1;RELA;GNAS;FOSB;JUN;CDK5R1
prerank	Mannose type O-glycan biosynthesis	-0.289354	-0.88714	0.613636	0.759186	1	5/19	0.165	B4GALT3;LARGE2;POMGNT2;POMGNT1;RXYLT1
prerank	Endocrine and other factor-regulated calcium reabsorption	0.256459	0.882123	0.648438	0.752479	1	7/29	0.168	ADCY9;PRKACA;PRKCA;AP2A2;DNM2;CLTA;PRKCB
prerank	Long-term depression	0.242124	0.86495	0.706349	0.784971	1	10/35	0.168	RAF1;PRKCA;PRKG1;PRKG2;MAP2K1;ITPR2;GNA12;MAP2K2;BRAF;PRKCB
prerank	B cell receptor signaling pathway	0.217976	0.858605	0.719852	0.794121	1	17/59	0.2283	CD79B;VAV3;PIK3CD;IKBKB;RAF1;CHUK;GSK3B;MAP2K1;INPP5D;PPP3CA;MAP2K2;PPP3R1;PRKCB;VAV1;SOS1;NFATC3;NFKB1
prerank	Hippo signaling pathway	0.197248	0.855178	0.747232	0.796516	1	17/92	0.1693	NF2;LIMD1;SCRIB;YWHAH;MOB1B;DVL1;DLG1;GSK3B;SMAD3;DVL3;DLG5;MYC;CSNK1D;PAK1;PPP2R2A;RASSF2;WWC1
prerank	Glucagon signaling pathway	0.205805	0.851977	0.772102	0.798422	1	20/69	0.2557	CAMK2D;PRKAB1;PRKACA;FOXO1;CREBBP;CREB3L2;PYGB;SLC2A1;ITPR2;PPP3CA;ACACA;PFKM;PPP3R1;ACACB;GYS1;PDE3B;G6PC3;EP300;PFKL;PCK2
prerank	SNARE interactions in vesicular transport	-0.241161	-0.850599	0.715139	0.82652	1	5/31	0.119	VAMP2;VAMP8;BET1L;VAMP3;STX17
prerank	Arginine and proline metabolism	-0.249284	-0.827247	0.750524	0.860103	1	11/25	0.2706	GAMT;ODC1;SAT2;SAT1;PYCR2;OAT;GOT1;AZIN2;SMS;AMD1;CARNS1
prerank	Glycolysis / Gluconeogenesis	0.225863	0.816911	0.767619	0.859756	1	14/39	0.2938	HK2;PGM2;HK1;DLD;PFKM;ADPGK;MINPP1;G6PC3;HKDC1;PFKL;PCK2;GAPDH;AKR1A1;PDHB
prerank	Parkinson disease	-0.162012	-0.804144	0.943262	0.887141	1	42/192	0.1937	CALM2;TUBA1A;ADORA2A;UBC;UBB;TUBA4A;TUBA1B;TUBB;NDUFB8;PSMB1;CALM1;GNAL;GNAS;PSMD6;PSMD7;SDHB;PSMA7;DUSP1;UBE2L6;PSMD2;CAMK2G;NDUFA5;ATP5PO;NDUFB10;VDAC3;PSMD4;ATP5MC1;CALM3;NDUFA4;NDUFA11;TUBB4B;ATP5F1D;NDUFC2;PSMC3;NDUFA9;RPS27A;SDHA;PINK1;MAPK8;ATP5MC2;NDUFS5;UBE2L3
prerank	Citrate cycle (TCA cycle)	0.235345	0.793205	0.774319	0.893578	1	11/27	0.2978	SUCLG2;IDH3A;IDH2;CS;DLD;PCK2;PC;IDH1;OGDH;PDHB;ACLY
prerank	DNA replication	-0.216515	-0.790674	0.829157	0.896488	1	10/35	0.2099	PRIM1;RPA2;POLE4;RPA3;SSBP1;RFC5;POLD4;MCM5;LIG1;POLD3
prerank	Amyotrophic lateral sclerosis	0.152901	0.780126	0.987762	0.908081	1	72/286	0.2545	MAP3K5;KLC2;ALS2;MCU;BCL2;MAPK11;VDAC1;NUP153;DCTN6;AMBRA1;TARDBP;ULK2;ERN1;NUP188;NDUFA10;TP53;NDUFV2;CASP9;ATG2B;NUP37;RAB5A;NDUFB1;POM121;GABARAPL1;COX7C;PPP3CA;POM121C;TOMM40L;MTOR;ACTR1A;PSMB4;KIF5C;ATG13;NUP160;ATP5F1E;ATP5F1C;NDUFV3;PPP3R1;BCL2L1;DNAH14;RAE1;HNRNPA1L2;PSMA1;PSMD14;CYC1;WIPI2;RB1CC1;NUP50;TUBB4A;BAX;NDUFA3;NDUFA1;PIK3C3;WDR41;UQCRH;UQCR11;XBP1;CASP3;TNFRSF1B;EIF2S1;NDC1;BEC…
prerank	Huntington disease	0.156044	0.779629	0.974093	0.904175	1	60/231	0.2545	MAP3K5;KLC2;PPIF;CASP8;VDAC1;DCTN6;AMBRA1;ULK2;ERN1;HTT;NDUFA10;TP53;RCOR1;NDUFV2;TAF4B;CASP9;ATG2B;CREBBP;CREB3L2;MAPK10;NDUFB1;COX7C;MTOR;ACTR1A;PSMB4;KIF5C;ATG13;AP2A2;SLC25A5;POLR2A;ATP5F1E;ATP5F1C;NDUFV3;CLTA;DNAH14;PSMA1;PSMD14;CYC1;WIPI2;RB1CC1;TUBB4A;BAX;NDUFA3;NDUFA1;PIK3C3;UQCRH;AP2A1;UQCR11;SLC25A6;MAP2K7;CASP3;STX1A;CLTC;BECN1;COX6C;NDUFS2;ULK1;EP300;DCTN5;NDUFS4
prerank	Base excision repair	0.213988	0.744995	0.862205	0.942892	1	8/32	0.2221	POLE2;NTHL1;APEX2;POLL;OGG1;NEIL1;PARP3;POLE3
prerank	Pyrimidine metabolism	0.195735	0.740656	0.88	0.943002	1	19/45	0.3515	NT5M;UCK2;NT5C2;PNP;NME2;TK2;CTPS1;RRM2B;NT5C;UPP1;RRM1;CTPS2;CANT1;ENTPD1;ENTPD6;NT5C3A;ENTPD4;NT5E;DCTD
prerank	African trypanosomiasis	0.252588	0.734437	0.818182	0.944473	1	7/16	0.3263	MYD88;PRKCA;PRKCB;FAS;ICAM1;GNAQ;PLCB3
prerank	Ether lipid metabolism	0.229514	0.734436	0.859345	0.939727	1	4/23	0.1073	AGPS;GDPD1;PLD1;PAFAH1B1
prerank	Porphyrin and chlorophyll metabolism	-0.2352	-0.718053	0.867102	0.968091	1	2/19	0.0644	HMOX2;BLVRB
prerank	Prion disease	0.144457	0.700799	0.996503	0.965135	1	49/196	0.2581	KLC2;PPIF;MCU;MAPK11;VDAC1;CACNA1C;NOTCH1;PIK3CD;NDUFA10;PRKACA;NDUFV2;HSPA1A;CASP9;HSPA1B;GSK3B;CREB3L2;MAPK10;NDUFB1;ITPR2;COX7C;CSNK2A1;PPP3CA;PSMB4;KIF5C;SLC25A5;ATP5F1E;ATP5F1C;NDUFV3;PPP3R1;PSMA1;PSMD14;CYC1;TUBB4A;BAX;NDUFA3;NDUFA1;CSNK2A2;UQCRH;UQCR11;SLC25A6;CASP3;EIF2S1;STIP1;COX6C;NDUFS2;EIF2AK3;NDUFS4;MAPK1;MAPK14
prerank	TGF-beta signaling pathway	-0.174104	-0.698935	0.952381	0.969808	1	16/54	0.2469	SKP1;TGIF1;ID3;SMAD5;ACVR1B;ZFYVE16;IFNG;TGFBR2;PPP2CB;ID1;RBX1;MAPK3;RHOA;TNF;BMPR2;SP1
prerank	Glycosylphosphatidylinositol (GPI)-anchor biosynthesis	0.204519	0.670568	0.916828	0.979118	1	7/24	0.2402	PIGV;PIGX;PIGK;PGAP1;MPPE1;PIGN;PIGO
prerank	Pentose phosphate pathway	0.204913	0.661869	0.928702	0.978786	1	7/24	0.2556	PGM2;GLYCTK;G6PD;PFKM;RPE;PFKL;H6PD
prerank	Oxidative phosphorylation	0.144447	0.643199	0.998165	0.982407	1	27/104	0.2545	ATP6V1A;ATP5ME;ATP6V1B2;NDUFA10;NDUFV2;COX10;PPA2;NDUFB1;ATP6V1H;ATP6V1E2;ATP6V0A2;COX7C;ATP6V0A1;ATP5F1E;ATP5F1C;NDUFV3;ATP6V1C1;CYC1;NDUFA3;NDUFA1;UQCRH;UQCR11;ATP5MF;COX6C;NDUFS2;COX17;NDUFS4
prerank	Homologous recombination	-0.167702	-0.625797	0.973684	0.992499	1	5/35	0.1164	ATM;RAD51C;RPA2;RPA3;SSBP1
prerank	Protein export	-0.181412	-0.594728	0.966597	0.987161	1	4/23	0.1884	SPCS1;SRPRA;SRP14;SPCS2
prerank	Biosynthesis of unsaturated fatty acids	0.187333	0.557229	0.972921	0.998015	1	2/18	0.0983	ELOVL6;ELOVL5
prerank	beta-Alanine metabolism	0.144388	0.420575	0.99422	0.999784	1	6/16	0.3778	EHHADH;MLYCD;CNDP2;ABAT;HIBCH;ACOX1

## Sheet: CISep-vs-CINS_KEGG_Treg
Name	Term	ES	NES	NOM p-val	FDR q-val	FWER p-val	Tag %	Gene %	Lead_genes
prerank	HIF-1 signaling pathway	0.549707	2.26851	0	0.00287288	0.002	32/70	0.1729	NOS3;HK1;PFKP;HKDC1;PDK1;AKT1;BCL2;ELOB;PFKM;LDHA;PLCG1;AKT2;IFNGR2;NFKB1;MAPK1;IL6R;ELOC;ANGPT2;PFKFB3;PDHB;EGLN1;MKNK2;PIK3CD;CREBBP;PFKL;PGK1;PDHA1;GAPDH;MAP2K1;ENO1;TFRC;IGF1R
prerank	Antigen processing and presentation	-0.539494	-2.09121	0.0019084	0.00348999	0.006	16/48	0.0588	CD74;HLA-DMA;HLA-A;B2M;HLA-DPB1;NFYB;HLA-E;HLA-DPA1;HLA-DQA1;HLA-F;TAP2;HLA-DRB1;HLA-DRA;TAP1;CD8A;HLA-B
prerank	Graft-versus-host disease	-0.662343	-2.03038	0	0.00378082	0.013	12/20	0.1282	HLA-DMA;HLA-A;HLA-DPB1;HLA-E;HLA-DPA1;HLA-DQA1;HLA-F;HLA-DRB1;HLA-DRA;HLA-B;PRF1;HLA-DMB
prerank	Allograft rejection	-0.653989	-2.02962	0	0.00271444	0.014	12/21	0.1282	HLA-DMA;HLA-A;HLA-DPB1;HLA-E;HLA-DPA1;HLA-DQA1;HLA-F;HLA-DRB1;HLA-DRA;HLA-B;PRF1;HLA-DMB
prerank	Autoimmune thyroid disease	-0.6243	-1.99065	0	0.00261749	0.017	12/23	0.1282	HLA-DMA;HLA-A;HLA-DPB1;HLA-E;HLA-DPA1;HLA-DQA1;HLA-F;HLA-DRB1;HLA-DRA;HLA-B;PRF1;HLA-DMB
prerank	Oxidative phosphorylation	0.442112	1.96728	0	0.0244195	0.031	52/102	0.2985	COX7C;ATP5F1E;NDUFB1;ATP6V0A1;UQCRB;UQCR11;NDUFB4;COX10;NDUFA7;ATP5MG;NDUFA1;UQCRH;ATP6V0E2;UQCR10;NDUFC1;NDUFB2;ATP5ME;ATP6V0A2;ATP5F1B;ATP5MF;COX11;COX7B;COX8A;NDUFA3;ATP6V0B;COX17;NDUFS6;NDUFB3;NDUFA10;CYC1;SDHB;COX7A2;ATP6V1A;NDUFC2;COX6A1;COX7A2L;NDUFS2;NDUFV2;PPA1;COX6C;UQCRQ;NDUFA2;ATP6AP1;NDUFS3;ATP5F1A;UQCRC2;NDUFA8;NDUFA6;ATP6V1B2;UQCRFS1;NDUFAB1;ATP6V1H
prerank	Ribosome	0.424825	1.95118	0	0.020589	0.04	51/129	0.2712	RPLP0;RPLP1;RPL39;RPL41;RPL36A;RPS28;RPS29;RPL38;RPL36;RPSA;RPS21;RPL28;RPL37;MRPL19;RPS19;MRPL12;RPL23;RPL22;MRPS16;RPS17;RPL34;RPL31;RPL37A;UBA52;MRPL21;MRPL23;RPS15;RPLP2;RPL35A;RPS8;RPS12;RPS15A;RPS13;RPL27;MRPS2;RPL35;MRPS18C;RPL18A;RPS11;RPL21;MRPL33;MRPL10;RPS10-NUDT3;RPL15;RPL22L1;FAU;RPL23A;RPL4;MRPL22;RPL26L1;MRPL28
prerank	Central carbon metabolism in cancer	0.50783	1.94474	0	0.0161599	0.042	19/48	0.1776	HK1;PFKP;HKDC1;PDK1;AKT1;SLC16A3;PFKM;LDHA;MYC;AKT2;MAPK1;PDHB;PIK3CD;PFKL;PDHA1;G6PD;MAP2K1;SLC7A5;FGFR1
prerank	Non-alcoholic fatty liver disease	0.417041	1.91443	0	0.0180991	0.056	49/122	0.2396	ERN1;SOCS3;COX7C;MAPK11;SREBF1;NDUFB1;AKT1;UQCRB;UQCR11;NDUFB4;NDUFA7;CEBPA;CASP8;MAP3K5;NDUFA1;MAP3K11;UQCRH;AKT2;UQCR10;BCL2L11;FAS;NFKB1;NDUFC1;IL6R;NDUFB2;PRKAB1;COX7B;PIK3CD;COX8A;NDUFA3;ADIPOR2;TNF;NDUFS6;NDUFB3;LEPR;IRS2;NDUFA10;CYC1;SDHB;COX7A2;NDUFC2;MLX;COX6A1;COX7A2L;NDUFS2;NDUFV2;COX6C;UQCRQ;NDUFA2
prerank	Cardiac muscle contraction	0.529537	1.9075	0.00197628	0.0160402	0.059	23/36	0.2717	COX7C;UQCRB;UQCR11;UQCRH;ATP2A3;UQCR10;CACNA2D4;TPM4;COX7B;COX8A;CYC1;COX7A2;SLC9A1;ATP1B1;ATP2A2;COX6A1;ATP1B3;ATP1A1;COX7A2L;COX6C;UQCRQ;TPM3;UQCRC2
prerank	JAK-STAT signaling pathway	0.451539	1.89858	0	0.01498	0.064	28/76	0.1662	SOCS3;JAK3;PIM1;AKT1;MCL1;IL4R;BCL2L1;BCL2;MYC;STAT5B;OSM;AKT2;IFNGR2;IL10RB;IL6ST;STAT5A;IL6R;IL21R;IL12RB2;CISH;SOCS4;PIK3CD;CCND3;CREBBP;PTPN2;PIAS3;STAM2;LEPR
prerank	Herpes simplex virus 1 infection	-0.355102	-1.83335	0	0.0158213	0.116	126/339	0.2568	CD74;ZNF182;BIRC2;HLA-DMA;HLA-A;BIRC3;B2M;HLA-DPB1;PIK3R1;ZNF44;ZNF585B;HLA-E;HLA-DPA1;HLA-DQA1;TNFRSF1A;ZFP82;HLA-F;EIF2B1;SRSF5;POU2F2;ZNF562;ZNF514;TAP2;CCL5;ZNF569;HLA-DRB1;ZNF468;DDX58;ZNF561;ZNF12;BID;SRSF9;ZNF766;SRSF1;JAK1;HLA-DRA;TAP1;ZNF585A;ZNF519;ZNF429;HLA-B;ZNF614;ZNF324;ZNF765;ZNF846;ZNF587;ZNF430;ZNF736;IRF3;ZNF680;ZNF107;ZNF571;STAT1;EIF2AK2;ZNF250;ZNF3;ZNF568;ZNF790;ZNF180;ZNF47…
prerank	Glycolysis / Gluconeogenesis	0.511105	1.81466	0.00204918	0.0307039	0.14	16/35	0.1799	HK1;PGM2;PFKP;HKDC1;PFKM;LDHA;ADPGK;BPGM;PDHB;MINPP1;PFKL;PGK1;PDHA1;GAPDH;ENO1;DLAT
prerank	Type I diabetes mellitus	-0.57091	-1.81238	0.00207469	0.01745	0.152	10/24	0.0588	HLA-DMA;HLA-A;HLA-DPB1;HLA-E;HLA-DPA1;HLA-DQA1;HLA-F;HLA-DRB1;HLA-DRA;HLA-B
prerank	Diabetic cardiomyopathy	0.38522	1.79998	0	0.0325593	0.162	55/143	0.2396	NOS3;COX7C;MAPK11;ATP5F1E;NDUFB1;GYS1;GSR;SLC25A6;AKT1;UQCRB;UQCR11;PTPA;NDUFB4;PPIF;NDUFA7;SLC25A5;NDUFA1;UQCRH;AKT2;ATP2A3;UQCR10;NFKB1;VDAC1;NDUFC1;NDUFB2;SMAD3;ATP5F1B;PARP1;PDHB;COX7B;PIK3CD;COX8A;PPP1CC;NDUFA3;PDHA1;PRKCZ;G6PD;GAPDH;NDUFS6;NDUFB3;NDUFA10;CYC1;SDHB;COX7A2;VDAC3;NDUFC2;ATP2A2;COX6A1;TGFBR1;COX7A2L;NDUFS2;NDUFV2;COX6C;UQCRQ;NDUFA2
prerank	Pyrimidine metabolism	0.48706	1.78384	0.00414079	0.0339	0.185	14/39	0.183	NME2;NME1;NME6;RRM1;CANT1;UCK2;PNP;NT5C2;UPP1;ENTPD5;ENTPD4;CTPS2;CTPS1;DCTD
prerank	Thermogenesis	0.371617	1.77992	0	0.0322546	0.191	64/168	0.2475	COX7C;MAPK11;ATP5F1E;NDUFB1;COX14;KDM3A;UQCRB;UQCR11;SMARCA4;NDUFB4;COX10;NDUFA7;ATP5MG;MAP3K5;NDUFA1;UQCRH;UQCR10;COA1;NDUFC1;NDUFB2;ATP5ME;ATP5F1B;ATP5MF;TSC1;PRKAB1;NDUFAF2;COX11;COX7B;SMARCD1;COX18;COX8A;NDUFA3;ARID1B;RPS6KA1;GNAS;COX17;LIPE;NDUFS6;NDUFB3;ADCY7;NDUFA10;CYC1;SDHB;FGFR1;COX7A2;SMARCC1;CPT1A;PRKACA;NDUFC2;COX6A1;COX19;COX7A2L;NDUFS2;NDUFV2;COX6C;UQCRQ;RPS6KA3;RPTOR;NDUFA2;NRAS;N…
prerank	Viral myocarditis	-0.464213	-1.72474	0.00206612	0.0385561	0.321	11/40	0.0588	HLA-DMA;HLA-A;HLA-DPB1;HLA-E;HLA-DPA1;HLA-DQA1;HLA-F;HLA-DRB1;BID;HLA-DRA;HLA-B
prerank	Neutrophil extracellular trap formation	0.423827	1.7241	0.00414938	0.0550635	0.312	22/61	0.1677	MAPK11;ITGAM;SLC25A6;AKT1;PPIF;SLC25A5;PLCG1;SELPLG;HDAC9;AKT2;HDAC4;NFKB1;HDAC7;VDAC1;MAPK1;ATG7;PIK3CD;ITGB2;MAP2K1;HMGB1;CLCN3;GSDMD
prerank	Phagosome	-0.399521	-1.70935	0	0.0395532	0.364	23/82	0.1282	HLA-DMA;HLA-A;HLA-DPB1;HLA-E;HLA-DPA1;STX7;HLA-DQA1;HLA-F;TAP2;PIKFYVE;HLA-DRB1;ATP6V1G1;HLA-DRA;TAP1;TUBA1A;HLA-B;RAB5C;ITGB1;TUBB;EEA1;ATP6V0E1;TUBA1B;HLA-DMB
prerank	Parkinson disease	0.345484	1.69151	0	0.0685071	0.39	70/185	0.2518	ERN1;COX7C;ATP5F1E;NDUFB1;SLC25A6;BCL2L1;UQCRB;UQCR11;NDUFB4;PPIF;NDUFA7;SLC25A5;PLCG1;MAP3K5;NDUFA1;ITPR3;UQCRH;TXN;PSMC2;UQCR10;TXN2;VDAC1;NDUFC1;NDUFB2;PSMD12;TUBA1C;ATP5F1B;KIF5C;UBA52;COX7B;COX8A;NDUFA3;PSMD4;GNAS;HSPA5;UBE2G2;TUBB2A;ATF6;UBE2J2;PSMB3;NDUFS6;NDUFB3;NDUFA10;CYC1;PSMB5;SDHB;GNAI2;COX7A2;PRKACA;PSMD9;PSMD3;KLC2;VDAC3;NDUFC2;COX6A1;PSMB6;COX7A2L;ADRM1;UBE2L3;MFN2;NDUFS2;NDUFV2;C…
prerank	Galactose metabolism	0.553241	1.68487	0.0125	0.0684361	0.412	6/19	0.0406	HK1;PGM2;PFKP;HKDC1;UGP2;PFKM
prerank	AMPK signaling pathway	0.393055	1.68146	0	0.0658847	0.423	29/83	0.1836	SREBF1;GYS1;PFKP;STK11;AKT1;FASN;PPP2R5C;PFKM;EEF2;AKT2;PDPK1;PFKFB3;FOXO1;CAB39L;EEF2K;TSC1;ULK1;PRKAB1;TBC1D1;PIK3CD;PFKL;LIPE;ADIPOR2;RAB8A;LEPR;IRS2;IGF1R;PPP2R5E;CPT1A
prerank	Systemic lupus erythematosus	-0.520479	-1.64601	0.0162272	0.065405	0.552	9/23	0.1282	HLA-DMA;HLA-DPB1;HLA-DPA1;HLA-DQA1;HLA-DRB1;HLA-DRA;TRIM21;ACTN1;HLA-DMB
prerank	Bile secretion	0.526408	1.62735	0.0154739	0.0971392	0.567	10/19	0.2171	SLC10A1;GNAS;LDLR;ADCY7;SLC9A1;PRKACA;ATP1B1;ATP1B3;ATP1A1;SLC27A5
prerank	Acute myeloid leukemia	0.418155	1.6164	0.00821355	0.101142	0.603	12/49	0.0796	PIM2;ITGAM;PIM1;AKT1;CEBPA;MYC;STAT5B;ZBTB16;AKT2;NFKB1;STAT5A;MAPK1
prerank	Vibrio cholerae infection	0.438666	1.60974	0.00890869	0.101429	0.622	13/38	0.1864	SLC12A2;ATP6V0A1;ERO1A;TJP2;SEC61G;PLCG1;KCNQ1;ATP6V0E2;ATP6V0A2;ATP6V0B;GNAS;PRKACA;ATP6V1A
prerank	Coronavirus disease	0.341774	1.60163	0.00208333	0.103499	0.642	44/150	0.2123	RPLP0;MAPK11;RPLP1;RPL39;RPL41;RPL36A;RPS28;RPS29;RPL38;RPL36;RPSA;RPS21;RPL28;C1S;RPL37;PLCG1;RPS19;RPL23;NFKB1;IL6ST;RPL22;MAPK1;IL6R;RPS17;RPL34;RPL31;RPL37A;UBA52;PIK3CD;C3AR1;RPS15;RPLP2;TNF;MAVS;RPL35A;RPS8;RPS12;RPS15A;RPS13;RPL27;RPL35;RPL18A;RPS11;RPL21
prerank	Huntington disease	0.314674	1.56472	0	0.134092	0.741	75/217	0.2475	ERN1;COX7C;ATP5F1E;NDUFB1;AP2A1;SLC25A6;POLR2L;UQCRB;UQCR11;NDUFB4;PPIF;NDUFA7;SLC25A5;CASP8;ATG2A;MAP3K5;NDUFA1;UQCRH;PSMC2;UQCR10;RCOR1;SIN3A;TAF4;VDAC1;NDUFC1;NDUFB2;CLTB;PSMD12;TUBA1C;AP2M1;ATP5F1B;ULK2;KIF5C;ULK1;SOD2;COX7B;AMBRA1;CREBBP;COX8A;NDUFA3;POLR2A;PSMD4;TUBB2A;AP2A2;PSMB3;NDUFS6;NDUFB3;NDUFA10;CYC1;PSMB5;SDHB;COX7A2;PSMD9;PSMD3;KLC2;VDAC3;NDUFC2;TAF4B;HDAC1;NRF1;COX6A1;PSMB6;COX7A2…
prerank	Insulin signaling pathway	0.352469	1.55539	0	0.138377	0.767	38/97	0.2518	SOCS3;SREBF1;HK1;GYS1;ELK1;HKDC1;AKT1;FASN;AKT2;PDPK1;MAPK1;RAPGEF1;SHC1;FOXO1;PYGB;CBLB;MKNK2;TSC1;PRKAB1;SOCS4;PIK3CD;PPP1CC;PRKCZ;LIPE;MAP2K1;PPP1R3B;IRS2;PRKACA;SOCS1;BAD;ARAF;MKNK1;RPTOR;NRAS;PRKCI;SOCS2;PRKAR1A;CALM3
prerank	Cell adhesion molecules	-0.386809	-1.54969	0.00556586	0.129828	0.801	15/56	0.0731	HLA-DMA;HLA-A;HLA-DPB1;HLA-E;HLA-DPA1;PTPRC;HLA-DQA1;HLA-F;HLA-DRB1;HLA-DRA;CD8A;HLA-B;CD99;SELP;ITGB1
prerank	Thyroid hormone signaling pathway	0.353833	1.52315	0.00416667	0.170087	0.839	33/84	0.2174	PFKP;AKT1;PFKM;MYC;PLCG1;MED13L;NCOA2;AKT2;ATP2A3;SIN3A;NOTCH1;PDPK1;MAPK1;NCOA1;FOXO1;RXRB;MED24;PIK3CD;CREBBP;PFKL;MAP2K1;SLC9A1;KAT2A;PRKACA;KAT2B;MED14;HDAC1;ATP1B1;ATP2A2;ATP1B3;ATP1A1;MDM2;BAD
prerank	Neuroactive ligand-receptor interaction	0.426628	1.50948	0.0351967	0.179805	0.865	15/34	0.2253	P2RX5;VIPR1;LPAR2;P2RX4;PTGER2;GABBR1;PTGIR;C3AR1;PMCH;S1PR4;LEPR;HRH2;OPRM1;PTGER4;F2RL2
prerank	Phospholipase D signaling pathway	0.355659	1.49965	0.012024	0.185061	0.878	22/73	0.169	GAB2;AKT1;GNA12;PLCG1;AKT2;AGPAT1;LPAR2;MAPK1;PIP5K1C;SHC1;CYTH1;DGKZ;PIP5K1A;DGKE;TSC1;DNM2;PIK3CD;AGPAT4;DGKA;GNAS;MAP2K1;ADCY7
prerank	Alzheimer disease	0.296101	1.49829	0.00203666	0.179555	0.881	89/243	0.2621	ERN1;COX7C;ATP5F1E;NDUFB1;SLC25A6;AKT1;UQCRB;UQCR11;NDUFB4;PPIF;NDUFA7;SLC25A5;CASP8;ATG2A;MAP3K5;NDUFA1;ITPR3;UQCRH;AKT2;ATP2A3;PSMC2;UQCR10;APH1A;FAS;NFKB1;VDAC1;NDUFC1;MAPK1;NDUFB2;PSMD12;TUBA1C;ATP5F1B;ULK2;KIF5C;ULK1;COX7B;AMBRA1;PIK3CD;COX8A;NDUFA3;PSMD4;TUBB2A;ATF6;PSMB3;GAPDH;MAP2K1;TNF;NDUFS6;NDUFB3;IRS2;NDUFA10;CYC1;PSMB5;SDHB;COX7A2;PSMD9;PSMD3;CDK5;KLC2;VDAC3;NDUFC2;CAPN1;AXIN1;NCSTN;…
prerank	Staphylococcus aureus infection	-0.491923	-1.49266	0.0684932	0.184335	0.899	7/19	0.0626	HLA-DMA;HLA-DPB1;HLA-DPA1;HLA-DQA1;HLA-DRB1;HLA-DRA;SELP
prerank	AGE-RAGE signaling pathway in diabetic complications	0.373509	1.49208	0.0319149	0.180439	0.89	17/57	0.159	NOS3;MAPK11;PIM1;AKT1;BCL2;PLCG1;STAT5B;AKT2;NFKB1;STAT5A;MAPK1;SMAD3;FOXO1;DIAPH1;PIK3CD;PRKCZ;TNF
prerank	VEGF signaling pathway	0.395045	1.48533	0.0316832	0.182268	0.904	11/40	0.1586	NOS3;MAPK11;MAPKAPK3;AKT1;PLCG1;AKT2;PXN;MAPK1;PIK3CD;MAPKAPK2;MAP2K1
prerank	Fc epsilon RI signaling pathway	0.390608	1.46644	0.0346939	0.202435	0.933	12/43	0.159	VAV3;MAPK11;GAB2;AKT1;PLCG1;VAV1;AKT2;PDPK1;MAPK1;PIK3CD;MAP2K1;TNF
prerank	Amino sugar and nucleotide sugar metabolism	0.402352	1.46314	0.0299786	0.200012	0.936	8/37	0.0477	NAGK;HK1;PGM2;HKDC1;HEXB;UGP2;NANS;RENBP
prerank	Prion disease	0.300246	1.46182	0.00214133	0.195691	0.939	66/188	0.2475	COX7C;MAPK11;ATP5F1E;NDUFB1;SLC25A6;HSPA1B;UQCRB;UQCR11;NDUFB4;PPIF;NDUFA7;SLC25A5;NDUFA1;ITPR3;UQCRH;PSMC2;UQCR10;NOTCH1;VDAC1;NDUFC1;MAPK1;NDUFB2;PSMD12;TUBA1C;ATP5F1B;KIF5C;COX7B;PIK3CD;COX8A;NDUFA3;PSMD4;HSPA5;TUBB2A;PSMB3;TNF;NDUFS6;NDUFB3;NDUFA10;CYC1;PSMB5;SDHB;COX7A2;PRKACA;PSMD9;PSMD3;KLC2;HSPA1A;VDAC3;NDUFC2;COX6A1;PSMB6;COX7A2L;BAD;ADRM1;NDUFS2;NDUFV2;COX6C;UQCRQ;HSPA8;PSMC3;NDUFA2;SEM…
prerank	Epstein-Barr virus infection	-0.306427	-1.46067	0.00952381	0.214247	0.943	60/157	0.2622	HLA-DMA;HLA-A;B2M;HLA-DPB1;PIK3R1;CD44;HLA-E;HLA-DPA1;HLA-DQA1;HLA-F;TAP2;HLA-DRB1;DDX58;BID;JAK1;HLA-DRA;TAP1;PSMD6;HLA-B;VIM;ISG15;IRF3;STAT1;EIF2AK2;CD3E;GADD45A;HDAC2;PDIA3;PIK3R3;OAS3;SAP30L;POLK;HLA-DMB;MAPK13;CIR1;PSMD7;HLA-DQB1;CD58;RELA;FADD;PSMD2;CD3G;HLA-C;TBK1;RUNX3;PSMC5;SNW1;PSMD11;MAP2K4;IRAK4;PSMC1;OAS1;CYCS;OAS2;ITGAL;CASP3;NFKBIB;HLA-DRB5;JUN;RAC1
prerank	Sphingolipid signaling pathway	0.33744	1.45589	0.0125523	0.198275	0.949	27/89	0.1846	NOS3;MAPK11;GAB2;AKT1;BCL2;CERS6;GNA12;PPP2R5C;MAP3K5;ABCC1;AKT2;CERS4;TRADD;NFKB1;PDPK1;SPTLC2;MAPK1;SMPD1;SGPP2;PIK3CD;PRKCZ;S1PR4;MAP2K1;TNF;PPP2R5E;GNAI2;CERS2
prerank	Drug metabolism	0.391657	1.45586	0.0294737	0.192079	0.949	10/40	0.096	NME2;NME1;NME6;RRM1;HPRT1;UCK2;GUSB;IMPDH2;IMPDH1;UPP1
prerank	cGMP-PKG signaling pathway	0.342893	1.4495	0.0239044	0.19479	0.952	25/74	0.2174	NOS3;SLC25A6;AKT1;GNA12;PPIF;SLC25A5;ITPR3;AKT2;ATP2A3;MEF2D;VDAC1;MAPK1;KCNMB4;PDE3A;PPP1CC;MAP2K1;IRS2;ADCY7;GNAI2;VDAC3;ATP1B1;ATP2A2;ATP1B3;ATP1A1;BAD
prerank	Aminoacyl-tRNA biosynthesis	0.436092	1.44338	0.0598802	0.198524	0.955	13/24	0.298	IARS2;WARS2;MTFMT;FARS2;LARS2;RARS2;SEPSECS;MARS2;EARS2;FARSB;AARS2;CARS2;GATB
prerank	Starch and sucrose metabolism	0.493002	1.43694	0.0897959	0.202045	0.96	5/16	0.0235	HK1;GYS1;PGM2;HKDC1;UGP2
prerank	Rheumatoid arthritis	-0.384495	-1.43564	0.0268199	0.239154	0.961	12/44	0.132	HLA-DMA;HLA-DPB1;HLA-DPA1;HLA-DQA1;CCL5;HLA-DRB1;ATP6V1G1;HLA-DRA;CSF1;ATP6V0E1;HLA-DMB;TNFSF13B
prerank	Calcium signaling pathway	0.335542	1.42626	0.026749	0.21379	0.969	23/70	0.2077	P2RX5;NOS3;SLC25A6;GNA15;PPIF;SLC25A5;PLCG1;ITPR3;ATP2A3;VDAC1;P2RX4;TPCN2;GNAS;ORAI2;ADCY7;FGFR1;PRKACA;VEGFB;HRH2;PTK2B;VDAC3;CAMK1D;ATP2A2
prerank	Fructose and mannose metabolism	0.455053	1.42607	0.0802603	0.208284	0.969	7/22	0.1333	HK1;PFKP;HKDC1;PFKM;TKFC;PFKFB3;PFKL
prerank	Retrograde endocannabinoid signaling	0.350135	1.42469	0.0302419	0.204655	0.972	22/67	0.2475	MAPK11;NDUFB1;NDUFB4;NDUFA7;NDUFA1;ITPR3;NDUFC1;MAPK1;DAGLB;NDUFB2;NDUFA3;NDUFS6;NDUFB3;ADCY7;NDUFA10;GNAI2;PRKACA;NDUFC2;NDUFS2;NDUFV2;NDUFA2;NDUFS3
prerank	Lipid and atherosclerosis	0.306869	1.42072	0.00849257	0.20438	0.973	32/134	0.1649	ERN1;VAV3;ABCA1;NOS3;MAPK11;LY96;AKT1;HSPA1B;ERO1A;BCL2L1;BCL2;CASP8;PLCG1;MAP3K5;VAV1;AKT2;FAS;NFKB1;PDPK1;MAPK1;PYCARD;HSP90AB1;MIB1;SOD2;RXRB;PIK3CD;POU2F1;HSPA5;ATF6;TNF;LDLR;HSPD1
prerank	Prolactin signaling pathway	0.367922	1.41638	0.0501044	0.206165	0.975	12/47	0.1225	SOCS3;MAPK11;AKT1;STAT5B;AKT2;NFKB1;STAT5A;MAPK1;SHC1;CISH;SOCS4;PIK3CD
prerank	Chronic myeloid leukemia	0.345037	1.40297	0.034	0.219635	0.978	29/66	0.266	GAB2;AKT1;BCL2L1;MYC;STAT5B;AKT2;NFKB1;STAT5A;MAPK1;SMAD3;SHC1;PIK3CD;ABL1;BCR;CTBP1;GADD45B;MAP2K1;RB1;GADD45G;HDAC1;TGFBR1;MDM2;BAD;ARAF;NFKBIA;NRAS;CDK6;E2F3;TGFB1
prerank	Pathways in cancer	0.271666	1.39472	0.010101	0.227094	0.978	83/267	0.2301	PIM2;JAK3;ELK1;PIM1;AKT1;IL4R;BCL2L1;RASSF5;BCL2;ELOB;GNA12;CEBPA;CASP8;MYC;PLCG1;STAT5B;ZBTB16;RASGRP2;AKT2;IFNGR2;MSH3;BCL2L11;CUL1;DAPK3;FAS;NOTCH1;NFKB1;IL6ST;ETS1;LPAR2;STAT5A;MAPK1;IL6R;TXNRD1;NCOA4;ZBTB17;SMAD3;NCOA1;IL12RB2;ELOC;FOXO1;EGLN1;HSP90AB1;PTGER2;RXRB;PIK3CD;CCND3;CREBBP;ABL1;BCR;CTBP1;GADD45B;GNAS;CKS2;MAP2K1;ADCY7;IGF1R;ARHGEF1;GNAI2;FGFR1;CCDC6;PRKACA;VEGFB;IL2RA;ITGA6;PTGER4…
prerank	MAPK signaling pathway	0.289305	1.38852	0.0168776	0.232169	0.981	54/163	0.2407	IL1R1;DUSP16;MAPK11;STK3;ELK1;MAPKAPK3;AKT1;HSPA1B;RASA1;GNA12;MAP3K4;RPS6KA4;MYC;MAP3K5;MAP4K3;MAP3K11;RASGRP2;AKT2;TRADD;FAS;NFKB1;CACNA2D4;MAPK1;MAP3K14;DUSP5;ANGPT2;PPP5C;MKNK2;MAPKAPK2;RPS6KA1;GADD45B;NR4A1;MAP2K1;TNF;STMN1;IGF1R;FGFR1;PRKACA;VEGFB;NLK;PAK1;HSPA1A;DUSP2;MAP2K5;GADD45G;PPM1A;TGFBR1;ARAF;MKNK1;ELK4;TAB2;HSPA8;RPS6KA3;NRAS
prerank	Pentose phosphate pathway	0.424626	1.38355	0.0969072	0.234662	0.985	12/23	0.2659	PGM2;PFKP;TKTL1;DERA;PFKM;PFKL;G6PD;PRPS2;RBKS;GPI;TKT;GLYCTK
prerank	PI3K-Akt signaling pathway	0.291683	1.3815	0.0141988	0.232767	0.985	46/149	0.2472	NOS3;JAK3;GYS1;STK11;ITGB7;AKT1;MCL1;IL4R;BCL2L1;BCL2;PPP2R5C;MYC;OSM;AKT2;BCL2L11;NFKB1;PDPK1;LPAR2;MAPK1;IL6R;EIF4B;ANGPT2;ITGA4;DDIT4;HSP90AB1;TSC1;PIK3CD;CCND3;NR4A1;MAP2K1;IGF1R;PPP2R5E;FGFR1;VEGFB;IL2RA;ITGA6;IL7R;MDM2;BAD;YWHAH;CDK2;CDC37;RPTOR;NRAS;CDK6;CREB3
prerank	Adipocytokine signaling pathway	0.357573	1.3781	0.0731707	0.233297	0.988	14/49	0.1836	SOCS3;STK11;AKT1;AKT2;TRADD;NFKB1;PRKAB1;RXRB;ADIPOR2;TNF;LEPR;IRS2;TNFRSF1B;CPT1A
prerank	Insulin resistance	0.328955	1.37141	0.0451745	0.238235	0.989	21/75	0.1681	SOCS3;NOS3;SREBF1;GYS1;AKT1;PTPA;AKT2;SLC27A3;TRIB3;NFKB1;PDPK1;FOXO1;PYGB;PRKAB1;PIK3CD;PPP1CC;RPS6KA1;PRKCZ;TNF;PPP1R3B;IRS2
prerank	Cysteine and methionine metabolism	0.395182	1.36623	0.0929752	0.241771	0.99	8/30	0.1726	AHCY;LDHA;MTAP;SRM;GOT2;ADI1;APIP;MAT2A
prerank	Purine metabolism	0.323608	1.36167	0.0525292	0.244341	0.991	18/73	0.1132	NME2;PGM2;ADSL;AMPD2;NME1;NME6;RRM1;CANT1;HPRT1;PNP;IMPDH2;NT5C2;IMPDH1;ENTPD5;NUDT16;PDE3A;GART;NUDT5
prerank	Influenza A	-0.295491	-1.35206	0.0431373	0.391876	0.997	44/118	0.2559	HLA-DMA;HLA-DPB1;PIK3R1;HLA-DPA1;HLA-DQA1;TNFRSF1A;CCL5;HLA-DRB1;DDX58;BID;JAK1;HLA-DRA;MX1;CALCOCO2;IRF3;TNFRSF10A;STAT1;EIF2AK2;SLC25A4;PIK3R3;OAS3;KPNA5;HLA-DMB;IFIH1;XPO1;HLA-DQB1;RELA;PABPN1;FADD;TBK1;FDPS;IFNGR1;TNFRSF10B;EIF2S1;IRAK4;RNASEL;OAS1;CIITA;CYCS;OAS2;CASP3;NFKBIB;EP300;HLA-DRB5
prerank	Parathyroid hormone synthesis, secretion and action	0.339047	1.3509	0.076	0.257726	0.993	18/53	0.2213	BCL2;GNA12;ITPR3;MEF2D;MAPK1;RXRB;RUNX2;GNAS;MAP2K1;ADCY7;ARHGEF1;GNAI2;FGFR1;PRKACA;AKAP13;MMP24;ARHGEF11;ARAF
prerank	Amyotrophic lateral sclerosis	0.266043	1.34971	0.00622407	0.254531	0.994	81/270	0.2475	ERN1;COX7C;MAPK11;ATP5F1E;NDUFB1;UBQLN4;HNRNPA1;BCL2L1;UQCRB;UQCR11;BCL2;NDUFB4;NDUFA7;WDR41;ATG2A;MAP3K5;NDUFA1;ITPR3;UQCRH;PSMC2;UQCR10;SEC13;VDAC1;NDUFC1;VCP;NDUFB2;NCBP1;PSMD12;TUBA1C;NUP205;ATP5F1B;ULK2;KIF5C;ULK1;COX7B;AMBRA1;COX8A;NDUFA3;POM121C;PSMD4;HSPA5;TUBB2A;ATF6;PSMB3;TNF;RAB8A;NDUFS6;NDUFB3;NDUFA10;CYC1;PSMB5;SDHB;NUP54;COX7A2;TNFRSF1B;SEH1L;SIGMAR1;PSMD9;PSMD3;ATXN2L;KLC2;NDUFC2;C…
prerank	Notch signaling pathway	0.381404	1.34573	0.091858	0.256128	0.995	16/34	0.2301	APH1A;NOTCH1;TLE3;ATXN1L;CREBBP;CTBP1;MFNG;KAT2A;RBPJ;KAT2B;NCOR2;HDAC1;NCSTN;DTX3L;DVL2;DVL3
prerank	Terpenoid backbone biosynthesis	-0.437008	-1.33717	0.134809	0.40352	0.999	6/19	0.2277	ACAT1;FNTA;FNTB;MVD;FDPS;PCYOX1
prerank	Th17 cell differentiation	0.308044	1.32588	0.0612245	0.284957	0.996	18/87	0.0882	RORC;IL1R1;JAK3;MAPK11;RORA;IL4R;IRF4;PLCG1;STAT5B;IFNGR2;NFKB1;IL6ST;STAT5A;MAPK1;IL6R;IL21R;LCK;SMAD3
prerank	Leukocyte transendothelial migration	0.328464	1.31755	0.0731707	0.295534	0.997	18/60	0.1772	VAV3;MAPK11;F11R;ITGAM;RASSF5;PLCG1;VAV1;ARHGAP35;PXN;VCL;TXK;ITGA4;PIK3CD;ACTN4;ITGB2;SIPA1;MSN;GNAI2
prerank	Fc gamma R-mediated phagocytosis	0.325331	1.31095	0.0811359	0.302514	0.999	14/64	0.1225	VAV3;GAB2;AKT1;PLCG1;VAV1;AKT2;CFL2;ACTR3C;MAPK1;ARPC4;PIP5K1C;PIP5K1A;DNM2;PIK3CD
prerank	Sphingolipid metabolism	0.376772	1.31016	0.11674	0.298805	0.999	11/32	0.1846	UGCG;KDSR;CERS6;CERK;CERS4;SPTLC2;SMPD1;SGPP2;PSAP;GBA;CERS2
prerank	Citrate cycle (TCA cycle)	0.393018	1.30723	0.120507	0.298578	0.999	12/26	0.2455	CS;PDHB;SUCLG2;IDH3B;SUCLA2;PDHA1;SDHB;DLAT;ACLY;DLD;ACO2;OGDH
prerank	Spinocerebellar ataxia	0.290739	1.30657	0.0578512	0.294297	0.999	31/106	0.2175	ERN1;SLC25A6;RORA;AKT1;PPIF;SLC25A5;ATG2A;MAP3K5;ITPR3;AKT2;ATP2A3;PSMC2;VDAC1;PSMD12;ATXN1L;ULK2;ULK1;AMBRA1;PIK3CD;PSMD4;PSMB3;PSMB5;CIC;PSMD9;RBPJ;PSMD3;ATXN2L;VDAC3;ATP2A2;PSMB6;ADRM1
prerank	Gastric acid secretion	0.38117	1.3049	0.11976	0.29262	0.999	17/31	0.3123	ITPR3;KCNQ1;GNAS;ADCY7;GNAI2;SLC9A1;PRKACA;HRH2;ATP1B1;ATP1B3;ATP1A1;ACTB;CALM3;CAMK2G;CAMK2D;GNAQ;GNAI3
prerank	Pathways of neurodegeneration	0.251342	1.29864	0.0229167	0.299115	0.999	98/309	0.2521	ERN1;COX7C;MAPK11;ATP5F1E;NDUFB1;SLC25A6;BCL2L1;UQCRB;UQCR11;BCL2;NDUFB4;PPIF;NDUFA7;WDR41;SLC25A5;CASP8;ATG2A;PLCG1;MAP3K5;NDUFA1;ITPR3;UQCRH;ATP2A3;PSMC2;UQCR10;FAS;NFKB1;VDAC1;NDUFC1;MAPK1;VCP;NDUFB2;PSMD12;TUBA1C;ATP5F1B;ATXN1L;ULK2;KIF5C;UBA52;ULK1;COX7B;AMBRA1;COX8A;NDUFA3;PSMD4;HSPA5;UBE2G2;TUBB2A;ATF6;UBE2J2;PSMB3;MAP2K1;TNF;RAB8A;NDUFS6;NDUFB3;NDUFA10;CYC1;PSMB5;SDHB;COX7A2;TNFRSF1B;SIGM…
prerank	Protein processing in endoplasmic reticulum	0.272405	1.29333	0.0390456	0.303465	0.999	32/146	0.1638	ERN1;RRBP1;STT3B;UBQLN4;HSPA1B;ERO1A;BCL2;CKAP4;SEC61G;MAN1A1;MAP3K5;HSPBP1;SEC63;P4HB;SEC31B;CUL1;SEC13;VCP;EDEM1;SEC23B;OS9;HSP90AB1;UBE4B;CANX;MBTPS2;HSPA5;RPN2;UBE2G2;ATF6;HYOU1;UBE2J2;SIL1
prerank	Epithelial cell signaling in Helicobacter pylori infection	0.33726	1.28715	0.113636	0.310271	0.999	9/45	0.1019	MAPK11;F11R;ATP6V0A1;PLCG1;ATP6V0E2;NFKB1;MAP3K14;CSK;ATP6V0A2
prerank	Type II diabetes mellitus	0.386279	1.28134	0.118677	0.31588	0.999	9/24	0.1681	SOCS3;HK1;HKDC1;MAPK1;SOCS4;PIK3CD;PRKCZ;TNF;IRS2
prerank	Intestinal immune network for IgA production	-0.398577	-1.27382	0.163022	0.554581	1	6/24	0.0434	HLA-DMA;HLA-DPB1;HLA-DPA1;HLA-DQA1;HLA-DRB1;HLA-DRA
prerank	Nicotinate and nicotinamide metabolism	0.434269	1.27326	0.165306	0.32679	0.999	9/17	0.2677	NADK;PNP;NT5C2;SIRT5;CD38;NMRK1;SIRT2;NADK2;SIRT1
prerank	Progesterone-mediated oocyte maturation	0.317346	1.27205	0.10101	0.32395	0.999	17/59	0.1845	MAPK11;AKT1;AKT2;CPEB4;MAPK1;CPEB3;HSP90AB1;MAD2L1;STK10;PIK3CD;RPS6KA1;MAP2K1;ANAPC1;ADCY7;IGF1R;GNAI2;PRKACA
prerank	Non-small cell lung cancer	0.325426	1.27019	0.102459	0.322546	0.999	20/55	0.2458	JAK3;AKT1;RASSF5;PLCG1;STAT5B;AKT2;PDPK1;STAT5A;MAPK1;KIF5C;RXRB;PIK3CD;GADD45B;MAP2K1;RB1;GADD45G;BAD;ARAF;NRAS;CDK6
prerank	Growth hormone synthesis, secretion and action	0.304632	1.26333	0.100402	0.33081	0.999	18/68	0.1845	SOCS3;MAPK11;AKT1;PLCG1;STAT5B;ITPR3;AKT2;STAT5A;MAPK1;SHC1;PIK3CD;CREBBP;GNAS;MAP2K1;IRS2;ADCY7;GNAI2;PRKACA
prerank	Fanconi anemia pathway	-0.347388	-1.26151	0.118299	0.560212	1	11/42	0.1404	USP1;RAD51C;RPA2;FANCI;TOP3B;REV1;POLI;POLK;BRCA2;PMS2;FAN1
prerank	Rap1 signaling pathway	0.289093	1.25747	0.0879346	0.336866	0.999	30/96	0.2	VAV3;MAPK11;ITGAM;AKT1;SIPA1L1;RAPGEF6;RASSF5;RGS14;PLCG1;RASGRP2;VAV1;AKT2;LPAR2;PARD6A;MAPK1;RAPGEF1;ANGPT2;PIK3CD;GNAS;PRKCZ;ITGB2;MAP2K1;SIPA1;ADCY7;IGF1R;GNAI2;FGFR1;VEGFB;PRKD3;PRKD2
prerank	RNA degradation	0.295204	1.25196	0.105809	0.343705	0.999	23/70	0.2135	XRN2;PFKP;PFKM;DCP2;EXOSC4;LSM5;PABPC1L;PABPC1;PARN;NUDT16;PFKL;PABPC4;EDC3;EDC4;CNOT9;SKIV2L;HSPD1;ENO1;LSM7;TOB1;EXOSC2;BTG3;PAN2
prerank	Thyroid hormone synthesis	0.356271	1.24903	0.162887	0.34491	0.999	19/33	0.3665	GSR;ITPR3;TG;CANX;GNAS;HSPA5;ADCY7;PRKACA;ATP1B1;ATP1B3;ATP1A1;CREB3;GPX7;GNAQ;TSHR;ATF6B;ITPR1;ADCY3;PDIA4
prerank	Endocrine and other factor-regulated calcium reabsorption	0.370978	1.24555	0.14959	0.347274	0.999	10/26	0.2111	AP2A1;CLTB;AP2M1;DNM2;GNAS;AP2A2;PRKACA;ATP1B1;ATP1B3;ATP1A1
prerank	Pertussis	0.336786	1.2415	0.175197	0.35107	1	11/40	0.1772	MAPK11;LY96;ITGAM;C1S;CFL2;NFKB1;MAPK1;PYCARD;ITGB2;TNF;GNAI2
prerank	Lysine degradation	-0.331982	-1.23098	0.165725	0.63395	1	10/43	0.2005	KMT2E;ACAT1;EZH1;KMT2A;ECHS1;ALDH9A1;EZH2;SMYD2;SETDB2;TMLHE
prerank	TNF signaling pathway	0.285689	1.22956	0.133056	0.370149	1	14/80	0.0831	SOCS3;MAPK11;BCL3;AKT1;CASP10;CASP8;RPS6KA4;MAP3K5;AKT2;TRADD;FAS;NFKB1;MAPK1;MAP3K14
prerank	Apoptosis	0.272522	1.22693	0.0967078	0.36998	1	26/115	0.1289	ERN1;AKT1;MCL1;BCL2L1;BCL2;PIDD1;CASP10;CASP8;CTSH;MAP3K5;ITPR3;AKT2;TRADD;BCL2L11;FAS;NFKB1;PDPK1;MAPK1;LMNB2;MAP3K14;TUBA1C;PARP1;PIK3CD;SPTAN1;CTSB;CFLAR
prerank	Focal adhesion	0.276962	1.22642	0.115464	0.366426	1	22/91	0.1337	VAV3;ELK1;ITGB7;AKT1;BCL2;VAV1;AKT2;ARHGAP35;PXN;PDPK1;MAPK1;VCL;RAPGEF1;PIP5K1C;SHC1;PIP5K1A;ITGA4;DIAPH1;PIK3CD;CCND3;ACTN4;PPP1CC
prerank	Spliceosome	-0.267425	-1.22047	0.1	0.637689	1	27/127	0.1577	PPIH;RBM25;DDX5;SRSF5;SF3B1;PRPF31;MAGOH;SNRNP200;SRSF9;SRSF1;SNRPA;SF3B5;PRPF40A;SNRNP27;SNRPA1;TRA2A;TXNL4A;CDC5L;DHX38;WBP11;PRPF4;SNRNP40;DDX46;PRPF3;RBMX;ISY1;PRPF38B
prerank	Hepatitis B	0.266889	1.21791	0.106695	0.379409	1	40/118	0.2685	JAK3;MAPK11;ELK1;DDB1;AKT1;BCL2;CASP10;CASP8;MYC;STAT5B;AKT2;SLC10A1;FAS;NFKB1;STAT5A;MAPK1;SMAD3;PIK3CD;CREBBP;MAP2K1;TNF;MAVS;PTK2B;VDAC3;RB1;TGFBR1;BAD;ARAF;NFKBIA;PCNA;CDK2;TAB2;NRAS;ATP6AP1;CREB3;DDX3X;IRF7;E2F3;TGFB1;MAP2K7
prerank	Hematopoietic cell lineage	-0.333552	-1.21761	0.174699	0.616361	1	10/41	0.0926	HLA-DMA;HLA-DPB1;CD44;HLA-DPA1;HLA-DQA1;HLA-DRB1;HLA-DRA;CD8A;CSF1;CD3E
prerank	Platelet activation	0.297703	1.21705	0.151261	0.376627	1	19/63	0.1845	NOS3;MAPK11;AKT1;FERMT3;ITPR3;RASGRP2;AKT2;ARHGAP35;MAPK1;PIK3CD;PTGIR;PPP1CC;GNAS;PRKCZ;ADCY7;TBXAS1;ARHGEF1;GNAI2;PRKACA
prerank	Glucagon signaling pathway	0.298562	1.21357	0.146435	0.378686	1	15/63	0.142	GYS1;PFKP;AKT1;PFKM;LDHA;ITPR3;AKT2;FOXO1;PDHB;PYGB;PRKAB1;CREBBP;PFKL;PDHA1;GNAS
prerank	ErbB signaling pathway	0.306546	1.21122	0.160896	0.378984	1	25/56	0.3147	ELK1;AKT1;MYC;PLCG1;STAT5B;AKT2;STAT5A;MAPK1;SHC1;CBLB;PIK3CD;ABL1;MAP2K1;PAK1;BAD;ARAF;NRAS;NCK2;MAP2K7;PIK3CB;CAMK2G;CAMK2D;MAP2K2;SOS2;PAK2
prerank	Lysosome	0.273965	1.21056	0.126882	0.375647	1	27/103	0.1705	LGMN;ATP6V0A1;NPC1;HEXB;AP3D1;CTSH;PPT1;LAPTM4B;LAMP2;GUSB;GNPTG;LAPTM5;SMPD1;CLTB;NAGA;ATP6V0A2;MAN2B1;CTSB;ENTPD4;AP4S1;ATP6V0B;AP3M2;ARSB;PSAP;GBA;TPP1;AP1G1
prerank	Amoebiasis	0.339995	1.20123	0.198745	0.391084	1	11/33	0.1845	IL1R1;ITGAM;GNA15;NFKB1;VCL;PIK3CD;ACTN4;GNAS;ITGB2;TNF;PRKACA
prerank	Longevity regulating pathway	0.287026	1.1961	0.147773	0.3963	1	29/73	0.2677	STK11;AKT1;HSPA1B;AKT2;EIF4EBP2;NFKB1;CLPB;FOXO1;TSC1;ULK1;PRKAB1;SOD2;PIK3CD;ADIPOR2;IRS2;ADCY7;IGF1R;PRKACA;HSPA1A;SESN1;HDAC1;EHMT1;HSPA8;RPTOR;NRAS;CREB3;CAMKK2;ADIPOR1;SIRT1
prerank	Osteoclast differentiation	0.281857	1.18947	0.162047	0.406599	1	12/78	0.0857	SOCS3;IL1R1;MAPK11;GAB2;FOSL2;AKT1;AKT2;IFNGR2;NFKB1;MAPK1;MAP3K14;LCK
prerank	Legionellosis	0.32662	1.18466	0.205508	0.412822	1	17/36	0.2811	ITGAM;HSPA1B;CASP8;NFKB1;VCP;BCL2L13;PYCARD;EEF1G;ITGB2;TNF;HSPD1;HSPA1A;NFKBIA;HSPA8;EEF1A1;SEC22B;ARF1
prerank	Autophagy	0.260289	1.18334	0.146293	0.410822	1	28/121	0.1729	ERN1;STK11;AKT1;BCL2L1;BCL2;WDR41;ATG2A;AKT2;LAMP2;DAPK3;PDPK1;MAPK1;ATG7;DDIT4;ULK2;TSC1;ULK1;AMBRA1;PIK3CD;CTSB;CFLAR;ATG4C;ATG9A;MAP2K1;RAB8A;HMGB1;IRS2;IGF1R
prerank	Relaxin signaling pathway	0.288276	1.18325	0.175	0.406379	1	17/65	0.1883	NOS3;MAPK11;GNA15;AKT1;AKT2;NFKB1;MAPK1;SHC1;PIK3CD;ACTA2;GNAS;PRKCZ;MAP2K1;ADCY7;GNAI2;PRKACA;VEGFB
prerank	Basal cell carcinoma	-0.375951	-1.18175	0.214008	0.713565	1	7/21	0.198	WNT10A;GADD45A;WNT5B;POLK;TCF7;GSK3B;LEF1
prerank	Regulation of actin cytoskeleton	0.257181	1.18154	0.14375	0.405654	1	44/119	0.2552	VAV3;ITGAM;ITGB7;GNA12;VAV1;ARHGAP35;CFL2;PIP4K2B;ACTR3C;PXN;ABI2;SSH2;LPAR2;MAPK1;VCL;ARPC4;PIP5K1C;PIP5K1A;ITGA4;DIAPH1;MYH9;CYFIP1;PIK3CD;ACTN4;PPP1CC;SPATA13;ITGB2;MAP2K1;MSN;ARHGEF1;FGFR1;SLC9A1;PAK1;ITGA6;ARHGEF12;ARAF;BAIAP2;NCKAP1L;NRAS;ACTB;SSH1;ACTR3;RDX;APC
prerank	FoxO signaling pathway	0.268605	1.17404	0.158215	0.41771	1	34/91	0.2677	MAPK11;STK11;AKT1;AKT2;BCL2L11;PDPK1;MAPK1;KLF2;SMAD3;FBXO25;FOXO1;AGAP2;PRKAB1;SOD2;PIK3CD;CREBBP;GADD45B;S1PR4;MAP2K1;IRS2;IGF1R;NLK;IL7R;GADD45G;TGFBR1;MDM2;ARAF;CDK2;BCL6;NRAS;SGK1;CSNK1E;TGFB1;SIRT1
prerank	Transcriptional misregulation in cancer	0.268559	1.1721	0.168085	0.416729	1	32/88	0.2509	ITGAM;ETV6;ITGB7;FLI1;BCL2L1;MLLT1;CEBPA;MYC;ZBTB16;SIN3A;NFKB1;ZBTB17;FOXO1;MEN1;RXRB;RUNX2;MAF;GADD45B;AFF1;DOT1L;KLF3;PRCC;IGF1R;PML;GADD45G;HDAC1;MDM2;ELK4;BCL6;HPGD;CDK9;NFKBIZ
prerank	Dilated cardiomyopathy	0.343558	1.16888	0.237903	0.419361	1	15/28	0.266	ITGB7;ATP2A3;CACNA2D4;TPM4;DAG1;ITGA4;GNAS;TNF;ADCY7;PRKACA;ITGA6;ATP2A2;ACTB;TPM3;TGFB1
prerank	T cell receptor signaling pathway	0.267426	1.16676	0.181624	0.41944	1	18/88	0.159	VAV3;PDCD1;MAPK11;AKT1;PLCG1;VAV1;AKT2;NFKB1;PDPK1;MAPK1;MAP3K14;LCK;MALT1;CBLB;PIK3CD;CD28;MAP2K1;TNF
prerank	Bladder cancer	0.364981	1.16252	0.24466	0.423672	1	9/22	0.2647	MYC;DAPK3;MAPK1;MAP2K1;RB1;MDM2;ARAF;NRAS;E2F3
prerank	Adrenergic signaling in cardiomyocytes	0.284875	1.1622	0.216667	0.419935	1	21/67	0.2111	MAPK11;AKT1;BCL2;PPP2R5C;AKT2;KCNQ1;ATP2A3;CACNA2D4;MAPK1;TPM4;PPP1CC;GNAS;ADCY7;PPP2R5E;GNAI2;SLC9A1;PRKACA;ATP1B1;ATP2A2;ATP1B3;ATP1A1
prerank	Carbohydrate digestion and absorption	0.36035	1.15575	0.253521	0.429694	1	8/21	0.2111	HK1;HKDC1;AKT1;AKT2;PIK3CD;ATP1B1;ATP1B3;ATP1A1
prerank	Melanoma	0.316906	1.154	0.243137	0.42877	1	16/38	0.2647	AKT1;AKT2;MAPK1;PIK3CD;GADD45B;MAP2K1;IGF1R;FGFR1;RB1;GADD45G;MDM2;BAD;ARAF;NRAS;CDK6;E2F3
prerank	Estrogen signaling pathway	0.278561	1.1447	0.231423	0.44585	1	21/68	0.197	NOS3;FKBP5;AKT1;HSPA1B;BCL2;NCOA2;ITPR3;AKT2;MAPK1;NCOA1;SHC1;HSP90AB1;GABBR1;PIK3CD;GNAS;MAP2K1;ADCY7;GNAI2;PRKACA;HSPA1A;OPRM1
prerank	Cellular senescence	0.251185	1.14135	0.195171	0.449369	1	35/117	0.2141	MAPK11;RBBP4;SLC25A6;AKT1;RASSF5;TRAF3IP2;SLC25A5;MYC;ITPR3;AKT2;NFKB1;VDAC1;ETS1;MAPK1;LIN9;CHEK2;HUS1;SMAD3;FOXO1;TSC1;PIK3CD;CCND3;PPP1CC;MAPKAPK2;GADD45B;HIPK2;MAP2K1;E2F4;HIPK1;VDAC3;CAPN1;RB1;GADD45G;TGFBR1;MDM2
prerank	NF-kappa B signaling pathway	0.273858	1.13913	0.230159	0.449825	1	13/69	0.1049	IL1R1;LY96;BCL2L1;BCL2;PIDD1;PLCG1;TRADD;EDA;NFKB1;MAP3K14;LCK;MALT1;PARP1
prerank	Pathogenic Escherichia coli infection	0.247789	1.13839	0.206061	0.447052	1	37/127	0.2491	IL1R1;MAPK11;TMED10;GNA12;CASP8;MYO5C;TRADD;ACTR3C;FAS;NFKB1;LPAR2;MAPK1;ARPC4;PYCARD;CYTH1;MYO5A;TUBA1C;MYH9;CYFIP1;ABL1;TUBB2A;GAPDH;TNF;ARHGEF1;PAK1;TMBIM6;SEC24C;ARHGEF11;ARHGEF12;CASP4;NFKBIA;BAIAP2;TAB2;NCKAP1L;TUBA4A;ACTB;ACTR3
prerank	C-type lectin receptor signaling pathway	0.264014	1.12624	0.236328	0.471612	1	15/71	0.1345	MAPK11;BCL3;AKT1;CASP8;ITPR3;AKT2;NFKB1;MAPK1;MAP3K14;MALT1;PYCARD;CBLB;CARD9;PIK3CD;MAPKAPK2
prerank	Primary immunodeficiency	-0.341502	-1.12315	0.303748	0.924768	1	5/25	0.0926	PTPRC;TAP2;TAP1;CD8A;CD3E
prerank	Chemokine signaling pathway	0.249275	1.11294	0.234672	0.498245	1	16/101	0.1016	VAV3;CCR9;JAK3;PREX1;GRK6;AKT1;PLCG1;STAT5B;RASGRP2;VAV1;AKT2;PXN;NFKB1;MAPK1;SHC1;DOCK2
prerank	Hippo signaling pathway	-0.264533	-1.10879	0.24486	0.948873	1	8/73	0.045	BIRC2;BIRC3;BMPR2;PARD6B;PPP2CB;WNT10A;SAV1;SMAD4
prerank	Toxoplasmosis	-0.26374	-1.10768	0.274354	0.913941	1	10/75	0.0434	BIRC2;HLA-DMA;BIRC3;HLA-DPB1;HLA-DPA1;HLA-DQA1;TNFRSF1A;HLA-DRB1;JAK1;HLA-DRA
prerank	Steroid biosynthesis	-0.387534	-1.10765	0.309886	0.877616	1	8/15	0.3165	LIPA;SOAT1;SC5D;DHCR7;CYP51A1;NSDHL;SQLE;EBP
prerank	mRNA surveillance pathway	0.255414	1.10068	0.265432	0.522822	1	20/81	0.1732	CSTF3;MSI2;PPP2R5C;DAZAP1;PABPC1L;CPSF1;PABPC1;NCBP1;GSPT1;CPSF2;GSPT2;EIF4A3;PPP1CC;PABPC4;PAPOLA;NUDT21;RNMT;RNGTT;CSTF1;PPP2R5E
prerank	Inositol phosphate metabolism	0.277713	1.0996	0.2875	0.52087	1	10/55	0.1412	PIK3C2A;PIK3C2B;PLCG1;PIP4K2B;PIP5K1C;PIP5K1A;INPP1;PIK3CD;MINPP1;SYNJ2
prerank	Arginine and proline metabolism	0.34622	1.09796	0.326446	0.520088	1	4/21	0.0637	NOS3;ALDH18A1;SRM;GOT2
prerank	Leishmaniasis	-0.287586	-1.09527	0.308765	0.894869	1	9/47	0.0909	HLA-DMA;HLA-DPB1;HLA-DPA1;HLA-DQA1;HLA-DRB1;JAK1;HLA-DRA;ITGB1;STAT1
prerank	Inflammatory bowel disease	-0.303416	-1.09523	0.309917	0.861898	1	7/38	0.0478	HLA-DMA;HLA-DPB1;HLA-DPA1;HLA-DQA1;HLA-DRB1;HLA-DRA;TBX21
prerank	Tuberculosis	-0.245664	-1.09337	0.275194	0.838532	1	23/109	0.1513	CD74;HLA-DMA;HLA-DPB1;NFYB;HLA-DPA1;HLA-DQA1;TNFRSF1A;CALM2;HLA-DRB1;BID;JAK1;HLA-DRA;RAB5C;LSP1;STAT1;CREB1;EEA1;RIPK2;CTSD;HLA-DMB;NOD2;MAPK13;RAB5B
prerank	Synaptic vesicle cycle	0.311586	1.09296	0.323108	0.528227	1	9/31	0.1548	AP2A1;ATP6V0A1;ATP6V0E2;CLTB;AP2M1;ATP6V0A2;DNM2;ATP6V0B;AP2A2
prerank	Protein export	0.331803	1.08548	0.315992	0.542378	1	6/23	0.143	SEC61G;SEC63;SRP72;OXA1L;SRPRB;HSPA5
prerank	mTOR signaling pathway	0.241434	1.07914	0.285429	0.553499	1	45/107	0.32	STK11;AKT1;AKT2;SEC13;PDPK1;MAPK1;EIF4B;DDIT4;ULK2;CAB39L;TSC1;ULK1;PRR5;PIK3CD;RPS6KA1;RICTOR;MAP2K1;TNF;CASTOR2;SLC7A5;IGF1R;SEH1L;ATP6V1A;FNIP2;DVL2;WDR59;CLIP1;DVL3;MIOS;RPS6KA3;RPTOR;NRAS;TELO2;SGK1;RPS6KA2;FLCN;NPRL3;RHEB;PIK3CB;ATP6V1B2;ATP6V1H;MAP2K2;SOS2;TTI1;ATP6V1E2
prerank	Vasopressin-regulated water reabsorption	-0.317978	-1.07769	0.342975	0.870271	1	5/29	0.0911	VAMP2;DCTN2;RAB5C;NSF;CREB1
prerank	Glycerolipid metabolism	0.311195	1.07206	0.34004	0.567034	1	9/30	0.1407	DGAT1;AGPAT1;TKFC;PLPP5;DGKZ;DGKE;MBOAT1;AGPAT4;DGKA
prerank	Proteoglycans in cancer	0.238265	1.07029	0.308163	0.56626	1	31/108	0.2213	VAV3;MAPK11;ELK1;AKT1;ANK1;MYC;PLCG1;ITPR3;VAV1;AKT2;PXN;FAS;PDPK1;ANK2;MAPK1;EIF4B;PIK3CD;PPP1CC;MAP2K1;TNF;MSN;IGF1R;ARHGEF1;FGFR1;SLC9A1;PRKACA;PAK1;TFAP4;ARHGEF12;MDM2;ARAF
prerank	Vascular smooth muscle contraction	0.274742	1.07009	0.318982	0.561713	1	18/49	0.2213	GNA12;ITPR3;MYL6B;MAPK1;KCNMB4;MYH9;PRKCH;PTGIR;ACTA2;PPP1CC;GNAS;MAP2K1;ADCY7;ARHGEF1;PRKACA;ARHGEF11;ARHGEF12;ARAF
prerank	Choline metabolism in cancer	0.260597	1.06717	0.342466	0.564145	1	15/61	0.1766	AKT1;PLCG1;AKT2;PDPK1;MAPK1;PIP5K1C;DGKZ;PIP5K1A;DGKE;TSC1;PIK3CD;SLC44A2;DGKA;MAP2K1;SLC22A5
prerank	Regulation of lipolysis in adipocytes	0.331218	1.06564	0.334016	0.562802	1	9/23	0.1845	AKT1;AKT2;PIK3CD;GNAS;LIPE;IRS2;ADCY7;GNAI2;PRKACA
prerank	Long-term depression	0.316963	1.06518	0.347648	0.558902	1	13/28	0.3123	GNA12;ITPR3;MAPK1;GNAS;MAP2K1;IGF1R;GNAI2;ARAF;NRAS;PPP2R1B;MAP2K2;GNAQ;GNAI3
prerank	Cytokine-cytokine receptor interaction	0.249002	1.05599	0.368635	0.577738	1	14/80	0.093	IL1R1;CCR9;TNFRSF18;TNFRSF4;IL4R;OSM;IFNGR2;IL10RB;EDA;FAS;IL6ST;IL6R;IL21R;IL12RB2
prerank	Mitophagy	-0.261062	-1.04766	0.355263	0.965486	1	16/60	0.2132	ATG9B;USP8;USP15;OPTN;GABARAP;CALCOCO2;RRAS;SP1;HRAS;UBC;UBB;TAX1BP1;BNIP3;RELA;TBK1;FIS1
prerank	Yersinia infection	0.233792	1.0436	0.345382	0.605603	1	42/110	0.3108	VAV3;MAPK11;AKT1;PLCG1;VAV1;AKT2;ACTR3C;PXN;NFKB1;MAPK1;ARPC4;LCK;PIP5K1C;PYCARD;PIP5K1A;ITGA4;ELMO2;PIK3CD;RPS6KA1;MAP2K1;TNF;ARHGEF1;PTK2B;ARHGEF12;NFKBIA;BAIAP2;TAB2;RPS6KA3;ACTB;ACTR3;MAP2K7;RPS6KA2;ELMO1;CD4;PIK3CB;RAC2;PKN2;WAS;MAP2K2;GNAQ;ARPC1B;MYD88
prerank	Homologous recombination	-0.29662	-1.04351	0.378378	0.952223	1	8/31	0.1734	RAD51C;RPA2;TOP3B;RAD51D;MRE11;POLD3;BRCA2;ATM
prerank	Toll-like receptor signaling pathway	0.256184	1.0412	0.360558	0.607081	1	12/59	0.159	MAPK11;LY96;AKT1;CASP8;AKT2;NFKB1;MAPK1;TLR1;IRF5;PIK3CD;MAP2K1;TNF
prerank	cAMP signaling pathway	0.23377	1.0269	0.390593	0.641155	1	28/91	0.2241	VAV3;AKT1;VAV1;AKT2;ATP2A3;NFKB1;MAPK1;PDE3A;PTGER2;GABBR1;PIK3CD;CREBBP;PPP1CC;GNAS;LIPE;ACOX3;MAP2K1;ADCY7;GNAI2;SLC9A1;PRKACA;PAK1;ATP1B1;ATP2A2;ATP1B3;ATP1A1;BAD;NFKBIA
prerank	Human papillomavirus infection	-0.213766	-1.02491	0.391466	1	1	56/175	0.2644	HLA-A;PIK3R1;PARD6B;HLA-E;TNFRSF1A;HLA-F;PPP2CB;WNT10A;ATP6V1G1;JAK1;MX1;HLA-B;ISG15;IRF3;ITGB1;STAT1;CREB1;EIF2AK2;CSNK1A1;RBL1;HDAC2;ATP6V0E1;PIK3R3;WNT5B;PKM;SOS1;TUBG2;HRAS;PPP2R5B;MAML2;LFNG;DLG2;ATM;RFNG;GRB2;BCAP31;TCF7;GSK3B;RELA;FADD;HLA-C;PPP2R3C;TBK1;DLG3;TBPL1;UBE3A;PSMC1;IRF1;PPP2R3B;RBL2;SLC9A3R1;CASP3;ATR;EP300;PPP2R2A;MX2
prerank	Basal transcription factors	-0.279399	-1.02229	0.41498	0.981287	1	9/39	0.1587	TAF7;GTF2B;TAF9;GTF2H1;GTF2F2;TAF15;TAF5L;MNAT1;TAF3
prerank	Pyruvate metabolism	-0.309586	-1.02132	0.43083	0.956582	1	9/27	0.2428	ACAT1;ACYP1;ALDH9A1;PKM;HAGH;LDHB;ACACB;GRHPR;PCK2
prerank	Ferroptosis	0.295478	1.0212	0.417373	0.651437	1	7/29	0.1973	SLC39A8;LPCAT3;NCOA4;ATG7;PCBP2;TFRC;VDAC3
prerank	Hepatocellular carcinoma	0.230479	1.02085	0.40501	0.646941	1	33/98	0.266	ELK1;AKT1;BCL2L1;SMARCA4;MYC;PLCG1;AKT2;MAPK1;TXNRD1;SMAD3;SHC1;PIK3CD;SMARCD1;ARID1B;GADD45B;MAP2K1;IGF1R;SMARCC1;MGST2;RB1;AXIN1;GADD45G;TGFBR1;DVL2;BAD;ARAF;DVL3;NRAS;CDK6;ACTB;APC;E2F3;TGFB1
prerank	RIG-I-like receptor signaling pathway	0.267577	1.01721	0.413333	0.651677	1	7/45	0.0763	MAPK11;CASP10;CASP8;RNF125;TRADD;NFKB1;TKFC
prerank	IL-17 signaling pathway	0.265171	1.00322	0.452282	0.685253	1	7/46	0.1101	MAPK11;TRAF3IP2;CASP8;TRADD;NFKB1;MAPK1;HSP90AB1
prerank	Cholesterol metabolism	0.338547	1.00124	0.455724	0.6855	1	3/16	0.0766	ABCA1;NPC1;VDAC1
prerank	Kaposi sarcoma-associated herpesvirus infection	-0.216684	-1.00075	0.435701	1	1	45/132	0.2845	HLA-A;PIK3R1;HLA-E;TNFRSF1A;HLA-F;CALM2;GABARAP;BID;JAK1;HLA-B;IRF3;STAT1;CREB1;EIF2AK2;PIK3R3;GNB5;HRAS;UBC;MAPK13;CCR8;MICA;UBB;TCF7;GSK3B;RELA;FADD;LEF1;HLA-C;TBK1;IFNGR1;MICB;GNB2;MAP2K4;CYCS;CASP3;EP300;ITPR2;JUN;RAC1;PPP3R1;GNB1;PPP3CC;GNG2;TICAM1;NFATC3
prerank	Endocytosis	0.203341	0.999543	0.449367	0.684785	1	59/193	0.2522	GRK6;AP2A1;ACAP3;WASHC2A;HSPA1B;EPN2;SMAP2;WASHC1;SNX1;RAB11FIP2;ARF3;ACTR3C;PARD6A;ARPC4;SNX5;VPS26B;SPG21;PIP5K1C;SMAD3;CLTB;EPS15L1;CYTH1;AP2M1;PIP5K1A;AGAP2;CBLB;KIF5C;RAB11FIP1;SNX6;DNM2;SMURF2;RBSN;VPS26A;PRKCZ;AP2A2;LDLR;STAM2;RAB8A;TFRC;IGF1R;CHMP3;IL2RA;HSPA1A;GRK5;PML;TGFBR1;MDM2;SH3GL1;SNX12;HSPA8;RAB11FIP4;PRKCI;EPN1;VPS4A;PSD4;WASHC3;ACTR3;RAB5A;GBF1
prerank	Human T-cell leukemia virus 1 infection	-0.209717	-0.996135	0.453488	1	1	27/165	0.1316	HLA-DMA;HLA-A;B2M;HLA-DPB1;PIK3R1;NFYB;HLA-E;HLA-DPA1;HLA-DQA1;TNFRSF1A;HLA-F;ANAPC10;HLA-DRB1;JAK1;HLA-DRA;SMAD4;TLN1;HLA-B;RANBP1;CREB1;CD3E;SLC25A4;PIK3R3;MAP3K1;HLA-DMB;BUB3;HRAS
prerank	Renin secretion	0.298135	0.995266	0.444444	0.691286	1	10/24	0.2518	ITPR3;PDE3A;PTGER2;CTSB;GNAS;GNAI2;PRKACA;PTGER4;PPP3CB;CALM3
prerank	Glutathione metabolism	-0.294535	-0.994184	0.457926	0.984665	1	10/29	0.2031	GSTP1;GSTM4;GSTK1;GPX4;GGT7;IDH1;MGST3;GSTM3;GCLM;TXNDC12
prerank	Salivary secretion	-0.288815	-0.993954	0.473251	0.959717	1	7/31	0.1718	ATP2B1;VAMP2;CALM2;AMY2B;KCNN4;FXYD2;PRH1
prerank	Prostate cancer	0.249538	0.992022	0.472837	0.694857	1	21/59	0.2472	AKT1;BCL2;AKT2;NFKB1;PDPK1;MAPK1;FOXO1;HSP90AB1;PIK3CD;CREBBP;MAP2K1;IGF1R;FGFR1;RB1;MDM2;BAD;ARAF;NFKBIA;CDK2;NRAS;CREB3
prerank	Fluid shear stress and atherosclerosis	0.229755	0.989823	0.48643	0.695659	1	11/81	0.0813	IL1R1;NOS3;MAPK11;AKT1;BCL2;MAP3K5;AKT2;TXN;TXN2;NFKB1;KLF2
prerank	Neurotrophin signaling pathway	0.229142	0.9885	0.476954	0.694026	1	18/89	0.1374	KIDINS220;MAPK11;AKT1;BCL2;PLCG1;MAP3K5;SH2B3;AKT2;NFKB1;PDPK1;MAPK1;RAPGEF1;PRDM4;SHC1;PIK3CD;ABL1;MAPKAPK2;RPS6KA1
prerank	SNARE interactions in vesicular transport	-0.292908	-0.98793	0.460765	0.957883	1	7/29	0.1733	VAMP2;STX7;STX2;YKT6;VAMP8;VAMP1;BET1
prerank	Inflammatory mediator regulation of TRP channels	0.253609	0.984962	0.480808	0.698323	1	12/45	0.2016	IL1R1;MAPK11;PLCG1;ITPR3;PTGER2;PIK3CD;PRKCH;PPP1CC;GNAS;ADCY7;PRKACA;PTGER4
prerank	MicroRNAs in cancer	0.223125	0.984873	0.46748	0.693154	1	31/92	0.2677	PIM1;MCL1;BCL2;MYC;PLCG1;ABCC1;BCL2L11;HDAC4;NOTCH1;NFKB1;MAPK1;SHC1;DDIT4;PIK3CD;CREBBP;ABL1;MAP2K1;IRS2;STMN1;UBE2I;HDAC1;MDM2;SOCS1;RPTOR;NRAS;CDK6;RDX;DICER1;APC;E2F3;SIRT1
prerank	Various types of N-glycan biosynthesis	0.291229	0.983332	0.497881	0.692574	1	4/30	0.0463	MAN2A2;STT3B;HEXB;MAN1A1
prerank	PD-L1 expression and PD-1 checkpoint pathway in cancer	0.231923	0.978278	0.485043	0.700982	1	9/75	0.0857	PDCD1;MAPK11;AKT1;PLCG1;AKT2;IFNGR2;NFKB1;MAPK1;LCK
prerank	Glycerophospholipid metabolism	0.248543	0.97768	0.500975	0.697206	1	15/56	0.1628	LPCAT3;LPCAT4;LPCAT1;AGPAT1;PLPP5;LPGAT1;DGKZ;DGKE;LYPLA2;MBOAT1;PNPLA6;AGPAT4;DGKA;PTDSS1;CDS2
prerank	Other types of O-glycan biosynthesis	0.28053	0.976792	0.502008	0.694459	1	13/29	0.2696	GALNT2;GALNT10;POMT1;MFNG;POFUT1;GALNT1;EOGT;XXYLT1;ST6GAL1;COLGALT1;C1GALT1;GALNT12;B4GALT1
prerank	Pancreatic secretion	0.26763	0.975017	0.476654	0.694272	1	15/36	0.243	SLC12A2;ITPR3;KCNQ1;ATP2A3;TPCN2;GNAS;RAB8A;ADCY7;SLC9A1;ATP1B1;ATP2A2;ATP1B3;ATP1A1;RAB3D;CD38
prerank	Morphine addiction	0.288722	0.973438	0.508197	0.693736	1	9/29	0.1973	GRK6;PDE3A;GABBR1;GNAS;ADCY7;GNAI2;PRKACA;OPRM1;GRK5
prerank	Shigellosis	-0.201327	-0.9693	0.571984	1	1	41/181	0.1946	PRKCD;PIK3R1;CD44;TNFRSF1A;SEPTIN6;CCL5;MYL12B;GABARAP;SHARPIN;CALCOCO2;TLN1;SEPTIN7;IRF3;ITGB1;WASF2;ACTN1;CRK;WASL;RIPK2;PIK3R4;SEPTIN11;PIK3R3;CAST;ILK;TECPR1;UBE2D4;UBE2D2;PPID;UBC;MAPK13;SKP1;WIPI2;ARPC1A;UBB;ARHGEF2;ATM;BNIP3;GSK3B;RELA;CGAS;ROCK2
prerank	Th1 and Th2 cell differentiation	-0.236971	-0.968969	0.503906	0.982333	1	20/70	0.2176	HLA-DMA;HLA-DPB1;HLA-DPA1;HLA-DQA1;HLA-DRB1;JAK1;HLA-DRA;TBX21;STAT1;CD3E;HLA-DMB;MAPK13;MAML2;HLA-DQB1;RELA;GATA3;CD3G;RUNX3;IFNGR1;IL2RB
prerank	B cell receptor signaling pathway	0.244952	0.967046	0.504184	0.705968	1	15/54	0.2469	VAV3;AKT1;VAV1;AKT2;NFKB1;MAPK1;MALT1;PIK3CD;CD79B;MAP2K1;CARD11;CD79A;NFKBIA;NRAS;PPP3CB
prerank	Chagas disease	0.238862	0.965085	0.515086	0.70656	1	13/61	0.159	MAPK11;GNA15;AKT1;CASP8;AKT2;IFNGR2;FAS;NFKB1;MAPK1;PIK3CD;CFLAR;GNAS;TNF
prerank	Nucleotide excision repair	-0.258185	-0.963049	0.512524	0.980992	1	13/43	0.2491	XPA;RAD23A;RPA2;ERCC6;GTF2H1;POLD3;MNAT1;RFC3;RFC4;CCNH;XPC;CUL4A;RFC5
prerank	Circadian rhythm	-0.288247	-0.963048	0.49899	0.958192	1	7/25	0.1575	PER3;PER1;CRY2;PRKAG1;CREB1;SKP1;PRKAA1
prerank	Glycosylphosphatidylinositol (GPI)-anchor biosynthesis	-0.293733	-0.957698	0.49434	0.955226	1	5/22	0.2058	PIGT;PIGP;PIGN;PIGH;PIGA
prerank	Chemical carcinogenesis	0.215226	0.955445	0.55534	0.72738	1	28/93	0.2472	AKT1;BCL2;MYC;STAT5B;AKT2;NFKB1;SULT1A1;STAT5A;MAPK1;HSP90AB1;RXRB;PIK3CD;CCND3;RPS6KA1;NAT1;GNAS;MAP2K1;ADCY7;GNAI2;KPNA2;PRKACA;MGST2;RB1;BAD;BCL6;RPS6KA3;NRAS;CREB3
prerank	Signaling pathways regulating pluripotency of stem cells	-0.236554	-0.945342	0.53668	0.977003	1	17/62	0.2014	BMPR2;PIK3R1;WNT10A;ID3;JAK1;SMAD4;SMARCAD1;REST;PIK3R3;WNT5B;KAT6A;HRAS;MAPK13;GRB2;TCF7;GSK3B;ACVR2B
prerank	Necroptosis	0.215477	0.943806	0.599576	0.753748	1	25/92	0.2093	JAK3;SLC25A6;BCL2;SLC25A5;CASP8;STAT5B;IFNGR2;TRADD;FAS;VDAC1;STAT5A;SMPD1;PYCARD;PARP1;PYGB;HSP90AB1;CFLAR;GLUL;TNF;HMGB1;CHMP3;VDAC3;CAPN1;USP21;PPIA
prerank	Oocyte meiosis	0.228408	0.943803	0.577083	0.748375	1	29/76	0.3051	MAPK11;PPP2R5C;ITPR3;CUL1;CPEB4;MAPK1;CPEB3;MAD2L1;PPP1CC;RPS6KA1;MAP2K1;ANAPC1;ADCY7;IGF1R;PPP2R5E;PRKACA;YWHAH;CDK2;RPS6KA3;PPP3CB;CALM3;SLK;RPS6KA2;YWHAE;CDC26;PPP2R1B;MAD2L2;CAMK2G;CAMK2D
prerank	Other glycan degradation	0.328396	0.94243	0.542918	0.746368	1	4/16	0.166	MAN2B2;HEXB;MAN2B1;GBA
prerank	Phosphatidylinositol signaling system	0.223971	0.940462	0.558045	0.746139	1	13/71	0.1412	PIK3C2A;PIK3C2B;PLCG1;ITPR3;PIP4K2B;PIP5K1C;DGKZ;PIP5K1A;DGKE;INPP1;PIK3CD;DGKA;SYNJ2
prerank	Arrhythmogenic right ventricular cardiomyopathy	0.301025	0.939751	0.54321	0.742669	1	5/21	0.102	ITGB7;ATP2A3;CACNA2D4;DAG1;ITGA4
prerank	Fatty acid elongation	0.308881	0.93909	0.54771	0.739138	1	5/19	0.1741	HADHA;PPT1;HADH;MECR;ELOVL1
prerank	GnRH secretion	0.268735	0.938498	0.541247	0.735546	1	7/31	0.1586	AKT1;ITPR3;AKT2;MAPK1;GABBR1;PIK3CD;MAP2K1
prerank	Renal cell carcinoma	0.236582	0.93496	0.545455	0.739442	1	25/54	0.3147	AKT1;ELOB;AKT2;ETS1;MAPK1;RAPGEF1;ELOC;EGLN1;PIK3CD;CREBBP;MAP2K1;PRCC;PAK1;BAD;ARAF;NRAS;HIF1A;TGFB1;EGLN3;FLCN;PIK3CB;CUL2;MAP2K2;SOS2;PAK2
prerank	Apelin signaling pathway	0.22272	0.932976	0.591102	0.739219	1	19/72	0.2122	NOS3;AKT1;ITPR3;AKT2;HDAC4;MEF2D;MAPK1;KLF2;SMAD3;PRKAB1;ACTA2;LIPE;MAP2K1;ADCY7;GNAI2;SLC9A1;PRKACA;NRF1;TGFBR1
prerank	Glioma	0.235727	0.928589	0.597586	0.745269	1	23/52	0.3146	AKT1;PLCG1;AKT2;MAPK1;SHC1;PIK3CD;GADD45B;MAP2K1;IGF1R;RB1;CAMK1D;GADD45G;MDM2;ARAF;NRAS;CDK6;CALM3;E2F3;PIK3CB;CAMK2G;CAMK2D;MAP2K2;SOS2
prerank	Oxytocin signaling pathway	0.222334	0.927601	0.594538	0.742938	1	29/72	0.3123	NOS3;ELK1;EEF2;ITPR3;MYL6B;CACNA2D4;MAPK1;EEF2K;PRKAB1;PPP1CC;GNAS;MAP2K1;ADCY7;GNAI2;PRKACA;MAP2K5;CAMK1D;NRAS;CD38;ACTB;PPP3CB;CALM3;CAMKK2;PIK3R5;CAMK2G;CAMK2D;MAP2K2;GNAQ;GNAI3
prerank	Propanoate metabolism	0.272513	0.92759	0.577465	0.738033	1	9/29	0.1889	HIBCH;HADHA;LDHA;SUCLG2;SUCLA2;BCKDHA;ACOX3;PCCB;PCCA
prerank	Measles	0.20538	0.922107	0.632653	0.747186	1	28/101	0.2458	JAK3;AKT1;HSPA1B;BCL2L1;BCL2;CASP8;STAT5B;AKT2;TRADD;FAS;NFKB1;STAT5A;CBLB;PIK3CD;CCND3;CD28;MAVS;MSN;IL2RA;HSPA1A;RCHY1;EIF2AK1;BAD;NFKBIA;CDK2;TAB2;HSPA8;CDK6
prerank	Endometrial cancer	0.24077	0.920768	0.584521	0.74554	1	15/46	0.2552	ELK1;AKT1;MYC;AKT2;PDPK1;MAPK1;PIK3CD;GADD45B;MAP2K1;AXIN1;GADD45G;BAD;ARAF;NRAS;APC
prerank	Gastric cancer	0.224544	0.917487	0.617587	0.748732	1	23/63	0.266	AKT1;BCL2;MYC;AKT2;MAPK1;SMAD3;SHC1;RXRB;PIK3CD;GADD45B;MAP2K1;RB1;AXIN1;GADD45G;TGFBR1;DVL2;ARAF;CDK2;DVL3;NRAS;APC;E2F3;TGFB1
prerank	Human cytomegalovirus infection	-0.196631	-0.914005	0.6714	1	1	21/143	0.122	HLA-A;B2M;PIK3R1;HLA-E;TNFRSF1A;HLA-F;CALM2;TAP2;CCL5;BID;JAK1;TAP1;HLA-B;IRF3;CREB1;CRK;SP1;PDIA3;PIK3R3;SOS1;GNB5
prerank	Natural killer cell mediated cytotoxicity	-0.22006	-0.911714	0.642447	1	1	20/70	0.2179	HLA-A;PIK3R1;HLA-E;BID;HLA-B;NCR3;TNFRSF10A;CD48;PIK3R3;PRF1;SOS1;HRAS;MICA;FYN;GRB2;HCST;HLA-C;IFNGR1;TNFRSF10B;MICB
prerank	NOD-like receptor signaling pathway	-0.197755	-0.910442	0.677551	1	1	32/122	0.2604	BIRC2;PRKCD;BIRC3;GBP5;CCL5;NLRP1;GABARAP;SHARPIN;JAK1;TANK;GBP1;IRF3;STAT1;RIPK2;OAS3;NOD2;GBP3;MAPK13;TXNIP;GBP2;RELA;FADD;TBK1;VDAC2;IRAK4;RNASEL;OAS1;OAS2;GBP4;NFKBIB;ITPR2;JUN
prerank	Thyroid cancer	0.275219	0.909433	0.596774	0.763831	1	10/27	0.2588	MYC;MAPK1;NCOA4;RXRB;GADD45B;MAP2K1;CCDC6;GADD45G;NRAS;TPM3
prerank	Ubiquitin mediated proteolysis	0.199065	0.90588	0.678351	0.767392	1	38/124	0.2541	SOCS3;UBE3C;DDB1;UBE2S;ELOB;UBA2;CUL1;COP1;FBXO4;ELOC;UBE2H;CBLB;UBE4B;TRIP12;UBA52;SMURF2;HERC2;FANCL;UBE2G2;HUWE1;PIAS3;UBE2J2;PPIL2;ANAPC1;UBE2E1;RCHY1;PRPF19;PML;UBE2I;MDM2;SOCS1;UBE2L3;UBE2D1;UBE2Z;UBR5;SAE1;PIAS4;UBA3
prerank	Bacterial invasion of epithelial cells	-0.23181	-0.904788	0.610656	1	1	9/53	0.1194	PIK3R1;SEPTIN6;ITGB1;WASF2;CRK;WASL;SEPTIN11;PIK3R3;ILK
prerank	ABC transporters	-0.30031	-0.904757	0.605108	1	1	3/18	0.0561	TAP2;TAP1;ABCD2
prerank	Proteasome	-0.24664	-0.903337	0.626953	0.992321	1	19/43	0.297	PSMB9;PSMD6;PSME4;PSMA7;PSMD7;PSMD2;PSME2;PSMB10;PSMC5;PSMD11;PSME1;PSMB8;PSMC1;PSMF1;PSMA1;PSMC6;POMP;PSMD8;PSMA3
prerank	TGF-beta signaling pathway	-0.240726	-0.899426	0.638298	0.985016	1	8/42	0.1569	BMPR2;PPP2CB;ID3;SMAD4;SP1;RBL1;SKP1;TGIF1
prerank	Circadian entrainment	-0.254079	-0.899386	0.61523	0.966563	1	5/33	0.122	PER3;CALM2;PER1;CREB1;GNB5
prerank	Cytosolic DNA-sensing pathway	-0.243818	-0.891694	0.637097	0.970637	1	9/38	0.206	CCL5;DDX58;POLR1D;IRF3;POLR2K;POLR3K;RELA;CGAS;TBK1
prerank	Ras signaling pathway	0.200255	0.889763	0.722449	0.802546	1	19/107	0.1265	ELK1;GAB2;AKT1;BCL2L1;RASSF5;RASA1;PLCG1;RASGRP2;AKT2;RASA4;NFKB1;ETS1;MAPK1;SHC1;ANGPT2;SHOC2;PIK3CD;SYNGAP1;ABL1
prerank	Small cell lung cancer	0.225023	0.886849	0.699793	0.804287	1	16/58	0.2293	AKT1;BCL2L1;BCL2;MYC;AKT2;NFKB1;ZBTB17;RXRB;PIK3CD;GADD45B;CKS2;ITGA6;RB1;GADD45G;NFKBIA;CDK2
prerank	Viral carcinogenesis	-0.191157	-0.884084	0.730315	0.975146	1	22/135	0.1316	HLA-A;PIK3R1;RASA2;HLA-E;HLA-F;JAK1;HLA-B;IRF3;RANBP1;GTF2B;ACTN1;CREB1;EIF2AK2;GTF2H1;RBL1;HDAC2;PIK3R3;HDAC3;PKM;SP100;MRPS18B;HRAS
prerank	Aldosterone synthesis and secretion	0.235428	0.883995	0.65	0.805979	1	16/43	0.2518	ITPR3;DAGLB;GNAS;NR4A1;LIPE;LDLR;ADCY7;PRKACA;PRKD3;PRKD2;CAMK1D;ATP1B1;ATP1B3;ATP1A1;CREB3;CALM3
prerank	Axon guidance	-0.203374	-0.876349	0.71875	0.979223	1	13/80	0.1316	BMPR2;PIK3R1;PARD6B;MYL12B;LRIG2;RRAS;EPHB6;ITGB1;PIK3R3;WNT5B;ILK;NCK1;HRAS
prerank	Collecting duct acid secretion	0.295177	0.873877	0.656442	0.82467	1	3/16	0.1019	ATP6V0A1;ATP6V0E2;ATP6V0A2
prerank	Cholinergic synapse	0.22211	0.872354	0.694672	0.822864	1	11/50	0.1845	AKT1;BCL2;ITPR3;AKT2;KCNQ1;MAPK1;PIK3CD;MAP2K1;ADCY7;GNAI2;PRKACA
prerank	Cocaine addiction	0.292255	0.866413	0.652263	0.831431	1	6/16	0.2472	NFKB1;GNAS;GNAI2;PRKACA;CDK5;CREB3
prerank	Mismatch repair	-0.268681	-0.864633	0.655577	0.993106	1	13/21	0.3791	RPA2;POLD3;PMS2;MLH3;RFC3;RFC4;RFC5;RFC1;MLH1;POLD1;POLD2;MSH6;LIG1
prerank	Salmonella infection	0.177014	0.862347	0.821569	0.835893	1	27/192	0.1225	PIK3C2A;MAPK11;LY96;AKT1;PIK3C2B;BCL2;CASP8;RHOB;MYC;AKT2;TXN;TXN2;TRADD;ACTR3C;NFKB1;MAPK1;ARPC4;PYCARD;CYTH1;TUBA1C;SNX9;KIF5C;HSP90AB1;ELMO2;DNM2;CYFIP1;PIK3CD
prerank	Alcoholism	-0.2194	-0.862312	0.745597	0.982111	1	10/53	0.1316	CALM2;CAMK4;PKIA;CREB1;HDAC2;HDAC3;SOS1;GNB5;SLC29A3;HRAS
prerank	Tight junction	0.198386	0.860674	0.76626	0.834933	1	17/95	0.1257	F11R;STK11;RAPGEF6;TJP2;NF2;MAP3K5;YBX3;MYL6B;ACTR3C;PARD6A;TJAP1;ARPC4;TUBA1C;LLGL1;MYH9;PRKAB1;ACTN4
prerank	Hypertrophic cardiomyopathy	0.253551	0.858831	0.712274	0.833792	1	13/28	0.266	ITGB7;ATP2A3;CACNA2D4;TPM4;DAG1;ITGA4;PRKAB1;TNF;ITGA6;ATP2A2;ACTB;TPM3;TGFB1
prerank	Amphetamine addiction	-0.245944	-0.855519	0.693916	0.981841	1	4/30	0.1068	CALM2;CAMK4;CREB1;HDAC2
prerank	Cortisol synthesis and secretion	0.267031	0.85507	0.670124	0.836931	1	6/22	0.1845	ITPR3;GNAS;NR4A1;LDLR;ADCY7;PRKACA
prerank	Glycosphingolipid biosynthesis	0.275387	0.853392	0.67086	0.835696	1	9/21	0.301	HEXB;NAGA;ST6GALNAC6;B4GALT4;HEXA;GLA;B4GALT1;ST6GALNAC4;GCNT2
prerank	Glyoxylate and dicarboxylate metabolism	-0.265722	-0.849816	0.688525	0.979941	1	5/23	0.1232	ACAT1;GCSH;ACO1;MMUT;SHMT2
prerank	Mineral absorption	0.267498	0.845139	0.69574	0.847689	1	10/22	0.2892	SLC30A1;ATP7A;MT1X;ATOX1;ATP1B1;ATP1B3;ATP1A1;SLC39A4;TRPM7;SLC11A2
prerank	Breast cancer	0.205287	0.844653	0.761616	0.843532	1	23/67	0.2716	AKT1;MYC;AKT2;NOTCH1;MAPK1;NCOA1;SHC1;PIK3CD;GADD45B;MAP2K1;IGF1R;FGFR1;RB1;AXIN1;GADD45G;DVL2;ARAF;DVL3;NRAS;CDK6;APC;E2F3;ESR2
prerank	Human immunodeficiency virus 1 infection	-0.178617	-0.83927	0.856589	0.988792	1	50/152	0.3028	HLA-A;B2M;PIK3R1;HLA-E;TNFRSF1A;HLA-F;CALM2;TAP2;BID;TAP1;HLA-B;APOBEC3G;IRF3;CD3E;CRK;BST2;PDIA3;PIK3R3;GNB5;AP1G2;HRAS;MAPK13;SKP1;WEE1;ATM;RELA;FADD;CGAS;CD3G;HLA-C;TBK1;GNB2;IRAK4;CUL4A;CYCS;CASP3;ATR;ITPR2;JUN;RAC1;PPP3R1;GNB1;PPP3CC;GNG2;NFATC3;APOBEC3D;MAP2K6;TRAF5;GNG5;AP1S1
prerank	Cushing syndrome	-0.203552	-0.833646	0.780156	0.986082	1	13/65	0.198	RAP1A;KMT2A;WNT10A;USP8;CREB1;SP1;WNT5B;AHR;ASH2L;PDE8A;TCF7;GSK3B;LEF1
prerank	p53 signaling pathway	0.211288	0.831845	0.787109	0.86387	1	15/51	0.2458	BCL2L1;BCL2;PIDD1;CASP8;COP1;FAS;CHEK2;CCND3;GADD45B;RCHY1;SESN1;GADD45G;MDM2;CDK2;CDK6
prerank	Viral protein interaction with cytokine and cytokine receptor	-0.238586	-0.828859	0.751468	0.98077	1	11/33	0.2361	TNFRSF1A;CCL5;CXCR3;CSF1;TNFRSF10A;CCR8;CCR10;TNFRSF10B;IL2RB;TNFSF14;CCL28
prerank	Long-term potentiation	-0.222782	-0.827686	0.747535	0.967927	1	3/40	0.0334	RAP1A;CALM2;CAMK4
prerank	RNA polymerase	-0.241149	-0.813609	0.739884	0.981269	1	6/27	0.187	POLR2C;POLR1D;POLR2K;POLR2D;POLR3K;POLR2B
prerank	Hedgehog signaling pathway	0.229193	0.813286	0.780439	0.892544	1	5/33	0.1217	EVC2;BCL2;CUL1;IQCE;SMURF2
[truncated: 31 more rows]
