# Supplementary material for: Metabolic adaptations rewire CD4+ T cells in a subset-specific manner in human critical illness with and without sepsis
Source: Nat Immunol. 2026 Jan 15;27(2):236–49. doi: 10.1038/s41590-025-02390-6 (PMC12864044; doi:10.1038/s41590-025-02390-6)
Supplement: Supplementary file 5 — Compass FBA results. [file 41590_2025_2390_MOESM5_ESM.xlsx]

## Sheet: combined_stats
Reaction	Cohens_d	P_Value	Group_1	CellType_1	Group_2	CellType_2	p_value_adj	rxn_name_long	subsystem	ind_in_original_recon	rxn_EC_number	genes_associated_with_rxn	rxn_formula	rxn_confidence
2HBO	0.424109	7.75428e-12	CI-NS	CD4_Treg	CI-NS	CD4_T_EM	9.80856e-11	2-Hydroxybutyrate:NAD+ oxidoreductase	Propanoate metabolism	41	1.1.1.27	LDHA; LDHAL6B; LDHB; LDHC; UEVLD	1.00 * 2-Hydroxybutyrate [c] + 1.00 * Nicotinamide adenine dinucleotide [c] --> 1.00 * proton [c] + 1.00 * 2-Oxobutanoate [c] + 1.00 * Nicotinamide adenine dinucleotide - reduced [c] LDHA; LDHAL6B; LDHB; LDHC; UEVLD	4
2HBO	0.421146	2.04274e-12	CI-NS	CD4_Treg	CI-NS	CD4_T_Naive	1.59202e-11	2-Hydroxybutyrate:NAD+ oxidoreductase	Propanoate metabolism	41	1.1.1.27	LDHA; LDHAL6B; LDHB; LDHC; UEVLD	1.00 * 2-Hydroxybutyrate [c] + 1.00 * Nicotinamide adenine dinucleotide [c] --> 1.00 * proton [c] + 1.00 * 2-Oxobutanoate [c] + 1.00 * Nicotinamide adenine dinucleotide - reduced [c] LDHA; LDHAL6B; LDHB; LDHC; UEVLD	4
2HBO	0.267177	0.00644359	CI-NS	CD4_Treg	NHC	CD4_Treg	0.0249866	2-Hydroxybutyrate:NAD+ oxidoreductase	Propanoate metabolism	41	1.1.1.27	LDHA; LDHAL6B; LDHB; LDHC; UEVLD	1.00 * 2-Hydroxybutyrate [c] + 1.00 * Nicotinamide adenine dinucleotide [c] --> 1.00 * proton [c] + 1.00 * 2-Oxobutanoate [c] + 1.00 * Nicotinamide adenine dinucleotide - reduced [c] LDHA; LDHAL6B; LDHB; LDHC; UEVLD	4
2HBO	0.294866	0.00049025	CI-Sep	CD4_Treg	CI-Sep	CD4_T_EM	0.00251846	2-Hydroxybutyrate:NAD+ oxidoreductase	Propanoate metabolism	41	1.1.1.27	LDHA; LDHAL6B; LDHB; LDHC; UEVLD	1.00 * 2-Hydroxybutyrate [c] + 1.00 * Nicotinamide adenine dinucleotide [c] --> 1.00 * proton [c] + 1.00 * 2-Oxobutanoate [c] + 1.00 * Nicotinamide adenine dinucleotide - reduced [c] LDHA; LDHAL6B; LDHB; LDHC; UEVLD	4
2HBO	0.323644	2.42621e-05	CI-Sep	CD4_Treg	CI-Sep	CD4_T_Naive	0.000120167	2-Hydroxybutyrate:NAD+ oxidoreductase	Propanoate metabolism	41	1.1.1.27	LDHA; LDHAL6B; LDHB; LDHC; UEVLD	1.00 * 2-Hydroxybutyrate [c] + 1.00 * Nicotinamide adenine dinucleotide [c] --> 1.00 * proton [c] + 1.00 * 2-Oxobutanoate [c] + 1.00 * Nicotinamide adenine dinucleotide - reduced [c] LDHA; LDHAL6B; LDHB; LDHC; UEVLD	4
2HBO	0.636938	2.44754e-07	CI-Sep	CD4_Treg	NHC	CD4_Treg	9.69171e-07	2-Hydroxybutyrate:NAD+ oxidoreductase	Propanoate metabolism	41	1.1.1.27	LDHA; LDHAL6B; LDHB; LDHC; UEVLD	1.00 * 2-Hydroxybutyrate [c] + 1.00 * Nicotinamide adenine dinucleotide [c] --> 1.00 * proton [c] + 1.00 * 2-Oxobutanoate [c] + 1.00 * Nicotinamide adenine dinucleotide - reduced [c] LDHA; LDHAL6B; LDHB; LDHC; UEVLD	4
2HBO	0.327901	0.00701105	CI-Sep	CD4_Treg	CI-NS	CD4_Treg	0.011677	2-Hydroxybutyrate:NAD+ oxidoreductase	Propanoate metabolism	41	1.1.1.27	LDHA; LDHAL6B; LDHB; LDHC; UEVLD	1.00 * 2-Hydroxybutyrate [c] + 1.00 * Nicotinamide adenine dinucleotide [c] --> 1.00 * proton [c] + 1.00 * 2-Oxobutanoate [c] + 1.00 * Nicotinamide adenine dinucleotide - reduced [c] LDHA; LDHAL6B; LDHB; LDHC; UEVLD	4
2HBO	0.418024	1.36291e-13	CI-Sep	CD4_T_Naive	CI-NS	CD4_T_Naive	6.62456e-12	2-Hydroxybutyrate:NAD+ oxidoreductase	Propanoate metabolism	41	1.1.1.27	LDHA; LDHAL6B; LDHB; LDHC; UEVLD	1.00 * 2-Hydroxybutyrate [c] + 1.00 * Nicotinamide adenine dinucleotide [c] --> 1.00 * proton [c] + 1.00 * 2-Oxobutanoate [c] + 1.00 * Nicotinamide adenine dinucleotide - reduced [c] LDHA; LDHAL6B; LDHB; LDHC; UEVLD	4
2HBO	0.473691	1.66664e-23	CI-Sep	CD4_T_EM	CI-NS	CD4_T_EM	1.1041e-21	2-Hydroxybutyrate:NAD+ oxidoreductase	Propanoate metabolism	41	1.1.1.27	LDHA; LDHAL6B; LDHB; LDHC; UEVLD	1.00 * 2-Hydroxybutyrate [c] + 1.00 * Nicotinamide adenine dinucleotide [c] --> 1.00 * proton [c] + 1.00 * 2-Oxobutanoate [c] + 1.00 * Nicotinamide adenine dinucleotide - reduced [c] LDHA; LDHAL6B; LDHB; LDHC; UEVLD	4
34DHOXPEGOX	-0.0346692	0.46171	CI-NS	CD4_Treg	CI-NS	CD4_T_EM	0.624226	3,4-Dihydroxyphenylethyleneglycol:NAD+ oxidoreductase	Tyrosine metabolism	47	1.1.1.1	ADH1; ADH4; ADH5; ADH6A; ADH7; ADHFE1	1.00 * proton [c] + 1.00 * Nicotinamide adenine dinucleotide - reduced [c] + 1.00 * 3,4-Dihydroxymandelaldehyde [c] --> 1.00 * Nicotinamide adenine dinucleotide [c] + 1.00 * 3,4-Dihydroxyphenylethyleneglycol [c] ADH1; ADH4; ADH5; ADH6A; ADH7; ADHFE1	4
34DHOXPEGOX	-0.0671219	0.955536	CI-NS	CD4_Treg	CI-NS	CD4_T_Naive	0.988351	3,4-Dihydroxyphenylethyleneglycol:NAD+ oxidoreductase	Tyrosine metabolism	47	1.1.1.1	ADH1; ADH4; ADH5; ADH6A; ADH7; ADHFE1	1.00 * proton [c] + 1.00 * Nicotinamide adenine dinucleotide - reduced [c] + 1.00 * 3,4-Dihydroxymandelaldehyde [c] --> 1.00 * Nicotinamide adenine dinucleotide [c] + 1.00 * 3,4-Dihydroxyphenylethyleneglycol [c] ADH1; ADH4; ADH5; ADH6A; ADH7; ADHFE1	4
34DHOXPEGOX	0.190675	0.00636081	CI-NS	CD4_Treg	NHC	CD4_Treg	0.0249866	3,4-Dihydroxyphenylethyleneglycol:NAD+ oxidoreductase	Tyrosine metabolism	47	1.1.1.1	ADH1; ADH4; ADH5; ADH6A; ADH7; ADHFE1	1.00 * proton [c] + 1.00 * Nicotinamide adenine dinucleotide - reduced [c] + 1.00 * 3,4-Dihydroxymandelaldehyde [c] --> 1.00 * Nicotinamide adenine dinucleotide [c] + 1.00 * 3,4-Dihydroxyphenylethyleneglycol [c] ADH1; ADH4; ADH5; ADH6A; ADH7; ADHFE1	4
34DHOXPEGOX	-0.0437085	0.343655	CI-Sep	CD4_Treg	CI-Sep	CD4_T_EM	0.489163	3,4-Dihydroxyphenylethyleneglycol:NAD+ oxidoreductase	Tyrosine metabolism	47	1.1.1.1	ADH1; ADH4; ADH5; ADH6A; ADH7; ADHFE1	1.00 * proton [c] + 1.00 * Nicotinamide adenine dinucleotide - reduced [c] + 1.00 * 3,4-Dihydroxymandelaldehyde [c] --> 1.00 * Nicotinamide adenine dinucleotide [c] + 1.00 * 3,4-Dihydroxyphenylethyleneglycol [c] ADH1; ADH4; ADH5; ADH6A; ADH7; ADHFE1	4
34DHOXPEGOX	-0.0143055	0.699186	CI-Sep	CD4_Treg	CI-Sep	CD4_T_Naive	0.806458	3,4-Dihydroxyphenylethyleneglycol:NAD+ oxidoreductase	Tyrosine metabolism	47	1.1.1.1	ADH1; ADH4; ADH5; ADH6A; ADH7; ADHFE1	1.00 * proton [c] + 1.00 * Nicotinamide adenine dinucleotide - reduced [c] + 1.00 * 3,4-Dihydroxymandelaldehyde [c] --> 1.00 * Nicotinamide adenine dinucleotide [c] + 1.00 * 3,4-Dihydroxyphenylethyleneglycol [c] ADH1; ADH4; ADH5; ADH6A; ADH7; ADHFE1	4
34DHOXPEGOX	0.538654	2.47133e-06	CI-Sep	CD4_Treg	NHC	CD4_Treg	5.73867e-06	3,4-Dihydroxyphenylethyleneglycol:NAD+ oxidoreductase	Tyrosine metabolism	47	1.1.1.1	ADH1; ADH4; ADH5; ADH6A; ADH7; ADHFE1	1.00 * proton [c] + 1.00 * Nicotinamide adenine dinucleotide - reduced [c] + 1.00 * 3,4-Dihydroxymandelaldehyde [c] --> 1.00 * Nicotinamide adenine dinucleotide [c] + 1.00 * 3,4-Dihydroxyphenylethyleneglycol [c] ADH1; ADH4; ADH5; ADH6A; ADH7; ADHFE1	4
34DHOXPEGOX	0.305007	0.014625	CI-Sep	CD4_Treg	CI-NS	CD4_Treg	0.0215493	3,4-Dihydroxyphenylethyleneglycol:NAD+ oxidoreductase	Tyrosine metabolism	47	1.1.1.1	ADH1; ADH4; ADH5; ADH6A; ADH7; ADHFE1	1.00 * proton [c] + 1.00 * Nicotinamide adenine dinucleotide - reduced [c] + 1.00 * 3,4-Dihydroxymandelaldehyde [c] --> 1.00 * Nicotinamide adenine dinucleotide [c] + 1.00 * 3,4-Dihydroxyphenylethyleneglycol [c] ADH1; ADH4; ADH5; ADH6A; ADH7; ADHFE1	4
34DHOXPEGOX	0.27658	1.56729e-09	CI-Sep	CD4_T_Naive	CI-NS	CD4_T_Naive	9.23552e-09	3,4-Dihydroxyphenylethyleneglycol:NAD+ oxidoreductase	Tyrosine metabolism	47	1.1.1.1	ADH1; ADH4; ADH5; ADH6A; ADH7; ADHFE1	1.00 * proton [c] + 1.00 * Nicotinamide adenine dinucleotide - reduced [c] + 1.00 * 3,4-Dihydroxymandelaldehyde [c] --> 1.00 * Nicotinamide adenine dinucleotide [c] + 1.00 * 3,4-Dihydroxyphenylethyleneglycol [c] ADH1; ADH4; ADH5; ADH6A; ADH7; ADHFE1	4
34DHOXPEGOX	0.347096	1.82985e-18	CI-Sep	CD4_T_EM	CI-NS	CD4_T_EM	1.06488e-17	3,4-Dihydroxyphenylethyleneglycol:NAD+ oxidoreductase	Tyrosine metabolism	47	1.1.1.1	ADH1; ADH4; ADH5; ADH6A; ADH7; ADHFE1	1.00 * proton [c] + 1.00 * Nicotinamide adenine dinucleotide - reduced [c] + 1.00 * 3,4-Dihydroxymandelaldehyde [c] --> 1.00 * Nicotinamide adenine dinucleotide [c] + 1.00 * 3,4-Dihydroxyphenylethyleneglycol [c] ADH1; ADH4; ADH5; ADH6A; ADH7; ADHFE1	4
34DHPLACOX	-0.0029301	0.0141956	CI-NS	CD4_Treg	CI-NS	CD4_T_EM	0.0405333	3,4-Dihydroxyphenylacetaldehyde:NAD+ oxidoreductase	Tyrosine metabolism	51	1.2.1.5	ALDH1A3; ALDH3A1; ALDH3B1; ALDH3B3	1.00 * Water [c] + 1.00 * Nicotinamide adenine dinucleotide [c] + 1.00 * 3,4-Dihydroxyphenylacetaldehyde [c] --> 2.00 * proton [c] + 1.00 * Nicotinamide adenine dinucleotide - reduced [c] + 1.00 * (3,4-dihydroxyphenyl)acetate [c] ALDH1A3; ALDH3A1; ALDH3B1; ALDH3B3	4
34DHPLACOX	-0.0898152	0.000180298	CI-NS	CD4_Treg	CI-NS	CD4_T_Naive	0.000740816	3,4-Dihydroxyphenylacetaldehyde:NAD+ oxidoreductase	Tyrosine metabolism	51	1.2.1.5	ALDH1A3; ALDH3A1; ALDH3B1; ALDH3B3	1.00 * Water [c] + 1.00 * Nicotinamide adenine dinucleotide [c] + 1.00 * 3,4-Dihydroxyphenylacetaldehyde [c] --> 2.00 * proton [c] + 1.00 * Nicotinamide adenine dinucleotide - reduced [c] + 1.00 * (3,4-dihydroxyphenyl)acetate [c] ALDH1A3; ALDH3A1; ALDH3B1; ALDH3B3	4
34DHPLACOX	0.111969	0.430836	CI-NS	CD4_Treg	NHC	CD4_Treg	0.492865	3,4-Dihydroxyphenylacetaldehyde:NAD+ oxidoreductase	Tyrosine metabolism	51	1.2.1.5	ALDH1A3; ALDH3A1; ALDH3B1; ALDH3B3	1.00 * Water [c] + 1.00 * Nicotinamide adenine dinucleotide [c] + 1.00 * 3,4-Dihydroxyphenylacetaldehyde [c] --> 2.00 * proton [c] + 1.00 * Nicotinamide adenine dinucleotide - reduced [c] + 1.00 * (3,4-dihydroxyphenyl)acetate [c] ALDH1A3; ALDH3A1; ALDH3B1; ALDH3B3	4
34DHPLACOX	0.165512	0.921422	CI-Sep	CD4_Treg	CI-Sep	CD4_T_EM	0.946605	3,4-Dihydroxyphenylacetaldehyde:NAD+ oxidoreductase	Tyrosine metabolism	51	1.2.1.5	ALDH1A3; ALDH3A1; ALDH3B1; ALDH3B3	1.00 * Water [c] + 1.00 * Nicotinamide adenine dinucleotide [c] + 1.00 * 3,4-Dihydroxyphenylacetaldehyde [c] --> 2.00 * proton [c] + 1.00 * Nicotinamide adenine dinucleotide - reduced [c] + 1.00 * (3,4-dihydroxyphenyl)acetate [c] ALDH1A3; ALDH3A1; ALDH3B1; ALDH3B3	4
34DHPLACOX	0.0732902	0.00374016	CI-Sep	CD4_Treg	CI-Sep	CD4_T_Naive	0.0132746	3,4-Dihydroxyphenylacetaldehyde:NAD+ oxidoreductase	Tyrosine metabolism	51	1.2.1.5	ALDH1A3; ALDH3A1; ALDH3B1; ALDH3B3	1.00 * Water [c] + 1.00 * Nicotinamide adenine dinucleotide [c] + 1.00 * 3,4-Dihydroxyphenylacetaldehyde [c] --> 2.00 * proton [c] + 1.00 * Nicotinamide adenine dinucleotide - reduced [c] + 1.00 * (3,4-dihydroxyphenyl)acetate [c] ALDH1A3; ALDH3A1; ALDH3B1; ALDH3B3	4
34DHPLACOX	0.256903	0.0402577	CI-Sep	CD4_Treg	NHC	CD4_Treg	0.0463396	3,4-Dihydroxyphenylacetaldehyde:NAD+ oxidoreductase	Tyrosine metabolism	51	1.2.1.5	ALDH1A3; ALDH3A1; ALDH3B1; ALDH3B3	1.00 * Water [c] + 1.00 * Nicotinamide adenine dinucleotide [c] + 1.00 * 3,4-Dihydroxyphenylacetaldehyde [c] --> 2.00 * proton [c] + 1.00 * Nicotinamide adenine dinucleotide - reduced [c] + 1.00 * (3,4-dihydroxyphenyl)acetate [c] ALDH1A3; ALDH3A1; ALDH3B1; ALDH3B3	4
34DHPLACOX	0.195803	0.0920828	CI-Sep	CD4_Treg	CI-NS	CD4_Treg	0.111552	3,4-Dihydroxyphenylacetaldehyde:NAD+ oxidoreductase	Tyrosine metabolism	51	1.2.1.5	ALDH1A3; ALDH3A1; ALDH3B1; ALDH3B3	1.00 * Water [c] + 1.00 * Nicotinamide adenine dinucleotide [c] + 1.00 * 3,4-Dihydroxyphenylacetaldehyde [c] --> 2.00 * proton [c] + 1.00 * Nicotinamide adenine dinucleotide - reduced [c] + 1.00 * (3,4-dihydroxyphenyl)acetate [c] ALDH1A3; ALDH3A1; ALDH3B1; ALDH3B3	4
34DHPLACOX	0.070457	0.000849102	CI-Sep	CD4_T_Naive	CI-NS	CD4_T_Naive	0.00123135	3,4-Dihydroxyphenylacetaldehyde:NAD+ oxidoreductase	Tyrosine metabolism	51	1.2.1.5	ALDH1A3; ALDH3A1; ALDH3B1; ALDH3B3	1.00 * Water [c] + 1.00 * Nicotinamide adenine dinucleotide [c] + 1.00 * 3,4-Dihydroxyphenylacetaldehyde [c] --> 2.00 * proton [c] + 1.00 * Nicotinamide adenine dinucleotide - reduced [c] + 1.00 * (3,4-dihydroxyphenyl)acetate [c] ALDH1A3; ALDH3A1; ALDH3B1; ALDH3B3	4
34DHPLACOX	0.0851868	0.748689	CI-Sep	CD4_T_EM	CI-NS	CD4_T_EM	0.768065	3,4-Dihydroxyphenylacetaldehyde:NAD+ oxidoreductase	Tyrosine metabolism	51	1.2.1.5	ALDH1A3; ALDH3A1; ALDH3B1; ALDH3B3	1.00 * Water [c] + 1.00 * Nicotinamide adenine dinucleotide [c] + 1.00 * 3,4-Dihydroxyphenylacetaldehyde [c] --> 2.00 * proton [c] + 1.00 * Nicotinamide adenine dinucleotide - reduced [c] + 1.00 * (3,4-dihydroxyphenyl)acetate [c] ALDH1A3; ALDH3A1; ALDH3B1; ALDH3B3	4
34DHXMANDACOX	-0.0357023	0.0142018	CI-NS	CD4_Treg	CI-NS	CD4_T_EM	0.0405333	3,4-Dihydroxymandelaldehyde:NAD+ oxidoreductase	Tyrosine metabolism	53	1.2.1.5	ALDH1A3; ALDH3A1; ALDH3B1	1.00 * Water [c] + 1.00 * Nicotinamide adenine dinucleotide [c] + 1.00 * 3,4-Dihydroxymandelaldehyde [c] --> 2.00 * proton [c] + 1.00 * Nicotinamide adenine dinucleotide - reduced [c] + 1.00 * 3,4-Dihydroxymandelate [c] ALDH1A3; ALDH3A1; ALDH3B1	4
34DHXMANDACOX	-0.130194	0.000180298	CI-NS	CD4_Treg	CI-NS	CD4_T_Naive	0.000740816	3,4-Dihydroxymandelaldehyde:NAD+ oxidoreductase	Tyrosine metabolism	53	1.2.1.5	ALDH1A3; ALDH3A1; ALDH3B1	1.00 * Water [c] + 1.00 * Nicotinamide adenine dinucleotide [c] + 1.00 * 3,4-Dihydroxymandelaldehyde [c] --> 2.00 * proton [c] + 1.00 * Nicotinamide adenine dinucleotide - reduced [c] + 1.00 * 3,4-Dihydroxymandelate [c] ALDH1A3; ALDH3A1; ALDH3B1	4
34DHXMANDACOX	0.0986251	0.430836	CI-NS	CD4_Treg	NHC	CD4_Treg	0.492865	3,4-Dihydroxymandelaldehyde:NAD+ oxidoreductase	Tyrosine metabolism	53	1.2.1.5	ALDH1A3; ALDH3A1; ALDH3B1	1.00 * Water [c] + 1.00 * Nicotinamide adenine dinucleotide [c] + 1.00 * 3,4-Dihydroxymandelaldehyde [c] --> 2.00 * proton [c] + 1.00 * Nicotinamide adenine dinucleotide - reduced [c] + 1.00 * 3,4-Dihydroxymandelate [c] ALDH1A3; ALDH3A1; ALDH3B1	4
34DHXMANDACOX	0.0652001	0.923929	CI-Sep	CD4_Treg	CI-Sep	CD4_T_EM	0.948052	3,4-Dihydroxymandelaldehyde:NAD+ oxidoreductase	Tyrosine metabolism	53	1.2.1.5	ALDH1A3; ALDH3A1; ALDH3B1	1.00 * Water [c] + 1.00 * Nicotinamide adenine dinucleotide [c] + 1.00 * 3,4-Dihydroxymandelaldehyde [c] --> 2.00 * proton [c] + 1.00 * Nicotinamide adenine dinucleotide - reduced [c] + 1.00 * 3,4-Dihydroxymandelate [c] ALDH1A3; ALDH3A1; ALDH3B1	4
34DHXMANDACOX	-0.00444967	0.00374558	CI-Sep	CD4_Treg	CI-Sep	CD4_T_Naive	0.013284	3,4-Dihydroxymandelaldehyde:NAD+ oxidoreductase	Tyrosine metabolism	53	1.2.1.5	ALDH1A3; ALDH3A1; ALDH3B1	1.00 * Water [c] + 1.00 * Nicotinamide adenine dinucleotide [c] + 1.00 * 3,4-Dihydroxymandelaldehyde [c] --> 2.00 * proton [c] + 1.00 * Nicotinamide adenine dinucleotide - reduced [c] + 1.00 * 3,4-Dihydroxymandelate [c] ALDH1A3; ALDH3A1; ALDH3B1	4
34DHXMANDACOX	0.222724	0.0402577	CI-Sep	CD4_Treg	NHC	CD4_Treg	0.0463396	3,4-Dihydroxymandelaldehyde:NAD+ oxidoreductase	Tyrosine metabolism	53	1.2.1.5	ALDH1A3; ALDH3A1; ALDH3B1	1.00 * Water [c] + 1.00 * Nicotinamide adenine dinucleotide [c] + 1.00 * 3,4-Dihydroxymandelaldehyde [c] --> 2.00 * proton [c] + 1.00 * Nicotinamide adenine dinucleotide - reduced [c] + 1.00 * 3,4-Dihydroxymandelate [c] ALDH1A3; ALDH3A1; ALDH3B1	4
34DHXMANDACOX	0.174099	0.0920828	CI-Sep	CD4_Treg	CI-NS	CD4_Treg	0.111552	3,4-Dihydroxymandelaldehyde:NAD+ oxidoreductase	Tyrosine metabolism	53	1.2.1.5	ALDH1A3; ALDH3A1; ALDH3B1	1.00 * Water [c] + 1.00 * Nicotinamide adenine dinucleotide [c] + 1.00 * 3,4-Dihydroxymandelaldehyde [c] --> 2.00 * proton [c] + 1.00 * Nicotinamide adenine dinucleotide - reduced [c] + 1.00 * 3,4-Dihydroxymandelate [c] ALDH1A3; ALDH3A1; ALDH3B1	4
34DHXMANDACOX	0.0704012	0.000849102	CI-Sep	CD4_T_Naive	CI-NS	CD4_T_Naive	0.00123135	3,4-Dihydroxymandelaldehyde:NAD+ oxidoreductase	Tyrosine metabolism	53	1.2.1.5	ALDH1A3; ALDH3A1; ALDH3B1	1.00 * Water [c] + 1.00 * Nicotinamide adenine dinucleotide [c] + 1.00 * 3,4-Dihydroxymandelaldehyde [c] --> 2.00 * proton [c] + 1.00 * Nicotinamide adenine dinucleotide - reduced [c] + 1.00 * 3,4-Dihydroxymandelate [c] ALDH1A3; ALDH3A1; ALDH3B1	4
34DHXMANDACOX	0.0846546	0.748624	CI-Sep	CD4_T_EM	CI-NS	CD4_T_EM	0.768065	3,4-Dihydroxymandelaldehyde:NAD+ oxidoreductase	Tyrosine metabolism	53	1.2.1.5	ALDH1A3; ALDH3A1; ALDH3B1	1.00 * Water [c] + 1.00 * Nicotinamide adenine dinucleotide [c] + 1.00 * 3,4-Dihydroxymandelaldehyde [c] --> 2.00 * proton [c] + 1.00 * Nicotinamide adenine dinucleotide - reduced [c] + 1.00 * 3,4-Dihydroxymandelate [c] ALDH1A3; ALDH3A1; ALDH3B1	4
34HPPOR	-0.14207	0.275081	CI-NS	CD4_Treg	CI-NS	CD4_T_EM	0.427805	4-Hydroxyphenylpyruvate:oxygen oxidoreductase	Tyrosine metabolism	56	1.13.11.27	HPD	1.00 * O2 [c] + 1.00 * 3-(4-hydroxyphenyl)pyruvate [c] --> 1.00 * carbon dioxide [c] + 1.00 * homogentisate [c] HPD	4
34HPPOR	-0.141621	0.182788	CI-NS	CD4_Treg	CI-NS	CD4_T_Naive	0.336086	4-Hydroxyphenylpyruvate:oxygen oxidoreductase	Tyrosine metabolism	56	1.13.11.27	HPD	1.00 * O2 [c] + 1.00 * 3-(4-hydroxyphenyl)pyruvate [c] --> 1.00 * carbon dioxide [c] + 1.00 * homogentisate [c] HPD	4
34HPPOR	0.21117	0.00634436	CI-NS	CD4_Treg	NHC	CD4_Treg	0.0249866	4-Hydroxyphenylpyruvate:oxygen oxidoreductase	Tyrosine metabolism	56	1.13.11.27	HPD	1.00 * O2 [c] + 1.00 * 3-(4-hydroxyphenyl)pyruvate [c] --> 1.00 * carbon dioxide [c] + 1.00 * homogentisate [c] HPD	4
34HPPOR	-0.130204	0.0859482	CI-Sep	CD4_Treg	CI-Sep	CD4_T_EM	0.182626	4-Hydroxyphenylpyruvate:oxygen oxidoreductase	Tyrosine metabolism	56	1.13.11.27	HPD	1.00 * O2 [c] + 1.00 * 3-(4-hydroxyphenyl)pyruvate [c] --> 1.00 * carbon dioxide [c] + 1.00 * homogentisate [c] HPD	4
34HPPOR	-0.0523954	0.407022	CI-Sep	CD4_Treg	CI-Sep	CD4_T_Naive	0.590677	4-Hydroxyphenylpyruvate:oxygen oxidoreductase	Tyrosine metabolism	56	1.13.11.27	HPD	1.00 * O2 [c] + 1.00 * 3-(4-hydroxyphenyl)pyruvate [c] --> 1.00 * carbon dioxide [c] + 1.00 * homogentisate [c] HPD	4
34HPPOR	0.558221	2.1704e-06	CI-Sep	CD4_Treg	NHC	CD4_Treg	5.23917e-06	4-Hydroxyphenylpyruvate:oxygen oxidoreductase	Tyrosine metabolism	56	1.13.11.27	HPD	1.00 * O2 [c] + 1.00 * 3-(4-hydroxyphenyl)pyruvate [c] --> 1.00 * carbon dioxide [c] + 1.00 * homogentisate [c] HPD	4
34HPPOR	0.318864	0.00505436	CI-Sep	CD4_Treg	CI-NS	CD4_Treg	0.00962502	4-Hydroxyphenylpyruvate:oxygen oxidoreductase	Tyrosine metabolism	56	1.13.11.27	HPD	1.00 * O2 [c] + 1.00 * 3-(4-hydroxyphenyl)pyruvate [c] --> 1.00 * carbon dioxide [c] + 1.00 * homogentisate [c] HPD	4
34HPPOR	0.257102	7.10745e-09	CI-Sep	CD4_T_Naive	CI-NS	CD4_T_Naive	3.42747e-08	4-Hydroxyphenylpyruvate:oxygen oxidoreductase	Tyrosine metabolism	56	1.13.11.27	HPD	1.00 * O2 [c] + 1.00 * 3-(4-hydroxyphenyl)pyruvate [c] --> 1.00 * carbon dioxide [c] + 1.00 * homogentisate [c] HPD	4
34HPPOR	0.34758	1.8351e-17	CI-Sep	CD4_T_EM	CI-NS	CD4_T_EM	9.30248e-17	4-Hydroxyphenylpyruvate:oxygen oxidoreductase	Tyrosine metabolism	56	1.13.11.27	HPD	1.00 * O2 [c] + 1.00 * 3-(4-hydroxyphenyl)pyruvate [c] --> 1.00 * carbon dioxide [c] + 1.00 * homogentisate [c] HPD	4
3DSPHR	-0.00785483	0.458484	CI-NS	CD4_Treg	CI-NS	CD4_T_EM	0.620559	3-Dehydrosphinganine reductase	Sphingolipid metabolism	63	1.1.1.102	KDSR	1.00 * proton [c] + 1.00 * Nicotinamide adenine dinucleotide phosphate - reduced [c] + 1.00 * (2S)-1-hydroxy-3-oxooctadecan-2-aminium [c] --> 1.00 * Nicotinamide adenine dinucleotide phosphate [c] + 1.00 * sphinganine(1+) [c] KDSR	4
3DSPHR	-0.0989918	0.409168	CI-NS	CD4_Treg	CI-NS	CD4_T_Naive	0.593011	3-Dehydrosphinganine reductase	Sphingolipid metabolism	63	1.1.1.102	KDSR	1.00 * proton [c] + 1.00 * Nicotinamide adenine dinucleotide phosphate - reduced [c] + 1.00 * (2S)-1-hydroxy-3-oxooctadecan-2-aminium [c] --> 1.00 * Nicotinamide adenine dinucleotide phosphate [c] + 1.00 * sphinganine(1+) [c] KDSR	4
3DSPHR	0.140582	0.106727	CI-NS	CD4_Treg	NHC	CD4_Treg	0.149679	3-Dehydrosphinganine reductase	Sphingolipid metabolism	63	1.1.1.102	KDSR	1.00 * proton [c] + 1.00 * Nicotinamide adenine dinucleotide phosphate - reduced [c] + 1.00 * (2S)-1-hydroxy-3-oxooctadecan-2-aminium [c] --> 1.00 * Nicotinamide adenine dinucleotide phosphate [c] + 1.00 * sphinganine(1+) [c] KDSR	4
3DSPHR	0.0466621	0.897963	CI-Sep	CD4_Treg	CI-Sep	CD4_T_EM	0.933495	3-Dehydrosphinganine reductase	Sphingolipid metabolism	63	1.1.1.102	KDSR	1.00 * proton [c] + 1.00 * Nicotinamide adenine dinucleotide phosphate - reduced [c] + 1.00 * (2S)-1-hydroxy-3-oxooctadecan-2-aminium [c] --> 1.00 * Nicotinamide adenine dinucleotide phosphate [c] + 1.00 * sphinganine(1+) [c] KDSR	4
3DSPHR	-0.0358406	0.296941	CI-Sep	CD4_Treg	CI-Sep	CD4_T_Naive	0.47436	3-Dehydrosphinganine reductase	Sphingolipid metabolism	63	1.1.1.102	KDSR	1.00 * proton [c] + 1.00 * Nicotinamide adenine dinucleotide phosphate - reduced [c] + 1.00 * (2S)-1-hydroxy-3-oxooctadecan-2-aminium [c] --> 1.00 * Nicotinamide adenine dinucleotide phosphate [c] + 1.00 * sphinganine(1+) [c] KDSR	4
3DSPHR	0.632035	4.36452e-07	CI-Sep	CD4_Treg	NHC	CD4_Treg	1.5478e-06	3-Dehydrosphinganine reductase	Sphingolipid metabolism	63	1.1.1.102	KDSR	1.00 * proton [c] + 1.00 * Nicotinamide adenine dinucleotide phosphate - reduced [c] + 1.00 * (2S)-1-hydroxy-3-oxooctadecan-2-aminium [c] --> 1.00 * Nicotinamide adenine dinucleotide phosphate [c] + 1.00 * sphinganine(1+) [c] KDSR	4
3DSPHR	0.459756	7.12491e-05	CI-Sep	CD4_Treg	CI-NS	CD4_Treg	0.00198921	3-Dehydrosphinganine reductase	Sphingolipid metabolism	63	1.1.1.102	KDSR	1.00 * proton [c] + 1.00 * Nicotinamide adenine dinucleotide phosphate - reduced [c] + 1.00 * (2S)-1-hydroxy-3-oxooctadecan-2-aminium [c] --> 1.00 * Nicotinamide adenine dinucleotide phosphate [c] + 1.00 * sphinganine(1+) [c] KDSR	4
3DSPHR	0.402188	5.32019e-17	CI-Sep	CD4_T_Naive	CI-NS	CD4_T_Naive	1.35301e-14	3-Dehydrosphinganine reductase	Sphingolipid metabolism	63	1.1.1.102	KDSR	1.00 * proton [c] + 1.00 * Nicotinamide adenine dinucleotide phosphate - reduced [c] + 1.00 * (2S)-1-hydroxy-3-oxooctadecan-2-aminium [c] --> 1.00 * Nicotinamide adenine dinucleotide phosphate [c] + 1.00 * sphinganine(1+) [c] KDSR	4
3DSPHR	0.436185	1.08925e-22	CI-Sep	CD4_T_EM	CI-NS	CD4_T_EM	3.12237e-21	3-Dehydrosphinganine reductase	Sphingolipid metabolism	63	1.1.1.102	KDSR	1.00 * proton [c] + 1.00 * Nicotinamide adenine dinucleotide phosphate - reduced [c] + 1.00 * (2S)-1-hydroxy-3-oxooctadecan-2-aminium [c] --> 1.00 * Nicotinamide adenine dinucleotide phosphate [c] + 1.00 * sphinganine(1+) [c] KDSR	4
3HAO	0.0786468	0.11789	CI-NS	CD4_Treg	CI-NS	CD4_T_EM	0.21709	3-hydroxyanthranilate 3,4-dioxygenase	Tryptophan metabolism	64	1.13.11.6	HAAO	1.00 * O2 [c] + 1.00 * 3-hydroxyanthranilate [c] --> 1.00 * proton [c] + 1.00 * cis,cis-2-amino-3-(3-oxoprop-1-enyl)but-2-enedioate [c] HAAO	4
3HAO	0.0608916	0.271433	CI-NS	CD4_Treg	CI-NS	CD4_T_Naive	0.45071	3-hydroxyanthranilate 3,4-dioxygenase	Tryptophan metabolism	64	1.13.11.6	HAAO	1.00 * O2 [c] + 1.00 * 3-hydroxyanthranilate [c] --> 1.00 * proton [c] + 1.00 * cis,cis-2-amino-3-(3-oxoprop-1-enyl)but-2-enedioate [c] HAAO	4
3HAO	0.363481	0.000186571	CI-NS	CD4_Treg	NHC	CD4_Treg	0.00188249	3-hydroxyanthranilate 3,4-dioxygenase	Tryptophan metabolism	64	1.13.11.6	HAAO	1.00 * O2 [c] + 1.00 * 3-hydroxyanthranilate [c] --> 1.00 * proton [c] + 1.00 * cis,cis-2-amino-3-(3-oxoprop-1-enyl)but-2-enedioate [c] HAAO	4
3HAO	0.146475	0.297384	CI-Sep	CD4_Treg	CI-Sep	CD4_T_EM	0.454778	3-hydroxyanthranilate 3,4-dioxygenase	Tryptophan metabolism	64	1.13.11.6	HAAO	1.00 * O2 [c] + 1.00 * 3-hydroxyanthranilate [c] --> 1.00 * proton [c] + 1.00 * cis,cis-2-amino-3-(3-oxoprop-1-enyl)but-2-enedioate [c] HAAO	4
3HAO	0.152311	0.305219	CI-Sep	CD4_Treg	CI-Sep	CD4_T_Naive	0.484064	3-hydroxyanthranilate 3,4-dioxygenase	Tryptophan metabolism	64	1.13.11.6	HAAO	1.00 * O2 [c] + 1.00 * 3-hydroxyanthranilate [c] --> 1.00 * proton [c] + 1.00 * cis,cis-2-amino-3-(3-oxoprop-1-enyl)but-2-enedioate [c] HAAO	4
3HAO	0.849108	2.53916e-11	CI-Sep	CD4_Treg	NHC	CD4_Treg	8.21134e-10	3-hydroxyanthranilate 3,4-dioxygenase	Tryptophan metabolism	64	1.13.11.6	HAAO	1.00 * O2 [c] + 1.00 * 3-hydroxyanthranilate [c] --> 1.00 * proton [c] + 1.00 * cis,cis-2-amino-3-(3-oxoprop-1-enyl)but-2-enedioate [c] HAAO	4
3HAO	0.436171	0.000200641	CI-Sep	CD4_Treg	CI-NS	CD4_Treg	0.00338892	3-hydroxyanthranilate 3,4-dioxygenase	Tryptophan metabolism	64	1.13.11.6	HAAO	1.00 * O2 [c] + 1.00 * 3-hydroxyanthranilate [c] --> 1.00 * proton [c] + 1.00 * cis,cis-2-amino-3-(3-oxoprop-1-enyl)but-2-enedioate [c] HAAO	4
3HAO	0.347009	1.08397e-12	CI-Sep	CD4_T_Naive	CI-NS	CD4_T_Naive	2.8466e-11	3-hydroxyanthranilate 3,4-dioxygenase	Tryptophan metabolism	64	1.13.11.6	HAAO	1.00 * O2 [c] + 1.00 * 3-hydroxyanthranilate [c] --> 1.00 * proton [c] + 1.00 * cis,cis-2-amino-3-(3-oxoprop-1-enyl)but-2-enedioate [c] HAAO	4
3HAO	0.40826	3.36328e-20	CI-Sep	CD4_T_EM	CI-NS	CD4_T_EM	2.63185e-19	3-hydroxyanthranilate 3,4-dioxygenase	Tryptophan metabolism	64	1.13.11.6	HAAO	1.00 * O2 [c] + 1.00 * 3-hydroxyanthranilate [c] --> 1.00 * proton [c] + 1.00 * cis,cis-2-amino-3-(3-oxoprop-1-enyl)but-2-enedioate [c] HAAO	4
3HLYTCL	-0.218165	0.00227199	CI-NS	CD4_Treg	CI-NS	CD4_T_EM	0.0079958	3-Hydroxy-L-tyrosine carboxy-lyase	Tyrosine metabolism	68	4.1.1.28	DDC	1.00 * proton [c] + 1.00 * L-dopa [c] --> 1.00 * carbon dioxide [c] + 1.00 * dopaminium(1+) [c] DDC	4
3HLYTCL	-0.180544	0.0210105	CI-NS	CD4_Treg	CI-NS	CD4_T_Naive	0.0542903	3-Hydroxy-L-tyrosine carboxy-lyase	Tyrosine metabolism	68	4.1.1.28	DDC	1.00 * proton [c] + 1.00 * L-dopa [c] --> 1.00 * carbon dioxide [c] + 1.00 * dopaminium(1+) [c] DDC	4
3HLYTCL	0.149654	0.192776	CI-NS	CD4_Treg	NHC	CD4_Treg	0.250339	3-Hydroxy-L-tyrosine carboxy-lyase	Tyrosine metabolism	68	4.1.1.28	DDC	1.00 * proton [c] + 1.00 * L-dopa [c] --> 1.00 * carbon dioxide [c] + 1.00 * dopaminium(1+) [c] DDC	4
3HLYTCL	-0.0304868	0.677789	CI-Sep	CD4_Treg	CI-Sep	CD4_T_EM	0.761223	3-Hydroxy-L-tyrosine carboxy-lyase	Tyrosine metabolism	68	4.1.1.28	DDC	1.00 * proton [c] + 1.00 * L-dopa [c] --> 1.00 * carbon dioxide [c] + 1.00 * dopaminium(1+) [c] DDC	4
3HLYTCL	-0.00486524	0.886622	CI-Sep	CD4_Treg	CI-Sep	CD4_T_Naive	0.926503	3-Hydroxy-L-tyrosine carboxy-lyase	Tyrosine metabolism	68	4.1.1.28	DDC	1.00 * proton [c] + 1.00 * L-dopa [c] --> 1.00 * carbon dioxide [c] + 1.00 * dopaminium(1+) [c] DDC	4
3HLYTCL	0.650649	6.55439e-08	CI-Sep	CD4_Treg	NHC	CD4_Treg	3.22899e-07	3-Hydroxy-L-tyrosine carboxy-lyase	Tyrosine metabolism	68	4.1.1.28	DDC	1.00 * proton [c] + 1.00 * L-dopa [c] --> 1.00 * carbon dioxide [c] + 1.00 * dopaminium(1+) [c] DDC	4
3HLYTCL	0.496854	5.12641e-06	CI-Sep	CD4_Treg	CI-NS	CD4_Treg	0.000550234	3-Hydroxy-L-tyrosine carboxy-lyase	Tyrosine metabolism	68	4.1.1.28	DDC	1.00 * proton [c] + 1.00 * L-dopa [c] --> 1.00 * carbon dioxide [c] + 1.00 * dopaminium(1+) [c] DDC	4
3HLYTCL	0.333798	5.97086e-11	CI-Sep	CD4_T_Naive	CI-NS	CD4_T_Naive	7.2128e-10	3-Hydroxy-L-tyrosine carboxy-lyase	Tyrosine metabolism	68	4.1.1.28	DDC	1.00 * proton [c] + 1.00 * L-dopa [c] --> 1.00 * carbon dioxide [c] + 1.00 * dopaminium(1+) [c] DDC	4
3HLYTCL	0.324761	2.42505e-12	CI-Sep	CD4_T_EM	CI-NS	CD4_T_EM	5.3138e-12	3-Hydroxy-L-tyrosine carboxy-lyase	Tyrosine metabolism	68	4.1.1.28	DDC	1.00 * proton [c] + 1.00 * L-dopa [c] --> 1.00 * carbon dioxide [c] + 1.00 * dopaminium(1+) [c] DDC	4
3SALACBOXL	0.0970143	0.00187903	CI-NS	CD4_Treg	CI-NS	CD4_T_EM	0.00673551	3-Sulfino-L-alanine carboxy-lyase	Taurine and hypotaurine metabolism	82	4.1.1.15	CSAD; GAD1; GAD2	2.00 * proton [c] + 1.00 * 3-Sulfino-L-alanine [c] --> 1.00 * carbon dioxide [c] + 1.00 * Hypotaurine [c] CSAD; GAD1; GAD2	4
3SALACBOXL	0.0322521	0.0512928	CI-NS	CD4_Treg	CI-NS	CD4_T_Naive	0.117019	3-Sulfino-L-alanine carboxy-lyase	Taurine and hypotaurine metabolism	82	4.1.1.15	CSAD; GAD1; GAD2	2.00 * proton [c] + 1.00 * 3-Sulfino-L-alanine [c] --> 1.00 * carbon dioxide [c] + 1.00 * Hypotaurine [c] CSAD; GAD1; GAD2	4
3SALACBOXL	0.166185	0.0103008	CI-NS	CD4_Treg	NHC	CD4_Treg	0.0316041	3-Sulfino-L-alanine carboxy-lyase	Taurine and hypotaurine metabolism	82	4.1.1.15	CSAD; GAD1; GAD2	2.00 * proton [c] + 1.00 * 3-Sulfino-L-alanine [c] --> 1.00 * carbon dioxide [c] + 1.00 * Hypotaurine [c] CSAD; GAD1; GAD2	4
3SALACBOXL	0.0264062	0.604684	CI-Sep	CD4_Treg	CI-Sep	CD4_T_EM	0.704688	3-Sulfino-L-alanine carboxy-lyase	Taurine and hypotaurine metabolism	82	4.1.1.15	CSAD; GAD1; GAD2	2.00 * proton [c] + 1.00 * 3-Sulfino-L-alanine [c] --> 1.00 * carbon dioxide [c] + 1.00 * Hypotaurine [c] CSAD; GAD1; GAD2	4
3SALACBOXL	0.187146	0.0140275	CI-Sep	CD4_Treg	CI-Sep	CD4_T_Naive	0.0434394	3-Sulfino-L-alanine carboxy-lyase	Taurine and hypotaurine metabolism	82	4.1.1.15	CSAD; GAD1; GAD2	2.00 * proton [c] + 1.00 * 3-Sulfino-L-alanine [c] --> 1.00 * carbon dioxide [c] + 1.00 * Hypotaurine [c] CSAD; GAD1; GAD2	4
3SALACBOXL	0.598382	2.09642e-07	CI-Sep	CD4_Treg	NHC	CD4_Treg	8.4971e-07	3-Sulfino-L-alanine carboxy-lyase	Taurine and hypotaurine metabolism	82	4.1.1.15	CSAD; GAD1; GAD2	2.00 * proton [c] + 1.00 * 3-Sulfino-L-alanine [c] --> 1.00 * carbon dioxide [c] + 1.00 * Hypotaurine [c] CSAD; GAD1; GAD2	4
3SALACBOXL	0.377907	0.00103425	CI-Sep	CD4_Treg	CI-NS	CD4_Treg	0.00492453	3-Sulfino-L-alanine carboxy-lyase	Taurine and hypotaurine metabolism	82	4.1.1.15	CSAD; GAD1; GAD2	2.00 * proton [c] + 1.00 * 3-Sulfino-L-alanine [c] --> 1.00 * carbon dioxide [c] + 1.00 * Hypotaurine [c] CSAD; GAD1; GAD2	4
3SALACBOXL	0.248381	1.86114e-08	CI-Sep	CD4_T_Naive	CI-NS	CD4_T_Naive	7.81324e-08	3-Sulfino-L-alanine carboxy-lyase	Taurine and hypotaurine metabolism	82	4.1.1.15	CSAD; GAD1; GAD2	2.00 * proton [c] + 1.00 * 3-Sulfino-L-alanine [c] --> 1.00 * carbon dioxide [c] + 1.00 * Hypotaurine [c] CSAD; GAD1; GAD2	4
3SALACBOXL	0.459204	4.37115e-25	CI-Sep	CD4_T_EM	CI-NS	CD4_T_EM	6.45092e-23	3-Sulfino-L-alanine carboxy-lyase	Taurine and hypotaurine metabolism	82	4.1.1.15	CSAD; GAD1; GAD2	2.00 * proton [c] + 1.00 * 3-Sulfino-L-alanine [c] --> 1.00 * carbon dioxide [c] + 1.00 * Hypotaurine [c] CSAD; GAD1; GAD2	4
41R1H2MAE12BOOX	0.0376779	0.0975285	CI-NS	CD4_Treg	CI-NS	CD4_T_EM	0.187102	4-[(1R)-1-Hydroxy-2-(methylamino)ethyl]-1,2-benzenediol:oxygen oxidoreductase(deaminating)(flavin-containing)	Tyrosine metabolism	88	1.4.3.4	MAOA; MAOB	1.00 * Water [c] + 1.00 * O2 [c] + 1.00 * Adrenaline [c] --> 1.00 * Hydrogen peroxide [c] + 1.00 * 3,4-Dihydroxymandelaldehyde [c] + 1.00 * methylammonium [c] MAOA; MAOB	4
41R1H2MAE12BOOX	0.00526816	0.329886	CI-NS	CD4_Treg	CI-NS	CD4_T_Naive	0.511393	4-[(1R)-1-Hydroxy-2-(methylamino)ethyl]-1,2-benzenediol:oxygen oxidoreductase(deaminating)(flavin-containing)	Tyrosine metabolism	88	1.4.3.4	MAOA; MAOB	1.00 * Water [c] + 1.00 * O2 [c] + 1.00 * Adrenaline [c] --> 1.00 * Hydrogen peroxide [c] + 1.00 * 3,4-Dihydroxymandelaldehyde [c] + 1.00 * methylammonium [c] MAOA; MAOB	4
41R1H2MAE12BOOX	0.203925	0.00488107	CI-NS	CD4_Treg	NHC	CD4_Treg	0.0214403	4-[(1R)-1-Hydroxy-2-(methylamino)ethyl]-1,2-benzenediol:oxygen oxidoreductase(deaminating)(flavin-containing)	Tyrosine metabolism	88	1.4.3.4	MAOA; MAOB	1.00 * Water [c] + 1.00 * O2 [c] + 1.00 * Adrenaline [c] --> 1.00 * Hydrogen peroxide [c] + 1.00 * 3,4-Dihydroxymandelaldehyde [c] + 1.00 * methylammonium [c] MAOA; MAOB	4
41R1H2MAE12BOOX	0.0363845	0.890162	CI-Sep	CD4_Treg	CI-Sep	CD4_T_EM	0.92818	4-[(1R)-1-Hydroxy-2-(methylamino)ethyl]-1,2-benzenediol:oxygen oxidoreductase(deaminating)(flavin-containing)	Tyrosine metabolism	88	1.4.3.4	MAOA; MAOB	1.00 * Water [c] + 1.00 * O2 [c] + 1.00 * Adrenaline [c] --> 1.00 * Hydrogen peroxide [c] + 1.00 * 3,4-Dihydroxymandelaldehyde [c] + 1.00 * methylammonium [c] MAOA; MAOB	4
41R1H2MAE12BOOX	0.0450722	0.816865	CI-Sep	CD4_Treg	CI-Sep	CD4_T_Naive	0.886741	4-[(1R)-1-Hydroxy-2-(methylamino)ethyl]-1,2-benzenediol:oxygen oxidoreductase(deaminating)(flavin-containing)	Tyrosine metabolism	88	1.4.3.4	MAOA; MAOB	1.00 * Water [c] + 1.00 * O2 [c] + 1.00 * Adrenaline [c] --> 1.00 * Hydrogen peroxide [c] + 1.00 * 3,4-Dihydroxymandelaldehyde [c] + 1.00 * methylammonium [c] MAOA; MAOB	4
41R1H2MAE12BOOX	0.534235	2.97154e-06	CI-Sep	CD4_Treg	NHC	CD4_Treg	6.53821e-06	4-[(1R)-1-Hydroxy-2-(methylamino)ethyl]-1,2-benzenediol:oxygen oxidoreductase(deaminating)(flavin-containing)	Tyrosine metabolism	88	1.4.3.4	MAOA; MAOB	1.00 * Water [c] + 1.00 * O2 [c] + 1.00 * Adrenaline [c] --> 1.00 * Hydrogen peroxide [c] + 1.00 * 3,4-Dihydroxymandelaldehyde [c] + 1.00 * methylammonium [c] MAOA; MAOB	4
41R1H2MAE12BOOX	0.286562	0.0259422	CI-Sep	CD4_Treg	CI-NS	CD4_Treg	0.0353558	4-[(1R)-1-Hydroxy-2-(methylamino)ethyl]-1,2-benzenediol:oxygen oxidoreductase(deaminating)(flavin-containing)	Tyrosine metabolism	88	1.4.3.4	MAOA; MAOB	1.00 * Water [c] + 1.00 * O2 [c] + 1.00 * Adrenaline [c] --> 1.00 * Hydrogen peroxide [c] + 1.00 * 3,4-Dihydroxymandelaldehyde [c] + 1.00 * methylammonium [c] MAOA; MAOB	4
41R1H2MAE12BOOX	0.278724	7.88028e-09	CI-Sep	CD4_T_Naive	CI-NS	CD4_T_Naive	3.70404e-08	4-[(1R)-1-Hydroxy-2-(methylamino)ethyl]-1,2-benzenediol:oxygen oxidoreductase(deaminating)(flavin-containing)	Tyrosine metabolism	88	1.4.3.4	MAOA; MAOB	1.00 * Water [c] + 1.00 * O2 [c] + 1.00 * Adrenaline [c] --> 1.00 * Hydrogen peroxide [c] + 1.00 * 3,4-Dihydroxymandelaldehyde [c] + 1.00 * methylammonium [c] MAOA; MAOB	4
41R1H2MAE12BOOX	0.317359	1.6369e-15	CI-Sep	CD4_T_EM	CI-NS	CD4_T_EM	6.17475e-15	4-[(1R)-1-Hydroxy-2-(methylamino)ethyl]-1,2-benzenediol:oxygen oxidoreductase(deaminating)(flavin-containing)	Tyrosine metabolism	88	1.4.3.4	MAOA; MAOB	1.00 * Water [c] + 1.00 * O2 [c] + 1.00 * Adrenaline [c] --> 1.00 * Hydrogen peroxide [c] + 1.00 * 3,4-Dihydroxymandelaldehyde [c] + 1.00 * methylammonium [c] MAOA; MAOB	4
41R2A1H12BOOX	-0.0346692	0.46171	CI-NS	CD4_Treg	CI-NS	CD4_T_EM	0.624226	4-[(1R)-2-Amino-1-hydroxyethyl]-1,2-benzenediol:oxygen oxidoreductase(deaminating)(flavin-containing)	Tyrosine metabolism	89	1.4.3.4	MAOA; MAOB	1.00 * Water [c] + 1.00 * O2 [c] + 1.00 * Norepinephrine [c] --> 1.00 * Hydrogen peroxide [c] + 1.00 * Ammonium [c] + 1.00 * 3,4-Dihydroxymandelaldehyde [c] MAOA; MAOB	4
41R2A1H12BOOX	-0.0671219	0.955536	CI-NS	CD4_Treg	CI-NS	CD4_T_Naive	0.988351	4-[(1R)-2-Amino-1-hydroxyethyl]-1,2-benzenediol:oxygen oxidoreductase(deaminating)(flavin-containing)	Tyrosine metabolism	89	1.4.3.4	MAOA; MAOB	1.00 * Water [c] + 1.00 * O2 [c] + 1.00 * Norepinephrine [c] --> 1.00 * Hydrogen peroxide [c] + 1.00 * Ammonium [c] + 1.00 * 3,4-Dihydroxymandelaldehyde [c] MAOA; MAOB	4
41R2A1H12BOOX	0.190675	0.00636081	CI-NS	CD4_Treg	NHC	CD4_Treg	0.0249866	4-[(1R)-2-Amino-1-hydroxyethyl]-1,2-benzenediol:oxygen oxidoreductase(deaminating)(flavin-containing)	Tyrosine metabolism	89	1.4.3.4	MAOA; MAOB	1.00 * Water [c] + 1.00 * O2 [c] + 1.00 * Norepinephrine [c] --> 1.00 * Hydrogen peroxide [c] + 1.00 * Ammonium [c] + 1.00 * 3,4-Dihydroxymandelaldehyde [c] MAOA; MAOB	4
41R2A1H12BOOX	-0.0437085	0.343655	CI-Sep	CD4_Treg	CI-Sep	CD4_T_EM	0.489163	4-[(1R)-2-Amino-1-hydroxyethyl]-1,2-benzenediol:oxygen oxidoreductase(deaminating)(flavin-containing)	Tyrosine metabolism	89	1.4.3.4	MAOA; MAOB	1.00 * Water [c] + 1.00 * O2 [c] + 1.00 * Norepinephrine [c] --> 1.00 * Hydrogen peroxide [c] + 1.00 * Ammonium [c] + 1.00 * 3,4-Dihydroxymandelaldehyde [c] MAOA; MAOB	4
41R2A1H12BOOX	-0.0143055	0.699186	CI-Sep	CD4_Treg	CI-Sep	CD4_T_Naive	0.806458	4-[(1R)-2-Amino-1-hydroxyethyl]-1,2-benzenediol:oxygen oxidoreductase(deaminating)(flavin-containing)	Tyrosine metabolism	89	1.4.3.4	MAOA; MAOB	1.00 * Water [c] + 1.00 * O2 [c] + 1.00 * Norepinephrine [c] --> 1.00 * Hydrogen peroxide [c] + 1.00 * Ammonium [c] + 1.00 * 3,4-Dihydroxymandelaldehyde [c] MAOA; MAOB	4
41R2A1H12BOOX	0.538654	2.47133e-06	CI-Sep	CD4_Treg	NHC	CD4_Treg	5.73867e-06	4-[(1R)-2-Amino-1-hydroxyethyl]-1,2-benzenediol:oxygen oxidoreductase(deaminating)(flavin-containing)	Tyrosine metabolism	89	1.4.3.4	MAOA; MAOB	1.00 * Water [c] + 1.00 * O2 [c] + 1.00 * Norepinephrine [c] --> 1.00 * Hydrogen peroxide [c] + 1.00 * Ammonium [c] + 1.00 * 3,4-Dihydroxymandelaldehyde [c] MAOA; MAOB	4
41R2A1H12BOOX	0.305007	0.014625	CI-Sep	CD4_Treg	CI-NS	CD4_Treg	0.0215493	4-[(1R)-2-Amino-1-hydroxyethyl]-1,2-benzenediol:oxygen oxidoreductase(deaminating)(flavin-containing)	Tyrosine metabolism	89	1.4.3.4	MAOA; MAOB	1.00 * Water [c] + 1.00 * O2 [c] + 1.00 * Norepinephrine [c] --> 1.00 * Hydrogen peroxide [c] + 1.00 * Ammonium [c] + 1.00 * 3,4-Dihydroxymandelaldehyde [c] MAOA; MAOB	4
41R2A1H12BOOX	0.27658	1.56729e-09	CI-Sep	CD4_T_Naive	CI-NS	CD4_T_Naive	9.23552e-09	4-[(1R)-2-Amino-1-hydroxyethyl]-1,2-benzenediol:oxygen oxidoreductase(deaminating)(flavin-containing)	Tyrosine metabolism	89	1.4.3.4	MAOA; MAOB	1.00 * Water [c] + 1.00 * O2 [c] + 1.00 * Norepinephrine [c] --> 1.00 * Hydrogen peroxide [c] + 1.00 * Ammonium [c] + 1.00 * 3,4-Dihydroxymandelaldehyde [c] MAOA; MAOB	4
41R2A1H12BOOX	0.347096	1.82985e-18	CI-Sep	CD4_T_EM	CI-NS	CD4_T_EM	1.06488e-17	4-[(1R)-2-Amino-1-hydroxyethyl]-1,2-benzenediol:oxygen oxidoreductase(deaminating)(flavin-containing)	Tyrosine metabolism	89	1.4.3.4	MAOA; MAOB	1.00 * Water [c] + 1.00 * O2 [c] + 1.00 * Norepinephrine [c] --> 1.00 * Hydrogen peroxide [c] + 1.00 * Ammonium [c] + 1.00 * 3,4-Dihydroxymandelaldehyde [c] MAOA; MAOB	4
4NPHSULT	-0.145529	0.440135	CI-NS	CD4_Treg	CI-NS	CD4_T_EM	0.602645	4-Nitrophenol Sulfotransferase	Cytochrome metabolism	103	2.8.2.1	SULT1A1	1.00 * (2R,3S,4R,5R)-5-(6-amino-9H-purin-9-yl)-4-hydroxy-2-({[(sulfonatooxy)phosphinato]oxy}methyl)oxolan-3-yl phosphate [c] + 1.00 * 4-nitrophenolate [c] --> 1.00 * proton [c] + 1.00 * adenosine 3',5'-bismonophosphate(4-) [c] + 1.00 * 4-Nitrophenyl sulfate [c] SULT1A1	4
4NPHSULT	-0.0438012	0.659533	CI-NS	CD4_Treg	CI-NS	CD4_T_Naive	0.812712	4-Nitrophenol Sulfotransferase	Cytochrome metabolism	103	2.8.2.1	SULT1A1	1.00 * (2R,3S,4R,5R)-5-(6-amino-9H-purin-9-yl)-4-hydroxy-2-({[(sulfonatooxy)phosphinato]oxy}methyl)oxolan-3-yl phosphate [c] + 1.00 * 4-nitrophenolate [c] --> 1.00 * proton [c] + 1.00 * adenosine 3',5'-bismonophosphate(4-) [c] + 1.00 * 4-Nitrophenyl sulfate [c] SULT1A1	4
4NPHSULT	0.101304	0.121365	CI-NS	CD4_Treg	NHC	CD4_Treg	0.16801	4-Nitrophenol Sulfotransferase	Cytochrome metabolism	103	2.8.2.1	SULT1A1	1.00 * (2R,3S,4R,5R)-5-(6-amino-9H-purin-9-yl)-4-hydroxy-2-({[(sulfonatooxy)phosphinato]oxy}methyl)oxolan-3-yl phosphate [c] + 1.00 * 4-nitrophenolate [c] --> 1.00 * proton [c] + 1.00 * adenosine 3',5'-bismonophosphate(4-) [c] + 1.00 * 4-Nitrophenyl sulfate [c] SULT1A1	4
4NPHSULT	-0.052801	0.690541	CI-Sep	CD4_Treg	CI-Sep	CD4_T_EM	0.77306	4-Nitrophenol Sulfotransferase	Cytochrome metabolism	103	2.8.2.1	SULT1A1	1.00 * (2R,3S,4R,5R)-5-(6-amino-9H-purin-9-yl)-4-hydroxy-2-({[(sulfonatooxy)phosphinato]oxy}methyl)oxolan-3-yl phosphate [c] + 1.00 * 4-nitrophenolate [c] --> 1.00 * proton [c] + 1.00 * adenosine 3',5'-bismonophosphate(4-) [c] + 1.00 * 4-Nitrophenyl sulfate [c] SULT1A1	4
4NPHSULT	0.0861315	0.160317	CI-Sep	CD4_Treg	CI-Sep	CD4_T_Naive	0.317741	4-Nitrophenol Sulfotransferase	Cytochrome metabolism	103	2.8.2.1	SULT1A1	1.00 * (2R,3S,4R,5R)-5-(6-amino-9H-purin-9-yl)-4-hydroxy-2-({[(sulfonatooxy)phosphinato]oxy}methyl)oxolan-3-yl phosphate [c] + 1.00 * 4-nitrophenolate [c] --> 1.00 * proton [c] + 1.00 * adenosine 3',5'-bismonophosphate(4-) [c] + 1.00 * 4-Nitrophenyl sulfate [c] SULT1A1	4
4NPHSULT	0.392958	0.000184772	CI-Sep	CD4_Treg	NHC	CD4_Treg	0.000258755	4-Nitrophenol Sulfotransferase	Cytochrome metabolism	103	2.8.2.1	SULT1A1	1.00 * (2R,3S,4R,5R)-5-(6-amino-9H-purin-9-yl)-4-hydroxy-2-({[(sulfonatooxy)phosphinato]oxy}methyl)oxolan-3-yl phosphate [c] + 1.00 * 4-nitrophenolate [c] --> 1.00 * proton [c] + 1.00 * adenosine 3',5'-bismonophosphate(4-) [c] + 1.00 * 4-Nitrophenyl sulfate [c] SULT1A1	4
4NPHSULT	0.268932	0.0093699	CI-Sep	CD4_Treg	CI-NS	CD4_Treg	0.0149362	4-Nitrophenol Sulfotransferase	Cytochrome metabolism	103	2.8.2.1	SULT1A1	1.00 * (2R,3S,4R,5R)-5-(6-amino-9H-purin-9-yl)-4-hydroxy-2-({[(sulfonatooxy)phosphinato]oxy}methyl)oxolan-3-yl phosphate [c] + 1.00 * 4-nitrophenolate [c] --> 1.00 * proton [c] + 1.00 * adenosine 3',5'-bismonophosphate(4-) [c] + 1.00 * 4-Nitrophenyl sulfate [c] SULT1A1	4
4NPHSULT	0.162024	0.000472771	CI-Sep	CD4_T_Naive	CI-NS	CD4_T_Naive	0.000707254	4-Nitrophenol Sulfotransferase	Cytochrome metabolism	103	2.8.2.1	SULT1A1	1.00 * (2R,3S,4R,5R)-5-(6-amino-9H-purin-9-yl)-4-hydroxy-2-({[(sulfonatooxy)phosphinato]oxy}methyl)oxolan-3-yl phosphate [c] + 1.00 * 4-nitrophenolate [c] --> 1.00 * proton [c] + 1.00 * adenosine 3',5'-bismonophosphate(4-) [c] + 1.00 * 4-Nitrophenyl sulfate [c] SULT1A1	4
4NPHSULT	0.206113	9.14479e-09	CI-Sep	CD4_T_EM	CI-NS	CD4_T_EM	1.42843e-08	4-Nitrophenol Sulfotransferase	Cytochrome metabolism	103	2.8.2.1	SULT1A1	1.00 * (2R,3S,4R,5R)-5-(6-amino-9H-purin-9-yl)-4-hydroxy-2-({[(sulfonatooxy)phosphinato]oxy}methyl)oxolan-3-yl phosphate [c] + 1.00 * 4-nitrophenolate [c] --> 1.00 * proton [c] + 1.00 * adenosine 3',5'-bismonophosphate(4-) [c] + 1.00 * 4-Nitrophenyl sulfate [c] SULT1A1	4
5ADTSTSTERONESULT	-0.0725657	0.969158	CI-NS	CD4_Treg	CI-NS	CD4_T_EM	0.984024	5alpha-Dihydrotestosterone sulfotransferase	Steroid metabolism	109	2.8.2.2	SULT1A1; SULT2A1	1.00 * (2R,3S,4R,5R)-5-(6-amino-9H-purin-9-yl)-4-hydroxy-2-({[(sulfonatooxy)phosphinato]oxy}methyl)oxolan-3-yl phosphate [c] + 1.00 * 17beta-hydroxy-5alpha-androstan-3-one [c] --> 1.00 * proton [c] + 1.00 * adenosine 3',5'-bismonophosphate(4-) [c] + 1.00 * 5alpha-Dihydrotestosterone sulfate [c] SULT1A1; SULT2A1	4
5ADTSTSTERONESULT	-0.0885607	0.807226	CI-NS	CD4_Treg	CI-NS	CD4_T_Naive	0.907308	5alpha-Dihydrotestosterone sulfotransferase	Steroid metabolism	109	2.8.2.2	SULT1A1; SULT2A1	1.00 * (2R,3S,4R,5R)-5-(6-amino-9H-purin-9-yl)-4-hydroxy-2-({[(sulfonatooxy)phosphinato]oxy}methyl)oxolan-3-yl phosphate [c] + 1.00 * 17beta-hydroxy-5alpha-androstan-3-one [c] --> 1.00 * proton [c] + 1.00 * adenosine 3',5'-bismonophosphate(4-) [c] + 1.00 * 5alpha-Dihydrotestosterone sulfate [c] SULT1A1; SULT2A1	4
5ADTSTSTERONESULT	0.133528	0.0563417	CI-NS	CD4_Treg	NHC	CD4_Treg	0.088226	5alpha-Dihydrotestosterone sulfotransferase	Steroid metabolism	109	2.8.2.2	SULT1A1; SULT2A1	1.00 * (2R,3S,4R,5R)-5-(6-amino-9H-purin-9-yl)-4-hydroxy-2-({[(sulfonatooxy)phosphinato]oxy}methyl)oxolan-3-yl phosphate [c] + 1.00 * 17beta-hydroxy-5alpha-androstan-3-one [c] --> 1.00 * proton [c] + 1.00 * adenosine 3',5'-bismonophosphate(4-) [c] + 1.00 * 5alpha-Dihydrotestosterone sulfate [c] SULT1A1; SULT2A1	4
5ADTSTSTERONESULT	0.00543216	0.785427	CI-Sep	CD4_Treg	CI-Sep	CD4_T_EM	0.847112	5alpha-Dihydrotestosterone sulfotransferase	Steroid metabolism	109	2.8.2.2	SULT1A1; SULT2A1	1.00 * (2R,3S,4R,5R)-5-(6-amino-9H-purin-9-yl)-4-hydroxy-2-({[(sulfonatooxy)phosphinato]oxy}methyl)oxolan-3-yl phosphate [c] + 1.00 * 17beta-hydroxy-5alpha-androstan-3-one [c] --> 1.00 * proton [c] + 1.00 * adenosine 3',5'-bismonophosphate(4-) [c] + 1.00 * 5alpha-Dihydrotestosterone sulfate [c] SULT1A1; SULT2A1	4
5ADTSTSTERONESULT	0.0504249	0.440693	CI-Sep	CD4_Treg	CI-Sep	CD4_T_Naive	0.619276	5alpha-Dihydrotestosterone sulfotransferase	Steroid metabolism	109	2.8.2.2	SULT1A1; SULT2A1	1.00 * (2R,3S,4R,5R)-5-(6-amino-9H-purin-9-yl)-4-hydroxy-2-({[(sulfonatooxy)phosphinato]oxy}methyl)oxolan-3-yl phosphate [c] + 1.00 * 17beta-hydroxy-5alpha-androstan-3-one [c] --> 1.00 * proton [c] + 1.00 * adenosine 3',5'-bismonophosphate(4-) [c] + 1.00 * 5alpha-Dihydrotestosterone sulfate [c] SULT1A1; SULT2A1	4
5ADTSTSTERONESULT	0.410488	7.45025e-05	CI-Sep	CD4_Treg	NHC	CD4_Treg	0.000110155	5alpha-Dihydrotestosterone sulfotransferase	Steroid metabolism	109	2.8.2.2	SULT1A1; SULT2A1	1.00 * (2R,3S,4R,5R)-5-(6-amino-9H-purin-9-yl)-4-hydroxy-2-({[(sulfonatooxy)phosphinato]oxy}methyl)oxolan-3-yl phosphate [c] + 1.00 * 17beta-hydroxy-5alpha-androstan-3-one [c] --> 1.00 * proton [c] + 1.00 * adenosine 3',5'-bismonophosphate(4-) [c] + 1.00 * 5alpha-Dihydrotestosterone sulfate [c] SULT1A1; SULT2A1	4
5ADTSTSTERONESULT	0.260951	0.00689615	CI-Sep	CD4_Treg	CI-NS	CD4_Treg	0.0115735	5alpha-Dihydrotestosterone sulfotransferase	Steroid metabolism	109	2.8.2.2	SULT1A1; SULT2A1	1.00 * (2R,3S,4R,5R)-5-(6-amino-9H-purin-9-yl)-4-hydroxy-2-({[(sulfonatooxy)phosphinato]oxy}methyl)oxolan-3-yl phosphate [c] + 1.00 * 17beta-hydroxy-5alpha-androstan-3-one [c] --> 1.00 * proton [c] + 1.00 * adenosine 3',5'-bismonophosphate(4-) [c] + 1.00 * 5alpha-Dihydrotestosterone sulfate [c] SULT1A1; SULT2A1	4
5ADTSTSTERONESULT	0.134584	0.00253222	CI-Sep	CD4_T_Naive	CI-NS	CD4_T_Naive	0.00347308	5alpha-Dihydrotestosterone sulfotransferase	Steroid metabolism	109	2.8.2.2	SULT1A1; SULT2A1	1.00 * (2R,3S,4R,5R)-5-(6-amino-9H-purin-9-yl)-4-hydroxy-2-({[(sulfonatooxy)phosphinato]oxy}methyl)oxolan-3-yl phosphate [c] + 1.00 * 17beta-hydroxy-5alpha-androstan-3-one [c] --> 1.00 * proton [c] + 1.00 * adenosine 3',5'-bismonophosphate(4-) [c] + 1.00 * 5alpha-Dihydrotestosterone sulfate [c] SULT1A1; SULT2A1	4
5ADTSTSTERONESULT	0.194921	7.10277e-07	CI-Sep	CD4_T_EM	CI-NS	CD4_T_EM	1.00642e-06	5alpha-Dihydrotestosterone sulfotransferase	Steroid metabolism	109	2.8.2.2	SULT1A1; SULT2A1	1.00 * (2R,3S,4R,5R)-5-(6-amino-9H-purin-9-yl)-4-hydroxy-2-({[(sulfonatooxy)phosphinato]oxy}methyl)oxolan-3-yl phosphate [c] + 1.00 * 17beta-hydroxy-5alpha-androstan-3-one [c] --> 1.00 * proton [c] + 1.00 * adenosine 3',5'-bismonophosphate(4-) [c] + 1.00 * 5alpha-Dihydrotestosterone sulfate [c] SULT1A1; SULT2A1	4
5HLTDL	-0.0934152	0.0801344	CI-NS	CD4_Treg	CI-NS	CD4_T_EM	0.161539	5-Hydroxy-L-tryptophan decarboxy-lyase	Tryptophan metabolism	115	4.1.1.28	DDC	1.00 * proton [c] + 1.00 * 5-hydroxy-L-tryptophan [c] --> 1.00 * carbon dioxide [c] + 1.00 * serotonin(1+) [c] DDC	4
5HLTDL	-0.185031	0.00236283	CI-NS	CD4_Treg	CI-NS	CD4_T_Naive	0.007788	5-Hydroxy-L-tryptophan decarboxy-lyase	Tryptophan metabolism	115	4.1.1.28	DDC	1.00 * proton [c] + 1.00 * 5-hydroxy-L-tryptophan [c] --> 1.00 * carbon dioxide [c] + 1.00 * serotonin(1+) [c] DDC	4
5HLTDL	-0.0156812	0.885986	CI-NS	CD4_Treg	NHC	CD4_Treg	0.916977	5-Hydroxy-L-tryptophan decarboxy-lyase	Tryptophan metabolism	115	4.1.1.28	DDC	1.00 * proton [c] + 1.00 * 5-hydroxy-L-tryptophan [c] --> 1.00 * carbon dioxide [c] + 1.00 * serotonin(1+) [c] DDC	4
5HLTDL	0.0376405	0.33271	CI-Sep	CD4_Treg	CI-Sep	CD4_T_EM	0.479237	5-Hydroxy-L-tryptophan decarboxy-lyase	Tryptophan metabolism	115	4.1.1.28	DDC	1.00 * proton [c] + 1.00 * 5-hydroxy-L-tryptophan [c] --> 1.00 * carbon dioxide [c] + 1.00 * serotonin(1+) [c] DDC	4
5HLTDL	-0.0187308	0.670825	CI-Sep	CD4_Treg	CI-Sep	CD4_T_Naive	0.780449	5-Hydroxy-L-tryptophan decarboxy-lyase	Tryptophan metabolism	115	4.1.1.28	DDC	1.00 * proton [c] + 1.00 * 5-hydroxy-L-tryptophan [c] --> 1.00 * carbon dioxide [c] + 1.00 * serotonin(1+) [c] DDC	4
5HLTDL	0.399893	7.10505e-05	CI-Sep	CD4_Treg	NHC	CD4_Treg	0.000105504	5-Hydroxy-L-tryptophan decarboxy-lyase	Tryptophan metabolism	115	4.1.1.28	DDC	1.00 * proton [c] + 1.00 * 5-hydroxy-L-tryptophan [c] --> 1.00 * carbon dioxide [c] + 1.00 * serotonin(1+) [c] DDC	4
5HLTDL	0.421658	1.59716e-05	CI-Sep	CD4_Treg	CI-NS	CD4_Treg	0.00126464	5-Hydroxy-L-tryptophan decarboxy-lyase	Tryptophan metabolism	115	4.1.1.28	DDC	1.00 * proton [c] + 1.00 * 5-hydroxy-L-tryptophan [c] --> 1.00 * carbon dioxide [c] + 1.00 * serotonin(1+) [c] DDC	4
5HLTDL	0.283785	3.4442e-08	CI-Sep	CD4_T_Naive	CI-NS	CD4_T_Naive	1.34321e-07	5-Hydroxy-L-tryptophan decarboxy-lyase	Tryptophan metabolism	115	4.1.1.28	DDC	1.00 * proton [c] + 1.00 * 5-hydroxy-L-tryptophan [c] --> 1.00 * carbon dioxide [c] + 1.00 * serotonin(1+) [c] DDC	4
5HLTDL	0.319447	1.02166e-12	CI-Sep	CD4_T_EM	CI-NS	CD4_T_EM	2.29588e-12	5-Hydroxy-L-tryptophan decarboxy-lyase	Tryptophan metabolism	115	4.1.1.28	DDC	1.00 * proton [c] + 1.00 * 5-hydroxy-L-tryptophan [c] --> 1.00 * carbon dioxide [c] + 1.00 * serotonin(1+) [c] DDC	4
A4GALTg	-0.155137	0.211642	CI-NS	CD4_Treg	CI-NS	CD4_T_EM	0.344444	Lactosylceramide 4-alpha-galactosyltransferase	Sphingolipid metabolism	142	2.4.1.228	A4GALT	1.00 * galactosyl glucosyl ceramide [g] + 1.00 * UDP-D-galactose(2-) [g] --> 1.00 * proton [g] + 1.00 * trihexosyl ceramide [g] + 1.00 * UDP [g] A4GALT	4
A4GALTg	-0.182885	0.0708333	CI-NS	CD4_Treg	CI-NS	CD4_T_Naive	0.153966	Lactosylceramide 4-alpha-galactosyltransferase	Sphingolipid metabolism	142	2.4.1.228	A4GALT	1.00 * galactosyl glucosyl ceramide [g] + 1.00 * UDP-D-galactose(2-) [g] --> 1.00 * proton [g] + 1.00 * trihexosyl ceramide [g] + 1.00 * UDP [g] A4GALT	4
A4GALTg	0.16567	0.015868	CI-NS	CD4_Treg	NHC	CD4_Treg	0.0405425	Lactosylceramide 4-alpha-galactosyltransferase	Sphingolipid metabolism	142	2.4.1.228	A4GALT	1.00 * galactosyl glucosyl ceramide [g] + 1.00 * UDP-D-galactose(2-) [g] --> 1.00 * proton [g] + 1.00 * trihexosyl ceramide [g] + 1.00 * UDP [g] A4GALT	4
A4GALTg	-0.0858875	0.0855885	CI-Sep	CD4_Treg	CI-Sep	CD4_T_EM	0.182262	Lactosylceramide 4-alpha-galactosyltransferase	Sphingolipid metabolism	142	2.4.1.228	A4GALT	1.00 * galactosyl glucosyl ceramide [g] + 1.00 * UDP-D-galactose(2-) [g] --> 1.00 * proton [g] + 1.00 * trihexosyl ceramide [g] + 1.00 * UDP [g] A4GALT	4
A4GALTg	-0.0390877	0.236141	CI-Sep	CD4_Treg	CI-Sep	CD4_T_Naive	0.397737	Lactosylceramide 4-alpha-galactosyltransferase	Sphingolipid metabolism	142	2.4.1.228	A4GALT	1.00 * galactosyl glucosyl ceramide [g] + 1.00 * UDP-D-galactose(2-) [g] --> 1.00 * proton [g] + 1.00 * trihexosyl ceramide [g] + 1.00 * UDP [g] A4GALT	4
A4GALTg	0.574605	2.95207e-07	CI-Sep	CD4_Treg	NHC	CD4_Treg	1.1106e-06	Lactosylceramide 4-alpha-galactosyltransferase	Sphingolipid metabolism	142	2.4.1.228	A4GALT	1.00 * galactosyl glucosyl ceramide [g] + 1.00 * UDP-D-galactose(2-) [g] --> 1.00 * proton [g] + 1.00 * trihexosyl ceramide [g] + 1.00 * UDP [g] A4GALT	4
A4GALTg	0.374169	0.000703349	CI-Sep	CD4_Treg	CI-NS	CD4_Treg	0.00452736	Lactosylceramide 4-alpha-galactosyltransferase	Sphingolipid metabolism	142	2.4.1.228	A4GALT	1.00 * galactosyl glucosyl ceramide [g] + 1.00 * UDP-D-galactose(2-) [g] --> 1.00 * proton [g] + 1.00 * trihexosyl ceramide [g] + 1.00 * UDP [g] A4GALT	4
A4GALTg	0.230279	5.51664e-08	CI-Sep	CD4_T_Naive	CI-NS	CD4_T_Naive	1.97601e-07	Lactosylceramide 4-alpha-galactosyltransferase	Sphingolipid metabolism	142	2.4.1.228	A4GALT	1.00 * galactosyl glucosyl ceramide [g] + 1.00 * UDP-D-galactose(2-) [g] --> 1.00 * proton [g] + 1.00 * trihexosyl ceramide [g] + 1.00 * UDP [g] A4GALT	4
A4GALTg	0.321049	3.92887e-17	CI-Sep	CD4_T_EM	CI-NS	CD4_T_EM	1.91147e-16	Lactosylceramide 4-alpha-galactosyltransferase	Sphingolipid metabolism	142	2.4.1.228	A4GALT	1.00 * galactosyl glucosyl ceramide [g] + 1.00 * UDP-D-galactose(2-) [g] --> 1.00 * proton [g] + 1.00 * trihexosyl ceramide [g] + 1.00 * UDP [g] A4GALT	4
AACOAT	0.0395918	0.192429	CI-NS	CD4_Treg	CI-NS	CD4_T_EM	0.320847	Acetoacetyl-CoA:acetate CoA-transferase	Propanoate metabolism	145	6.2.1.16	AACS	1.00 * ATP [c] + 1.00 * Coenzyme A [c] + 1.00 * acetoacetate [c] --> 1.00 * Acetoacetyl-CoA [c] + 1.00 * AMP [c] + 1.00 * Diphosphate [c] AACS	4
AACOAT	-0.0246068	0.678157	CI-NS	CD4_Treg	CI-NS	CD4_T_Naive	0.826821	Acetoacetyl-CoA:acetate CoA-transferase	Propanoate metabolism	145	6.2.1.16	AACS	1.00 * ATP [c] + 1.00 * Coenzyme A [c] + 1.00 * acetoacetate [c] --> 1.00 * Acetoacetyl-CoA [c] + 1.00 * AMP [c] + 1.00 * Diphosphate [c] AACS	4
AACOAT	0.200675	0.0192271	CI-NS	CD4_Treg	NHC	CD4_Treg	0.0441583	Acetoacetyl-CoA:acetate CoA-transferase	Propanoate metabolism	145	6.2.1.16	AACS	1.00 * ATP [c] + 1.00 * Coenzyme A [c] + 1.00 * acetoacetate [c] --> 1.00 * Acetoacetyl-CoA [c] + 1.00 * AMP [c] + 1.00 * Diphosphate [c] AACS	4
AACOAT	-0.044031	0.560839	CI-Sep	CD4_Treg	CI-Sep	CD4_T_EM	0.666936	Acetoacetyl-CoA:acetate CoA-transferase	Propanoate metabolism	145	6.2.1.16	AACS	1.00 * ATP [c] + 1.00 * Coenzyme A [c] + 1.00 * acetoacetate [c] --> 1.00 * Acetoacetyl-CoA [c] + 1.00 * AMP [c] + 1.00 * Diphosphate [c] AACS	4
AACOAT	0.0419756	0.578975	CI-Sep	CD4_Treg	CI-Sep	CD4_T_Naive	0.716163	Acetoacetyl-CoA:acetate CoA-transferase	Propanoate metabolism	145	6.2.1.16	AACS	1.00 * ATP [c] + 1.00 * Coenzyme A [c] + 1.00 * acetoacetate [c] --> 1.00 * Acetoacetyl-CoA [c] + 1.00 * AMP [c] + 1.00 * Diphosphate [c] AACS	4
AACOAT	0.541616	1.60899e-06	CI-Sep	CD4_Treg	NHC	CD4_Treg	4.06078e-06	Acetoacetyl-CoA:acetate CoA-transferase	Propanoate metabolism	145	6.2.1.16	AACS	1.00 * ATP [c] + 1.00 * Coenzyme A [c] + 1.00 * acetoacetate [c] --> 1.00 * Acetoacetyl-CoA [c] + 1.00 * AMP [c] + 1.00 * Diphosphate [c] AACS	4
AACOAT	0.308223	0.00301928	CI-Sep	CD4_Treg	CI-NS	CD4_Treg	0.00730968	Acetoacetyl-CoA:acetate CoA-transferase	Propanoate metabolism	145	6.2.1.16	AACS	1.00 * ATP [c] + 1.00 * Coenzyme A [c] + 1.00 * acetoacetate [c] --> 1.00 * Acetoacetyl-CoA [c] + 1.00 * AMP [c] + 1.00 * Diphosphate [c] AACS	4
AACOAT	0.253984	3.14803e-07	CI-Sep	CD4_T_Naive	CI-NS	CD4_T_Naive	9.23014e-07	Acetoacetyl-CoA:acetate CoA-transferase	Propanoate metabolism	145	6.2.1.16	AACS	1.00 * ATP [c] + 1.00 * Coenzyme A [c] + 1.00 * acetoacetate [c] --> 1.00 * Acetoacetyl-CoA [c] + 1.00 * AMP [c] + 1.00 * Diphosphate [c] AACS	4
AACOAT	0.412263	1.26428e-19	CI-Sep	CD4_T_EM	CI-NS	CD4_T_EM	9.04447e-19	Acetoacetyl-CoA:acetate CoA-transferase	Propanoate metabolism	145	6.2.1.16	AACS	1.00 * ATP [c] + 1.00 * Coenzyme A [c] + 1.00 * acetoacetate [c] --> 1.00 * Acetoacetyl-CoA [c] + 1.00 * AMP [c] + 1.00 * Diphosphate [c] AACS	4
AACTOOR	0.116024	0.0335091	CI-NS	CD4_Treg	CI-NS	CD4_T_EM	0.0818997	Aminoacetone:oxygen oxidoreductase(deaminating)(flavin-containing)	Glycine, serine, alanine and threonine metabolism	146	1.4.3.6	AOC3	1.00 * Water [c] + 1.00 * O2 [c] + 1.00 * ammonioacetone [c] --> 1.00 * Hydrogen peroxide [c] + 1.00 * Ammonium [c] + 1.00 * methylglyoxal [c] AOC3	4
AACTOOR	-0.172065	0.00602448	CI-NS	CD4_Treg	CI-NS	CD4_T_Naive	0.0185062	Aminoacetone:oxygen oxidoreductase(deaminating)(flavin-containing)	Glycine, serine, alanine and threonine metabolism	146	1.4.3.6	AOC3	1.00 * Water [c] + 1.00 * O2 [c] + 1.00 * ammonioacetone [c] --> 1.00 * Hydrogen peroxide [c] + 1.00 * Ammonium [c] + 1.00 * methylglyoxal [c] AOC3	4
AACTOOR	0.252487	0.00697883	CI-NS	CD4_Treg	NHC	CD4_Treg	0.0259314	Aminoacetone:oxygen oxidoreductase(deaminating)(flavin-containing)	Glycine, serine, alanine and threonine metabolism	146	1.4.3.6	AOC3	1.00 * Water [c] + 1.00 * O2 [c] + 1.00 * ammonioacetone [c] --> 1.00 * Hydrogen peroxide [c] + 1.00 * Ammonium [c] + 1.00 * methylglyoxal [c] AOC3	4
AACTOOR	0.0960231	0.25564	CI-Sep	CD4_Treg	CI-Sep	CD4_T_EM	0.41413	Aminoacetone:oxygen oxidoreductase(deaminating)(flavin-containing)	Glycine, serine, alanine and threonine metabolism	146	1.4.3.6	AOC3	1.00 * Water [c] + 1.00 * O2 [c] + 1.00 * ammonioacetone [c] --> 1.00 * Hydrogen peroxide [c] + 1.00 * Ammonium [c] + 1.00 * methylglyoxal [c] AOC3	4
AACTOOR	-0.134257	0.0962554	CI-Sep	CD4_Treg	CI-Sep	CD4_T_Naive	0.217938	Aminoacetone:oxygen oxidoreductase(deaminating)(flavin-containing)	Glycine, serine, alanine and threonine metabolism	146	1.4.3.6	AOC3	1.00 * Water [c] + 1.00 * O2 [c] + 1.00 * ammonioacetone [c] --> 1.00 * Hydrogen peroxide [c] + 1.00 * Ammonium [c] + 1.00 * methylglyoxal [c] AOC3	4
AACTOOR	0.587161	3.87593e-07	CI-Sep	CD4_Treg	NHC	CD4_Treg	1.39922e-06	Aminoacetone:oxygen oxidoreductase(deaminating)(flavin-containing)	Glycine, serine, alanine and threonine metabolism	146	1.4.3.6	AOC3	1.00 * Water [c] + 1.00 * O2 [c] + 1.00 * ammonioacetone [c] --> 1.00 * Hydrogen peroxide [c] + 1.00 * Ammonium [c] + 1.00 * methylglyoxal [c] AOC3	4
AACTOOR	0.29294	0.00306458	CI-Sep	CD4_Treg	CI-NS	CD4_Treg	0.00736047	Aminoacetone:oxygen oxidoreductase(deaminating)(flavin-containing)	Glycine, serine, alanine and threonine metabolism	146	1.4.3.6	AOC3	1.00 * Water [c] + 1.00 * O2 [c] + 1.00 * ammonioacetone [c] --> 1.00 * Hydrogen peroxide [c] + 1.00 * Ammonium [c] + 1.00 * methylglyoxal [c] AOC3	4
AACTOOR	0.216712	3.61729e-05	CI-Sep	CD4_T_Naive	CI-NS	CD4_T_Naive	6.62324e-05	Aminoacetone:oxygen oxidoreductase(deaminating)(flavin-containing)	Glycine, serine, alanine and threonine metabolism	146	1.4.3.6	AOC3	1.00 * Water [c] + 1.00 * O2 [c] + 1.00 * ammonioacetone [c] --> 1.00 * Hydrogen peroxide [c] + 1.00 * Ammonium [c] + 1.00 * methylglyoxal [c] AOC3	4
AACTOOR	0.315357	4.74633e-13	CI-Sep	CD4_T_EM	CI-NS	CD4_T_EM	1.10299e-12	Aminoacetone:oxygen oxidoreductase(deaminating)(flavin-containing)	Glycine, serine, alanine and threonine metabolism	146	1.4.3.6	AOC3	1.00 * Water [c] + 1.00 * O2 [c] + 1.00 * ammonioacetone [c] --> 1.00 * Hydrogen peroxide [c] + 1.00 * Ammonium [c] + 1.00 * methylglyoxal [c] AOC3	4
AATAi	0.128191	0.0063779	CI-NS	CD4_Treg	CI-NS	CD4_T_EM	0.0199469	2-aminoadipate transaminase, irreversible	Lysine metabolism	149	2.6.1.39	AADAT	1.00 * L-2-aminoadipate(1-) [c] + 1.00 * 2-Oxoglutarate [c] --> 1.00 * 2-oxoadipate(2-) [c] + 1.00 * L-glutamate(1-) [c] AADAT	4
AATAi	0.132712	0.0168316	CI-NS	CD4_Treg	CI-NS	CD4_T_Naive	0.0448596	2-aminoadipate transaminase, irreversible	Lysine metabolism	149	2.6.1.39	AADAT	1.00 * L-2-aminoadipate(1-) [c] + 1.00 * 2-Oxoglutarate [c] --> 1.00 * 2-oxoadipate(2-) [c] + 1.00 * L-glutamate(1-) [c] AADAT	4
AATAi	0.387244	1.61942e-05	CI-NS	CD4_Treg	NHC	CD4_Treg	0.000302731	2-aminoadipate transaminase, irreversible	Lysine metabolism	149	2.6.1.39	AADAT	1.00 * L-2-aminoadipate(1-) [c] + 1.00 * 2-Oxoglutarate [c] --> 1.00 * 2-oxoadipate(2-) [c] + 1.00 * L-glutamate(1-) [c] AADAT	4
AATAi	0.17136	0.195055	CI-Sep	CD4_Treg	CI-Sep	CD4_T_EM	0.345257	2-aminoadipate transaminase, irreversible	Lysine metabolism	149	2.6.1.39	AADAT	1.00 * L-2-aminoadipate(1-) [c] + 1.00 * 2-Oxoglutarate [c] --> 1.00 * 2-oxoadipate(2-) [c] + 1.00 * L-glutamate(1-) [c] AADAT	4
AATAi	0.26482	0.0199575	CI-Sep	CD4_Treg	CI-Sep	CD4_T_Naive	0.0589697	2-aminoadipate transaminase, irreversible	Lysine metabolism	149	2.6.1.39	AADAT	1.00 * L-2-aminoadipate(1-) [c] + 1.00 * 2-Oxoglutarate [c] --> 1.00 * 2-oxoadipate(2-) [c] + 1.00 * L-glutamate(1-) [c] AADAT	4
AATAi	0.910282	1.23849e-13	CI-Sep	CD4_Treg	NHC	CD4_Treg	3.14381e-11	2-aminoadipate transaminase, irreversible	Lysine metabolism	149	2.6.1.39	AADAT	1.00 * L-2-aminoadipate(1-) [c] + 1.00 * 2-Oxoglutarate [c] --> 1.00 * 2-oxoadipate(2-) [c] + 1.00 * L-glutamate(1-) [c] AADAT	4
AATAi	0.4424	0.000124368	CI-Sep	CD4_Treg	CI-NS	CD4_Treg	0.00288798	2-aminoadipate transaminase, irreversible	Lysine metabolism	149	2.6.1.39	AADAT	1.00 * L-2-aminoadipate(1-) [c] + 1.00 * 2-Oxoglutarate [c] --> 1.00 * 2-oxoadipate(2-) [c] + 1.00 * L-glutamate(1-) [c] AADAT	4
AATAi	0.304903	1.03256e-10	CI-Sep	CD4_T_Naive	CI-NS	CD4_T_Naive	1.11618e-09	2-aminoadipate transaminase, irreversible	Lysine metabolism	149	2.6.1.39	AADAT	1.00 * L-2-aminoadipate(1-) [c] + 1.00 * 2-Oxoglutarate [c] --> 1.00 * 2-oxoadipate(2-) [c] + 1.00 * L-glutamate(1-) [c] AADAT	4
AATAi	0.411913	4.0211e-23	CI-Sep	CD4_T_EM	CI-NS	CD4_T_EM	1.60818e-21	2-aminoadipate transaminase, irreversible	Lysine metabolism	149	2.6.1.39	AADAT	1.00 * L-2-aminoadipate(1-) [c] + 1.00 * 2-Oxoglutarate [c] --> 1.00 * 2-oxoadipate(2-) [c] + 1.00 * L-glutamate(1-) [c] AADAT	4
ABTArm	0.196903	0.00206371	CI-NS	CD4_Treg	CI-NS	CD4_T_EM	0.00732684	4-aminobutyrate transaminase, reversible (mitochondrial)	Glutamate metabolism	159	2.6.19.4	ABAT	1.00 * 2-Oxoglutarate [m] + 1.00 * 4-Aminobutanoate [m] --> 1.00 * L-glutamate(1-) [m] + 1.00 * Succinic semialdehyde [m] ABAT	4
ABTArm	0.188869	0.00587374	CI-NS	CD4_Treg	CI-NS	CD4_T_Naive	0.0180892	4-aminobutyrate transaminase, reversible (mitochondrial)	Glutamate metabolism	159	2.6.19.4	ABAT	1.00 * 2-Oxoglutarate [m] + 1.00 * 4-Aminobutanoate [m] --> 1.00 * L-glutamate(1-) [m] + 1.00 * Succinic semialdehyde [m] ABAT	4
ABTArm	0.110958	0.183891	CI-NS	CD4_Treg	NHC	CD4_Treg	0.241007	4-aminobutyrate transaminase, reversible (mitochondrial)	Glutamate metabolism	159	2.6.19.4	ABAT	1.00 * 2-Oxoglutarate [m] + 1.00 * 4-Aminobutanoate [m] --> 1.00 * L-glutamate(1-) [m] + 1.00 * Succinic semialdehyde [m] ABAT	4
ABTArm	0.166323	0.124137	CI-Sep	CD4_Treg	CI-Sep	CD4_T_EM	0.244729	4-aminobutyrate transaminase, reversible (mitochondrial)	Glutamate metabolism	159	2.6.19.4	ABAT	1.00 * 2-Oxoglutarate [m] + 1.00 * 4-Aminobutanoate [m] --> 1.00 * L-glutamate(1-) [m] + 1.00 * Succinic semialdehyde [m] ABAT	4
ABTArm	0.258968	0.0151844	CI-Sep	CD4_Treg	CI-Sep	CD4_T_Naive	0.0466336	4-aminobutyrate transaminase, reversible (mitochondrial)	Glutamate metabolism	159	2.6.19.4	ABAT	1.00 * 2-Oxoglutarate [m] + 1.00 * 4-Aminobutanoate [m] --> 1.00 * L-glutamate(1-) [m] + 1.00 * Succinic semialdehyde [m] ABAT	4
ABTArm	0.407313	0.000712928	CI-Sep	CD4_Treg	NHC	CD4_Treg	0.000926557	4-aminobutyrate transaminase, reversible (mitochondrial)	Glutamate metabolism	159	2.6.19.4	ABAT	1.00 * 2-Oxoglutarate [m] + 1.00 * 4-Aminobutanoate [m] --> 1.00 * L-glutamate(1-) [m] + 1.00 * Succinic semialdehyde [m] ABAT	4
ABTArm	0.289528	0.0137576	CI-Sep	CD4_Treg	CI-NS	CD4_Treg	0.0205281	4-aminobutyrate transaminase, reversible (mitochondrial)	Glutamate metabolism	159	2.6.19.4	ABAT	1.00 * 2-Oxoglutarate [m] + 1.00 * 4-Aminobutanoate [m] --> 1.00 * L-glutamate(1-) [m] + 1.00 * Succinic semialdehyde [m] ABAT	4
ABTArm	0.249787	1.09146e-06	CI-Sep	CD4_T_Naive	CI-NS	CD4_T_Naive	2.68069e-06	4-aminobutyrate transaminase, reversible (mitochondrial)	Glutamate metabolism	159	2.6.19.4	ABAT	1.00 * 2-Oxoglutarate [m] + 1.00 * 4-Aminobutanoate [m] --> 1.00 * L-glutamate(1-) [m] + 1.00 * Succinic semialdehyde [m] ABAT	4
ABTArm	0.352052	4.12518e-13	CI-Sep	CD4_T_EM	CI-NS	CD4_T_EM	9.72666e-13	4-aminobutyrate transaminase, reversible (mitochondrial)	Glutamate metabolism	159	2.6.19.4	ABAT	1.00 * 2-Oxoglutarate [m] + 1.00 * 4-Aminobutanoate [m] --> 1.00 * L-glutamate(1-) [m] + 1.00 * Succinic semialdehyde [m] ABAT	4
ABUTD	0.107309	0.00681036	CI-NS	CD4_Treg	CI-NS	CD4_T_EM	0.0211479	Aminobutyraldehyde dehydrogenase	beta-Alanine metabolism	162	1.2.1.19	ALDH9A1	1.00 * Water [c] + 1.00 * Nicotinamide adenine dinucleotide [c] + 1.00 * 4-Aminobutanal [c] --> 2.00 * proton [c] + 1.00 * Nicotinamide adenine dinucleotide - reduced [c] + 1.00 * 4-Aminobutanoate [c] ALDH9A1	4
ABUTD	0.0523657	0.0512392	CI-NS	CD4_Treg	CI-NS	CD4_T_Naive	0.116952	Aminobutyraldehyde dehydrogenase	beta-Alanine metabolism	162	1.2.1.19	ALDH9A1	1.00 * Water [c] + 1.00 * Nicotinamide adenine dinucleotide [c] + 1.00 * 4-Aminobutanal [c] --> 2.00 * proton [c] + 1.00 * Nicotinamide adenine dinucleotide - reduced [c] + 1.00 * 4-Aminobutanoate [c] ALDH9A1	4
ABUTD	0.226674	0.00245362	CI-NS	CD4_Treg	NHC	CD4_Treg	0.0126295	Aminobutyraldehyde dehydrogenase	beta-Alanine metabolism	162	1.2.1.19	ALDH9A1	1.00 * Water [c] + 1.00 * Nicotinamide adenine dinucleotide [c] + 1.00 * 4-Aminobutanal [c] --> 2.00 * proton [c] + 1.00 * Nicotinamide adenine dinucleotide - reduced [c] + 1.00 * 4-Aminobutanoate [c] ALDH9A1	4
ABUTD	0.127679	0.0738724	CI-Sep	CD4_Treg	CI-Sep	CD4_T_EM	0.166225	Aminobutyraldehyde dehydrogenase	beta-Alanine metabolism	162	1.2.1.19	ALDH9A1	1.00 * Water [c] + 1.00 * Nicotinamide adenine dinucleotide [c] + 1.00 * 4-Aminobutanal [c] --> 2.00 * proton [c] + 1.00 * Nicotinamide adenine dinucleotide - reduced [c] + 1.00 * 4-Aminobutanoate [c] ALDH9A1	4
ABUTD	0.134196	0.0967105	CI-Sep	CD4_Treg	CI-Sep	CD4_T_Naive	0.218866	Aminobutyraldehyde dehydrogenase	beta-Alanine metabolism	162	1.2.1.19	ALDH9A1	1.00 * Water [c] + 1.00 * Nicotinamide adenine dinucleotide [c] + 1.00 * 4-Aminobutanal [c] --> 2.00 * proton [c] + 1.00 * Nicotinamide adenine dinucleotide - reduced [c] + 1.00 * 4-Aminobutanoate [c] ALDH9A1	4
ABUTD	0.57597	2.19778e-07	CI-Sep	CD4_Treg	NHC	CD4_Treg	8.81121e-07	Aminobutyraldehyde dehydrogenase	beta-Alanine metabolism	162	1.2.1.19	ALDH9A1	1.00 * Water [c] + 1.00 * Nicotinamide adenine dinucleotide [c] + 1.00 * 4-Aminobutanal [c] --> 2.00 * proton [c] + 1.00 * Nicotinamide adenine dinucleotide - reduced [c] + 1.00 * 4-Aminobutanoate [c] ALDH9A1	4
ABUTD	0.317861	0.00356323	CI-Sep	CD4_Treg	CI-NS	CD4_Treg	0.00782646	Aminobutyraldehyde dehydrogenase	beta-Alanine metabolism	162	1.2.1.19	ALDH9A1	1.00 * Water [c] + 1.00 * Nicotinamide adenine dinucleotide [c] + 1.00 * 4-Aminobutanal [c] --> 2.00 * proton [c] + 1.00 * Nicotinamide adenine dinucleotide - reduced [c] + 1.00 * 4-Aminobutanoate [c] ALDH9A1	4
ABUTD	0.274478	1.75109e-10	CI-Sep	CD4_T_Naive	CI-NS	CD4_T_Naive	1.61923e-09	Aminobutyraldehyde dehydrogenase	beta-Alanine metabolism	162	1.2.1.19	ALDH9A1	1.00 * Water [c] + 1.00 * Nicotinamide adenine dinucleotide [c] + 1.00 * 4-Aminobutanal [c] --> 2.00 * proton [c] + 1.00 * Nicotinamide adenine dinucleotide - reduced [c] + 1.00 * 4-Aminobutanoate [c] ALDH9A1	4
ABUTD	0.352547	2.51367e-16	CI-Sep	CD4_T_EM	CI-NS	CD4_T_EM	1.07576e-15	Aminobutyraldehyde dehydrogenase	beta-Alanine metabolism	162	1.2.1.19	ALDH9A1	1.00 * Water [c] + 1.00 * Nicotinamide adenine dinucleotide [c] + 1.00 * 4-Aminobutanal [c] --> 2.00 * proton [c] + 1.00 * Nicotinamide adenine dinucleotide - reduced [c] + 1.00 * 4-Aminobutanoate [c] ALDH9A1	4
ACACT10m	-0.00473405	0.215032	CI-NS	CD4_Treg	CI-NS	CD4_T_EM	0.346808	acetyl-CoA C-acetyltransferase, mitochondrial	Valine, leucine, and isoleucine metabolism	166	2.3.1.9	ACAA2; ACAT1; HADHB	1.00 * Coenzyme A [m] + 1.00 * 2-methylacetoacetyl-CoA(4-) [m] --> 1.00 * Acetyl-CoA [m] + 1.00 * Propanoyl-CoA [m] ACAA2; ACAT1; HADHB	4
ACACT10m	-0.0537904	0.887146	CI-NS	CD4_Treg	CI-NS	CD4_T_Naive	0.954507	acetyl-CoA C-acetyltransferase, mitochondrial	Valine, leucine, and isoleucine metabolism	166	2.3.1.9	ACAA2; ACAT1; HADHB	1.00 * Coenzyme A [m] + 1.00 * 2-methylacetoacetyl-CoA(4-) [m] --> 1.00 * Acetyl-CoA [m] + 1.00 * Propanoyl-CoA [m] ACAA2; ACAT1; HADHB	4
ACACT10m	0.203492	0.0285219	CI-NS	CD4_Treg	NHC	CD4_Treg	0.0547617	acetyl-CoA C-acetyltransferase, mitochondrial	Valine, leucine, and isoleucine metabolism	166	2.3.1.9	ACAA2; ACAT1; HADHB	1.00 * Coenzyme A [m] + 1.00 * 2-methylacetoacetyl-CoA(4-) [m] --> 1.00 * Acetyl-CoA [m] + 1.00 * Propanoyl-CoA [m] ACAA2; ACAT1; HADHB	4
ACACT10m	0.0925657	0.321222	CI-Sep	CD4_Treg	CI-Sep	CD4_T_EM	0.473244	acetyl-CoA C-acetyltransferase, mitochondrial	Valine, leucine, and isoleucine metabolism	166	2.3.1.9	ACAA2; ACAT1; HADHB	1.00 * Coenzyme A [m] + 1.00 * 2-methylacetoacetyl-CoA(4-) [m] --> 1.00 * Acetyl-CoA [m] + 1.00 * Propanoyl-CoA [m] ACAA2; ACAT1; HADHB	4
ACACT10m	0.109803	0.364036	CI-Sep	CD4_Treg	CI-Sep	CD4_T_Naive	0.544478	acetyl-CoA C-acetyltransferase, mitochondrial	Valine, leucine, and isoleucine metabolism	166	2.3.1.9	ACAA2; ACAT1; HADHB	1.00 * Coenzyme A [m] + 1.00 * 2-methylacetoacetyl-CoA(4-) [m] --> 1.00 * Acetyl-CoA [m] + 1.00 * Propanoyl-CoA [m] ACAA2; ACAT1; HADHB	4
ACACT10m	0.58557	2.96081e-08	CI-Sep	CD4_Treg	NHC	CD4_Treg	1.59731e-07	acetyl-CoA C-acetyltransferase, mitochondrial	Valine, leucine, and isoleucine metabolism	166	2.3.1.9	ACAA2; ACAT1; HADHB	1.00 * Coenzyme A [m] + 1.00 * 2-methylacetoacetyl-CoA(4-) [m] --> 1.00 * Acetyl-CoA [m] + 1.00 * Propanoyl-CoA [m] ACAA2; ACAT1; HADHB	4
ACACT10m	0.389479	0.000137	CI-Sep	CD4_Treg	CI-NS	CD4_Treg	0.00300051	acetyl-CoA C-acetyltransferase, mitochondrial	Valine, leucine, and isoleucine metabolism	166	2.3.1.9	ACAA2; ACAT1; HADHB	1.00 * Coenzyme A [m] + 1.00 * 2-methylacetoacetyl-CoA(4-) [m] --> 1.00 * Acetyl-CoA [m] + 1.00 * Propanoyl-CoA [m] ACAA2; ACAT1; HADHB	4
ACACT10m	0.227267	7.75595e-11	CI-Sep	CD4_T_Naive	CI-NS	CD4_T_Naive	8.85975e-10	acetyl-CoA C-acetyltransferase, mitochondrial	Valine, leucine, and isoleucine metabolism	166	2.3.1.9	ACAA2; ACAT1; HADHB	1.00 * Coenzyme A [m] + 1.00 * 2-methylacetoacetyl-CoA(4-) [m] --> 1.00 * Acetyl-CoA [m] + 1.00 * Propanoyl-CoA [m] ACAA2; ACAT1; HADHB	4
ACACT10m	0.307905	7.78612e-20	CI-Sep	CD4_T_EM	CI-NS	CD4_T_EM	5.73115e-19	acetyl-CoA C-acetyltransferase, mitochondrial	Valine, leucine, and isoleucine metabolism	166	2.3.1.9	ACAA2; ACAT1; HADHB	1.00 * Coenzyme A [m] + 1.00 * 2-methylacetoacetyl-CoA(4-) [m] --> 1.00 * Acetyl-CoA [m] + 1.00 * Propanoyl-CoA [m] ACAA2; ACAT1; HADHB	4
ACACT1r	-0.167447	0.0529102	CI-NS	CD4_Treg	CI-NS	CD4_T_EM	0.11846	acetyl-CoA C-acetyltransferase	Tryptophan metabolism	167	2.3.1.9	ACAT3	2.00 * Acetyl-CoA [c] --> 1.00 * Coenzyme A [c] + 1.00 * Acetoacetyl-CoA [c] ACAT3	0
ACACT1r	-0.194607	0.0240728	CI-NS	CD4_Treg	CI-NS	CD4_T_Naive	0.0611244	acetyl-CoA C-acetyltransferase	Tryptophan metabolism	167	2.3.1.9	ACAT3	2.00 * Acetyl-CoA [c] --> 1.00 * Coenzyme A [c] + 1.00 * Acetoacetyl-CoA [c] ACAT3	0
ACACT1r	0.145732	0.0865674	CI-NS	CD4_Treg	NHC	CD4_Treg	0.12572	acetyl-CoA C-acetyltransferase	Tryptophan metabolism	167	2.3.1.9	ACAT3	2.00 * Acetyl-CoA [c] --> 1.00 * Coenzyme A [c] + 1.00 * Acetoacetyl-CoA [c] ACAT3	0
ACACT1r	-0.194044	0.0164937	CI-Sep	CD4_Treg	CI-Sep	CD4_T_EM	0.0553981	acetyl-CoA C-acetyltransferase	Tryptophan metabolism	167	2.3.1.9	ACAT3	2.00 * Acetyl-CoA [c] --> 1.00 * Coenzyme A [c] + 1.00 * Acetoacetyl-CoA [c] ACAT3	0
ACACT1r	-0.129988	0.102689	CI-Sep	CD4_Treg	CI-Sep	CD4_T_Naive	0.230028	acetyl-CoA C-acetyltransferase	Tryptophan metabolism	167	2.3.1.9	ACAT3	2.00 * Acetyl-CoA [c] --> 1.00 * Coenzyme A [c] + 1.00 * Acetoacetyl-CoA [c] ACAT3	0
ACACT1r	0.490196	3.14759e-05	CI-Sep	CD4_Treg	NHC	CD4_Treg	5.04011e-05	acetyl-CoA C-acetyltransferase	Tryptophan metabolism	167	2.3.1.9	ACAT3	2.00 * Acetyl-CoA [c] --> 1.00 * Coenzyme A [c] + 1.00 * Acetoacetyl-CoA [c] ACAT3	0
ACACT1r	0.319413	0.0047607	CI-Sep	CD4_Treg	CI-NS	CD4_Treg	0.00925692	acetyl-CoA C-acetyltransferase	Tryptophan metabolism	167	2.3.1.9	ACAT3	2.00 * Acetyl-CoA [c] --> 1.00 * Coenzyme A [c] + 1.00 * Acetoacetyl-CoA [c] ACAT3	0
ACACT1r	0.27162	3.32261e-08	CI-Sep	CD4_T_Naive	CI-NS	CD4_T_Naive	1.30104e-07	acetyl-CoA C-acetyltransferase	Tryptophan metabolism	167	2.3.1.9	ACAT3	2.00 * Acetyl-CoA [c] --> 1.00 * Coenzyme A [c] + 1.00 * Acetoacetyl-CoA [c] ACAT3	0
ACACT1r	0.368786	3.94359e-18	CI-Sep	CD4_T_EM	CI-NS	CD4_T_EM	2.19209e-17	acetyl-CoA C-acetyltransferase	Tryptophan metabolism	167	2.3.1.9	ACAT3	2.00 * Acetyl-CoA [c] --> 1.00 * Coenzyme A [c] + 1.00 * Acetoacetyl-CoA [c] ACAT3	0
ACACT1rm	-0.0559318	0.588136	CI-NS	CD4_Treg	CI-NS	CD4_T_EM	0.732441	acetyl-CoA C-acetyltransferase, mitochondrial	Tryptophan metabolism	168	2.3.1.9	ACAT1; HADHA; HADHB	2.00 * Acetyl-CoA [m] --> 1.00 * Coenzyme A [m] + 1.00 * Acetoacetyl-CoA [m] ACAT1; HADHA; HADHB	0
ACACT1rm	-0.0531991	0.549046	CI-NS	CD4_Treg	CI-NS	CD4_T_Naive	0.733681	acetyl-CoA C-acetyltransferase, mitochondrial	Tryptophan metabolism	168	2.3.1.9	ACAT1; HADHA; HADHB	2.00 * Acetyl-CoA [m] --> 1.00 * Coenzyme A [m] + 1.00 * Acetoacetyl-CoA [m] ACAT1; HADHA; HADHB	0
ACACT1rm	0.227541	0.0144079	CI-NS	CD4_Treg	NHC	CD4_Treg	0.0385838	acetyl-CoA C-acetyltransferase, mitochondrial	Tryptophan metabolism	168	2.3.1.9	ACAT1; HADHA; HADHB	2.00 * Acetyl-CoA [m] --> 1.00 * Coenzyme A [m] + 1.00 * Acetoacetyl-CoA [m] ACAT1; HADHA; HADHB	0
ACACT1rm	-0.142757	0.0615021	CI-Sep	CD4_Treg	CI-Sep	CD4_T_EM	0.148148	acetyl-CoA C-acetyltransferase, mitochondrial	Tryptophan metabolism	168	2.3.1.9	ACAT1; HADHA; HADHB	2.00 * Acetyl-CoA [m] --> 1.00 * Coenzyme A [m] + 1.00 * Acetoacetyl-CoA [m] ACAT1; HADHA; HADHB	0
ACACT1rm	0.000527971	0.733778	CI-Sep	CD4_Treg	CI-Sep	CD4_T_Naive	0.823754	acetyl-CoA C-acetyltransferase, mitochondrial	Tryptophan metabolism	168	2.3.1.9	ACAT1; HADHA; HADHB	2.00 * Acetyl-CoA [m] --> 1.00 * Coenzyme A [m] + 1.00 * Acetoacetyl-CoA [m] ACAT1; HADHA; HADHB	0
ACACT1rm	0.556184	6.50133e-06	CI-Sep	CD4_Treg	NHC	CD4_Treg	1.21159e-05	acetyl-CoA C-acetyltransferase, mitochondrial	Tryptophan metabolism	168	2.3.1.9	ACAT1; HADHA; HADHB	2.00 * Acetyl-CoA [m] --> 1.00 * Coenzyme A [m] + 1.00 * Acetoacetyl-CoA [m] ACAT1; HADHA; HADHB	0
ACACT1rm	0.309851	0.0110689	CI-Sep	CD4_Treg	CI-NS	CD4_Treg	0.0170972	acetyl-CoA C-acetyltransferase, mitochondrial	Tryptophan metabolism	168	2.3.1.9	ACAT1; HADHA; HADHB	2.00 * Acetyl-CoA [m] --> 1.00 * Coenzyme A [m] + 1.00 * Acetoacetyl-CoA [m] ACAT1; HADHA; HADHB	0
ACACT1rm	0.267281	4.35102e-07	CI-Sep	CD4_T_Naive	CI-NS	CD4_T_Naive	1.24813e-06	acetyl-CoA C-acetyltransferase, mitochondrial	Tryptophan metabolism	168	2.3.1.9	ACAT1; HADHA; HADHB	2.00 * Acetyl-CoA [m] --> 1.00 * Coenzyme A [m] + 1.00 * Acetoacetyl-CoA [m] ACAT1; HADHA; HADHB	0
ACACT1rm	0.414388	2.87631e-18	CI-Sep	CD4_T_EM	CI-NS	CD4_T_EM	1.62309e-17	acetyl-CoA C-acetyltransferase, mitochondrial	Tryptophan metabolism	168	2.3.1.9	ACAT1; HADHA; HADHB	2.00 * Acetyl-CoA [m] --> 1.00 * Coenzyme A [m] + 1.00 * Acetoacetyl-CoA [m] ACAT1; HADHA; HADHB	0
ACACT1x	-0.0269667	0.966667	CI-NS	CD4_Treg	CI-NS	CD4_T_EM	0.982321	acetyl-CoA C-acetyltransferase, mitochondrial	Cholesterol metabolism	169	2.3.1.9	ACAT3	2.00 * Acetyl-CoA [x] --> 1.00 * Acetoacetyl-CoA [x] + 1.00 * Coenzyme A [x] ACAT3	4
ACACT1x	-0.0443717	0.796644	CI-NS	CD4_Treg	CI-NS	CD4_T_Naive	0.902129	acetyl-CoA C-acetyltransferase, mitochondrial	Cholesterol metabolism	169	2.3.1.9	ACAT3	2.00 * Acetyl-CoA [x] --> 1.00 * Acetoacetyl-CoA [x] + 1.00 * Coenzyme A [x] ACAT3	4
ACACT1x	0.22209	0.0175377	CI-NS	CD4_Treg	NHC	CD4_Treg	0.0417907	acetyl-CoA C-acetyltransferase, mitochondrial	Cholesterol metabolism	169	2.3.1.9	ACAT3	2.00 * Acetyl-CoA [x] --> 1.00 * Acetoacetyl-CoA [x] + 1.00 * Coenzyme A [x] ACAT3	4
ACACT1x	-0.133642	0.0341706	CI-Sep	CD4_Treg	CI-Sep	CD4_T_EM	0.0999278	acetyl-CoA C-acetyltransferase, mitochondrial	Cholesterol metabolism	169	2.3.1.9	ACAT3	2.00 * Acetyl-CoA [x] --> 1.00 * Acetoacetyl-CoA [x] + 1.00 * Coenzyme A [x] ACAT3	4
ACACT1x	-0.0621287	0.23704	CI-Sep	CD4_Treg	CI-Sep	CD4_T_Naive	0.399113	acetyl-CoA C-acetyltransferase, mitochondrial	Cholesterol metabolism	169	2.3.1.9	ACAT3	2.00 * Acetyl-CoA [x] --> 1.00 * Acetoacetyl-CoA [x] + 1.00 * Coenzyme A [x] ACAT3	4
ACACT1x	0.574729	7.10424e-06	CI-Sep	CD4_Treg	NHC	CD4_Treg	1.31078e-05	acetyl-CoA C-acetyltransferase, mitochondrial	Cholesterol metabolism	169	2.3.1.9	ACAT3	2.00 * Acetyl-CoA [x] --> 1.00 * Acetoacetyl-CoA [x] + 1.00 * Coenzyme A [x] ACAT3	4
ACACT1x	0.316817	0.0141134	CI-Sep	CD4_Treg	CI-NS	CD4_Treg	0.0209875	acetyl-CoA C-acetyltransferase, mitochondrial	Cholesterol metabolism	169	2.3.1.9	ACAT3	2.00 * Acetyl-CoA [x] --> 1.00 * Acetoacetyl-CoA [x] + 1.00 * Coenzyme A [x] ACAT3	4
ACACT1x	0.338956	4.58971e-11	CI-Sep	CD4_T_Naive	CI-NS	CD4_T_Naive	5.71584e-10	acetyl-CoA C-acetyltransferase, mitochondrial	Cholesterol metabolism	169	2.3.1.9	ACAT3	2.00 * Acetyl-CoA [x] --> 1.00 * Acetoacetyl-CoA [x] + 1.00 * Coenzyme A [x] ACAT3	4
ACACT1x	0.430581	3.31974e-21	CI-Sep	CD4_T_EM	CI-NS	CD4_T_EM	4.40067e-20	acetyl-CoA C-acetyltransferase, mitochondrial	Cholesterol metabolism	169	2.3.1.9	ACAT3	2.00 * Acetyl-CoA [x] --> 1.00 * Acetoacetyl-CoA [x] + 1.00 * Coenzyme A [x] ACAT3	4
ACACT4p	-0.0353676	0.849031	CI-NS	CD4_Treg	CI-NS	CD4_T_EM	0.910255	acetyl-CoA C-acetyltransferase (octanoyl-CoA), peroxisomal	Fatty acid oxidation	172	2.3.1.16	ACAA1B	1.00 * Coenzyme A [x] + 1.00 * 3-Oxodecanoyl-CoA [x] --> 1.00 * Acetyl-CoA [x] + 1.00 * Octanoyl-CoA (n-C8:0CoA) [x] ACAA1B	4
ACACT4p	-0.0471627	0.976283	CI-NS	CD4_Treg	CI-NS	CD4_T_Naive	0.988351	acetyl-CoA C-acetyltransferase (octanoyl-CoA), peroxisomal	Fatty acid oxidation	172	2.3.1.16	ACAA1B	1.00 * Coenzyme A [x] + 1.00 * 3-Oxodecanoyl-CoA [x] --> 1.00 * Acetyl-CoA [x] + 1.00 * Octanoyl-CoA (n-C8:0CoA) [x] ACAA1B	4
ACACT4p	0.22596	0.010583	CI-NS	CD4_Treg	NHC	CD4_Treg	0.0316041	acetyl-CoA C-acetyltransferase (octanoyl-CoA), peroxisomal	Fatty acid oxidation	172	2.3.1.16	ACAA1B	1.00 * Coenzyme A [x] + 1.00 * 3-Oxodecanoyl-CoA [x] --> 1.00 * Acetyl-CoA [x] + 1.00 * Octanoyl-CoA (n-C8:0CoA) [x] ACAA1B	4
ACACT4p	-0.0476351	0.395817	CI-Sep	CD4_Treg	CI-Sep	CD4_T_EM	0.535062	acetyl-CoA C-acetyltransferase (octanoyl-CoA), peroxisomal	Fatty acid oxidation	172	2.3.1.16	ACAA1B	1.00 * Coenzyme A [x] + 1.00 * 3-Oxodecanoyl-CoA [x] --> 1.00 * Acetyl-CoA [x] + 1.00 * Octanoyl-CoA (n-C8:0CoA) [x] ACAA1B	4
ACACT4p	0.0308079	0.979713	CI-Sep	CD4_Treg	CI-Sep	CD4_T_Naive	0.984192	acetyl-CoA C-acetyltransferase (octanoyl-CoA), peroxisomal	Fatty acid oxidation	172	2.3.1.16	ACAA1B	1.00 * Coenzyme A [x] + 1.00 * 3-Oxodecanoyl-CoA [x] --> 1.00 * Acetyl-CoA [x] + 1.00 * Octanoyl-CoA (n-C8:0CoA) [x] ACAA1B	4
ACACT4p	0.655217	8.6649e-08	CI-Sep	CD4_Treg	NHC	CD4_Treg	4.08512e-07	acetyl-CoA C-acetyltransferase (octanoyl-CoA), peroxisomal	Fatty acid oxidation	172	2.3.1.16	ACAA1B	1.00 * Coenzyme A [x] + 1.00 * 3-Oxodecanoyl-CoA [x] --> 1.00 * Acetyl-CoA [x] + 1.00 * Octanoyl-CoA (n-C8:0CoA) [x] ACAA1B	4
ACACT4p	0.385732	0.000849839	CI-Sep	CD4_Treg	CI-NS	CD4_Treg	0.0046948	acetyl-CoA C-acetyltransferase (octanoyl-CoA), peroxisomal	Fatty acid oxidation	172	2.3.1.16	ACAA1B	1.00 * Coenzyme A [x] + 1.00 * 3-Oxodecanoyl-CoA [x] --> 1.00 * Acetyl-CoA [x] + 1.00 * Octanoyl-CoA (n-C8:0CoA) [x] ACAA1B	4
ACACT4p	0.336129	1.39246e-12	CI-Sep	CD4_T_Naive	CI-NS	CD4_T_Naive	3.26619e-11	acetyl-CoA C-acetyltransferase (octanoyl-CoA), peroxisomal	Fatty acid oxidation	172	2.3.1.16	ACAA1B	1.00 * Coenzyme A [x] + 1.00 * 3-Oxodecanoyl-CoA [x] --> 1.00 * Acetyl-CoA [x] + 1.00 * Octanoyl-CoA (n-C8:0CoA) [x] ACAA1B	4
ACACT4p	0.426496	5.38632e-22	CI-Sep	CD4_T_EM	CI-NS	CD4_T_EM	9.8048e-21	acetyl-CoA C-acetyltransferase (octanoyl-CoA), peroxisomal	Fatty acid oxidation	172	2.3.1.16	ACAA1B	1.00 * Coenzyme A [x] + 1.00 * 3-Oxodecanoyl-CoA [x] --> 1.00 * Acetyl-CoA [x] + 1.00 * Octanoyl-CoA (n-C8:0CoA) [x] ACAA1B	4
ACACT5p	-0.0353676	0.849031	CI-NS	CD4_Treg	CI-NS	CD4_T_EM	0.910255	acetyl-CoA C-acyltransferase (decanoyl-CoA), peroxisomal	Fatty acid oxidation	173	2.3.1.16	ACAA1B	1.00 * Coenzyme A [x] + 1.00 * 3-Oxododecanoyl-CoA [x] --> 1.00 * Acetyl-CoA [x] + 1.00 * Decanoyl-CoA (n-C10:0CoA) [x] ACAA1B	4
ACACT5p	-0.0471627	0.976283	CI-NS	CD4_Treg	CI-NS	CD4_T_Naive	0.988351	acetyl-CoA C-acyltransferase (decanoyl-CoA), peroxisomal	Fatty acid oxidation	173	2.3.1.16	ACAA1B	1.00 * Coenzyme A [x] + 1.00 * 3-Oxododecanoyl-CoA [x] --> 1.00 * Acetyl-CoA [x] + 1.00 * Decanoyl-CoA (n-C10:0CoA) [x] ACAA1B	4
ACACT5p	0.22596	0.010583	CI-NS	CD4_Treg	NHC	CD4_Treg	0.0316041	acetyl-CoA C-acyltransferase (decanoyl-CoA), peroxisomal	Fatty acid oxidation	173	2.3.1.16	ACAA1B	1.00 * Coenzyme A [x] + 1.00 * 3-Oxododecanoyl-CoA [x] --> 1.00 * Acetyl-CoA [x] + 1.00 * Decanoyl-CoA (n-C10:0CoA) [x] ACAA1B	4
ACACT5p	-0.0476351	0.395817	CI-Sep	CD4_Treg	CI-Sep	CD4_T_EM	0.535062	acetyl-CoA C-acyltransferase (decanoyl-CoA), peroxisomal	Fatty acid oxidation	173	2.3.1.16	ACAA1B	1.00 * Coenzyme A [x] + 1.00 * 3-Oxododecanoyl-CoA [x] --> 1.00 * Acetyl-CoA [x] + 1.00 * Decanoyl-CoA (n-C10:0CoA) [x] ACAA1B	4
ACACT5p	0.0308079	0.979713	CI-Sep	CD4_Treg	CI-Sep	CD4_T_Naive	0.984192	acetyl-CoA C-acyltransferase (decanoyl-CoA), peroxisomal	Fatty acid oxidation	173	2.3.1.16	ACAA1B	1.00 * Coenzyme A [x] + 1.00 * 3-Oxododecanoyl-CoA [x] --> 1.00 * Acetyl-CoA [x] + 1.00 * Decanoyl-CoA (n-C10:0CoA) [x] ACAA1B	4
ACACT5p	0.655217	8.6649e-08	CI-Sep	CD4_Treg	NHC	CD4_Treg	4.08512e-07	acetyl-CoA C-acyltransferase (decanoyl-CoA), peroxisomal	Fatty acid oxidation	173	2.3.1.16	ACAA1B	1.00 * Coenzyme A [x] + 1.00 * 3-Oxododecanoyl-CoA [x] --> 1.00 * Acetyl-CoA [x] + 1.00 * Decanoyl-CoA (n-C10:0CoA) [x] ACAA1B	4
ACACT5p	0.385732	0.000849839	CI-Sep	CD4_Treg	CI-NS	CD4_Treg	0.0046948	acetyl-CoA C-acyltransferase (decanoyl-CoA), peroxisomal	Fatty acid oxidation	173	2.3.1.16	ACAA1B	1.00 * Coenzyme A [x] + 1.00 * 3-Oxododecanoyl-CoA [x] --> 1.00 * Acetyl-CoA [x] + 1.00 * Decanoyl-CoA (n-C10:0CoA) [x] ACAA1B	4
ACACT5p	0.336129	1.39246e-12	CI-Sep	CD4_T_Naive	CI-NS	CD4_T_Naive	3.26619e-11	acetyl-CoA C-acyltransferase (decanoyl-CoA), peroxisomal	Fatty acid oxidation	173	2.3.1.16	ACAA1B	1.00 * Coenzyme A [x] + 1.00 * 3-Oxododecanoyl-CoA [x] --> 1.00 * Acetyl-CoA [x] + 1.00 * Decanoyl-CoA (n-C10:0CoA) [x] ACAA1B	4
ACACT5p	0.426496	5.38632e-22	CI-Sep	CD4_T_EM	CI-NS	CD4_T_EM	9.8048e-21	acetyl-CoA C-acyltransferase (decanoyl-CoA), peroxisomal	Fatty acid oxidation	173	2.3.1.16	ACAA1B	1.00 * Coenzyme A [x] + 1.00 * 3-Oxododecanoyl-CoA [x] --> 1.00 * Acetyl-CoA [x] + 1.00 * Decanoyl-CoA (n-C10:0CoA) [x] ACAA1B	4
ACACT6p	-0.0353676	0.849031	CI-NS	CD4_Treg	CI-NS	CD4_T_EM	0.910255	acetyl-CoA C-acetyltransferase (dodecanoyl), peroxisomal	Fatty acid oxidation	174	2.3.1.16	ACAA1B	1.00 * Coenzyme A [x] + 1.00 * 3-Oxotetradecanoyl-CoA [x] --> 1.00 * Acetyl-CoA [x] + 1.00 * Dodecanoyl-CoA (n-C12:0CoA) [x] ACAA1B	4
ACACT6p	-0.0471627	0.976283	CI-NS	CD4_Treg	CI-NS	CD4_T_Naive	0.988351	acetyl-CoA C-acetyltransferase (dodecanoyl), peroxisomal	Fatty acid oxidation	174	2.3.1.16	ACAA1B	1.00 * Coenzyme A [x] + 1.00 * 3-Oxotetradecanoyl-CoA [x] --> 1.00 * Acetyl-CoA [x] + 1.00 * Dodecanoyl-CoA (n-C12:0CoA) [x] ACAA1B	4
ACACT6p	0.22596	0.010583	CI-NS	CD4_Treg	NHC	CD4_Treg	0.0316041	acetyl-CoA C-acetyltransferase (dodecanoyl), peroxisomal	Fatty acid oxidation	174	2.3.1.16	ACAA1B	1.00 * Coenzyme A [x] + 1.00 * 3-Oxotetradecanoyl-CoA [x] --> 1.00 * Acetyl-CoA [x] + 1.00 * Dodecanoyl-CoA (n-C12:0CoA) [x] ACAA1B	4
ACACT6p	-0.0476351	0.395817	CI-Sep	CD4_Treg	CI-Sep	CD4_T_EM	0.535062	acetyl-CoA C-acetyltransferase (dodecanoyl), peroxisomal	Fatty acid oxidation	174	2.3.1.16	ACAA1B	1.00 * Coenzyme A [x] + 1.00 * 3-Oxotetradecanoyl-CoA [x] --> 1.00 * Acetyl-CoA [x] + 1.00 * Dodecanoyl-CoA (n-C12:0CoA) [x] ACAA1B	4
ACACT6p	0.0308079	0.979713	CI-Sep	CD4_Treg	CI-Sep	CD4_T_Naive	0.984192	acetyl-CoA C-acetyltransferase (dodecanoyl), peroxisomal	Fatty acid oxidation	174	2.3.1.16	ACAA1B	1.00 * Coenzyme A [x] + 1.00 * 3-Oxotetradecanoyl-CoA [x] --> 1.00 * Acetyl-CoA [x] + 1.00 * Dodecanoyl-CoA (n-C12:0CoA) [x] ACAA1B	4
ACACT6p	0.655217	8.6649e-08	CI-Sep	CD4_Treg	NHC	CD4_Treg	4.08512e-07	acetyl-CoA C-acetyltransferase (dodecanoyl), peroxisomal	Fatty acid oxidation	174	2.3.1.16	ACAA1B	1.00 * Coenzyme A [x] + 1.00 * 3-Oxotetradecanoyl-CoA [x] --> 1.00 * Acetyl-CoA [x] + 1.00 * Dodecanoyl-CoA (n-C12:0CoA) [x] ACAA1B	4
ACACT6p	0.385732	0.000849839	CI-Sep	CD4_Treg	CI-NS	CD4_Treg	0.0046948	acetyl-CoA C-acetyltransferase (dodecanoyl), peroxisomal	Fatty acid oxidation	174	2.3.1.16	ACAA1B	1.00 * Coenzyme A [x] + 1.00 * 3-Oxotetradecanoyl-CoA [x] --> 1.00 * Acetyl-CoA [x] + 1.00 * Dodecanoyl-CoA (n-C12:0CoA) [x] ACAA1B	4
ACACT6p	0.336129	1.39246e-12	CI-Sep	CD4_T_Naive	CI-NS	CD4_T_Naive	3.26619e-11	acetyl-CoA C-acetyltransferase (dodecanoyl), peroxisomal	Fatty acid oxidation	174	2.3.1.16	ACAA1B	1.00 * Coenzyme A [x] + 1.00 * 3-Oxotetradecanoyl-CoA [x] --> 1.00 * Acetyl-CoA [x] + 1.00 * Dodecanoyl-CoA (n-C12:0CoA) [x] ACAA1B	4
ACACT6p	0.426496	5.38632e-22	CI-Sep	CD4_T_EM	CI-NS	CD4_T_EM	9.8048e-21	acetyl-CoA C-acetyltransferase (dodecanoyl), peroxisomal	Fatty acid oxidation	174	2.3.1.16	ACAA1B	1.00 * Coenzyme A [x] + 1.00 * 3-Oxotetradecanoyl-CoA [x] --> 1.00 * Acetyl-CoA [x] + 1.00 * Dodecanoyl-CoA (n-C12:0CoA) [x] ACAA1B	4
ACACT7p	-0.0409274	0.922902	CI-NS	CD4_Treg	CI-NS	CD4_T_EM	0.946004	acetyl-CoA acyltransferase (tetradecanoyl-CoA), peroxisomal	Fatty acid oxidation	175	2.3.1.16	ACAA1B	1.00 * Coenzyme A [x] + 1.00 * 3-oxopalmitoyl-CoA(4-) [x] --> 1.00 * Acetyl-CoA [x] + 1.00 * Tetradecanoyl-CoA (n-C14:0CoA) [x] ACAA1B	4
ACACT7p	-0.0397372	0.985231	CI-NS	CD4_Treg	CI-NS	CD4_T_Naive	0.992181	acetyl-CoA acyltransferase (tetradecanoyl-CoA), peroxisomal	Fatty acid oxidation	175	2.3.1.16	ACAA1B	1.00 * Coenzyme A [x] + 1.00 * 3-oxopalmitoyl-CoA(4-) [x] --> 1.00 * Acetyl-CoA [x] + 1.00 * Tetradecanoyl-CoA (n-C14:0CoA) [x] ACAA1B	4
ACACT7p	0.212799	0.0137724	CI-NS	CD4_Treg	NHC	CD4_Treg	0.0374644	acetyl-CoA acyltransferase (tetradecanoyl-CoA), peroxisomal	Fatty acid oxidation	175	2.3.1.16	ACAA1B	1.00 * Coenzyme A [x] + 1.00 * 3-oxopalmitoyl-CoA(4-) [x] --> 1.00 * Acetyl-CoA [x] + 1.00 * Tetradecanoyl-CoA (n-C14:0CoA) [x] ACAA1B	4
ACACT7p	-0.0551382	0.327615	CI-Sep	CD4_Treg	CI-Sep	CD4_T_EM	0.475145	acetyl-CoA acyltransferase (tetradecanoyl-CoA), peroxisomal	Fatty acid oxidation	175	2.3.1.16	ACAA1B	1.00 * Coenzyme A [x] + 1.00 * 3-oxopalmitoyl-CoA(4-) [x] --> 1.00 * Acetyl-CoA [x] + 1.00 * Tetradecanoyl-CoA (n-C14:0CoA) [x] ACAA1B	4
ACACT7p	0.0322667	0.94895	CI-Sep	CD4_Treg	CI-Sep	CD4_T_Naive	0.964716	acetyl-CoA acyltransferase (tetradecanoyl-CoA), peroxisomal	Fatty acid oxidation	175	2.3.1.16	ACAA1B	1.00 * Coenzyme A [x] + 1.00 * 3-oxopalmitoyl-CoA(4-) [x] --> 1.00 * Acetyl-CoA [x] + 1.00 * Tetradecanoyl-CoA (n-C14:0CoA) [x] ACAA1B	4
ACACT7p	0.65152	1.36605e-07	CI-Sep	CD4_Treg	NHC	CD4_Treg	5.87207e-07	acetyl-CoA acyltransferase (tetradecanoyl-CoA), peroxisomal	Fatty acid oxidation	175	2.3.1.16	ACAA1B	1.00 * Coenzyme A [x] + 1.00 * 3-oxopalmitoyl-CoA(4-) [x] --> 1.00 * Acetyl-CoA [x] + 1.00 * Tetradecanoyl-CoA (n-C14:0CoA) [x] ACAA1B	4
ACACT7p	0.390958	0.00090168	CI-Sep	CD4_Treg	CI-NS	CD4_Treg	0.00477011	acetyl-CoA acyltransferase (tetradecanoyl-CoA), peroxisomal	Fatty acid oxidation	175	2.3.1.16	ACAA1B	1.00 * Coenzyme A [x] + 1.00 * 3-oxopalmitoyl-CoA(4-) [x] --> 1.00 * Acetyl-CoA [x] + 1.00 * Tetradecanoyl-CoA (n-C14:0CoA) [x] ACAA1B	4
ACACT7p	0.343244	1.18112e-12	CI-Sep	CD4_T_Naive	CI-NS	CD4_T_Naive	3.01967e-11	acetyl-CoA acyltransferase (tetradecanoyl-CoA), peroxisomal	Fatty acid oxidation	175	2.3.1.16	ACAA1B	1.00 * Coenzyme A [x] + 1.00 * 3-oxopalmitoyl-CoA(4-) [x] --> 1.00 * Acetyl-CoA [x] + 1.00 * Tetradecanoyl-CoA (n-C14:0CoA) [x] ACAA1B	4
ACACT7p	0.431542	2.44854e-22	CI-Sep	CD4_T_EM	CI-NS	CD4_T_EM	5.98037e-21	acetyl-CoA acyltransferase (tetradecanoyl-CoA), peroxisomal	Fatty acid oxidation	175	2.3.1.16	ACAA1B	1.00 * Coenzyme A [x] + 1.00 * 3-oxopalmitoyl-CoA(4-) [x] --> 1.00 * Acetyl-CoA [x] + 1.00 * Tetradecanoyl-CoA (n-C14:0CoA) [x] ACAA1B	4
ACCOACm	0.0742129	0.173639	CI-NS	CD4_Treg	CI-NS	CD4_T_EM	0.296474	Acetyl-Coa carboxylase, beta isoform	Fatty acid oxidation	184	6.4.1.2	ACACB	1.00 * Acetyl-CoA [m] + 1.00 * ATP [m] + 1.00 * Bicarbonate [m] --> 1.00 * proton [m] + 1.00 * ADP [m] + 1.00 * Malonyl-CoA [m] + 1.00 * hydrogenphosphate [m] ACACB	4
ACCOACm	-0.035609	0.842686	CI-NS	CD4_Treg	CI-NS	CD4_T_Naive	0.923743	Acetyl-Coa carboxylase, beta isoform	Fatty acid oxidation	184	6.4.1.2	ACACB	1.00 * Acetyl-CoA [m] + 1.00 * ATP [m] + 1.00 * Bicarbonate [m] --> 1.00 * proton [m] + 1.00 * ADP [m] + 1.00 * Malonyl-CoA [m] + 1.00 * hydrogenphosphate [m] ACACB	4
ACCOACm	0.136594	0.123223	CI-NS	CD4_Treg	NHC	CD4_Treg	0.170288	Acetyl-Coa carboxylase, beta isoform	Fatty acid oxidation	184	6.4.1.2	ACACB	1.00 * Acetyl-CoA [m] + 1.00 * ATP [m] + 1.00 * Bicarbonate [m] --> 1.00 * proton [m] + 1.00 * ADP [m] + 1.00 * Malonyl-CoA [m] + 1.00 * hydrogenphosphate [m] ACACB	4
ACCOACm	-0.0123245	0.91829	CI-Sep	CD4_Treg	CI-Sep	CD4_T_EM	0.94588	Acetyl-Coa carboxylase, beta isoform	Fatty acid oxidation	184	6.4.1.2	ACACB	1.00 * Acetyl-CoA [m] + 1.00 * ATP [m] + 1.00 * Bicarbonate [m] --> 1.00 * proton [m] + 1.00 * ADP [m] + 1.00 * Malonyl-CoA [m] + 1.00 * hydrogenphosphate [m] ACACB	4
ACCOACm	0.0101135	0.899907	CI-Sep	CD4_Treg	CI-Sep	CD4_T_Naive	0.931709	Acetyl-Coa carboxylase, beta isoform	Fatty acid oxidation	184	6.4.1.2	ACACB	1.00 * Acetyl-CoA [m] + 1.00 * ATP [m] + 1.00 * Bicarbonate [m] --> 1.00 * proton [m] + 1.00 * ADP [m] + 1.00 * Malonyl-CoA [m] + 1.00 * hydrogenphosphate [m] ACACB	4
ACCOACm	0.389307	0.000257412	CI-Sep	CD4_Treg	NHC	CD4_Treg	0.000353603	Acetyl-Coa carboxylase, beta isoform	Fatty acid oxidation	184	6.4.1.2	ACACB	1.00 * Acetyl-CoA [m] + 1.00 * ATP [m] + 1.00 * Bicarbonate [m] --> 1.00 * proton [m] + 1.00 * ADP [m] + 1.00 * Malonyl-CoA [m] + 1.00 * hydrogenphosphate [m] ACACB	4
ACCOACm	0.24776	0.0159763	CI-Sep	CD4_Treg	CI-NS	CD4_Treg	0.023145	Acetyl-Coa carboxylase, beta isoform	Fatty acid oxidation	184	6.4.1.2	ACACB	1.00 * Acetyl-CoA [m] + 1.00 * ATP [m] + 1.00 * Bicarbonate [m] --> 1.00 * proton [m] + 1.00 * ADP [m] + 1.00 * Malonyl-CoA [m] + 1.00 * hydrogenphosphate [m] ACACB	4
ACCOACm	0.192839	0.000134434	CI-Sep	CD4_T_Naive	CI-NS	CD4_T_Naive	0.00022555	Acetyl-Coa carboxylase, beta isoform	Fatty acid oxidation	184	6.4.1.2	ACACB	1.00 * Acetyl-CoA [m] + 1.00 * ATP [m] + 1.00 * Bicarbonate [m] --> 1.00 * proton [m] + 1.00 * ADP [m] + 1.00 * Malonyl-CoA [m] + 1.00 * hydrogenphosphate [m] ACACB	4
ACCOACm	0.339128	7.83229e-13	CI-Sep	CD4_T_EM	CI-NS	CD4_T_EM	1.7741e-12	Acetyl-Coa carboxylase, beta isoform	Fatty acid oxidation	184	6.4.1.2	ACACB	1.00 * Acetyl-CoA [m] + 1.00 * ATP [m] + 1.00 * Bicarbonate [m] --> 1.00 * proton [m] + 1.00 * ADP [m] + 1.00 * Malonyl-CoA [m] + 1.00 * hydrogenphosphate [m] ACACB	4
ACCOAL	-0.154856	0.880109	CI-NS	CD4_Treg	CI-NS	CD4_T_EM	0.92503	acetate-CoA ligase (ADP-forming)	Propanoate metabolism	186	6.2.1.13	ACSS2	1.00 * ATP [c] + 1.00 * Coenzyme A [c] + 1.00 * propionate [c] --> 1.00 * ADP [c] + 1.00 * hydrogenphosphate [c] + 1.00 * Propanoyl-CoA [c] ACSS2	4
ACCOAL	-0.411992	0.000225897	CI-NS	CD4_Treg	CI-NS	CD4_T_Naive	0.000910371	acetate-CoA ligase (ADP-forming)	Propanoate metabolism	186	6.2.1.13	ACSS2	1.00 * ATP [c] + 1.00 * Coenzyme A [c] + 1.00 * propionate [c] --> 1.00 * ADP [c] + 1.00 * hydrogenphosphate [c] + 1.00 * Propanoyl-CoA [c] ACSS2	4
ACCOAL	0.10224	0.0303009	CI-NS	CD4_Treg	NHC	CD4_Treg	0.0561004	acetate-CoA ligase (ADP-forming)	Propanoate metabolism	186	6.2.1.13	ACSS2	1.00 * ATP [c] + 1.00 * Coenzyme A [c] + 1.00 * propionate [c] --> 1.00 * ADP [c] + 1.00 * hydrogenphosphate [c] + 1.00 * Propanoyl-CoA [c] ACSS2	4
ACCOAL	0.0646351	0.0760652	CI-Sep	CD4_Treg	CI-Sep	CD4_T_EM	0.169213	acetate-CoA ligase (ADP-forming)	Propanoate metabolism	186	6.2.1.13	ACSS2	1.00 * ATP [c] + 1.00 * Coenzyme A [c] + 1.00 * propionate [c] --> 1.00 * ADP [c] + 1.00 * hydrogenphosphate [c] + 1.00 * Propanoyl-CoA [c] ACSS2	4
ACCOAL	-0.336811	0.00197725	CI-Sep	CD4_Treg	CI-Sep	CD4_T_Naive	0.00734102	acetate-CoA ligase (ADP-forming)	Propanoate metabolism	186	6.2.1.13	ACSS2	1.00 * ATP [c] + 1.00 * Coenzyme A [c] + 1.00 * propionate [c] --> 1.00 * ADP [c] + 1.00 * hydrogenphosphate [c] + 1.00 * Propanoyl-CoA [c] ACSS2	4
ACCOAL	0.351524	6.57879e-06	CI-Sep	CD4_Treg	NHC	CD4_Treg	1.21756e-05	acetate-CoA ligase (ADP-forming)	Propanoate metabolism	186	6.2.1.13	ACSS2	1.00 * ATP [c] + 1.00 * Coenzyme A [c] + 1.00 * propionate [c] --> 1.00 * ADP [c] + 1.00 * hydrogenphosphate [c] + 1.00 * Propanoyl-CoA [c] ACSS2	4
ACCOAL	0.233926	0.003281	CI-Sep	CD4_Treg	CI-NS	CD4_Treg	0.00747609	acetate-CoA ligase (ADP-forming)	Propanoate metabolism	186	6.2.1.13	ACSS2	1.00 * ATP [c] + 1.00 * Coenzyme A [c] + 1.00 * propionate [c] --> 1.00 * ADP [c] + 1.00 * hydrogenphosphate [c] + 1.00 * Propanoyl-CoA [c] ACSS2	4
ACCOAL	0.159727	0.000980675	CI-Sep	CD4_T_Naive	CI-NS	CD4_T_Naive	0.0014103	acetate-CoA ligase (ADP-forming)	Propanoate metabolism	186	6.2.1.13	ACSS2	1.00 * ATP [c] + 1.00 * Coenzyme A [c] + 1.00 * propionate [c] --> 1.00 * ADP [c] + 1.00 * hydrogenphosphate [c] + 1.00 * Propanoyl-CoA [c] ACSS2	4
ACCOAL	0.0257669	0.138903	CI-Sep	CD4_T_EM	CI-NS	CD4_T_EM	0.15291	acetate-CoA ligase (ADP-forming)	Propanoate metabolism	186	6.2.1.13	ACSS2	1.00 * ATP [c] + 1.00 * Coenzyme A [c] + 1.00 * propionate [c] --> 1.00 * ADP [c] + 1.00 * hydrogenphosphate [c] + 1.00 * Propanoyl-CoA [c] ACSS2	4
ACGAM2E	-0.190494	0.112874	CI-NS	CD4_Treg	CI-NS	CD4_T_EM	0.20945	N-acetylglucosamine 2-epimerase	Aminosugar metabolism	202	5.1.3.8	RENBP	1.00 * N-acetyl-D-glucosamine [c] --> 1.00 * N-acetyl-D-mannosamine [c] RENBP	4
ACGAM2E	-0.18977	0.0571544	CI-NS	CD4_Treg	CI-NS	CD4_T_Naive	0.128751	N-acetylglucosamine 2-epimerase	Aminosugar metabolism	202	5.1.3.8	RENBP	1.00 * N-acetyl-D-glucosamine [c] --> 1.00 * N-acetyl-D-mannosamine [c] RENBP	4
ACGAM2E	0.142711	0.0496455	CI-NS	CD4_Treg	NHC	CD4_Treg	0.0799734	N-acetylglucosamine 2-epimerase	Aminosugar metabolism	202	5.1.3.8	RENBP	1.00 * N-acetyl-D-glucosamine [c] --> 1.00 * N-acetyl-D-mannosamine [c] RENBP	4
ACGAM2E	-0.119383	0.0932492	CI-Sep	CD4_Treg	CI-Sep	CD4_T_EM	0.193795	N-acetylglucosamine 2-epimerase	Aminosugar metabolism	202	5.1.3.8	RENBP	1.00 * N-acetyl-D-glucosamine [c] --> 1.00 * N-acetyl-D-mannosamine [c] RENBP	4
ACGAM2E	-0.0446666	0.461695	CI-Sep	CD4_Treg	CI-Sep	CD4_T_Naive	0.626134	N-acetylglucosamine 2-epimerase	Aminosugar metabolism	202	5.1.3.8	RENBP	1.00 * N-acetyl-D-glucosamine [c] --> 1.00 * N-acetyl-D-mannosamine [c] RENBP	4
ACGAM2E	0.531004	1.54952e-06	CI-Sep	CD4_Treg	NHC	CD4_Treg	3.96043e-06	N-acetylglucosamine 2-epimerase	Aminosugar metabolism	202	5.1.3.8	RENBP	1.00 * N-acetyl-D-glucosamine [c] --> 1.00 * N-acetyl-D-mannosamine [c] RENBP	4
ACGAM2E	0.361789	0.000469935	CI-Sep	CD4_Treg	CI-NS	CD4_Treg	0.00418008	N-acetylglucosamine 2-epimerase	Aminosugar metabolism	202	5.1.3.8	RENBP	1.00 * N-acetyl-D-glucosamine [c] --> 1.00 * N-acetyl-D-mannosamine [c] RENBP	4
ACGAM2E	0.237492	4.20344e-08	CI-Sep	CD4_T_Naive	CI-NS	CD4_T_Naive	1.5818e-07	N-acetylglucosamine 2-epimerase	Aminosugar metabolism	202	5.1.3.8	RENBP	1.00 * N-acetyl-D-glucosamine [c] --> 1.00 * N-acetyl-D-mannosamine [c] RENBP	4
ACGAM2E	0.332746	1.93527e-18	CI-Sep	CD4_T_EM	CI-NS	CD4_T_EM	1.12353e-17	N-acetylglucosamine 2-epimerase	Aminosugar metabolism	202	5.1.3.8	RENBP	1.00 * N-acetyl-D-glucosamine [c] --> 1.00 * N-acetyl-D-mannosamine [c] RENBP	4
ACGAMK	-0.103501	0.317288	CI-NS	CD4_Treg	CI-NS	CD4_T_EM	0.477245	N-acetylglucosamine kinase	Aminosugar metabolism	204	2.7.1.59	NAGK	1.00 * ATP [c] + 1.00 * N-acetyl-D-glucosamine [c] --> 1.00 * ADP [c] + 1.00 * proton [c] + 1.00 * N-acetyl-D-glucosamine 6-phosphate(2-) [c] NAGK	4
ACGAMK	-0.156818	0.0584271	CI-NS	CD4_Treg	CI-NS	CD4_T_Naive	0.131373	N-acetylglucosamine kinase	Aminosugar metabolism	204	2.7.1.59	NAGK	1.00 * ATP [c] + 1.00 * N-acetyl-D-glucosamine [c] --> 1.00 * ADP [c] + 1.00 * proton [c] + 1.00 * N-acetyl-D-glucosamine 6-phosphate(2-) [c] NAGK	4
ACGAMK	0.215152	0.0204464	CI-NS	CD4_Treg	NHC	CD4_Treg	0.0460163	N-acetylglucosamine kinase	Aminosugar metabolism	204	2.7.1.59	NAGK	1.00 * ATP [c] + 1.00 * N-acetyl-D-glucosamine [c] --> 1.00 * ADP [c] + 1.00 * proton [c] + 1.00 * N-acetyl-D-glucosamine 6-phosphate(2-) [c] NAGK	4
ACGAMK	-0.0963297	0.200134	CI-Sep	CD4_Treg	CI-Sep	CD4_T_EM	0.351544	N-acetylglucosamine kinase	Aminosugar metabolism	204	2.7.1.59	NAGK	1.00 * ATP [c] + 1.00 * N-acetyl-D-glucosamine [c] --> 1.00 * ADP [c] + 1.00 * proton [c] + 1.00 * N-acetyl-D-glucosamine 6-phosphate(2-) [c] NAGK	4
ACGAMK	-0.11686	0.224324	CI-Sep	CD4_Treg	CI-Sep	CD4_T_Naive	0.385901	N-acetylglucosamine kinase	Aminosugar metabolism	204	2.7.1.59	NAGK	1.00 * ATP [c] + 1.00 * N-acetyl-D-glucosamine [c] --> 1.00 * ADP [c] + 1.00 * proton [c] + 1.00 * N-acetyl-D-glucosamine 6-phosphate(2-) [c] NAGK	4
ACGAMK	0.530215	6.69664e-06	CI-Sep	CD4_Treg	NHC	CD4_Treg	1.23889e-05	N-acetylglucosamine kinase	Aminosugar metabolism	204	2.7.1.59	NAGK	1.00 * ATP [c] + 1.00 * N-acetyl-D-glucosamine [c] --> 1.00 * ADP [c] + 1.00 * proton [c] + 1.00 * N-acetyl-D-glucosamine 6-phosphate(2-) [c] NAGK	4
ACGAMK	0.306086	0.00701105	CI-Sep	CD4_Treg	CI-NS	CD4_Treg	0.011677	N-acetylglucosamine kinase	Aminosugar metabolism	204	2.7.1.59	NAGK	1.00 * ATP [c] + 1.00 * N-acetyl-D-glucosamine [c] --> 1.00 * ADP [c] + 1.00 * proton [c] + 1.00 * N-acetyl-D-glucosamine 6-phosphate(2-) [c] NAGK	4
ACGAMK	0.268295	9.24101e-07	CI-Sep	CD4_T_Naive	CI-NS	CD4_T_Naive	2.41235e-06	N-acetylglucosamine kinase	Aminosugar metabolism	204	2.7.1.59	NAGK	1.00 * ATP [c] + 1.00 * N-acetyl-D-glucosamine [c] --> 1.00 * ADP [c] + 1.00 * proton [c] + 1.00 * N-acetyl-D-glucosamine 6-phosphate(2-) [c] NAGK	4
ACGAMK	0.331048	7.23043e-14	CI-Sep	CD4_T_EM	CI-NS	CD4_T_EM	1.9622e-13	N-acetylglucosamine kinase	Aminosugar metabolism	204	2.7.1.59	NAGK	1.00 * ATP [c] + 1.00 * N-acetyl-D-glucosamine [c] --> 1.00 * ADP [c] + 1.00 * proton [c] + 1.00 * N-acetyl-D-glucosamine 6-phosphate(2-) [c] NAGK	4
ACGAMPM	-0.108717	0.26719	CI-NS	CD4_Treg	CI-NS	CD4_T_EM	0.417279	phosphoacetylglucosamine mutase	Aminosugar metabolism	205	5.4.2.3	PGM3	1.00 * N-acetyl-D-glucosamine 6-phosphate(2-) [c] --> 1.00 * N-Acetyl-D-glucosamine 1-phosphate [c] PGM3	4
ACGAMPM	-0.160556	0.0483135	CI-NS	CD4_Treg	CI-NS	CD4_T_Naive	0.111806	phosphoacetylglucosamine mutase	Aminosugar metabolism	205	5.4.2.3	PGM3	1.00 * N-acetyl-D-glucosamine 6-phosphate(2-) [c] --> 1.00 * N-Acetyl-D-glucosamine 1-phosphate [c] PGM3	4
ACGAMPM	0.212994	0.0251212	CI-NS	CD4_Treg	NHC	CD4_Treg	0.0513918	phosphoacetylglucosamine mutase	Aminosugar metabolism	205	5.4.2.3	PGM3	1.00 * N-acetyl-D-glucosamine 6-phosphate(2-) [c] --> 1.00 * N-Acetyl-D-glucosamine 1-phosphate [c] PGM3	4
ACGAMPM	-0.0994707	0.191677	CI-Sep	CD4_Treg	CI-Sep	CD4_T_EM	0.341403	phosphoacetylglucosamine mutase	Aminosugar metabolism	205	5.4.2.3	PGM3	1.00 * N-acetyl-D-glucosamine 6-phosphate(2-) [c] --> 1.00 * N-Acetyl-D-glucosamine 1-phosphate [c] PGM3	4
ACGAMPM	-0.119856	0.211604	CI-Sep	CD4_Treg	CI-Sep	CD4_T_Naive	0.37536	phosphoacetylglucosamine mutase	Aminosugar metabolism	205	5.4.2.3	PGM3	1.00 * N-acetyl-D-glucosamine 6-phosphate(2-) [c] --> 1.00 * N-Acetyl-D-glucosamine 1-phosphate [c] PGM3	4
ACGAMPM	0.527796	7.14628e-06	CI-Sep	CD4_Treg	NHC	CD4_Treg	1.31501e-05	phosphoacetylglucosamine mutase	Aminosugar metabolism	205	5.4.2.3	PGM3	1.00 * N-acetyl-D-glucosamine 6-phosphate(2-) [c] --> 1.00 * N-Acetyl-D-glucosamine 1-phosphate [c] PGM3	4
ACGAMPM	0.30575	0.00687717	CI-Sep	CD4_Treg	CI-NS	CD4_Treg	0.0115617	phosphoacetylglucosamine mutase	Aminosugar metabolism	205	5.4.2.3	PGM3	1.00 * N-acetyl-D-glucosamine 6-phosphate(2-) [c] --> 1.00 * N-Acetyl-D-glucosamine 1-phosphate [c] PGM3	4
ACGAMPM	0.267933	8.88229e-07	CI-Sep	CD4_T_Naive	CI-NS	CD4_T_Naive	2.33638e-06	phosphoacetylglucosamine mutase	Aminosugar metabolism	205	5.4.2.3	PGM3	1.00 * N-acetyl-D-glucosamine 6-phosphate(2-) [c] --> 1.00 * N-Acetyl-D-glucosamine 1-phosphate [c] PGM3	4
ACGAMPM	0.329963	8.56906e-14	CI-Sep	CD4_T_EM	CI-NS	CD4_T_EM	2.31638e-13	phosphoacetylglucosamine mutase	Aminosugar metabolism	205	5.4.2.3	PGM3	1.00 * N-acetyl-D-glucosamine 6-phosphate(2-) [c] --> 1.00 * N-Acetyl-D-glucosamine 1-phosphate [c] PGM3	4
ACGPID	-0.123771	0.563939	CI-NS	CD4_Treg	CI-NS	CD4_T_EM	0.713941	N-acetylglucosaminylphosphatidylinositol deacetylase	Phosphatidylinositol phosphate metabolism	209	3.5.1.89	PIGL	1.00 * Water [c] + 1.00 * 6-(N-acetyl-alpha-D-glucosaminyl)-1-phosphatidyl-1D-myo-inositol(1-) [c] --> 1.00 * acetate [c] + 1.00 * 6-(alpha-D-glucosaminyl)-1-phosphatidyl-1D-myo-inositol [c] PIGL	4
ACGPID	-0.0815845	0.795605	CI-NS	CD4_Treg	CI-NS	CD4_T_Naive	0.901163	N-acetylglucosaminylphosphatidylinositol deacetylase	Phosphatidylinositol phosphate metabolism	209	3.5.1.89	PIGL	1.00 * Water [c] + 1.00 * 6-(N-acetyl-alpha-D-glucosaminyl)-1-phosphatidyl-1D-myo-inositol(1-) [c] --> 1.00 * acetate [c] + 1.00 * 6-(alpha-D-glucosaminyl)-1-phosphatidyl-1D-myo-inositol [c] PIGL	4
ACGPID	0.172996	0.0239263	CI-NS	CD4_Treg	NHC	CD4_Treg	0.049484	N-acetylglucosaminylphosphatidylinositol deacetylase	Phosphatidylinositol phosphate metabolism	209	3.5.1.89	PIGL	1.00 * Water [c] + 1.00 * 6-(N-acetyl-alpha-D-glucosaminyl)-1-phosphatidyl-1D-myo-inositol(1-) [c] --> 1.00 * acetate [c] + 1.00 * 6-(alpha-D-glucosaminyl)-1-phosphatidyl-1D-myo-inositol [c] PIGL	4
ACGPID	-0.07344	0.383854	CI-Sep	CD4_Treg	CI-Sep	CD4_T_EM	0.522985	N-acetylglucosaminylphosphatidylinositol deacetylase	Phosphatidylinositol phosphate metabolism	209	3.5.1.89	PIGL	1.00 * Water [c] + 1.00 * 6-(N-acetyl-alpha-D-glucosaminyl)-1-phosphatidyl-1D-myo-inositol(1-) [c] --> 1.00 * acetate [c] + 1.00 * 6-(alpha-D-glucosaminyl)-1-phosphatidyl-1D-myo-inositol [c] PIGL	4
ACGPID	0.0439304	0.605338	CI-Sep	CD4_Treg	CI-Sep	CD4_T_Naive	0.736522	N-acetylglucosaminylphosphatidylinositol deacetylase	Phosphatidylinositol phosphate metabolism	209	3.5.1.89	PIGL	1.00 * Water [c] + 1.00 * 6-(N-acetyl-alpha-D-glucosaminyl)-1-phosphatidyl-1D-myo-inositol(1-) [c] --> 1.00 * acetate [c] + 1.00 * 6-(alpha-D-glucosaminyl)-1-phosphatidyl-1D-myo-inositol [c] PIGL	4
ACGPID	0.521627	3.50364e-06	CI-Sep	CD4_Treg	NHC	CD4_Treg	7.39522e-06	N-acetylglucosaminylphosphatidylinositol deacetylase	Phosphatidylinositol phosphate metabolism	209	3.5.1.89	PIGL	1.00 * Water [c] + 1.00 * 6-(N-acetyl-alpha-D-glucosaminyl)-1-phosphatidyl-1D-myo-inositol(1-) [c] --> 1.00 * acetate [c] + 1.00 * 6-(alpha-D-glucosaminyl)-1-phosphatidyl-1D-myo-inositol [c] PIGL	4
ACGPID	0.320193	0.00320419	CI-Sep	CD4_Treg	CI-NS	CD4_Treg	0.00743693	N-acetylglucosaminylphosphatidylinositol deacetylase	Phosphatidylinositol phosphate metabolism	209	3.5.1.89	PIGL	1.00 * Water [c] + 1.00 * 6-(N-acetyl-alpha-D-glucosaminyl)-1-phosphatidyl-1D-myo-inositol(1-) [c] --> 1.00 * acetate [c] + 1.00 * 6-(alpha-D-glucosaminyl)-1-phosphatidyl-1D-myo-inositol [c] PIGL	4
ACGPID	0.21638	8.85251e-07	CI-Sep	CD4_T_Naive	CI-NS	CD4_T_Naive	2.33363e-06	N-acetylglucosaminylphosphatidylinositol deacetylase	Phosphatidylinositol phosphate metabolism	209	3.5.1.89	PIGL	1.00 * Water [c] + 1.00 * 6-(N-acetyl-alpha-D-glucosaminyl)-1-phosphatidyl-1D-myo-inositol(1-) [c] --> 1.00 * acetate [c] + 1.00 * 6-(alpha-D-glucosaminyl)-1-phosphatidyl-1D-myo-inositol [c] PIGL	4
ACGPID	0.307762	8.67586e-16	CI-Sep	CD4_T_EM	CI-NS	CD4_T_EM	3.36459e-15	N-acetylglucosaminylphosphatidylinositol deacetylase	Phosphatidylinositol phosphate metabolism	209	3.5.1.89	PIGL	1.00 * Water [c] + 1.00 * 6-(N-acetyl-alpha-D-glucosaminyl)-1-phosphatidyl-1D-myo-inositol(1-) [c] --> 1.00 * acetate [c] + 1.00 * 6-(alpha-D-glucosaminyl)-1-phosphatidyl-1D-myo-inositol [c] PIGL	4
ACHEe	-0.001711	0.544995	CI-NS	CD4_Treg	CI-NS	CD4_T_EM	0.702994	Acetylcholinesterase	Glycerophospholipid metabolism	211	3.1.1.7	ACHE	1.00 * Water [e] + 1.00 * acetylcholine [e] --> 1.00 * proton [e] + 1.00 * acetate [e] + 1.00 * Choline [e] ACHE	4
ACHEe	-0.0398781	0.874754	CI-NS	CD4_Treg	CI-NS	CD4_T_Naive	0.947865	Acetylcholinesterase	Glycerophospholipid metabolism	211	3.1.1.7	ACHE	1.00 * Water [e] + 1.00 * acetylcholine [e] --> 1.00 * proton [e] + 1.00 * acetate [e] + 1.00 * Choline [e] ACHE	4
ACHEe	0.213092	0.0176597	CI-NS	CD4_Treg	NHC	CD4_Treg	0.0420192	Acetylcholinesterase	Glycerophospholipid metabolism	211	3.1.1.7	ACHE	1.00 * Water [e] + 1.00 * acetylcholine [e] --> 1.00 * proton [e] + 1.00 * acetate [e] + 1.00 * Choline [e] ACHE	4
ACHEe	0.0418251	0.88424	CI-Sep	CD4_Treg	CI-Sep	CD4_T_EM	0.923599	Acetylcholinesterase	Glycerophospholipid metabolism	211	3.1.1.7	ACHE	1.00 * Water [e] + 1.00 * acetylcholine [e] --> 1.00 * proton [e] + 1.00 * acetate [e] + 1.00 * Choline [e] ACHE	4
ACHEe	0.0553127	0.771003	CI-Sep	CD4_Treg	CI-Sep	CD4_T_Naive	0.851892	Acetylcholinesterase	Glycerophospholipid metabolism	211	3.1.1.7	ACHE	1.00 * Water [e] + 1.00 * acetylcholine [e] --> 1.00 * proton [e] + 1.00 * acetate [e] + 1.00 * Choline [e] ACHE	4
ACHEe	0.614118	3.41706e-08	CI-Sep	CD4_Treg	NHC	CD4_Treg	1.81904e-07	Acetylcholinesterase	Glycerophospholipid metabolism	211	3.1.1.7	ACHE	1.00 * Water [e] + 1.00 * acetylcholine [e] --> 1.00 * proton [e] + 1.00 * acetate [e] + 1.00 * Choline [e] ACHE	4
ACHEe	0.377029	0.00029864	CI-Sep	CD4_Treg	CI-NS	CD4_Treg	0.00407213	Acetylcholinesterase	Glycerophospholipid metabolism	211	3.1.1.7	ACHE	1.00 * Water [e] + 1.00 * acetylcholine [e] --> 1.00 * proton [e] + 1.00 * acetate [e] + 1.00 * Choline [e] ACHE	4
ACHEe	0.287912	7.29105e-10	CI-Sep	CD4_T_Naive	CI-NS	CD4_T_Naive	5.09846e-09	Acetylcholinesterase	Glycerophospholipid metabolism	211	3.1.1.7	ACHE	1.00 * Water [e] + 1.00 * acetylcholine [e] --> 1.00 * proton [e] + 1.00 * acetate [e] + 1.00 * Choline [e] ACHE	4
ACHEe	0.350526	5.46298e-16	CI-Sep	CD4_T_EM	CI-NS	CD4_T_EM	2.22757e-15	Acetylcholinesterase	Glycerophospholipid metabolism	211	3.1.1.7	ACHE	1.00 * Water [e] + 1.00 * acetylcholine [e] --> 1.00 * proton [e] + 1.00 * acetate [e] + 1.00 * Choline [e] ACHE	4
ACITL	-0.123608	0.17443	CI-NS	CD4_Treg	CI-NS	CD4_T_EM	0.297721	ATP-Citrate lyase	Other	214	2.3.3.8	ACLY	1.00 * ATP [c] + 1.00 * Coenzyme A [c] + 1.00 * Citrate [c] --> 1.00 * ADP [c] + 1.00 * hydrogenphosphate [c] + 1.00 * Acetyl-CoA [c] + 1.00 * Oxaloacetate [c] ACLY	4
ACITL	-0.086125	0.471861	CI-NS	CD4_Treg	CI-NS	CD4_T_Naive	0.65237	ATP-Citrate lyase	Other	214	2.3.3.8	ACLY	1.00 * ATP [c] + 1.00 * Coenzyme A [c] + 1.00 * Citrate [c] --> 1.00 * ADP [c] + 1.00 * hydrogenphosphate [c] + 1.00 * Acetyl-CoA [c] + 1.00 * Oxaloacetate [c] ACLY	4
ACITL	0.146536	0.0864107	CI-NS	CD4_Treg	NHC	CD4_Treg	0.12553	ATP-Citrate lyase	Other	214	2.3.3.8	ACLY	1.00 * ATP [c] + 1.00 * Coenzyme A [c] + 1.00 * Citrate [c] --> 1.00 * ADP [c] + 1.00 * hydrogenphosphate [c] + 1.00 * Acetyl-CoA [c] + 1.00 * Oxaloacetate [c] ACLY	4
ACITL	-0.132602	0.0800643	CI-Sep	CD4_Treg	CI-Sep	CD4_T_EM	0.175683	ATP-Citrate lyase	Other	214	2.3.3.8	ACLY	1.00 * ATP [c] + 1.00 * Coenzyme A [c] + 1.00 * Citrate [c] --> 1.00 * ADP [c] + 1.00 * hydrogenphosphate [c] + 1.00 * Acetyl-CoA [c] + 1.00 * Oxaloacetate [c] ACLY	4
ACITL	-0.0314686	0.703562	CI-Sep	CD4_Treg	CI-Sep	CD4_T_Naive	0.810345	ATP-Citrate lyase	Other	214	2.3.3.8	ACLY	1.00 * ATP [c] + 1.00 * Coenzyme A [c] + 1.00 * Citrate [c] --> 1.00 * ADP [c] + 1.00 * hydrogenphosphate [c] + 1.00 * Acetyl-CoA [c] + 1.00 * Oxaloacetate [c] ACLY	4
ACITL	0.472847	3.75109e-05	CI-Sep	CD4_Treg	NHC	CD4_Treg	5.93359e-05	ATP-Citrate lyase	Other	214	2.3.3.8	ACLY	1.00 * ATP [c] + 1.00 * Coenzyme A [c] + 1.00 * Citrate [c] --> 1.00 * ADP [c] + 1.00 * hydrogenphosphate [c] + 1.00 * Acetyl-CoA [c] + 1.00 * Oxaloacetate [c] ACLY	4
ACITL	0.303043	0.00605306	CI-Sep	CD4_Treg	CI-NS	CD4_Treg	0.0106624	ATP-Citrate lyase	Other	214	2.3.3.8	ACLY	1.00 * ATP [c] + 1.00 * Coenzyme A [c] + 1.00 * Citrate [c] --> 1.00 * ADP [c] + 1.00 * hydrogenphosphate [c] + 1.00 * Acetyl-CoA [c] + 1.00 * Oxaloacetate [c] ACLY	4
ACITL	0.26974	8.16639e-08	CI-Sep	CD4_T_Naive	CI-NS	CD4_T_Naive	2.74982e-07	ATP-Citrate lyase	Other	214	2.3.3.8	ACLY	1.00 * ATP [c] + 1.00 * Coenzyme A [c] + 1.00 * Citrate [c] --> 1.00 * ADP [c] + 1.00 * hydrogenphosphate [c] + 1.00 * Acetyl-CoA [c] + 1.00 * Oxaloacetate [c] ACLY	4
ACITL	0.330135	1.95796e-15	CI-Sep	CD4_T_EM	CI-NS	CD4_T_EM	7.31172e-15	ATP-Citrate lyase	Other	214	2.3.3.8	ACLY	1.00 * ATP [c] + 1.00 * Coenzyme A [c] + 1.00 * Citrate [c] --> 1.00 * ADP [c] + 1.00 * hydrogenphosphate [c] + 1.00 * Acetyl-CoA [c] + 1.00 * Oxaloacetate [c] ACLY	4
ACNAM9PL2	-0.225715	0.0409774	CI-NS	CD4_Treg	CI-NS	CD4_T_EM	0.0958388	N-Acetylneuraminate 9-phosphate pyruvate-lyase (pyruvate-phosphorylating)	Aminosugar metabolism	224	2.5.1.56	NANS	1.00 * Water [c] + 1.00 * Phosphoenolpyruvate [c] + 1.00 * D-Mannose 6-phosphate [c] --> 1.00 * hydrogenphosphate [c] + 1.00 * 2-keto-3-deoxy-D-glycero-D-galactononic acid 9-phosphate [c] NANS	4
ACNAM9PL2	-0.295092	0.000946266	CI-NS	CD4_Treg	CI-NS	CD4_T_Naive	0.00341731	N-Acetylneuraminate 9-phosphate pyruvate-lyase (pyruvate-phosphorylating)	Aminosugar metabolism	224	2.5.1.56	NANS	1.00 * Water [c] + 1.00 * Phosphoenolpyruvate [c] + 1.00 * D-Mannose 6-phosphate [c] --> 1.00 * hydrogenphosphate [c] + 1.00 * 2-keto-3-deoxy-D-glycero-D-galactononic acid 9-phosphate [c] NANS	4
ACNAM9PL2	0.124171	0.0521772	CI-NS	CD4_Treg	NHC	CD4_Treg	0.0833281	N-Acetylneuraminate 9-phosphate pyruvate-lyase (pyruvate-phosphorylating)	Aminosugar metabolism	224	2.5.1.56	NANS	1.00 * Water [c] + 1.00 * Phosphoenolpyruvate [c] + 1.00 * D-Mannose 6-phosphate [c] --> 1.00 * hydrogenphosphate [c] + 1.00 * 2-keto-3-deoxy-D-glycero-D-galactononic acid 9-phosphate [c] NANS	4
ACNAM9PL2	-0.10721	0.451783	CI-Sep	CD4_Treg	CI-Sep	CD4_T_EM	0.58284	N-Acetylneuraminate 9-phosphate pyruvate-lyase (pyruvate-phosphorylating)	Aminosugar metabolism	224	2.5.1.56	NANS	1.00 * Water [c] + 1.00 * Phosphoenolpyruvate [c] + 1.00 * D-Mannose 6-phosphate [c] --> 1.00 * hydrogenphosphate [c] + 1.00 * 2-keto-3-deoxy-D-glycero-D-galactononic acid 9-phosphate [c] NANS	4
ACNAM9PL2	-0.233118	0.0347718	CI-Sep	CD4_Treg	CI-Sep	CD4_T_Naive	0.0948573	N-Acetylneuraminate 9-phosphate pyruvate-lyase (pyruvate-phosphorylating)	Aminosugar metabolism	224	2.5.1.56	NANS	1.00 * Water [c] + 1.00 * Phosphoenolpyruvate [c] + 1.00 * D-Mannose 6-phosphate [c] --> 1.00 * hydrogenphosphate [c] + 1.00 * 2-keto-3-deoxy-D-glycero-D-galactononic acid 9-phosphate [c] NANS	4
ACNAM9PL2	0.417761	2.7875e-05	CI-Sep	CD4_Treg	NHC	CD4_Treg	4.52055e-05	N-Acetylneuraminate 9-phosphate pyruvate-lyase (pyruvate-phosphorylating)	Aminosugar metabolism	224	2.5.1.56	NANS	1.00 * Water [c] + 1.00 * Phosphoenolpyruvate [c] + 1.00 * D-Mannose 6-phosphate [c] --> 1.00 * hydrogenphosphate [c] + 1.00 * 2-keto-3-deoxy-D-glycero-D-galactononic acid 9-phosphate [c] NANS	4
ACNAM9PL2	0.29178	0.00336941	CI-Sep	CD4_Treg	CI-NS	CD4_Treg	0.00754836	N-Acetylneuraminate 9-phosphate pyruvate-lyase (pyruvate-phosphorylating)	Aminosugar metabolism	224	2.5.1.56	NANS	1.00 * Water [c] + 1.00 * Phosphoenolpyruvate [c] + 1.00 * D-Mannose 6-phosphate [c] --> 1.00 * hydrogenphosphate [c] + 1.00 * 2-keto-3-deoxy-D-glycero-D-galactononic acid 9-phosphate [c] NANS	4
ACNAM9PL2	0.216818	8.75311e-06	CI-Sep	CD4_T_Naive	CI-NS	CD4_T_Naive	1.73839e-05	N-Acetylneuraminate 9-phosphate pyruvate-lyase (pyruvate-phosphorylating)	Aminosugar metabolism	224	2.5.1.56	NANS	1.00 * Water [c] + 1.00 * Phosphoenolpyruvate [c] + 1.00 * D-Mannose 6-phosphate [c] --> 1.00 * hydrogenphosphate [c] + 1.00 * 2-keto-3-deoxy-D-glycero-D-galactononic acid 9-phosphate [c] NANS	4
ACNAM9PL2	0.185182	5.73214e-06	CI-Sep	CD4_T_EM	CI-NS	CD4_T_EM	7.73455e-06	N-Acetylneuraminate 9-phosphate pyruvate-lyase (pyruvate-phosphorylating)	Aminosugar metabolism	224	2.5.1.56	NANS	1.00 * Water [c] + 1.00 * Phosphoenolpyruvate [c] + 1.00 * D-Mannose 6-phosphate [c] --> 1.00 * hydrogenphosphate [c] + 1.00 * 2-keto-3-deoxy-D-glycero-D-galactononic acid 9-phosphate [c] NANS	4
ACNAM9PL	-0.186518	0.11996	CI-NS	CD4_Treg	CI-NS	CD4_T_EM	0.219729	N-Acetylneuraminate 9-phosphate pyruvate-lyase (pyruvate-phosphorylating)	Aminosugar metabolism	223	2.5.1.56	NANS	1.00 * Water [c] + 1.00 * N-acetyl-D-mannosamine 6-phosphate(2-) [c] + 1.00 * Phosphoenolpyruvate [c] --> 1.00 * hydrogenphosphate [c] + 1.00 * N-Acetylneuraminate 9-phosphate [c] NANS	4
ACNAM9PL	-0.221719	0.0420135	CI-NS	CD4_Treg	CI-NS	CD4_T_Naive	0.1004	N-Acetylneuraminate 9-phosphate pyruvate-lyase (pyruvate-phosphorylating)	Aminosugar metabolism	223	2.5.1.56	NANS	1.00 * Water [c] + 1.00 * N-acetyl-D-mannosamine 6-phosphate(2-) [c] + 1.00 * Phosphoenolpyruvate [c] --> 1.00 * hydrogenphosphate [c] + 1.00 * N-Acetylneuraminate 9-phosphate [c] NANS	4
ACNAM9PL	0.153152	0.0096365	CI-NS	CD4_Treg	NHC	CD4_Treg	0.0302584	N-Acetylneuraminate 9-phosphate pyruvate-lyase (pyruvate-phosphorylating)	Aminosugar metabolism	223	2.5.1.56	NANS	1.00 * Water [c] + 1.00 * N-acetyl-D-mannosamine 6-phosphate(2-) [c] + 1.00 * Phosphoenolpyruvate [c] --> 1.00 * hydrogenphosphate [c] + 1.00 * N-Acetylneuraminate 9-phosphate [c] NANS	4
ACNAM9PL	-0.0699712	0.313962	CI-Sep	CD4_Treg	CI-Sep	CD4_T_EM	0.46799	N-Acetylneuraminate 9-phosphate pyruvate-lyase (pyruvate-phosphorylating)	Aminosugar metabolism	223	2.5.1.56	NANS	1.00 * Water [c] + 1.00 * N-acetyl-D-mannosamine 6-phosphate(2-) [c] + 1.00 * Phosphoenolpyruvate [c] --> 1.00 * hydrogenphosphate [c] + 1.00 * N-Acetylneuraminate 9-phosphate [c] NANS	4
ACNAM9PL	-0.186157	0.0343448	CI-Sep	CD4_Treg	CI-Sep	CD4_T_Naive	0.0939042	N-Acetylneuraminate 9-phosphate pyruvate-lyase (pyruvate-phosphorylating)	Aminosugar metabolism	223	2.5.1.56	NANS	1.00 * Water [c] + 1.00 * N-acetyl-D-mannosamine 6-phosphate(2-) [c] + 1.00 * Phosphoenolpyruvate [c] --> 1.00 * hydrogenphosphate [c] + 1.00 * N-Acetylneuraminate 9-phosphate [c] NANS	4
ACNAM9PL	0.447358	5.63727e-06	CI-Sep	CD4_Treg	NHC	CD4_Treg	1.06747e-05	N-Acetylneuraminate 9-phosphate pyruvate-lyase (pyruvate-phosphorylating)	Aminosugar metabolism	223	2.5.1.56	NANS	1.00 * Water [c] + 1.00 * N-acetyl-D-mannosamine 6-phosphate(2-) [c] + 1.00 * Phosphoenolpyruvate [c] --> 1.00 * hydrogenphosphate [c] + 1.00 * N-Acetylneuraminate 9-phosphate [c] NANS	4
ACNAM9PL	0.283184	0.0070886	CI-Sep	CD4_Treg	CI-NS	CD4_Treg	0.0117454	N-Acetylneuraminate 9-phosphate pyruvate-lyase (pyruvate-phosphorylating)	Aminosugar metabolism	223	2.5.1.56	NANS	1.00 * Water [c] + 1.00 * N-acetyl-D-mannosamine 6-phosphate(2-) [c] + 1.00 * Phosphoenolpyruvate [c] --> 1.00 * hydrogenphosphate [c] + 1.00 * N-Acetylneuraminate 9-phosphate [c] NANS	4
ACNAM9PL	0.255817	2.68603e-08	CI-Sep	CD4_T_Naive	CI-NS	CD4_T_Naive	1.0691e-07	N-Acetylneuraminate 9-phosphate pyruvate-lyase (pyruvate-phosphorylating)	Aminosugar metabolism	223	2.5.1.56	NANS	1.00 * Water [c] + 1.00 * N-acetyl-D-mannosamine 6-phosphate(2-) [c] + 1.00 * Phosphoenolpyruvate [c] --> 1.00 * hydrogenphosphate [c] + 1.00 * N-Acetylneuraminate 9-phosphate [c] NANS	4
ACNAM9PL	0.183971	1.5737e-07	CI-Sep	CD4_T_EM	CI-NS	CD4_T_EM	2.32095e-07	N-Acetylneuraminate 9-phosphate pyruvate-lyase (pyruvate-phosphorylating)	Aminosugar metabolism	223	2.5.1.56	NANS	1.00 * Water [c] + 1.00 * N-acetyl-D-mannosamine 6-phosphate(2-) [c] + 1.00 * Phosphoenolpyruvate [c] --> 1.00 * hydrogenphosphate [c] + 1.00 * N-Acetylneuraminate 9-phosphate [c] NANS	4
ACOAD10m	-0.123793	0.173244	CI-NS	CD4_Treg	CI-NS	CD4_T_EM	0.296114	acyl-CoA dehydrogenase (2-methylbutanoyl-CoA), mitochondrial	Valine, leucine, and isoleucine metabolism	231	1.3.99.12	ACADM; ACADSB	1.00 * 2-methylbutanoyl-CoA(4-) [m] + 1.00 * Flavin adenine dinucleotide oxidized [m] --> 1.00 * 2-methylcrotonoyl-CoA(4-) [m] + 1.00 * Flavin adenine dinucleotide reduced [m] ACADM; ACADSB	4
ACOAD10m	-0.155229	0.75863	CI-NS	CD4_Treg	CI-NS	CD4_T_Naive	0.89255	acyl-CoA dehydrogenase (2-methylbutanoyl-CoA), mitochondrial	Valine, leucine, and isoleucine metabolism	231	1.3.99.12	ACADM; ACADSB	1.00 * 2-methylbutanoyl-CoA(4-) [m] + 1.00 * Flavin adenine dinucleotide oxidized [m] --> 1.00 * 2-methylcrotonoyl-CoA(4-) [m] + 1.00 * Flavin adenine dinucleotide reduced [m] ACADM; ACADSB	4
ACOAD10m	-0.101047	0.0575652	CI-NS	CD4_Treg	NHC	CD4_Treg	0.089705	acyl-CoA dehydrogenase (2-methylbutanoyl-CoA), mitochondrial	Valine, leucine, and isoleucine metabolism	231	1.3.99.12	ACADM; ACADSB	1.00 * 2-methylbutanoyl-CoA(4-) [m] + 1.00 * Flavin adenine dinucleotide oxidized [m] --> 1.00 * 2-methylcrotonoyl-CoA(4-) [m] + 1.00 * Flavin adenine dinucleotide reduced [m] ACADM; ACADSB	4
ACOAD10m	-0.00892143	0.0320886	CI-Sep	CD4_Treg	CI-Sep	CD4_T_EM	0.0945254	acyl-CoA dehydrogenase (2-methylbutanoyl-CoA), mitochondrial	Valine, leucine, and isoleucine metabolism	231	1.3.99.12	ACADM; ACADSB	1.00 * 2-methylbutanoyl-CoA(4-) [m] + 1.00 * Flavin adenine dinucleotide oxidized [m] --> 1.00 * 2-methylcrotonoyl-CoA(4-) [m] + 1.00 * Flavin adenine dinucleotide reduced [m] ACADM; ACADSB	4
ACOAD10m	-0.0366581	0.0123982	CI-Sep	CD4_Treg	CI-Sep	CD4_T_Naive	0.0387159	acyl-CoA dehydrogenase (2-methylbutanoyl-CoA), mitochondrial	Valine, leucine, and isoleucine metabolism	231	1.3.99.12	ACADM; ACADSB	1.00 * 2-methylbutanoyl-CoA(4-) [m] + 1.00 * Flavin adenine dinucleotide oxidized [m] --> 1.00 * 2-methylcrotonoyl-CoA(4-) [m] + 1.00 * Flavin adenine dinucleotide reduced [m] ACADM; ACADSB	4
ACOAD10m	0.0676568	0.483904	CI-Sep	CD4_Treg	NHC	CD4_Treg	0.512151	acyl-CoA dehydrogenase (2-methylbutanoyl-CoA), mitochondrial	Valine, leucine, and isoleucine metabolism	231	1.3.99.12	ACADM; ACADSB	1.00 * 2-methylbutanoyl-CoA(4-) [m] + 1.00 * Flavin adenine dinucleotide oxidized [m] --> 1.00 * 2-methylcrotonoyl-CoA(4-) [m] + 1.00 * Flavin adenine dinucleotide reduced [m] ACADM; ACADSB	4
ACOAD10m	0.168138	0.228839	CI-Sep	CD4_Treg	CI-NS	CD4_Treg	0.254617	acyl-CoA dehydrogenase (2-methylbutanoyl-CoA), mitochondrial	Valine, leucine, and isoleucine metabolism	231	1.3.99.12	ACADM; ACADSB	1.00 * 2-methylbutanoyl-CoA(4-) [m] + 1.00 * Flavin adenine dinucleotide oxidized [m] --> 1.00 * 2-methylcrotonoyl-CoA(4-) [m] + 1.00 * Flavin adenine dinucleotide reduced [m] ACADM; ACADSB	4
ACOAD10m	0.0745091	0.225247	CI-Sep	CD4_T_Naive	CI-NS	CD4_T_Naive	0.249746	acyl-CoA dehydrogenase (2-methylbutanoyl-CoA), mitochondrial	Valine, leucine, and isoleucine metabolism	231	1.3.99.12	ACADM; ACADSB	1.00 * 2-methylbutanoyl-CoA(4-) [m] + 1.00 * Flavin adenine dinucleotide oxidized [m] --> 1.00 * 2-methylcrotonoyl-CoA(4-) [m] + 1.00 * Flavin adenine dinucleotide reduced [m] ACADM; ACADSB	4
ACOAD10m	0.0830394	0.204965	CI-Sep	CD4_T_EM	CI-NS	CD4_T_EM	0.223196	acyl-CoA dehydrogenase (2-methylbutanoyl-CoA), mitochondrial	Valine, leucine, and isoleucine metabolism	231	1.3.99.12	ACADM; ACADSB	1.00 * 2-methylbutanoyl-CoA(4-) [m] + 1.00 * Flavin adenine dinucleotide oxidized [m] --> 1.00 * 2-methylcrotonoyl-CoA(4-) [m] + 1.00 * Flavin adenine dinucleotide reduced [m] ACADM; ACADSB	4
ACOAD1fm	-0.0385068	0.59083	CI-NS	CD4_Treg	CI-NS	CD4_T_EM	0.734794	acyl-CoA dehydrogenase (butanoyl-CoA), mitochondrial	Butanoate metabolism	232	1.3.99.2	ACAD11; ACAD12; ACAD8; ACAD9; ACADM; ACADS; ACADSB	1.00 * Flavin adenine dinucleotide oxidized [m] + 1.00 * Butanoyl-CoA [m] --> 1.00 * crotonoyl-CoA(4-) [m] + 1.00 * Flavin adenine dinucleotide reduced [m] ACAD11; ACAD12; ACAD8; ACAD9; ACADM; ACADS; ACADSB	4
ACOAD1fm	-0.109319	0.436957	CI-NS	CD4_Treg	CI-NS	CD4_T_Naive	0.624852	acyl-CoA dehydrogenase (butanoyl-CoA), mitochondrial	Butanoate metabolism	232	1.3.99.2	ACAD11; ACAD12; ACAD8; ACAD9; ACADM; ACADS; ACADSB	1.00 * Flavin adenine dinucleotide oxidized [m] + 1.00 * Butanoyl-CoA [m] --> 1.00 * crotonoyl-CoA(4-) [m] + 1.00 * Flavin adenine dinucleotide reduced [m] ACAD11; ACAD12; ACAD8; ACAD9; ACADM; ACADS; ACADSB	4
ACOAD1fm	0.293751	0.000503688	CI-NS	CD4_Treg	NHC	CD4_Treg	0.00347041	acyl-CoA dehydrogenase (butanoyl-CoA), mitochondrial	Butanoate metabolism	232	1.3.99.2	ACAD11; ACAD12; ACAD8; ACAD9; ACADM; ACADS; ACADSB	1.00 * Flavin adenine dinucleotide oxidized [m] + 1.00 * Butanoyl-CoA [m] --> 1.00 * crotonoyl-CoA(4-) [m] + 1.00 * Flavin adenine dinucleotide reduced [m] ACAD11; ACAD12; ACAD8; ACAD9; ACADM; ACADS; ACADSB	4
ACOAD1fm	0.0454745	0.951233	CI-Sep	CD4_Treg	CI-Sep	CD4_T_EM	0.96724	acyl-CoA dehydrogenase (butanoyl-CoA), mitochondrial	Butanoate metabolism	232	1.3.99.2	ACAD11; ACAD12; ACAD8; ACAD9; ACADM; ACADS; ACADSB	1.00 * Flavin adenine dinucleotide oxidized [m] + 1.00 * Butanoyl-CoA [m] --> 1.00 * crotonoyl-CoA(4-) [m] + 1.00 * Flavin adenine dinucleotide reduced [m] ACAD11; ACAD12; ACAD8; ACAD9; ACADM; ACADS; ACADSB	4
ACOAD1fm	0.0692753	0.82994	CI-Sep	CD4_Treg	CI-Sep	CD4_T_Naive	0.888563	acyl-CoA dehydrogenase (butanoyl-CoA), mitochondrial	Butanoate metabolism	232	1.3.99.2	ACAD11; ACAD12; ACAD8; ACAD9; ACADM; ACADS; ACADSB	1.00 * Flavin adenine dinucleotide oxidized [m] + 1.00 * Butanoyl-CoA [m] --> 1.00 * crotonoyl-CoA(4-) [m] + 1.00 * Flavin adenine dinucleotide reduced [m] ACAD11; ACAD12; ACAD8; ACAD9; ACADM; ACADS; ACADSB	4
ACOAD1fm	0.753281	5.05517e-10	CI-Sep	CD4_Treg	NHC	CD4_Treg	5.64377e-09	acyl-CoA dehydrogenase (butanoyl-CoA), mitochondrial	Butanoate metabolism	232	1.3.99.2	ACAD11; ACAD12; ACAD8; ACAD9; ACADM; ACADS; ACADSB	1.00 * Flavin adenine dinucleotide oxidized [m] + 1.00 * Butanoyl-CoA [m] --> 1.00 * crotonoyl-CoA(4-) [m] + 1.00 * Flavin adenine dinucleotide reduced [m] ACAD11; ACAD12; ACAD8; ACAD9; ACADM; ACADS; ACADSB	4
ACOAD1fm	0.41808	0.000194898	CI-Sep	CD4_Treg	CI-NS	CD4_Treg	0.00337404	acyl-CoA dehydrogenase (butanoyl-CoA), mitochondrial	Butanoate metabolism	232	1.3.99.2	ACAD11; ACAD12; ACAD8; ACAD9; ACADM; ACADS; ACADSB	1.00 * Flavin adenine dinucleotide oxidized [m] + 1.00 * Butanoyl-CoA [m] --> 1.00 * crotonoyl-CoA(4-) [m] + 1.00 * Flavin adenine dinucleotide reduced [m] ACAD11; ACAD12; ACAD8; ACAD9; ACADM; ACADS; ACADSB	4
ACOAD1fm	0.255692	2.26625e-10	CI-Sep	CD4_T_Naive	CI-NS	CD4_T_Naive	1.99463e-09	acyl-CoA dehydrogenase (butanoyl-CoA), mitochondrial	Butanoate metabolism	232	1.3.99.2	ACAD11; ACAD12; ACAD8; ACAD9; ACADM; ACADS; ACADSB	1.00 * Flavin adenine dinucleotide oxidized [m] + 1.00 * Butanoyl-CoA [m] --> 1.00 * crotonoyl-CoA(4-) [m] + 1.00 * Flavin adenine dinucleotide reduced [m] ACAD11; ACAD12; ACAD8; ACAD9; ACADM; ACADS; ACADSB	4
ACOAD1fm	0.3704	6.66767e-21	CI-Sep	CD4_T_EM	CI-NS	CD4_T_EM	7.32838e-20	acyl-CoA dehydrogenase (butanoyl-CoA), mitochondrial	Butanoate metabolism	232	1.3.99.2	ACAD11; ACAD12; ACAD8; ACAD9; ACADM; ACADS; ACADSB	1.00 * Flavin adenine dinucleotide oxidized [m] + 1.00 * Butanoyl-CoA [m] --> 1.00 * crotonoyl-CoA(4-) [m] + 1.00 * Flavin adenine dinucleotide reduced [m] ACAD11; ACAD12; ACAD8; ACAD9; ACADM; ACADS; ACADSB	4
ACOAD8m	0.00895845	0.0109696	CI-NS	CD4_Treg	CI-NS	CD4_T_EM	0.0319694	acyl-CoA dehydrogenase (isovaleryl-CoA), mitochondrial	Valine, leucine, and isoleucine metabolism	233	1.3.99.10	IVD	1.00 * Flavin adenine dinucleotide oxidized [m] + 1.00 * Isovaleryl-CoA [m] --> 1.00 * Flavin adenine dinucleotide reduced [m] + 1.00 * 3-methylbut-2-enoyl-CoA(4-) [m] IVD	4
ACOAD8m	-0.123401	0.31421	CI-NS	CD4_Treg	CI-NS	CD4_T_Naive	0.492942	acyl-CoA dehydrogenase (isovaleryl-CoA), mitochondrial	Valine, leucine, and isoleucine metabolism	233	1.3.99.10	IVD	1.00 * Flavin adenine dinucleotide oxidized [m] + 1.00 * Isovaleryl-CoA [m] --> 1.00 * Flavin adenine dinucleotide reduced [m] + 1.00 * 3-methylbut-2-enoyl-CoA(4-) [m] IVD	4
ACOAD8m	0.0570812	0.596104	CI-NS	CD4_Treg	NHC	CD4_Treg	0.647525	acyl-CoA dehydrogenase (isovaleryl-CoA), mitochondrial	Valine, leucine, and isoleucine metabolism	233	1.3.99.10	IVD	1.00 * Flavin adenine dinucleotide oxidized [m] + 1.00 * Isovaleryl-CoA [m] --> 1.00 * Flavin adenine dinucleotide reduced [m] + 1.00 * 3-methylbut-2-enoyl-CoA(4-) [m] IVD	4
ACOAD8m	-0.00690755	0.0225012	CI-Sep	CD4_Treg	CI-Sep	CD4_T_EM	0.0713719	acyl-CoA dehydrogenase (isovaleryl-CoA), mitochondrial	Valine, leucine, and isoleucine metabolism	233	1.3.99.10	IVD	1.00 * Flavin adenine dinucleotide oxidized [m] + 1.00 * Isovaleryl-CoA [m] --> 1.00 * Flavin adenine dinucleotide reduced [m] + 1.00 * 3-methylbut-2-enoyl-CoA(4-) [m] IVD	4
ACOAD8m	-0.141911	0.285116	CI-Sep	CD4_Treg	CI-Sep	CD4_T_Naive	0.465625	acyl-CoA dehydrogenase (isovaleryl-CoA), mitochondrial	Valine, leucine, and isoleucine metabolism	233	1.3.99.10	IVD	1.00 * Flavin adenine dinucleotide oxidized [m] + 1.00 * Isovaleryl-CoA [m] --> 1.00 * Flavin adenine dinucleotide reduced [m] + 1.00 * 3-methylbut-2-enoyl-CoA(4-) [m] IVD	4
ACOAD8m	0.206669	0.253275	CI-Sep	CD4_Treg	NHC	CD4_Treg	0.274505	acyl-CoA dehydrogenase (isovaleryl-CoA), mitochondrial	Valine, leucine, and isoleucine metabolism	233	1.3.99.10	IVD	1.00 * Flavin adenine dinucleotide oxidized [m] + 1.00 * Isovaleryl-CoA [m] --> 1.00 * Flavin adenine dinucleotide reduced [m] + 1.00 * 3-methylbut-2-enoyl-CoA(4-) [m] IVD	4
ACOAD8m	0.143298	0.440843	CI-Sep	CD4_Treg	CI-NS	CD4_Treg	0.4689	acyl-CoA dehydrogenase (isovaleryl-CoA), mitochondrial	Valine, leucine, and isoleucine metabolism	233	1.3.99.10	IVD	1.00 * Flavin adenine dinucleotide oxidized [m] + 1.00 * Isovaleryl-CoA [m] --> 1.00 * Flavin adenine dinucleotide reduced [m] + 1.00 * 3-methylbut-2-enoyl-CoA(4-) [m] IVD	4
ACOAD8m	0.164549	0.131439	CI-Sep	CD4_T_Naive	CI-NS	CD4_T_Naive	0.14853	acyl-CoA dehydrogenase (isovaleryl-CoA), mitochondrial	Valine, leucine, and isoleucine metabolism	233	1.3.99.10	IVD	1.00 * Flavin adenine dinucleotide oxidized [m] + 1.00 * Isovaleryl-CoA [m] --> 1.00 * Flavin adenine dinucleotide reduced [m] + 1.00 * 3-methylbut-2-enoyl-CoA(4-) [m] IVD	4
ACOAD8m	0.169067	0.0359405	CI-Sep	CD4_T_EM	CI-NS	CD4_T_EM	0.0405715	acyl-CoA dehydrogenase (isovaleryl-CoA), mitochondrial	Valine, leucine, and isoleucine metabolism	233	1.3.99.10	IVD	1.00 * Flavin adenine dinucleotide oxidized [m] + 1.00 * Isovaleryl-CoA [m] --> 1.00 * Flavin adenine dinucleotide reduced [m] + 1.00 * 3-methylbut-2-enoyl-CoA(4-) [m] IVD	4
ACOAD9m	0.150813	0.00121868	CI-NS	CD4_Treg	CI-NS	CD4_T_EM	0.00458617	acyl-CoA dehydrogenase (isobutyryl-CoA), mitochondrial	Valine, leucine, and isoleucine metabolism	234	1.3.99.12	ACAD8; ACADM	1.00 * Flavin adenine dinucleotide oxidized [m] + 1.00 * isobutyryl-CoA(4-) [m] --> 1.00 * Flavin adenine dinucleotide reduced [m] + 1.00 * 2-Methylprop-2-enoyl-CoA [m] ACAD8; ACADM	4
ACOAD9m	0.0572503	0.0889684	CI-NS	CD4_Treg	CI-NS	CD4_T_Naive	0.18554	acyl-CoA dehydrogenase (isobutyryl-CoA), mitochondrial	Valine, leucine, and isoleucine metabolism	234	1.3.99.12	ACAD8; ACADM	1.00 * Flavin adenine dinucleotide oxidized [m] + 1.00 * isobutyryl-CoA(4-) [m] --> 1.00 * Flavin adenine dinucleotide reduced [m] + 1.00 * 2-Methylprop-2-enoyl-CoA [m] ACAD8; ACADM	4
ACOAD9m	0.201777	0.0374535	CI-NS	CD4_Treg	NHC	CD4_Treg	0.0646291	acyl-CoA dehydrogenase (isobutyryl-CoA), mitochondrial	Valine, leucine, and isoleucine metabolism	234	1.3.99.12	ACAD8; ACADM	1.00 * Flavin adenine dinucleotide oxidized [m] + 1.00 * isobutyryl-CoA(4-) [m] --> 1.00 * Flavin adenine dinucleotide reduced [m] + 1.00 * 2-Methylprop-2-enoyl-CoA [m] ACAD8; ACADM	4
ACOAD9m	0.138733	0.173056	CI-Sep	CD4_Treg	CI-Sep	CD4_T_EM	0.316995	acyl-CoA dehydrogenase (isobutyryl-CoA), mitochondrial	Valine, leucine, and isoleucine metabolism	234	1.3.99.12	ACAD8; ACADM	1.00 * Flavin adenine dinucleotide oxidized [m] + 1.00 * isobutyryl-CoA(4-) [m] --> 1.00 * Flavin adenine dinucleotide reduced [m] + 1.00 * 2-Methylprop-2-enoyl-CoA [m] ACAD8; ACADM	4
ACOAD9m	0.24371	0.0151844	CI-Sep	CD4_Treg	CI-Sep	CD4_T_Naive	0.0466336	acyl-CoA dehydrogenase (isobutyryl-CoA), mitochondrial	Valine, leucine, and isoleucine metabolism	234	1.3.99.12	ACAD8; ACADM	1.00 * Flavin adenine dinucleotide oxidized [m] + 1.00 * isobutyryl-CoA(4-) [m] --> 1.00 * Flavin adenine dinucleotide reduced [m] + 1.00 * 2-Methylprop-2-enoyl-CoA [m] ACAD8; ACADM	4
ACOAD9m	0.498332	0.000163812	CI-Sep	CD4_Treg	NHC	CD4_Treg	0.000231351	acyl-CoA dehydrogenase (isobutyryl-CoA), mitochondrial	Valine, leucine, and isoleucine metabolism	234	1.3.99.12	ACAD8; ACADM	1.00 * Flavin adenine dinucleotide oxidized [m] + 1.00 * isobutyryl-CoA(4-) [m] --> 1.00 * Flavin adenine dinucleotide reduced [m] + 1.00 * 2-Methylprop-2-enoyl-CoA [m] ACAD8; ACADM	4
ACOAD9m	0.276909	0.0338647	CI-Sep	CD4_Treg	CI-NS	CD4_Treg	0.0445443	acyl-CoA dehydrogenase (isobutyryl-CoA), mitochondrial	Valine, leucine, and isoleucine metabolism	234	1.3.99.12	ACAD8; ACADM	1.00 * Flavin adenine dinucleotide oxidized [m] + 1.00 * isobutyryl-CoA(4-) [m] --> 1.00 * Flavin adenine dinucleotide reduced [m] + 1.00 * 2-Methylprop-2-enoyl-CoA [m] ACAD8; ACADM	4
ACOAD9m	0.104291	0.0224013	CI-Sep	CD4_T_Naive	CI-NS	CD4_T_Naive	0.0273548	acyl-CoA dehydrogenase (isobutyryl-CoA), mitochondrial	Valine, leucine, and isoleucine metabolism	234	1.3.99.12	ACAD8; ACADM	1.00 * Flavin adenine dinucleotide oxidized [m] + 1.00 * isobutyryl-CoA(4-) [m] --> 1.00 * Flavin adenine dinucleotide reduced [m] + 1.00 * 2-Methylprop-2-enoyl-CoA [m] ACAD8; ACADM	4
ACOAD9m	0.303696	1.05053e-12	CI-Sep	CD4_T_EM	CI-NS	CD4_T_EM	2.35202e-12	acyl-CoA dehydrogenase (isobutyryl-CoA), mitochondrial	Valine, leucine, and isoleucine metabolism	234	1.3.99.12	ACAD8; ACADM	1.00 * Flavin adenine dinucleotide oxidized [m] + 1.00 * isobutyryl-CoA(4-) [m] --> 1.00 * Flavin adenine dinucleotide reduced [m] + 1.00 * 2-Methylprop-2-enoyl-CoA [m] ACAD8; ACADM	4
ACOAHi	-0.194867	0.00728258	CI-NS	CD4_Treg	CI-NS	CD4_T_EM	0.0223142	acetyl-CoA hydrolase	Pyruvate metabolism	235	3.1.2.1	ACOT12	1.00 * Water [c] + 1.00 * Acetyl-CoA [c] --> 1.00 * proton [c] + 1.00 * Coenzyme A [c] + 1.00 * acetate [c] ACOT12	0
ACOAHi	-0.292888	1.19235e-06	CI-NS	CD4_Treg	CI-NS	CD4_T_Naive	6.35919e-06	acetyl-CoA hydrolase	Pyruvate metabolism	235	3.1.2.1	ACOT12	1.00 * Water [c] + 1.00 * Acetyl-CoA [c] --> 1.00 * proton [c] + 1.00 * Coenzyme A [c] + 1.00 * acetate [c] ACOT12	0
ACOAHi	0.167779	0.0240329	CI-NS	CD4_Treg	NHC	CD4_Treg	0.0496405	acetyl-CoA hydrolase	Pyruvate metabolism	235	3.1.2.1	ACOT12	1.00 * Water [c] + 1.00 * Acetyl-CoA [c] --> 1.00 * proton [c] + 1.00 * Coenzyme A [c] + 1.00 * acetate [c] ACOT12	0
ACOAHi	-0.165093	0.0172364	CI-Sep	CD4_Treg	CI-Sep	CD4_T_EM	0.057069	acetyl-CoA hydrolase	Pyruvate metabolism	235	3.1.2.1	ACOT12	1.00 * Water [c] + 1.00 * Acetyl-CoA [c] --> 1.00 * proton [c] + 1.00 * Coenzyme A [c] + 1.00 * acetate [c] ACOT12	0
ACOAHi	-0.215823	0.000180555	CI-Sep	CD4_Treg	CI-Sep	CD4_T_Naive	0.000833623	acetyl-CoA hydrolase	Pyruvate metabolism	235	3.1.2.1	ACOT12	1.00 * Water [c] + 1.00 * Acetyl-CoA [c] --> 1.00 * proton [c] + 1.00 * Coenzyme A [c] + 1.00 * acetate [c] ACOT12	0
ACOAHi	0.385328	0.000413047	CI-Sep	CD4_Treg	NHC	CD4_Treg	0.000550616	acetyl-CoA hydrolase	Pyruvate metabolism	235	3.1.2.1	ACOT12	1.00 * Water [c] + 1.00 * Acetyl-CoA [c] --> 1.00 * proton [c] + 1.00 * Coenzyme A [c] + 1.00 * acetate [c] ACOT12	0
ACOAHi	0.199675	0.104371	CI-Sep	CD4_Treg	CI-NS	CD4_Treg	0.125338	acetyl-CoA hydrolase	Pyruvate metabolism	235	3.1.2.1	ACOT12	1.00 * Water [c] + 1.00 * Acetyl-CoA [c] --> 1.00 * proton [c] + 1.00 * Coenzyme A [c] + 1.00 * acetate [c] ACOT12	0
ACOAHi	0.105102	0.0267545	CI-Sep	CD4_T_Naive	CI-NS	CD4_T_Naive	0.0324411	acetyl-CoA hydrolase	Pyruvate metabolism	235	3.1.2.1	ACOT12	1.00 * Water [c] + 1.00 * Acetyl-CoA [c] --> 1.00 * proton [c] + 1.00 * Coenzyme A [c] + 1.00 * acetate [c] ACOT12	0
ACOAHi	0.164439	0.000250875	CI-Sep	CD4_T_EM	CI-NS	CD4_T_EM	0.000316523	acetyl-CoA hydrolase	Pyruvate metabolism	235	3.1.2.1	ACOT12	1.00 * Water [c] + 1.00 * Acetyl-CoA [c] --> 1.00 * proton [c] + 1.00 * Coenzyme A [c] + 1.00 * acetate [c] ACOT12	0
ACOAO7p	0.0522366	0.117304	CI-NS	CD4_Treg	CI-NS	CD4_T_EM	0.216708	acyl-CoA oxidase (hexadecanoyl-CoA), peroxisomal	Fatty acid oxidation	236	1.3.3.6	ACOX1	1.00 * Palmitoyl-CoA (n-C16:0CoA) [x] + 1.00 * O2 [x] --> 1.00 * Hydrogen peroxide [x] + 1.00 * trans-Hexadec-2-enoyl-CoA [x] ACOX1	4
ACOAO7p	0.0167886	0.436163	CI-NS	CD4_Treg	CI-NS	CD4_T_Naive	0.624469	acyl-CoA oxidase (hexadecanoyl-CoA), peroxisomal	Fatty acid oxidation	236	1.3.3.6	ACOX1	1.00 * Palmitoyl-CoA (n-C16:0CoA) [x] + 1.00 * O2 [x] --> 1.00 * Hydrogen peroxide [x] + 1.00 * trans-Hexadec-2-enoyl-CoA [x] ACOX1	4
ACOAO7p	0.420304	4.52355e-06	CI-NS	CD4_Treg	NHC	CD4_Treg	0.000121352	acyl-CoA oxidase (hexadecanoyl-CoA), peroxisomal	Fatty acid oxidation	236	1.3.3.6	ACOX1	1.00 * Palmitoyl-CoA (n-C16:0CoA) [x] + 1.00 * O2 [x] --> 1.00 * Hydrogen peroxide [x] + 1.00 * trans-Hexadec-2-enoyl-CoA [x] ACOX1	4
ACOAO7p	0.053574	0.644617	CI-Sep	CD4_Treg	CI-Sep	CD4_T_EM	0.736637	acyl-CoA oxidase (hexadecanoyl-CoA), peroxisomal	Fatty acid oxidation	236	1.3.3.6	ACOX1	1.00 * Palmitoyl-CoA (n-C16:0CoA) [x] + 1.00 * O2 [x] --> 1.00 * Hydrogen peroxide [x] + 1.00 * trans-Hexadec-2-enoyl-CoA [x] ACOX1	4
ACOAO7p	0.141525	0.194528	CI-Sep	CD4_Treg	CI-Sep	CD4_T_Naive	0.361534	acyl-CoA oxidase (hexadecanoyl-CoA), peroxisomal	Fatty acid oxidation	236	1.3.3.6	ACOX1	1.00 * Palmitoyl-CoA (n-C16:0CoA) [x] + 1.00 * O2 [x] --> 1.00 * Hydrogen peroxide [x] + 1.00 * trans-Hexadec-2-enoyl-CoA [x] ACOX1	4
ACOAO7p	0.81525	2.8137e-11	CI-Sep	CD4_Treg	NHC	CD4_Treg	8.5349e-10	acyl-CoA oxidase (hexadecanoyl-CoA), peroxisomal	Fatty acid oxidation	236	1.3.3.6	ACOX1	1.00 * Palmitoyl-CoA (n-C16:0CoA) [x] + 1.00 * O2 [x] --> 1.00 * Hydrogen peroxide [x] + 1.00 * trans-Hexadec-2-enoyl-CoA [x] ACOX1	4
ACOAO7p	0.361954	0.00133791	CI-Sep	CD4_Treg	CI-NS	CD4_Treg	0.00537539	acyl-CoA oxidase (hexadecanoyl-CoA), peroxisomal	Fatty acid oxidation	236	1.3.3.6	ACOX1	1.00 * Palmitoyl-CoA (n-C16:0CoA) [x] + 1.00 * O2 [x] --> 1.00 * Hydrogen peroxide [x] + 1.00 * trans-Hexadec-2-enoyl-CoA [x] ACOX1	4
ACOAO7p	0.248189	5.83448e-08	CI-Sep	CD4_T_Naive	CI-NS	CD4_T_Naive	2.05933e-07	acyl-CoA oxidase (hexadecanoyl-CoA), peroxisomal	Fatty acid oxidation	236	1.3.3.6	ACOX1	1.00 * Palmitoyl-CoA (n-C16:0CoA) [x] + 1.00 * O2 [x] --> 1.00 * Hydrogen peroxide [x] + 1.00 * trans-Hexadec-2-enoyl-CoA [x] ACOX1	4
ACOAO7p	0.389711	3.42046e-19	CI-Sep	CD4_T_EM	CI-NS	CD4_T_EM	2.25974e-18	acyl-CoA oxidase (hexadecanoyl-CoA), peroxisomal	Fatty acid oxidation	236	1.3.3.6	ACOX1	1.00 * Palmitoyl-CoA (n-C16:0CoA) [x] + 1.00 * O2 [x] --> 1.00 * Hydrogen peroxide [x] + 1.00 * trans-Hexadec-2-enoyl-CoA [x] ACOX1	4
ACONT	-0.00553904	0.367171	CI-NS	CD4_Treg	CI-NS	CD4_T_EM	0.530678	aconitase	Other	239	4.2.1.3	ACO1; IREB2	1.00 * Citrate [c] --> 1.00 * Isocitrate [c] ACO1; IREB2	0
ACONT	-0.0483028	0.640636	CI-NS	CD4_Treg	CI-NS	CD4_T_Naive	0.800298	aconitase	Other	239	4.2.1.3	ACO1; IREB2	1.00 * Citrate [c] --> 1.00 * Isocitrate [c] ACO1; IREB2	0
ACONT	0.176778	0.889357	CI-NS	CD4_Treg	NHC	CD4_Treg	0.919676	aconitase	Other	239	4.2.1.3	ACO1; IREB2	1.00 * Citrate [c] --> 1.00 * Isocitrate [c] ACO1; IREB2	0
ACONT	-0.0399919	0.201175	CI-Sep	CD4_Treg	CI-Sep	CD4_T_EM	0.352988	aconitase	Other	239	4.2.1.3	ACO1; IREB2	1.00 * Citrate [c] --> 1.00 * Isocitrate [c] ACO1; IREB2	0
ACONT	0.00782125	0.166698	CI-Sep	CD4_Treg	CI-Sep	CD4_T_Naive	0.326771	aconitase	Other	239	4.2.1.3	ACO1; IREB2	1.00 * Citrate [c] --> 1.00 * Isocitrate [c] ACO1; IREB2	0
ACONT	0.309534	0.19767	CI-Sep	CD4_Treg	NHC	CD4_Treg	0.218211	aconitase	Other	239	4.2.1.3	ACO1; IREB2	1.00 * Citrate [c] --> 1.00 * Isocitrate [c] ACO1; IREB2	0
ACONT	0.137861	0.112638	CI-Sep	CD4_Treg	CI-NS	CD4_Treg	0.134664	aconitase	Other	239	4.2.1.3	ACO1; IREB2	1.00 * Citrate [c] --> 1.00 * Isocitrate [c] ACO1; IREB2	0
ACONT	0.0872029	0.135905	CI-Sep	CD4_T_Naive	CI-NS	CD4_T_Naive	0.153361	aconitase	Other	239	4.2.1.3	ACO1; IREB2	1.00 * Citrate [c] --> 1.00 * Isocitrate [c] ACO1; IREB2	0
ACONT	0.171402	0.0140691	CI-Sep	CD4_T_EM	CI-NS	CD4_T_EM	0.0162035	aconitase	Other	239	4.2.1.3	ACO1; IREB2	1.00 * Citrate [c] --> 1.00 * Isocitrate [c] ACO1; IREB2	0
ACONTm	-0.0762481	0.921786	CI-NS	CD4_Treg	CI-NS	CD4_T_EM	0.945461	Aconitate hydratase	Citric acid cycle	240	4.2.1.3	ACO1; ACO2	1.00 * Citrate [m] --> 1.00 * Isocitrate [m] ACO1; ACO2	0
ACONTm	-0.131819	0.419948	CI-NS	CD4_Treg	CI-NS	CD4_T_Naive	0.605728	Aconitate hydratase	Citric acid cycle	240	4.2.1.3	ACO1; ACO2	1.00 * Citrate [m] --> 1.00 * Isocitrate [m] ACO1; ACO2	0
ACONTm	0.0618252	0.763202	CI-NS	CD4_Treg	NHC	CD4_Treg	0.805983	Aconitate hydratase	Citric acid cycle	240	4.2.1.3	ACO1; ACO2	1.00 * Citrate [m] --> 1.00 * Isocitrate [m] ACO1; ACO2	0
ACONTm	-0.0374595	0.451902	CI-Sep	CD4_Treg	CI-Sep	CD4_T_EM	0.58284	Aconitate hydratase	Citric acid cycle	240	4.2.1.3	ACO1; ACO2	1.00 * Citrate [m] --> 1.00 * Isocitrate [m] ACO1; ACO2	0
ACONTm	-0.00440532	0.197591	CI-Sep	CD4_Treg	CI-Sep	CD4_T_Naive	0.364424	Aconitate hydratase	Citric acid cycle	240	4.2.1.3	ACO1; ACO2	1.00 * Citrate [m] --> 1.00 * Isocitrate [m] ACO1; ACO2	0
ACONTm	0.174579	0.544663	CI-Sep	CD4_Treg	NHC	CD4_Treg	0.572311	Aconitate hydratase	Citric acid cycle	240	4.2.1.3	ACO1; ACO2	1.00 * Citrate [m] --> 1.00 * Isocitrate [m] ACO1; ACO2	0
ACONTm	0.116495	0.257305	CI-Sep	CD4_Treg	CI-NS	CD4_Treg	0.284455	Aconitate hydratase	Citric acid cycle	240	4.2.1.3	ACO1; ACO2	1.00 * Citrate [m] --> 1.00 * Isocitrate [m] ACO1; ACO2	0
ACONTm	0.0072443	0.117177	CI-Sep	CD4_T_Naive	CI-NS	CD4_T_Naive	0.13338	Aconitate hydratase	Citric acid cycle	240	4.2.1.3	ACO1; ACO2	1.00 * Citrate [m] --> 1.00 * Isocitrate [m] ACO1; ACO2	0
ACONTm	0.0834724	0.210271	CI-Sep	CD4_T_EM	CI-NS	CD4_T_EM	0.228356	Aconitate hydratase	Citric acid cycle	240	4.2.1.3	ACO1; ACO2	1.00 * Citrate [m] --> 1.00 * Isocitrate [m] ACO1; ACO2	0
ACOX2x	-0.0991338	0.606129	CI-NS	CD4_Treg	CI-NS	CD4_T_EM	0.747528	acyl-Coenzyme A oxidase 2, branched chain	Bile acid synthesis	242	1.3.3.6	ACOX2	1.00 * O2 [x] + 1.00 * Flavin adenine dinucleotide reduced [x] + 1.00 * 3alpha,7alpha,12alpha-Trihydroxy-5beta-cholestanoyl-CoA(S) [x] --> 1.00 * Flavin adenine dinucleotide oxidized [x] + 2.00 * Water [x] + 1.00 * 3alpha,7alpha,12alpha-Trihydroxy-5beta-cholest-24-enoyl-CoA [x] ACOX2	4
ACOX2x	-0.0833562	0.647071	CI-NS	CD4_Treg	CI-NS	CD4_T_Naive	0.805837	acyl-Coenzyme A oxidase 2, branched chain	Bile acid synthesis	242	1.3.3.6	ACOX2	1.00 * O2 [x] + 1.00 * Flavin adenine dinucleotide reduced [x] + 1.00 * 3alpha,7alpha,12alpha-Trihydroxy-5beta-cholestanoyl-CoA(S) [x] --> 1.00 * Flavin adenine dinucleotide oxidized [x] + 2.00 * Water [x] + 1.00 * 3alpha,7alpha,12alpha-Trihydroxy-5beta-cholest-24-enoyl-CoA [x] ACOX2	4
ACOX2x	0.197925	0.0171362	CI-NS	CD4_Treg	NHC	CD4_Treg	0.0413654	acyl-Coenzyme A oxidase 2, branched chain	Bile acid synthesis	242	1.3.3.6	ACOX2	1.00 * O2 [x] + 1.00 * Flavin adenine dinucleotide reduced [x] + 1.00 * 3alpha,7alpha,12alpha-Trihydroxy-5beta-cholestanoyl-CoA(S) [x] --> 1.00 * Flavin adenine dinucleotide oxidized [x] + 2.00 * Water [x] + 1.00 * 3alpha,7alpha,12alpha-Trihydroxy-5beta-cholest-24-enoyl-CoA [x] ACOX2	4
ACOX2x	-0.12175	0.0902862	CI-Sep	CD4_Treg	CI-Sep	CD4_T_EM	0.189908	acyl-Coenzyme A oxidase 2, branched chain	Bile acid synthesis	242	1.3.3.6	ACOX2	1.00 * O2 [x] + 1.00 * Flavin adenine dinucleotide reduced [x] + 1.00 * 3alpha,7alpha,12alpha-Trihydroxy-5beta-cholestanoyl-CoA(S) [x] --> 1.00 * Flavin adenine dinucleotide oxidized [x] + 2.00 * Water [x] + 1.00 * 3alpha,7alpha,12alpha-Trihydroxy-5beta-cholest-24-enoyl-CoA [x] ACOX2	4
ACOX2x	0.00123344	0.884829	CI-Sep	CD4_Treg	CI-Sep	CD4_T_Naive	0.926503	acyl-Coenzyme A oxidase 2, branched chain	Bile acid synthesis	242	1.3.3.6	ACOX2	1.00 * O2 [x] + 1.00 * Flavin adenine dinucleotide reduced [x] + 1.00 * 3alpha,7alpha,12alpha-Trihydroxy-5beta-cholestanoyl-CoA(S) [x] --> 1.00 * Flavin adenine dinucleotide oxidized [x] + 2.00 * Water [x] + 1.00 * 3alpha,7alpha,12alpha-Trihydroxy-5beta-cholest-24-enoyl-CoA [x] ACOX2	4
ACOX2x	0.58125	1.17362e-06	CI-Sep	CD4_Treg	NHC	CD4_Treg	3.3533e-06	acyl-Coenzyme A oxidase 2, branched chain	Bile acid synthesis	242	1.3.3.6	ACOX2	1.00 * O2 [x] + 1.00 * Flavin adenine dinucleotide reduced [x] + 1.00 * 3alpha,7alpha,12alpha-Trihydroxy-5beta-cholestanoyl-CoA(S) [x] --> 1.00 * Flavin adenine dinucleotide oxidized [x] + 2.00 * Water [x] + 1.00 * 3alpha,7alpha,12alpha-Trihydroxy-5beta-cholest-24-enoyl-CoA [x] ACOX2	4
ACOX2x	0.349204	0.00215859	CI-Sep	CD4_Treg	CI-NS	CD4_Treg	0.00624731	acyl-Coenzyme A oxidase 2, branched chain	Bile acid synthesis	242	1.3.3.6	ACOX2	1.00 * O2 [x] + 1.00 * Flavin adenine dinucleotide reduced [x] + 1.00 * 3alpha,7alpha,12alpha-Trihydroxy-5beta-cholestanoyl-CoA(S) [x] --> 1.00 * Flavin adenine dinucleotide oxidized [x] + 2.00 * Water [x] + 1.00 * 3alpha,7alpha,12alpha-Trihydroxy-5beta-cholest-24-enoyl-CoA [x] ACOX2	4
ACOX2x	0.294597	4.85529e-10	CI-Sep	CD4_T_Naive	CI-NS	CD4_T_Naive	3.68424e-09	acyl-Coenzyme A oxidase 2, branched chain	Bile acid synthesis	242	1.3.3.6	ACOX2	1.00 * O2 [x] + 1.00 * Flavin adenine dinucleotide reduced [x] + 1.00 * 3alpha,7alpha,12alpha-Trihydroxy-5beta-cholestanoyl-CoA(S) [x] --> 1.00 * Flavin adenine dinucleotide oxidized [x] + 2.00 * Water [x] + 1.00 * 3alpha,7alpha,12alpha-Trihydroxy-5beta-cholest-24-enoyl-CoA [x] ACOX2	4
ACOX2x	0.411575	1.01376e-22	CI-Sep	CD4_T_EM	CI-NS	CD4_T_EM	3.02627e-21	acyl-Coenzyme A oxidase 2, branched chain	Bile acid synthesis	242	1.3.3.6	ACOX2	1.00 * O2 [x] + 1.00 * Flavin adenine dinucleotide reduced [x] + 1.00 * 3alpha,7alpha,12alpha-Trihydroxy-5beta-cholestanoyl-CoA(S) [x] --> 1.00 * Flavin adenine dinucleotide oxidized [x] + 2.00 * Water [x] + 1.00 * 3alpha,7alpha,12alpha-Trihydroxy-5beta-cholest-24-enoyl-CoA [x] ACOX2	4
ACS2	-0.22885	0.00117476	CI-NS	CD4_Treg	CI-NS	CD4_T_EM	0.00443817	acetyl-CoA synthase (propionate)	Propanoate metabolism	246	6.2.1.16	AACS; ACSS2	1.00 * ATP [c] + 1.00 * Coenzyme A [c] + 1.00 * propionate [c] --> 1.00 * AMP [c] + 1.00 * Diphosphate [c] + 1.00 * Propanoyl-CoA [c] AACS; ACSS2	4
ACS2	-0.422989	6.58403e-10	CI-NS	CD4_Treg	CI-NS	CD4_T_Naive	4.46827e-09	acetyl-CoA synthase (propionate)	Propanoate metabolism	246	6.2.1.16	AACS; ACSS2	1.00 * ATP [c] + 1.00 * Coenzyme A [c] + 1.00 * propionate [c] --> 1.00 * AMP [c] + 1.00 * Diphosphate [c] + 1.00 * Propanoyl-CoA [c] AACS; ACSS2	4
ACS2	0.175431	0.0352446	CI-NS	CD4_Treg	NHC	CD4_Treg	0.0625173	acetyl-CoA synthase (propionate)	Propanoate metabolism	246	6.2.1.16	AACS; ACSS2	1.00 * ATP [c] + 1.00 * Coenzyme A [c] + 1.00 * propionate [c] --> 1.00 * AMP [c] + 1.00 * Diphosphate [c] + 1.00 * Propanoyl-CoA [c] AACS; ACSS2	4
ACS2	-0.198362	0.00951109	CI-Sep	CD4_Treg	CI-Sep	CD4_T_EM	0.0354211	acetyl-CoA synthase (propionate)	Propanoate metabolism	246	6.2.1.16	AACS; ACSS2	1.00 * ATP [c] + 1.00 * Coenzyme A [c] + 1.00 * propionate [c] --> 1.00 * AMP [c] + 1.00 * Diphosphate [c] + 1.00 * Propanoyl-CoA [c] AACS; ACSS2	4
ACS2	-0.375186	1.86658e-06	CI-Sep	CD4_Treg	CI-Sep	CD4_T_Naive	1.03003e-05	acetyl-CoA synthase (propionate)	Propanoate metabolism	246	6.2.1.16	AACS; ACSS2	1.00 * ATP [c] + 1.00 * Coenzyme A [c] + 1.00 * propionate [c] --> 1.00 * AMP [c] + 1.00 * Diphosphate [c] + 1.00 * Propanoyl-CoA [c] AACS; ACSS2	4
ACS2	0.380473	0.000638472	CI-Sep	CD4_Treg	NHC	CD4_Treg	0.000834965	acetyl-CoA synthase (propionate)	Propanoate metabolism	246	6.2.1.16	AACS; ACSS2	1.00 * ATP [c] + 1.00 * Coenzyme A [c] + 1.00 * propionate [c] --> 1.00 * AMP [c] + 1.00 * Diphosphate [c] + 1.00 * Propanoyl-CoA [c] AACS; ACSS2	4
ACS2	0.192035	0.107939	CI-Sep	CD4_Treg	CI-NS	CD4_Treg	0.129206	acetyl-CoA synthase (propionate)	Propanoate metabolism	246	6.2.1.16	AACS; ACSS2	1.00 * ATP [c] + 1.00 * Coenzyme A [c] + 1.00 * propionate [c] --> 1.00 * AMP [c] + 1.00 * Diphosphate [c] + 1.00 * Propanoyl-CoA [c] AACS; ACSS2	4
ACS2	0.137962	0.00678136	CI-Sep	CD4_T_Naive	CI-NS	CD4_T_Naive	0.00879665	acetyl-CoA synthase (propionate)	Propanoate metabolism	246	6.2.1.16	AACS; ACSS2	1.00 * ATP [c] + 1.00 * Coenzyme A [c] + 1.00 * propionate [c] --> 1.00 * AMP [c] + 1.00 * Diphosphate [c] + 1.00 * Propanoyl-CoA [c] AACS; ACSS2	4
ACS2	0.157869	0.000728657	CI-Sep	CD4_T_EM	CI-NS	CD4_T_EM	0.000898924	acetyl-CoA synthase (propionate)	Propanoate metabolism	246	6.2.1.16	AACS; ACSS2	1.00 * ATP [c] + 1.00 * Coenzyme A [c] + 1.00 * propionate [c] --> 1.00 * AMP [c] + 1.00 * Diphosphate [c] + 1.00 * Propanoyl-CoA [c] AACS; ACSS2	4
ACS	-0.189337	0.00759112	CI-NS	CD4_Treg	CI-NS	CD4_T_EM	0.0232007	acetyl-CoA synthetase	Glycolysis/gluconeogenesis	245	6.2.1.1	AACS; ACSS2	1.00 * ATP [c] + 1.00 * Coenzyme A [c] + 1.00 * acetate [c] --> 1.00 * AMP [c] + 1.00 * Diphosphate [c] + 1.00 * Acetyl-CoA [c] AACS; ACSS2	4
ACS	-0.352101	3.78909e-07	CI-NS	CD4_Treg	CI-NS	CD4_T_Naive	2.11664e-06	acetyl-CoA synthetase	Glycolysis/gluconeogenesis	245	6.2.1.1	AACS; ACSS2	1.00 * ATP [c] + 1.00 * Coenzyme A [c] + 1.00 * acetate [c] --> 1.00 * AMP [c] + 1.00 * Diphosphate [c] + 1.00 * Acetyl-CoA [c] AACS; ACSS2	4
ACS	0.183987	0.0475036	CI-NS	CD4_Treg	NHC	CD4_Treg	0.0776118	acetyl-CoA synthetase	Glycolysis/gluconeogenesis	245	6.2.1.1	AACS; ACSS2	1.00 * ATP [c] + 1.00 * Coenzyme A [c] + 1.00 * acetate [c] --> 1.00 * AMP [c] + 1.00 * Diphosphate [c] + 1.00 * Acetyl-CoA [c] AACS; ACSS2	4
ACS	-0.183363	0.0198303	CI-Sep	CD4_Treg	CI-Sep	CD4_T_EM	0.0642062	acetyl-CoA synthetase	Glycolysis/gluconeogenesis	245	6.2.1.1	AACS; ACSS2	1.00 * ATP [c] + 1.00 * Coenzyme A [c] + 1.00 * acetate [c] --> 1.00 * AMP [c] + 1.00 * Diphosphate [c] + 1.00 * Acetyl-CoA [c] AACS; ACSS2	4
ACS	-0.311368	8.20908e-05	CI-Sep	CD4_Treg	CI-Sep	CD4_T_Naive	0.000396431	acetyl-CoA synthetase	Glycolysis/gluconeogenesis	245	6.2.1.1	AACS; ACSS2	1.00 * ATP [c] + 1.00 * Coenzyme A [c] + 1.00 * acetate [c] --> 1.00 * AMP [c] + 1.00 * Diphosphate [c] + 1.00 * Acetyl-CoA [c] AACS; ACSS2	4
ACS	0.415744	0.000606823	CI-Sep	CD4_Treg	NHC	CD4_Treg	0.000794221	acetyl-CoA synthetase	Glycolysis/gluconeogenesis	245	6.2.1.1	AACS; ACSS2	1.00 * ATP [c] + 1.00 * Coenzyme A [c] + 1.00 * acetate [c] --> 1.00 * AMP [c] + 1.00 * Diphosphate [c] + 1.00 * Acetyl-CoA [c] AACS; ACSS2	4
ACS	0.220074	0.0806662	CI-Sep	CD4_Treg	CI-NS	CD4_Treg	0.0988376	acetyl-CoA synthetase	Glycolysis/gluconeogenesis	245	6.2.1.1	AACS; ACSS2	1.00 * ATP [c] + 1.00 * Coenzyme A [c] + 1.00 * acetate [c] --> 1.00 * AMP [c] + 1.00 * Diphosphate [c] + 1.00 * Acetyl-CoA [c] AACS; ACSS2	4
ACS	0.180651	0.000437686	CI-Sep	CD4_T_Naive	CI-NS	CD4_T_Naive	0.00065619	acetyl-CoA synthetase	Glycolysis/gluconeogenesis	245	6.2.1.1	AACS; ACSS2	1.00 * ATP [c] + 1.00 * Coenzyme A [c] + 1.00 * acetate [c] --> 1.00 * AMP [c] + 1.00 * Diphosphate [c] + 1.00 * Acetyl-CoA [c] AACS; ACSS2	4
ACS	0.219162	4.38159e-06	CI-Sep	CD4_T_EM	CI-NS	CD4_T_EM	5.94873e-06	acetyl-CoA synthetase	Glycolysis/gluconeogenesis	245	6.2.1.1	AACS; ACSS2	1.00 * ATP [c] + 1.00 * Coenzyme A [c] + 1.00 * acetate [c] --> 1.00 * AMP [c] + 1.00 * Diphosphate [c] + 1.00 * Acetyl-CoA [c] AACS; ACSS2	4
ADA	-0.218449	0.0116758	CI-NS	CD4_Treg	CI-NS	CD4_T_EM	0.0339252	Adenosine deaminase	Purine catabolism	256	3.5.4.4	ADA	1.00 * Water [c] + 1.00 * proton [c] + 1.00 * Adenosine [c] --> 1.00 * Ammonium [c] + 1.00 * Inosine [c] ADA	4
ADA	-0.224499	0.00567934	CI-NS	CD4_Treg	CI-NS	CD4_T_Naive	0.0175352	Adenosine deaminase	Purine catabolism	256	3.5.4.4	ADA	1.00 * Water [c] + 1.00 * proton [c] + 1.00 * Adenosine [c] --> 1.00 * Ammonium [c] + 1.00 * Inosine [c] ADA	4
ADA	0.183481	0.0255684	CI-NS	CD4_Treg	NHC	CD4_Treg	0.0518135	Adenosine deaminase	Purine catabolism	256	3.5.4.4	ADA	1.00 * Water [c] + 1.00 * proton [c] + 1.00 * Adenosine [c] --> 1.00 * Ammonium [c] + 1.00 * Inosine [c] ADA	4
ADA	-0.204414	0.0142588	CI-Sep	CD4_Treg	CI-Sep	CD4_T_EM	0.049875	Adenosine deaminase	Purine catabolism	256	3.5.4.4	ADA	1.00 * Water [c] + 1.00 * proton [c] + 1.00 * Adenosine [c] --> 1.00 * Ammonium [c] + 1.00 * Inosine [c] ADA	4
ADA	-0.184618	0.0306638	CI-Sep	CD4_Treg	CI-Sep	CD4_T_Naive	0.0855816	Adenosine deaminase	Purine catabolism	256	3.5.4.4	ADA	1.00 * Water [c] + 1.00 * proton [c] + 1.00 * Adenosine [c] --> 1.00 * Ammonium [c] + 1.00 * Inosine [c] ADA	4
ADA	0.453246	2.346e-05	CI-Sep	CD4_Treg	NHC	CD4_Treg	3.84594e-05	Adenosine deaminase	Purine catabolism	256	3.5.4.4	ADA	1.00 * Water [c] + 1.00 * proton [c] + 1.00 * Adenosine [c] --> 1.00 * Ammonium [c] + 1.00 * Inosine [c] ADA	4
ADA	0.265356	0.00873941	CI-Sep	CD4_Treg	CI-NS	CD4_Treg	0.0140658	Adenosine deaminase	Purine catabolism	256	3.5.4.4	ADA	1.00 * Water [c] + 1.00 * proton [c] + 1.00 * Adenosine [c] --> 1.00 * Ammonium [c] + 1.00 * Inosine [c] ADA	4
ADA	0.223897	2.22278e-06	CI-Sep	CD4_T_Naive	CI-NS	CD4_T_Naive	4.97245e-06	Adenosine deaminase	Purine catabolism	256	3.5.4.4	ADA	1.00 * Water [c] + 1.00 * proton [c] + 1.00 * Adenosine [c] --> 1.00 * Ammonium [c] + 1.00 * Inosine [c] ADA	4
ADA	0.261479	7.75251e-11	CI-Sep	CD4_T_EM	CI-NS	CD4_T_EM	1.36381e-10	Adenosine deaminase	Purine catabolism	256	3.5.4.4	ADA	1.00 * Water [c] + 1.00 * proton [c] + 1.00 * Adenosine [c] --> 1.00 * Ammonium [c] + 1.00 * Inosine [c] ADA	4
ADAe	-0.209162	0.0185798	CI-NS	CD4_Treg	CI-NS	CD4_T_EM	0.0501481	Adenosine deaminase, extracellular	Purine catabolism	257	3.5.4.4	ADA	1.00 * proton [e] + 1.00 * Water [e] + 1.00 * Adenosine [e] --> 1.00 * Inosine [e] + 1.00 * Ammonium [e] ADA	4
ADAe	-0.215056	0.00715207	CI-NS	CD4_Treg	CI-NS	CD4_T_Naive	0.0212812	Adenosine deaminase, extracellular	Purine catabolism	257	3.5.4.4	ADA	1.00 * proton [e] + 1.00 * Water [e] + 1.00 * Adenosine [e] --> 1.00 * Inosine [e] + 1.00 * Ammonium [e] ADA	4
ADAe	0.181642	0.0280915	CI-NS	CD4_Treg	NHC	CD4_Treg	0.0544337	Adenosine deaminase, extracellular	Purine catabolism	257	3.5.4.4	ADA	1.00 * proton [e] + 1.00 * Water [e] + 1.00 * Adenosine [e] --> 1.00 * Inosine [e] + 1.00 * Ammonium [e] ADA	4
ADAe	-0.163528	0.074769	CI-Sep	CD4_Treg	CI-Sep	CD4_T_EM	0.167552	Adenosine deaminase, extracellular	Purine catabolism	257	3.5.4.4	ADA	1.00 * proton [e] + 1.00 * Water [e] + 1.00 * Adenosine [e] --> 1.00 * Inosine [e] + 1.00 * Ammonium [e] ADA	4
ADAe	-0.146417	0.0811397	CI-Sep	CD4_Treg	CI-Sep	CD4_T_Naive	0.191425	Adenosine deaminase, extracellular	Purine catabolism	257	3.5.4.4	ADA	1.00 * proton [e] + 1.00 * Water [e] + 1.00 * Adenosine [e] --> 1.00 * Inosine [e] + 1.00 * Ammonium [e] ADA	4
ADAe	0.484042	1.03921e-05	CI-Sep	CD4_Treg	NHC	CD4_Treg	1.83594e-05	Adenosine deaminase, extracellular	Purine catabolism	257	3.5.4.4	ADA	1.00 * proton [e] + 1.00 * Water [e] + 1.00 * Adenosine [e] --> 1.00 * Inosine [e] + 1.00 * Ammonium [e] ADA	4
ADAe	0.299964	0.00278509	CI-Sep	CD4_Treg	CI-NS	CD4_Treg	0.00714013	Adenosine deaminase, extracellular	Purine catabolism	257	3.5.4.4	ADA	1.00 * proton [e] + 1.00 * Water [e] + 1.00 * Adenosine [e] --> 1.00 * Inosine [e] + 1.00 * Ammonium [e] ADA	4
ADAe	0.225634	3.27612e-06	CI-Sep	CD4_T_Naive	CI-NS	CD4_T_Naive	6.87373e-06	Adenosine deaminase, extracellular	Purine catabolism	257	3.5.4.4	ADA	1.00 * proton [e] + 1.00 * Water [e] + 1.00 * Adenosine [e] --> 1.00 * Inosine [e] + 1.00 * Ammonium [e] ADA	4
ADAe	0.262695	5.26733e-10	CI-Sep	CD4_T_EM	CI-NS	CD4_T_EM	8.76257e-10	Adenosine deaminase, extracellular	Purine catabolism	257	3.5.4.4	ADA	1.00 * proton [e] + 1.00 * Water [e] + 1.00 * Adenosine [e] --> 1.00 * Inosine [e] + 1.00 * Ammonium [e] ADA	4
ADK1m	-0.194362	0.00012434	CI-NS	CD4_Treg	CI-NS	CD4_T_EM	0.000568951	adenylate kinase, mitochondrial	Nucleotide interconversion	263	2.7.4.3	AK2; AK4	1.00 * ATP [m] + 1.00 * AMP [m] --> 2.00 * ADP [m] AK2; AK4	4
ADK1m	-0.355351	7.45834e-13	CI-NS	CD4_Treg	CI-NS	CD4_T_Naive	5.90798e-12	adenylate kinase, mitochondrial	Nucleotide interconversion	263	2.7.4.3	AK2; AK4	1.00 * ATP [m] + 1.00 * AMP [m] --> 2.00 * ADP [m] AK2; AK4	4
ADK1m	0.0346837	0.955419	CI-NS	CD4_Treg	NHC	CD4_Treg	0.967861	adenylate kinase, mitochondrial	Nucleotide interconversion	263	2.7.4.3	AK2; AK4	1.00 * ATP [m] + 1.00 * AMP [m] --> 2.00 * ADP [m] AK2; AK4	4
ADK1m	-0.176567	0.00697426	CI-Sep	CD4_Treg	CI-Sep	CD4_T_EM	0.0268634	adenylate kinase, mitochondrial	Nucleotide interconversion	263	2.7.4.3	AK2; AK4	1.00 * ATP [m] + 1.00 * AMP [m] --> 2.00 * ADP [m] AK2; AK4	4
ADK1m	-0.337731	2.29433e-07	CI-Sep	CD4_Treg	CI-Sep	CD4_T_Naive	1.36586e-06	adenylate kinase, mitochondrial	Nucleotide interconversion	263	2.7.4.3	AK2; AK4	1.00 * ATP [m] + 1.00 * AMP [m] --> 2.00 * ADP [m] AK2; AK4	4
ADK1m	0.244002	0.0890466	CI-Sep	CD4_Treg	NHC	CD4_Treg	0.10065	adenylate kinase, mitochondrial	Nucleotide interconversion	263	2.7.4.3	AK2; AK4	1.00 * ATP [m] + 1.00 * AMP [m] --> 2.00 * ADP [m] AK2; AK4	4
ADK1m	0.21076	0.0715733	CI-Sep	CD4_Treg	CI-NS	CD4_Treg	0.0883011	adenylate kinase, mitochondrial	Nucleotide interconversion	263	2.7.4.3	AK2; AK4	1.00 * ATP [m] + 1.00 * AMP [m] --> 2.00 * ADP [m] AK2; AK4	4
ADK1m	0.172121	0.186972	CI-Sep	CD4_T_Naive	CI-NS	CD4_T_Naive	0.208697	adenylate kinase, mitochondrial	Nucleotide interconversion	263	2.7.4.3	AK2; AK4	1.00 * ATP [m] + 1.00 * AMP [m] --> 2.00 * ADP [m] AK2; AK4	4
ADK1m	0.184836	0.00238404	CI-Sep	CD4_T_EM	CI-NS	CD4_T_EM	0.0028573	adenylate kinase, mitochondrial	Nucleotide interconversion	263	2.7.4.3	AK2; AK4	1.00 * ATP [m] + 1.00 * AMP [m] --> 2.00 * ADP [m] AK2; AK4	4
ADKd	-0.509832	2.28044e-07	CI-NS	CD4_Treg	CI-NS	CD4_T_EM	1.44798e-06	adenylate kinase (d form)	Nucleotide interconversion	266	2.7.4.3	AK5	1.00 * dAMP(2-) [c] + 1.00 * dATP [c] --> 2.00 * dADP [c] AK5	4
ADKd	-1.76532	5.13246e-70	CI-NS	CD4_Treg	CI-NS	CD4_T_Naive	5.10404e-67	adenylate kinase (d form)	Nucleotide interconversion	266	2.7.4.3	AK5	1.00 * dAMP(2-) [c] + 1.00 * dATP [c] --> 2.00 * dADP [c] AK5	4
ADKd	-0.169491	0.356654	CI-NS	CD4_Treg	NHC	CD4_Treg	0.417106	adenylate kinase (d form)	Nucleotide interconversion	266	2.7.4.3	AK5	1.00 * dAMP(2-) [c] + 1.00 * dATP [c] --> 2.00 * dADP [c] AK5	4
ADKd	-0.574852	3.91615e-07	CI-Sep	CD4_Treg	CI-Sep	CD4_T_EM	2.77576e-06	adenylate kinase (d form)	Nucleotide interconversion	266	2.7.4.3	AK5	1.00 * dAMP(2-) [c] + 1.00 * dATP [c] --> 2.00 * dADP [c] AK5	4
ADKd	-1.72626	2.61359e-45	CI-Sep	CD4_Treg	CI-Sep	CD4_T_Naive	3.2202e-42	adenylate kinase (d form)	Nucleotide interconversion	266	2.7.4.3	AK5	1.00 * dAMP(2-) [c] + 1.00 * dATP [c] --> 2.00 * dADP [c] AK5	4
ADKd	-0.141054	0.517469	CI-Sep	CD4_Treg	NHC	CD4_Treg	0.545401	adenylate kinase (d form)	Nucleotide interconversion	266	2.7.4.3	AK5	1.00 * dAMP(2-) [c] + 1.00 * dATP [c] --> 2.00 * dADP [c] AK5	4
ADKd	0.0342707	0.744913	CI-Sep	CD4_Treg	CI-NS	CD4_Treg	0.768952	adenylate kinase (d form)	Nucleotide interconversion	266	2.7.4.3	AK5	1.00 * dAMP(2-) [c] + 1.00 * dATP [c] --> 2.00 * dADP [c] AK5	4
ADKd	-0.071647	0.00149104	CI-Sep	CD4_T_Naive	CI-NS	CD4_T_Naive	0.00210541	adenylate kinase (d form)	Nucleotide interconversion	266	2.7.4.3	AK5	1.00 * dAMP(2-) [c] + 1.00 * dATP [c] --> 2.00 * dADP [c] AK5	4
ADKd	0.0479307	0.943195	CI-Sep	CD4_T_EM	CI-NS	CD4_T_EM	0.950665	adenylate kinase (d form)	Nucleotide interconversion	266	2.7.4.3	AK5	1.00 * dAMP(2-) [c] + 1.00 * dATP [c] --> 2.00 * dADP [c] AK5	4
ADMDC	0.0425214	0.0770823	CI-NS	CD4_Treg	CI-NS	CD4_T_EM	0.156694	adenosylmethionine decarboxylase	Arginine and Proline Metabolism	267	4.1.1.50	AMD1	1.00 * proton [c] + 1.00 * S-Adenosyl-L-methionine [c] --> 1.00 * carbon dioxide [c] + 1.00 * S-Adenosylmethioninamine [c] AMD1	4
ADMDC	0.0166659	0.105213	CI-NS	CD4_Treg	CI-NS	CD4_T_Naive	0.212715	adenosylmethionine decarboxylase	Arginine and Proline Metabolism	267	4.1.1.50	AMD1	1.00 * proton [c] + 1.00 * S-Adenosyl-L-methionine [c] --> 1.00 * carbon dioxide [c] + 1.00 * S-Adenosylmethioninamine [c] AMD1	4
ADMDC	0.236204	0.0030522	CI-NS	CD4_Treg	NHC	CD4_Treg	0.0149601	adenosylmethionine decarboxylase	Arginine and Proline Metabolism	267	4.1.1.50	AMD1	1.00 * proton [c] + 1.00 * S-Adenosyl-L-methionine [c] --> 1.00 * carbon dioxide [c] + 1.00 * S-Adenosylmethioninamine [c] AMD1	4
ADMDC	0.0837694	0.204463	CI-Sep	CD4_Treg	CI-Sep	CD4_T_EM	0.356734	adenosylmethionine decarboxylase	Arginine and Proline Metabolism	267	4.1.1.50	AMD1	1.00 * proton [c] + 1.00 * S-Adenosyl-L-methionine [c] --> 1.00 * carbon dioxide [c] + 1.00 * S-Adenosylmethioninamine [c] AMD1	4
ADMDC	0.0894648	0.199414	CI-Sep	CD4_Treg	CI-Sep	CD4_T_Naive	0.365169	adenosylmethionine decarboxylase	Arginine and Proline Metabolism	267	4.1.1.50	AMD1	1.00 * proton [c] + 1.00 * S-Adenosyl-L-methionine [c] --> 1.00 * carbon dioxide [c] + 1.00 * S-Adenosylmethioninamine [c] AMD1	4
ADMDC	0.604028	4.41587e-08	CI-Sep	CD4_Treg	NHC	CD4_Treg	2.26572e-07	adenosylmethionine decarboxylase	Arginine and Proline Metabolism	267	4.1.1.50	AMD1	1.00 * proton [c] + 1.00 * S-Adenosyl-L-methionine [c] --> 1.00 * carbon dioxide [c] + 1.00 * S-Adenosylmethioninamine [c] AMD1	4
ADMDC	0.33837	0.00108933	CI-Sep	CD4_Treg	CI-NS	CD4_Treg	0.00498718	adenosylmethionine decarboxylase	Arginine and Proline Metabolism	267	4.1.1.50	AMD1	1.00 * proton [c] + 1.00 * S-Adenosyl-L-methionine [c] --> 1.00 * carbon dioxide [c] + 1.00 * S-Adenosylmethioninamine [c] AMD1	4
ADMDC	0.30577	5.78274e-14	CI-Sep	CD4_T_Naive	CI-NS	CD4_T_Naive	3.50333e-12	adenosylmethionine decarboxylase	Arginine and Proline Metabolism	267	4.1.1.50	AMD1	1.00 * proton [c] + 1.00 * S-Adenosyl-L-methionine [c] --> 1.00 * carbon dioxide [c] + 1.00 * S-Adenosylmethioninamine [c] AMD1	4
ADMDC	0.334519	2.86359e-16	CI-Sep	CD4_T_EM	CI-NS	CD4_T_EM	1.20841e-15	adenosylmethionine decarboxylase	Arginine and Proline Metabolism	267	4.1.1.50	AMD1	1.00 * proton [c] + 1.00 * S-Adenosyl-L-methionine [c] --> 1.00 * carbon dioxide [c] + 1.00 * S-Adenosylmethioninamine [c] AMD1	4
ADNCYC	-0.149536	0.0711642	CI-NS	CD4_Treg	CI-NS	CD4_T_EM	0.146575	adenylate cyclase	Nucleotide interconversion	268	4.6.1.1	ADCY1; ADCY10; ADCY2; ADCY3; ADCY4; ADCY5; ADCY6; ADCY7; ADCY8; ADCY9	1.00 * ATP [c] --> 1.00 * Diphosphate [c] + 1.00 * 3',5'-cyclic AMP(1-) [c] ADCY1; ADCY10; ADCY2; ADCY3; ADCY4; ADCY5; ADCY6; ADCY7; ADCY8; ADCY9	4
ADNCYC	-0.0965058	0.0744427	CI-NS	CD4_Treg	CI-NS	CD4_T_Naive	0.160369	adenylate cyclase	Nucleotide interconversion	268	4.6.1.1	ADCY1; ADCY10; ADCY2; ADCY3; ADCY4; ADCY5; ADCY6; ADCY7; ADCY8; ADCY9	1.00 * ATP [c] --> 1.00 * Diphosphate [c] + 1.00 * 3',5'-cyclic AMP(1-) [c] ADCY1; ADCY10; ADCY2; ADCY3; ADCY4; ADCY5; ADCY6; ADCY7; ADCY8; ADCY9	4
ADNCYC	0.199024	0.00421348	CI-NS	CD4_Treg	NHC	CD4_Treg	0.0193539	adenylate cyclase	Nucleotide interconversion	268	4.6.1.1	ADCY1; ADCY10; ADCY2; ADCY3; ADCY4; ADCY5; ADCY6; ADCY7; ADCY8; ADCY9	1.00 * ATP [c] --> 1.00 * Diphosphate [c] + 1.00 * 3',5'-cyclic AMP(1-) [c] ADCY1; ADCY10; ADCY2; ADCY3; ADCY4; ADCY5; ADCY6; ADCY7; ADCY8; ADCY9	4
ADNCYC	-0.079342	0.2113	CI-Sep	CD4_Treg	CI-Sep	CD4_T_EM	0.364795	adenylate cyclase	Nucleotide interconversion	268	4.6.1.1	ADCY1; ADCY10; ADCY2; ADCY3; ADCY4; ADCY5; ADCY6; ADCY7; ADCY8; ADCY9	1.00 * ATP [c] --> 1.00 * Diphosphate [c] + 1.00 * 3',5'-cyclic AMP(1-) [c] ADCY1; ADCY10; ADCY2; ADCY3; ADCY4; ADCY5; ADCY6; ADCY7; ADCY8; ADCY9	4
ADNCYC	0.0182221	0.603437	CI-Sep	CD4_Treg	CI-Sep	CD4_T_Naive	0.736522	adenylate cyclase	Nucleotide interconversion	268	4.6.1.1	ADCY1; ADCY10; ADCY2; ADCY3; ADCY4; ADCY5; ADCY6; ADCY7; ADCY8; ADCY9	1.00 * ATP [c] --> 1.00 * Diphosphate [c] + 1.00 * 3',5'-cyclic AMP(1-) [c] ADCY1; ADCY10; ADCY2; ADCY3; ADCY4; ADCY5; ADCY6; ADCY7; ADCY8; ADCY9	4
ADNCYC	0.492733	1.03998e-06	CI-Sep	CD4_Treg	NHC	CD4_Treg	3.04173e-06	adenylate cyclase	Nucleotide interconversion	268	4.6.1.1	ADCY1; ADCY10; ADCY2; ADCY3; ADCY4; ADCY5; ADCY6; ADCY7; ADCY8; ADCY9	1.00 * ATP [c] --> 1.00 * Diphosphate [c] + 1.00 * 3',5'-cyclic AMP(1-) [c] ADCY1; ADCY10; ADCY2; ADCY3; ADCY4; ADCY5; ADCY6; ADCY7; ADCY8; ADCY9	4
ADNCYC	0.27526	0.00917171	CI-Sep	CD4_Treg	CI-NS	CD4_Treg	0.0146687	adenylate cyclase	Nucleotide interconversion	268	4.6.1.1	ADCY1; ADCY10; ADCY2; ADCY3; ADCY4; ADCY5; ADCY6; ADCY7; ADCY8; ADCY9	1.00 * ATP [c] --> 1.00 * Diphosphate [c] + 1.00 * 3',5'-cyclic AMP(1-) [c] ADCY1; ADCY10; ADCY2; ADCY3; ADCY4; ADCY5; ADCY6; ADCY7; ADCY8; ADCY9	4
ADNCYC	0.157005	0.00294883	CI-Sep	CD4_T_Naive	CI-NS	CD4_T_Naive	0.00402279	adenylate cyclase	Nucleotide interconversion	268	4.6.1.1	ADCY1; ADCY10; ADCY2; ADCY3; ADCY4; ADCY5; ADCY6; ADCY7; ADCY8; ADCY9	1.00 * ATP [c] --> 1.00 * Diphosphate [c] + 1.00 * 3',5'-cyclic AMP(1-) [c] ADCY1; ADCY10; ADCY2; ADCY3; ADCY4; ADCY5; ADCY6; ADCY7; ADCY8; ADCY9	4
ADNCYC	0.21141	4.62688e-07	CI-Sep	CD4_T_EM	CI-NS	CD4_T_EM	6.65743e-07	adenylate cyclase	Nucleotide interconversion	268	4.6.1.1	ADCY1; ADCY10; ADCY2; ADCY3; ADCY4; ADCY5; ADCY6; ADCY7; ADCY8; ADCY9	1.00 * ATP [c] --> 1.00 * Diphosphate [c] + 1.00 * 3',5'-cyclic AMP(1-) [c] ADCY1; ADCY10; ADCY2; ADCY3; ADCY4; ADCY5; ADCY6; ADCY7; ADCY8; ADCY9	4
ADPRDP	-0.287249	6.74035e-05	CI-NS	CD4_Treg	CI-NS	CD4_T_EM	0.000324396	ADPribose diphosphatase	Nucleotide interconversion	277	3.6.1.13	NUDT5	1.00 * Water [c] + 1.00 * ADPribose [c] --> 2.00 * proton [c] + 1.00 * AMP [c] + 1.00 * alpha-D-Ribose 5-phosphate [c] NUDT5	4
ADPRDP	-0.381413	3.9957e-07	CI-NS	CD4_Treg	CI-NS	CD4_T_Naive	2.22178e-06	ADPribose diphosphatase	Nucleotide interconversion	277	3.6.1.13	NUDT5	1.00 * Water [c] + 1.00 * ADPribose [c] --> 2.00 * proton [c] + 1.00 * AMP [c] + 1.00 * alpha-D-Ribose 5-phosphate [c] NUDT5	4
ADPRDP	0.13985	0.046556	CI-NS	CD4_Treg	NHC	CD4_Treg	0.076426	ADPribose diphosphatase	Nucleotide interconversion	277	3.6.1.13	NUDT5	1.00 * Water [c] + 1.00 * ADPribose [c] --> 2.00 * proton [c] + 1.00 * AMP [c] + 1.00 * alpha-D-Ribose 5-phosphate [c] NUDT5	4
ADPRDP	-0.223702	0.0106719	CI-Sep	CD4_Treg	CI-Sep	CD4_T_EM	0.0384846	ADPribose diphosphatase	Nucleotide interconversion	277	3.6.1.13	NUDT5	1.00 * Water [c] + 1.00 * ADPribose [c] --> 2.00 * proton [c] + 1.00 * AMP [c] + 1.00 * alpha-D-Ribose 5-phosphate [c] NUDT5	4
ADPRDP	-0.243397	0.00716566	CI-Sep	CD4_Treg	CI-Sep	CD4_T_Naive	0.0239715	ADPribose diphosphatase	Nucleotide interconversion	277	3.6.1.13	NUDT5	1.00 * Water [c] + 1.00 * ADPribose [c] --> 2.00 * proton [c] + 1.00 * AMP [c] + 1.00 * alpha-D-Ribose 5-phosphate [c] NUDT5	4
ADPRDP	0.381729	6.09281e-05	CI-Sep	CD4_Treg	NHC	CD4_Treg	9.17726e-05	ADPribose diphosphatase	Nucleotide interconversion	277	3.6.1.13	NUDT5	1.00 * Water [c] + 1.00 * ADPribose [c] --> 2.00 * proton [c] + 1.00 * AMP [c] + 1.00 * alpha-D-Ribose 5-phosphate [c] NUDT5	4
ADPRDP	0.230762	0.00638202	CI-Sep	CD4_Treg	CI-NS	CD4_Treg	0.0108846	ADPribose diphosphatase	Nucleotide interconversion	277	3.6.1.13	NUDT5	1.00 * Water [c] + 1.00 * ADPribose [c] --> 2.00 * proton [c] + 1.00 * AMP [c] + 1.00 * alpha-D-Ribose 5-phosphate [c] NUDT5	4
ADPRDP	0.104439	0.00483376	CI-Sep	CD4_T_Naive	CI-NS	CD4_T_Naive	0.00640788	ADPribose diphosphatase	Nucleotide interconversion	277	3.6.1.13	NUDT5	1.00 * Water [c] + 1.00 * ADPribose [c] --> 2.00 * proton [c] + 1.00 * AMP [c] + 1.00 * alpha-D-Ribose 5-phosphate [c] NUDT5	4
ADPRDP	0.174662	8.56507e-07	CI-Sep	CD4_T_EM	CI-NS	CD4_T_EM	1.20584e-06	ADPribose diphosphatase	Nucleotide interconversion	277	3.6.1.13	NUDT5	1.00 * Water [c] + 1.00 * ADPribose [c] --> 2.00 * proton [c] + 1.00 * AMP [c] + 1.00 * alpha-D-Ribose 5-phosphate [c] NUDT5	4
ADPT	-0.302507	0.000137661	CI-NS	CD4_Treg	CI-NS	CD4_T_EM	0.000623409	adenine phosphoribosyltransferase	Nucleotide salvage pathway	280	2.4.2.7	APRT	1.00 * Adenine [c] + 1.00 * 5-Phospho-alpha-D-ribose 1-diphosphate [c] --> 1.00 * AMP [c] + 1.00 * Diphosphate [c] APRT	4
ADPT	-0.299946	0.000466622	CI-NS	CD4_Treg	CI-NS	CD4_T_Naive	0.00177957	adenine phosphoribosyltransferase	Nucleotide salvage pathway	280	2.4.2.7	APRT	1.00 * Adenine [c] + 1.00 * 5-Phospho-alpha-D-ribose 1-diphosphate [c] --> 1.00 * AMP [c] + 1.00 * Diphosphate [c] APRT	4
ADPT	0.148006	0.019761	CI-NS	CD4_Treg	NHC	CD4_Treg	0.0450625	adenine phosphoribosyltransferase	Nucleotide salvage pathway	280	2.4.2.7	APRT	1.00 * Adenine [c] + 1.00 * 5-Phospho-alpha-D-ribose 1-diphosphate [c] --> 1.00 * AMP [c] + 1.00 * Diphosphate [c] APRT	4
ADPT	-0.249909	0.00260081	CI-Sep	CD4_Treg	CI-Sep	CD4_T_EM	0.0110574	adenine phosphoribosyltransferase	Nucleotide salvage pathway	280	2.4.2.7	APRT	1.00 * Adenine [c] + 1.00 * 5-Phospho-alpha-D-ribose 1-diphosphate [c] --> 1.00 * AMP [c] + 1.00 * Diphosphate [c] APRT	4
ADPT	-0.21797	0.0283262	CI-Sep	CD4_Treg	CI-Sep	CD4_T_Naive	0.0805463	adenine phosphoribosyltransferase	Nucleotide salvage pathway	280	2.4.2.7	APRT	1.00 * Adenine [c] + 1.00 * 5-Phospho-alpha-D-ribose 1-diphosphate [c] --> 1.00 * AMP [c] + 1.00 * Diphosphate [c] APRT	4
ADPT	0.351426	0.000241501	CI-Sep	CD4_Treg	NHC	CD4_Treg	0.000334412	adenine phosphoribosyltransferase	Nucleotide salvage pathway	280	2.4.2.7	APRT	1.00 * Adenine [c] + 1.00 * 5-Phospho-alpha-D-ribose 1-diphosphate [c] --> 1.00 * AMP [c] + 1.00 * Diphosphate [c] APRT	4
ADPT	0.192325	0.0730276	CI-Sep	CD4_Treg	CI-NS	CD4_Treg	0.0900724	adenine phosphoribosyltransferase	Nucleotide salvage pathway	280	2.4.2.7	APRT	1.00 * Adenine [c] + 1.00 * 5-Phospho-alpha-D-ribose 1-diphosphate [c] --> 1.00 * AMP [c] + 1.00 * Diphosphate [c] APRT	4
ADPT	0.129336	0.0111927	CI-Sep	CD4_T_Naive	CI-NS	CD4_T_Naive	0.0141764	adenine phosphoribosyltransferase	Nucleotide salvage pathway	280	2.4.2.7	APRT	1.00 * Adenine [c] + 1.00 * 5-Phospho-alpha-D-ribose 1-diphosphate [c] --> 1.00 * AMP [c] + 1.00 * Diphosphate [c] APRT	4
ADPT	0.153201	1.26455e-05	CI-Sep	CD4_T_EM	CI-NS	CD4_T_EM	1.68421e-05	adenine phosphoribosyltransferase	Nucleotide salvage pathway	280	2.4.2.7	APRT	1.00 * Adenine [c] + 1.00 * 5-Phospho-alpha-D-ribose 1-diphosphate [c] --> 1.00 * AMP [c] + 1.00 * Diphosphate [c] APRT	4
ADRNCPT1	4.15511e-05	0.252849	CI-NS	CD4_Treg	CI-NS	CD4_T_EM	0.398247	carnitine O-palmitoyltransferase	Fatty acid oxidation	283	2.3.1.21	CPT1A; CPT1B; CPT1C	1.00 * adrenyl coenzyme A [c] + 1.00 * L-Carnitine [c] --> 1.00 * Coenzyme A [c] + 1.00 * Adrenyl carnitine [c] CPT1A; CPT1B; CPT1C	4
ADRNCPT1	-0.00380504	0.386876	CI-NS	CD4_Treg	CI-NS	CD4_T_Naive	0.571153	carnitine O-palmitoyltransferase	Fatty acid oxidation	283	2.3.1.21	CPT1A; CPT1B; CPT1C	1.00 * adrenyl coenzyme A [c] + 1.00 * L-Carnitine [c] --> 1.00 * Coenzyme A [c] + 1.00 * Adrenyl carnitine [c] CPT1A; CPT1B; CPT1C	4
ADRNCPT1	0.27696	0.000815877	CI-NS	CD4_Treg	NHC	CD4_Treg	0.00506432	carnitine O-palmitoyltransferase	Fatty acid oxidation	283	2.3.1.21	CPT1A; CPT1B; CPT1C	1.00 * adrenyl coenzyme A [c] + 1.00 * L-Carnitine [c] --> 1.00 * Coenzyme A [c] + 1.00 * Adrenyl carnitine [c] CPT1A; CPT1B; CPT1C	4
ADRNCPT1	0.0116792	0.74419	CI-Sep	CD4_Treg	CI-Sep	CD4_T_EM	0.817409	carnitine O-palmitoyltransferase	Fatty acid oxidation	283	2.3.1.21	CPT1A; CPT1B; CPT1C	1.00 * adrenyl coenzyme A [c] + 1.00 * L-Carnitine [c] --> 1.00 * Coenzyme A [c] + 1.00 * Adrenyl carnitine [c] CPT1A; CPT1B; CPT1C	4
ADRNCPT1	0.137423	0.345853	CI-Sep	CD4_Treg	CI-Sep	CD4_T_Naive	0.525905	carnitine O-palmitoyltransferase	Fatty acid oxidation	283	2.3.1.21	CPT1A; CPT1B; CPT1C	1.00 * adrenyl coenzyme A [c] + 1.00 * L-Carnitine [c] --> 1.00 * Coenzyme A [c] + 1.00 * Adrenyl carnitine [c] CPT1A; CPT1B; CPT1C	4
ADRNCPT1	0.732591	1.52754e-09	CI-Sep	CD4_Treg	NHC	CD4_Treg	1.21774e-08	carnitine O-palmitoyltransferase	Fatty acid oxidation	283	2.3.1.21	CPT1A; CPT1B; CPT1C	1.00 * adrenyl coenzyme A [c] + 1.00 * L-Carnitine [c] --> 1.00 * Coenzyme A [c] + 1.00 * Adrenyl carnitine [c] CPT1A; CPT1B; CPT1C	4
ADRNCPT1	0.410089	0.000455611	CI-Sep	CD4_Treg	CI-NS	CD4_Treg	0.00413825	carnitine O-palmitoyltransferase	Fatty acid oxidation	283	2.3.1.21	CPT1A; CPT1B; CPT1C	1.00 * adrenyl coenzyme A [c] + 1.00 * L-Carnitine [c] --> 1.00 * Coenzyme A [c] + 1.00 * Adrenyl carnitine [c] CPT1A; CPT1B; CPT1C	4
ADRNCPT1	0.285618	2.66847e-11	CI-Sep	CD4_T_Naive	CI-NS	CD4_T_Naive	3.66308e-10	carnitine O-palmitoyltransferase	Fatty acid oxidation	283	2.3.1.21	CPT1A; CPT1B; CPT1C	1.00 * adrenyl coenzyme A [c] + 1.00 * L-Carnitine [c] --> 1.00 * Coenzyme A [c] + 1.00 * Adrenyl carnitine [c] CPT1A; CPT1B; CPT1C	4
ADRNCPT1	0.435289	2.04114e-24	CI-Sep	CD4_T_EM	CI-NS	CD4_T_EM	1.97419e-22	carnitine O-palmitoyltransferase	Fatty acid oxidation	283	2.3.1.21	CPT1A; CPT1B; CPT1C	1.00 * adrenyl coenzyme A [c] + 1.00 * L-Carnitine [c] --> 1.00 * Coenzyme A [c] + 1.00 * Adrenyl carnitine [c] CPT1A; CPT1B; CPT1C	4
ADSK	-0.0800615	0.558464	CI-NS	CD4_Treg	CI-NS	CD4_T_EM	0.713213	adenylyl-sulfate kinase	Nucleotide interconversion	289	2.7.1.25	PAPSS1; PAPSS2	1.00 * ATP [c] + 1.00 * 5'-adenylyl sulfate(2-) [c] --> 1.00 * ADP [c] + 1.00 * proton [c] + 1.00 * (2R,3S,4R,5R)-5-(6-amino-9H-purin-9-yl)-4-hydroxy-2-({[(sulfonatooxy)phosphinato]oxy}methyl)oxolan-3-yl phosphate [c] PAPSS1; PAPSS2	4
ADSK	-0.0676195	0.279034	CI-NS	CD4_Treg	CI-NS	CD4_T_Naive	0.457023	adenylyl-sulfate kinase	Nucleotide interconversion	289	2.7.1.25	PAPSS1; PAPSS2	1.00 * ATP [c] + 1.00 * 5'-adenylyl sulfate(2-) [c] --> 1.00 * ADP [c] + 1.00 * proton [c] + 1.00 * (2R,3S,4R,5R)-5-(6-amino-9H-purin-9-yl)-4-hydroxy-2-({[(sulfonatooxy)phosphinato]oxy}methyl)oxolan-3-yl phosphate [c] PAPSS1; PAPSS2	4
ADSK	0.0652237	0.352219	CI-NS	CD4_Treg	NHC	CD4_Treg	0.412318	adenylyl-sulfate kinase	Nucleotide interconversion	289	2.7.1.25	PAPSS1; PAPSS2	1.00 * ATP [c] + 1.00 * 5'-adenylyl sulfate(2-) [c] --> 1.00 * ADP [c] + 1.00 * proton [c] + 1.00 * (2R,3S,4R,5R)-5-(6-amino-9H-purin-9-yl)-4-hydroxy-2-({[(sulfonatooxy)phosphinato]oxy}methyl)oxolan-3-yl phosphate [c] PAPSS1; PAPSS2	4
ADSK	-0.00168075	0.513493	CI-Sep	CD4_Treg	CI-Sep	CD4_T_EM	0.636468	adenylyl-sulfate kinase	Nucleotide interconversion	289	2.7.1.25	PAPSS1; PAPSS2	1.00 * ATP [c] + 1.00 * 5'-adenylyl sulfate(2-) [c] --> 1.00 * ADP [c] + 1.00 * proton [c] + 1.00 * (2R,3S,4R,5R)-5-(6-amino-9H-purin-9-yl)-4-hydroxy-2-({[(sulfonatooxy)phosphinato]oxy}methyl)oxolan-3-yl phosphate [c] PAPSS1; PAPSS2	4
ADSK	0.0101379	0.335043	CI-Sep	CD4_Treg	CI-Sep	CD4_T_Naive	0.514484	adenylyl-sulfate kinase	Nucleotide interconversion	289	2.7.1.25	PAPSS1; PAPSS2	1.00 * ATP [c] + 1.00 * 5'-adenylyl sulfate(2-) [c] --> 1.00 * ADP [c] + 1.00 * proton [c] + 1.00 * (2R,3S,4R,5R)-5-(6-amino-9H-purin-9-yl)-4-hydroxy-2-({[(sulfonatooxy)phosphinato]oxy}methyl)oxolan-3-yl phosphate [c] PAPSS1; PAPSS2	4
ADSK	0.295324	0.00686395	CI-Sep	CD4_Treg	NHC	CD4_Treg	0.00834716	adenylyl-sulfate kinase	Nucleotide interconversion	289	2.7.1.25	PAPSS1; PAPSS2	1.00 * ATP [c] + 1.00 * 5'-adenylyl sulfate(2-) [c] --> 1.00 * ADP [c] + 1.00 * proton [c] + 1.00 * (2R,3S,4R,5R)-5-(6-amino-9H-purin-9-yl)-4-hydroxy-2-({[(sulfonatooxy)phosphinato]oxy}methyl)oxolan-3-yl phosphate [c] PAPSS1; PAPSS2	4
ADSK	0.218913	0.0356762	CI-Sep	CD4_Treg	CI-NS	CD4_Treg	0.0467614	adenylyl-sulfate kinase	Nucleotide interconversion	289	2.7.1.25	PAPSS1; PAPSS2	1.00 * ATP [c] + 1.00 * 5'-adenylyl sulfate(2-) [c] --> 1.00 * ADP [c] + 1.00 * proton [c] + 1.00 * (2R,3S,4R,5R)-5-(6-amino-9H-purin-9-yl)-4-hydroxy-2-({[(sulfonatooxy)phosphinato]oxy}methyl)oxolan-3-yl phosphate [c] PAPSS1; PAPSS2	4
ADSK	0.159504	0.00185109	CI-Sep	CD4_T_Naive	CI-NS	CD4_T_Naive	0.0025926	adenylyl-sulfate kinase	Nucleotide interconversion	289	2.7.1.25	PAPSS1; PAPSS2	1.00 * ATP [c] + 1.00 * 5'-adenylyl sulfate(2-) [c] --> 1.00 * ADP [c] + 1.00 * proton [c] + 1.00 * (2R,3S,4R,5R)-5-(6-amino-9H-purin-9-yl)-4-hydroxy-2-({[(sulfonatooxy)phosphinato]oxy}methyl)oxolan-3-yl phosphate [c] PAPSS1; PAPSS2	4
ADSK	0.153888	0.000228254	CI-Sep	CD4_T_EM	CI-NS	CD4_T_EM	0.000288887	adenylyl-sulfate kinase	Nucleotide interconversion	289	2.7.1.25	PAPSS1; PAPSS2	1.00 * ATP [c] + 1.00 * 5'-adenylyl sulfate(2-) [c] --> 1.00 * ADP [c] + 1.00 * proton [c] + 1.00 * (2R,3S,4R,5R)-5-(6-amino-9H-purin-9-yl)-4-hydroxy-2-({[(sulfonatooxy)phosphinato]oxy}methyl)oxolan-3-yl phosphate [c] PAPSS1; PAPSS2	4
ADSL1	-0.156263	0.257284	CI-NS	CD4_Treg	CI-NS	CD4_T_EM	0.404131	adenylosuccinate lyase	Nucleotide interconversion	290	4.3.2.2	ADSL	1.00 * N6-(1,2-Dicarboxyethyl)-AMP [c] --> 1.00 * AMP [c] + 1.00 * Fumarate [c] ADSL	4
ADSL1	-0.187918	0.127494	CI-NS	CD4_Treg	CI-NS	CD4_T_Naive	0.251056	adenylosuccinate lyase	Nucleotide interconversion	290	4.3.2.2	ADSL	1.00 * N6-(1,2-Dicarboxyethyl)-AMP [c] --> 1.00 * AMP [c] + 1.00 * Fumarate [c] ADSL	4
ADSL1	0.13522	0.0369098	CI-NS	CD4_Treg	NHC	CD4_Treg	0.0640576	adenylosuccinate lyase	Nucleotide interconversion	290	4.3.2.2	ADSL	1.00 * N6-(1,2-Dicarboxyethyl)-AMP [c] --> 1.00 * AMP [c] + 1.00 * Fumarate [c] ADSL	4
ADSL1	-0.038578	0.877391	CI-Sep	CD4_Treg	CI-Sep	CD4_T_EM	0.91704	adenylosuccinate lyase	Nucleotide interconversion	290	4.3.2.2	ADSL	1.00 * N6-(1,2-Dicarboxyethyl)-AMP [c] --> 1.00 * AMP [c] + 1.00 * Fumarate [c] ADSL	4
ADSL1	-0.0609375	0.891645	CI-Sep	CD4_Treg	CI-Sep	CD4_T_Naive	0.926503	adenylosuccinate lyase	Nucleotide interconversion	290	4.3.2.2	ADSL	1.00 * N6-(1,2-Dicarboxyethyl)-AMP [c] --> 1.00 * AMP [c] + 1.00 * Fumarate [c] ADSL	4
ADSL1	0.481867	1.93309e-07	CI-Sep	CD4_Treg	NHC	CD4_Treg	7.88771e-07	adenylosuccinate lyase	Nucleotide interconversion	290	4.3.2.2	ADSL	1.00 * N6-(1,2-Dicarboxyethyl)-AMP [c] --> 1.00 * AMP [c] + 1.00 * Fumarate [c] ADSL	4
ADSL1	0.323578	0.000270382	CI-Sep	CD4_Treg	CI-NS	CD4_Treg	0.003952	adenylosuccinate lyase	Nucleotide interconversion	290	4.3.2.2	ADSL	1.00 * N6-(1,2-Dicarboxyethyl)-AMP [c] --> 1.00 * AMP [c] + 1.00 * Fumarate [c] ADSL	4
ADSL1	0.238976	8.8097e-09	CI-Sep	CD4_T_Naive	CI-NS	CD4_T_Naive	4.06188e-08	adenylosuccinate lyase	Nucleotide interconversion	290	4.3.2.2	ADSL	1.00 * N6-(1,2-Dicarboxyethyl)-AMP [c] --> 1.00 * AMP [c] + 1.00 * Fumarate [c] ADSL	4
ADSL1	0.250874	1.05254e-11	CI-Sep	CD4_T_EM	CI-NS	CD4_T_EM	2.12351e-11	adenylosuccinate lyase	Nucleotide interconversion	290	4.3.2.2	ADSL	1.00 * N6-(1,2-Dicarboxyethyl)-AMP [c] --> 1.00 * AMP [c] + 1.00 * Fumarate [c] ADSL	4
ADSL2	-0.250251	0.000901927	CI-NS	CD4_Treg	CI-NS	CD4_T_EM	0.00348092	adenylosuccinate lyase	Purine synthesis	291	4.3.2.2	ADSL	1.00 * (S)-2-[5-Amino-1-(5-phospho-D-ribosyl)imidazole-4-carboxamido]succinate [c] --> 1.00 * Fumarate [c] + 1.00 * 5-Amino-1-(5-Phospho-D-ribosyl)imidazole-4-carboxamide [c] ADSL	4
ADSL2	-0.296874	9.75583e-05	CI-NS	CD4_Treg	CI-NS	CD4_T_Naive	0.000414967	adenylosuccinate lyase	Purine synthesis	291	4.3.2.2	ADSL	1.00 * (S)-2-[5-Amino-1-(5-phospho-D-ribosyl)imidazole-4-carboxamido]succinate [c] --> 1.00 * Fumarate [c] + 1.00 * 5-Amino-1-(5-Phospho-D-ribosyl)imidazole-4-carboxamide [c] ADSL	4
ADSL2	0.229383	0.00255964	CI-NS	CD4_Treg	NHC	CD4_Treg	0.0129812	adenylosuccinate lyase	Purine synthesis	291	4.3.2.2	ADSL	1.00 * (S)-2-[5-Amino-1-(5-phospho-D-ribosyl)imidazole-4-carboxamido]succinate [c] --> 1.00 * Fumarate [c] + 1.00 * 5-Amino-1-(5-Phospho-D-ribosyl)imidazole-4-carboxamide [c] ADSL	4
ADSL2	-0.194779	0.0165828	CI-Sep	CD4_Treg	CI-Sep	CD4_T_EM	0.0553981	adenylosuccinate lyase	Purine synthesis	291	4.3.2.2	ADSL	1.00 * (S)-2-[5-Amino-1-(5-phospho-D-ribosyl)imidazole-4-carboxamido]succinate [c] --> 1.00 * Fumarate [c] + 1.00 * 5-Amino-1-(5-Phospho-D-ribosyl)imidazole-4-carboxamide [c] ADSL	4
ADSL2	-0.209674	0.0109958	CI-Sep	CD4_Treg	CI-Sep	CD4_T_Naive	0.0348092	adenylosuccinate lyase	Purine synthesis	291	4.3.2.2	ADSL	1.00 * (S)-2-[5-Amino-1-(5-phospho-D-ribosyl)imidazole-4-carboxamido]succinate [c] --> 1.00 * Fumarate [c] + 1.00 * 5-Amino-1-(5-Phospho-D-ribosyl)imidazole-4-carboxamide [c] ADSL	4
ADSL2	0.567617	1.09641e-07	CI-Sep	CD4_Treg	NHC	CD4_Treg	4.94204e-07	adenylosuccinate lyase	Purine synthesis	291	4.3.2.2	ADSL	1.00 * (S)-2-[5-Amino-1-(5-phospho-D-ribosyl)imidazole-4-carboxamido]succinate [c] --> 1.00 * Fumarate [c] + 1.00 * 5-Amino-1-(5-Phospho-D-ribosyl)imidazole-4-carboxamide [c] ADSL	4
ADSL2	0.321833	0.00062121	CI-Sep	CD4_Treg	CI-NS	CD4_Treg	0.00443197	adenylosuccinate lyase	Purine synthesis	291	4.3.2.2	ADSL	1.00 * (S)-2-[5-Amino-1-(5-phospho-D-ribosyl)imidazole-4-carboxamido]succinate [c] --> 1.00 * Fumarate [c] + 1.00 * 5-Amino-1-(5-Phospho-D-ribosyl)imidazole-4-carboxamide [c] ADSL	4
ADSL2	0.252878	3.13685e-09	CI-Sep	CD4_T_Naive	CI-NS	CD4_T_Naive	1.64039e-08	adenylosuccinate lyase	Purine synthesis	291	4.3.2.2	ADSL	1.00 * (S)-2-[5-Amino-1-(5-phospho-D-ribosyl)imidazole-4-carboxamido]succinate [c] --> 1.00 * Fumarate [c] + 1.00 * 5-Amino-1-(5-Phospho-D-ribosyl)imidazole-4-carboxamide [c] ADSL	4
ADSL2	0.287649	2.36377e-14	CI-Sep	CD4_T_EM	CI-NS	CD4_T_EM	6.96175e-14	adenylosuccinate lyase	Purine synthesis	291	4.3.2.2	ADSL	1.00 * (S)-2-[5-Amino-1-(5-phospho-D-ribosyl)imidazole-4-carboxamido]succinate [c] --> 1.00 * Fumarate [c] + 1.00 * 5-Amino-1-(5-Phospho-D-ribosyl)imidazole-4-carboxamide [c] ADSL	4
AG13T10g	-0.123917	0.569439	CI-NS	CD4_Treg	CI-NS	CD4_T_EM	0.713941	N-acetyllactosaminide beta-1,3-N-acetylglucosaminyltransferase, Golgi apparatus	Keratan sulfate synthesis	294	2.4.1.149	B3GNT2; B3GNT3; B3GNT4; B3GNT7; B3GNT8; B3GNTL1; B4GAT1	1.00 * UDP-N-acetyl-alpha-D-glucosamine(2-) [g] + 1.00 * keratan sulfate I biosynthesis, precursor 18 [g] --> 1.00 * proton [g] + 1.00 * UDP [g] + 1.00 * keratan sulfate I biosynthesis, precursor 19 [g] B3GNT2; B3GNT3; B3GNT4; B3GNT7; B3GNT8; B3GNTL1; B4GAT1	4
AG13T10g	-0.097807	0.969484	CI-NS	CD4_Treg	CI-NS	CD4_T_Naive	0.988351	N-acetyllactosaminide beta-1,3-N-acetylglucosaminyltransferase, Golgi apparatus	Keratan sulfate synthesis	294	2.4.1.149	B3GNT2; B3GNT3; B3GNT4; B3GNT7; B3GNT8; B3GNTL1; B4GAT1	1.00 * UDP-N-acetyl-alpha-D-glucosamine(2-) [g] + 1.00 * keratan sulfate I biosynthesis, precursor 18 [g] --> 1.00 * proton [g] + 1.00 * UDP [g] + 1.00 * keratan sulfate I biosynthesis, precursor 19 [g] B3GNT2; B3GNT3; B3GNT4; B3GNT7; B3GNT8; B3GNTL1; B4GAT1	4
AG13T10g	0.169479	0.0235042	CI-NS	CD4_Treg	NHC	CD4_Treg	0.0492445	N-acetyllactosaminide beta-1,3-N-acetylglucosaminyltransferase, Golgi apparatus	Keratan sulfate synthesis	294	2.4.1.149	B3GNT2; B3GNT3; B3GNT4; B3GNT7; B3GNT8; B3GNTL1; B4GAT1	1.00 * UDP-N-acetyl-alpha-D-glucosamine(2-) [g] + 1.00 * keratan sulfate I biosynthesis, precursor 18 [g] --> 1.00 * proton [g] + 1.00 * UDP [g] + 1.00 * keratan sulfate I biosynthesis, precursor 19 [g] B3GNT2; B3GNT3; B3GNT4; B3GNT7; B3GNT8; B3GNTL1; B4GAT1	4
AG13T10g	-0.0515825	0.271477	CI-Sep	CD4_Treg	CI-Sep	CD4_T_EM	0.428024	N-acetyllactosaminide beta-1,3-N-acetylglucosaminyltransferase, Golgi apparatus	Keratan sulfate synthesis	294	2.4.1.149	B3GNT2; B3GNT3; B3GNT4; B3GNT7; B3GNT8; B3GNTL1; B4GAT1	1.00 * UDP-N-acetyl-alpha-D-glucosamine(2-) [g] + 1.00 * keratan sulfate I biosynthesis, precursor 18 [g] --> 1.00 * proton [g] + 1.00 * UDP [g] + 1.00 * keratan sulfate I biosynthesis, precursor 19 [g] B3GNT2; B3GNT3; B3GNT4; B3GNT7; B3GNT8; B3GNTL1; B4GAT1	4
AG13T10g	0.0548834	0.729338	CI-Sep	CD4_Treg	CI-Sep	CD4_T_Naive	0.820102	N-acetyllactosaminide beta-1,3-N-acetylglucosaminyltransferase, Golgi apparatus	Keratan sulfate synthesis	294	2.4.1.149	B3GNT2; B3GNT3; B3GNT4; B3GNT7; B3GNT8; B3GNTL1; B4GAT1	1.00 * UDP-N-acetyl-alpha-D-glucosamine(2-) [g] + 1.00 * keratan sulfate I biosynthesis, precursor 18 [g] --> 1.00 * proton [g] + 1.00 * UDP [g] + 1.00 * keratan sulfate I biosynthesis, precursor 19 [g] B3GNT2; B3GNT3; B3GNT4; B3GNT7; B3GNT8; B3GNTL1; B4GAT1	4
AG13T10g	0.509882	5.31069e-06	CI-Sep	CD4_Treg	NHC	CD4_Treg	1.0088e-05	N-acetyllactosaminide beta-1,3-N-acetylglucosaminyltransferase, Golgi apparatus	Keratan sulfate synthesis	294	2.4.1.149	B3GNT2; B3GNT3; B3GNT4; B3GNT7; B3GNT8; B3GNTL1; B4GAT1	1.00 * UDP-N-acetyl-alpha-D-glucosamine(2-) [g] + 1.00 * keratan sulfate I biosynthesis, precursor 18 [g] --> 1.00 * proton [g] + 1.00 * UDP [g] + 1.00 * keratan sulfate I biosynthesis, precursor 19 [g] B3GNT2; B3GNT3; B3GNT4; B3GNT7; B3GNT8; B3GNTL1; B4GAT1	4
AG13T10g	0.314646	0.00298349	CI-Sep	CD4_Treg	CI-NS	CD4_Treg	0.00730373	N-acetyllactosaminide beta-1,3-N-acetylglucosaminyltransferase, Golgi apparatus	Keratan sulfate synthesis	294	2.4.1.149	B3GNT2; B3GNT3; B3GNT4; B3GNT7; B3GNT8; B3GNTL1; B4GAT1	1.00 * UDP-N-acetyl-alpha-D-glucosamine(2-) [g] + 1.00 * keratan sulfate I biosynthesis, precursor 18 [g] --> 1.00 * proton [g] + 1.00 * UDP [g] + 1.00 * keratan sulfate I biosynthesis, precursor 19 [g] B3GNT2; B3GNT3; B3GNT4; B3GNT7; B3GNT8; B3GNTL1; B4GAT1	4
AG13T10g	0.180747	4.448e-07	CI-Sep	CD4_T_Naive	CI-NS	CD4_T_Naive	1.24813e-06	N-acetyllactosaminide beta-1,3-N-acetylglucosaminyltransferase, Golgi apparatus	Keratan sulfate synthesis	294	2.4.1.149	B3GNT2; B3GNT3; B3GNT4; B3GNT7; B3GNT8; B3GNTL1; B4GAT1	1.00 * UDP-N-acetyl-alpha-D-glucosamine(2-) [g] + 1.00 * keratan sulfate I biosynthesis, precursor 18 [g] --> 1.00 * proton [g] + 1.00 * UDP [g] + 1.00 * keratan sulfate I biosynthesis, precursor 19 [g] B3GNT2; B3GNT3; B3GNT4; B3GNT7; B3GNT8; B3GNTL1; B4GAT1	4
AG13T10g	0.269427	2.8867e-15	CI-Sep	CD4_T_EM	CI-NS	CD4_T_EM	1.03792e-14	N-acetyllactosaminide beta-1,3-N-acetylglucosaminyltransferase, Golgi apparatus	Keratan sulfate synthesis	294	2.4.1.149	B3GNT2; B3GNT3; B3GNT4; B3GNT7; B3GNT8; B3GNTL1; B4GAT1	1.00 * UDP-N-acetyl-alpha-D-glucosamine(2-) [g] + 1.00 * keratan sulfate I biosynthesis, precursor 18 [g] --> 1.00 * proton [g] + 1.00 * UDP [g] + 1.00 * keratan sulfate I biosynthesis, precursor 19 [g] B3GNT2; B3GNT3; B3GNT4; B3GNT7; B3GNT8; B3GNTL1; B4GAT1	4
AG13T11g	-0.123917	0.569439	CI-NS	CD4_Treg	CI-NS	CD4_T_EM	0.713941	N-acetyllactosaminide beta-1,3-N-acetylglucosaminyltransferase, Golgi apparatus	Keratan sulfate synthesis	295	2.4.1.149	B3GNT2; B3GNT3; B3GNT4; B3GNT7; B3GNT8; B3GNTL1; B4GAT1	1.00 * UDP-N-acetyl-alpha-D-glucosamine(2-) [g] + 1.00 * keratan sulfate I biosynthesis, precursor 21 [g] --> 1.00 * proton [g] + 1.00 * UDP [g] + 1.00 * keratan sulfate I biosynthesis, precursor 22 [g] B3GNT2; B3GNT3; B3GNT4; B3GNT7; B3GNT8; B3GNTL1; B4GAT1	4
AG13T11g	-0.097807	0.969484	CI-NS	CD4_Treg	CI-NS	CD4_T_Naive	0.988351	N-acetyllactosaminide beta-1,3-N-acetylglucosaminyltransferase, Golgi apparatus	Keratan sulfate synthesis	295	2.4.1.149	B3GNT2; B3GNT3; B3GNT4; B3GNT7; B3GNT8; B3GNTL1; B4GAT1	1.00 * UDP-N-acetyl-alpha-D-glucosamine(2-) [g] + 1.00 * keratan sulfate I biosynthesis, precursor 21 [g] --> 1.00 * proton [g] + 1.00 * UDP [g] + 1.00 * keratan sulfate I biosynthesis, precursor 22 [g] B3GNT2; B3GNT3; B3GNT4; B3GNT7; B3GNT8; B3GNTL1; B4GAT1	4
AG13T11g	0.169479	0.0235042	CI-NS	CD4_Treg	NHC	CD4_Treg	0.0492445	N-acetyllactosaminide beta-1,3-N-acetylglucosaminyltransferase, Golgi apparatus	Keratan sulfate synthesis	295	2.4.1.149	B3GNT2; B3GNT3; B3GNT4; B3GNT7; B3GNT8; B3GNTL1; B4GAT1	1.00 * UDP-N-acetyl-alpha-D-glucosamine(2-) [g] + 1.00 * keratan sulfate I biosynthesis, precursor 21 [g] --> 1.00 * proton [g] + 1.00 * UDP [g] + 1.00 * keratan sulfate I biosynthesis, precursor 22 [g] B3GNT2; B3GNT3; B3GNT4; B3GNT7; B3GNT8; B3GNTL1; B4GAT1	4
AG13T11g	-0.0515825	0.271477	CI-Sep	CD4_Treg	CI-Sep	CD4_T_EM	0.428024	N-acetyllactosaminide beta-1,3-N-acetylglucosaminyltransferase, Golgi apparatus	Keratan sulfate synthesis	295	2.4.1.149	B3GNT2; B3GNT3; B3GNT4; B3GNT7; B3GNT8; B3GNTL1; B4GAT1	1.00 * UDP-N-acetyl-alpha-D-glucosamine(2-) [g] + 1.00 * keratan sulfate I biosynthesis, precursor 21 [g] --> 1.00 * proton [g] + 1.00 * UDP [g] + 1.00 * keratan sulfate I biosynthesis, precursor 22 [g] B3GNT2; B3GNT3; B3GNT4; B3GNT7; B3GNT8; B3GNTL1; B4GAT1	4
AG13T11g	0.0548834	0.729338	CI-Sep	CD4_Treg	CI-Sep	CD4_T_Naive	0.820102	N-acetyllactosaminide beta-1,3-N-acetylglucosaminyltransferase, Golgi apparatus	Keratan sulfate synthesis	295	2.4.1.149	B3GNT2; B3GNT3; B3GNT4; B3GNT7; B3GNT8; B3GNTL1; B4GAT1	1.00 * UDP-N-acetyl-alpha-D-glucosamine(2-) [g] + 1.00 * keratan sulfate I biosynthesis, precursor 21 [g] --> 1.00 * proton [g] + 1.00 * UDP [g] + 1.00 * keratan sulfate I biosynthesis, precursor 22 [g] B3GNT2; B3GNT3; B3GNT4; B3GNT7; B3GNT8; B3GNTL1; B4GAT1	4
AG13T11g	0.509882	5.31069e-06	CI-Sep	CD4_Treg	NHC	CD4_Treg	1.0088e-05	N-acetyllactosaminide beta-1,3-N-acetylglucosaminyltransferase, Golgi apparatus	Keratan sulfate synthesis	295	2.4.1.149	B3GNT2; B3GNT3; B3GNT4; B3GNT7; B3GNT8; B3GNTL1; B4GAT1	1.00 * UDP-N-acetyl-alpha-D-glucosamine(2-) [g] + 1.00 * keratan sulfate I biosynthesis, precursor 21 [g] --> 1.00 * proton [g] + 1.00 * UDP [g] + 1.00 * keratan sulfate I biosynthesis, precursor 22 [g] B3GNT2; B3GNT3; B3GNT4; B3GNT7; B3GNT8; B3GNTL1; B4GAT1	4
AG13T11g	0.314646	0.00298349	CI-Sep	CD4_Treg	CI-NS	CD4_Treg	0.00730373	N-acetyllactosaminide beta-1,3-N-acetylglucosaminyltransferase, Golgi apparatus	Keratan sulfate synthesis	295	2.4.1.149	B3GNT2; B3GNT3; B3GNT4; B3GNT7; B3GNT8; B3GNTL1; B4GAT1	1.00 * UDP-N-acetyl-alpha-D-glucosamine(2-) [g] + 1.00 * keratan sulfate I biosynthesis, precursor 21 [g] --> 1.00 * proton [g] + 1.00 * UDP [g] + 1.00 * keratan sulfate I biosynthesis, precursor 22 [g] B3GNT2; B3GNT3; B3GNT4; B3GNT7; B3GNT8; B3GNTL1; B4GAT1	4
AG13T11g	0.180747	4.448e-07	CI-Sep	CD4_T_Naive	CI-NS	CD4_T_Naive	1.24813e-06	N-acetyllactosaminide beta-1,3-N-acetylglucosaminyltransferase, Golgi apparatus	Keratan sulfate synthesis	295	2.4.1.149	B3GNT2; B3GNT3; B3GNT4; B3GNT7; B3GNT8; B3GNTL1; B4GAT1	1.00 * UDP-N-acetyl-alpha-D-glucosamine(2-) [g] + 1.00 * keratan sulfate I biosynthesis, precursor 21 [g] --> 1.00 * proton [g] + 1.00 * UDP [g] + 1.00 * keratan sulfate I biosynthesis, precursor 22 [g] B3GNT2; B3GNT3; B3GNT4; B3GNT7; B3GNT8; B3GNTL1; B4GAT1	4
AG13T11g	0.269427	2.8867e-15	CI-Sep	CD4_T_EM	CI-NS	CD4_T_EM	1.03792e-14	N-acetyllactosaminide beta-1,3-N-acetylglucosaminyltransferase, Golgi apparatus	Keratan sulfate synthesis	295	2.4.1.149	B3GNT2; B3GNT3; B3GNT4; B3GNT7; B3GNT8; B3GNTL1; B4GAT1	1.00 * UDP-N-acetyl-alpha-D-glucosamine(2-) [g] + 1.00 * keratan sulfate I biosynthesis, precursor 21 [g] --> 1.00 * proton [g] + 1.00 * UDP [g] + 1.00 * keratan sulfate I biosynthesis, precursor 22 [g] B3GNT2; B3GNT3; B3GNT4; B3GNT7; B3GNT8; B3GNTL1; B4GAT1	4
AG13T12g	-0.123917	0.569439	CI-NS	CD4_Treg	CI-NS	CD4_T_EM	0.713941	N-acetyllactosaminide beta-1,3-N-acetylglucosaminyltransferase, Golgi apparatus	Keratan sulfate synthesis	296	2.4.1.149	B3GNT2; B3GNT3; B3GNT4; B3GNT7; B3GNT8; B3GNTL1; B4GAT1	1.00 * UDP-N-acetyl-alpha-D-glucosamine(2-) [g] + 1.00 * keratan sulfate I biosynthesis, precursor 24 [g] --> 1.00 * proton [g] + 1.00 * UDP [g] + 1.00 * keratan sulfate I biosynthesis, precursor 25 [g] B3GNT2; B3GNT3; B3GNT4; B3GNT7; B3GNT8; B3GNTL1; B4GAT1	4
AG13T12g	-0.097807	0.969484	CI-NS	CD4_Treg	CI-NS	CD4_T_Naive	0.988351	N-acetyllactosaminide beta-1,3-N-acetylglucosaminyltransferase, Golgi apparatus	Keratan sulfate synthesis	296	2.4.1.149	B3GNT2; B3GNT3; B3GNT4; B3GNT7; B3GNT8; B3GNTL1; B4GAT1	1.00 * UDP-N-acetyl-alpha-D-glucosamine(2-) [g] + 1.00 * keratan sulfate I biosynthesis, precursor 24 [g] --> 1.00 * proton [g] + 1.00 * UDP [g] + 1.00 * keratan sulfate I biosynthesis, precursor 25 [g] B3GNT2; B3GNT3; B3GNT4; B3GNT7; B3GNT8; B3GNTL1; B4GAT1	4
AG13T12g	0.169479	0.0235042	CI-NS	CD4_Treg	NHC	CD4_Treg	0.0492445	N-acetyllactosaminide beta-1,3-N-acetylglucosaminyltransferase, Golgi apparatus	Keratan sulfate synthesis	296	2.4.1.149	B3GNT2; B3GNT3; B3GNT4; B3GNT7; B3GNT8; B3GNTL1; B4GAT1	1.00 * UDP-N-acetyl-alpha-D-glucosamine(2-) [g] + 1.00 * keratan sulfate I biosynthesis, precursor 24 [g] --> 1.00 * proton [g] + 1.00 * UDP [g] + 1.00 * keratan sulfate I biosynthesis, precursor 25 [g] B3GNT2; B3GNT3; B3GNT4; B3GNT7; B3GNT8; B3GNTL1; B4GAT1	4
AG13T12g	-0.0515825	0.271477	CI-Sep	CD4_Treg	CI-Sep	CD4_T_EM	0.428024	N-acetyllactosaminide beta-1,3-N-acetylglucosaminyltransferase, Golgi apparatus	Keratan sulfate synthesis	296	2.4.1.149	B3GNT2; B3GNT3; B3GNT4; B3GNT7; B3GNT8; B3GNTL1; B4GAT1	1.00 * UDP-N-acetyl-alpha-D-glucosamine(2-) [g] + 1.00 * keratan sulfate I biosynthesis, precursor 24 [g] --> 1.00 * proton [g] + 1.00 * UDP [g] + 1.00 * keratan sulfate I biosynthesis, precursor 25 [g] B3GNT2; B3GNT3; B3GNT4; B3GNT7; B3GNT8; B3GNTL1; B4GAT1	4
AG13T12g	0.0548834	0.729338	CI-Sep	CD4_Treg	CI-Sep	CD4_T_Naive	0.820102	N-acetyllactosaminide beta-1,3-N-acetylglucosaminyltransferase, Golgi apparatus	Keratan sulfate synthesis	296	2.4.1.149	B3GNT2; B3GNT3; B3GNT4; B3GNT7; B3GNT8; B3GNTL1; B4GAT1	1.00 * UDP-N-acetyl-alpha-D-glucosamine(2-) [g] + 1.00 * keratan sulfate I biosynthesis, precursor 24 [g] --> 1.00 * proton [g] + 1.00 * UDP [g] + 1.00 * keratan sulfate I biosynthesis, precursor 25 [g] B3GNT2; B3GNT3; B3GNT4; B3GNT7; B3GNT8; B3GNTL1; B4GAT1	4
AG13T12g	0.509882	5.31069e-06	CI-Sep	CD4_Treg	NHC	CD4_Treg	1.0088e-05	N-acetyllactosaminide beta-1,3-N-acetylglucosaminyltransferase, Golgi apparatus	Keratan sulfate synthesis	296	2.4.1.149	B3GNT2; B3GNT3; B3GNT4; B3GNT7; B3GNT8; B3GNTL1; B4GAT1	1.00 * UDP-N-acetyl-alpha-D-glucosamine(2-) [g] + 1.00 * keratan sulfate I biosynthesis, precursor 24 [g] --> 1.00 * proton [g] + 1.00 * UDP [g] + 1.00 * keratan sulfate I biosynthesis, precursor 25 [g] B3GNT2; B3GNT3; B3GNT4; B3GNT7; B3GNT8; B3GNTL1; B4GAT1	4
AG13T12g	0.314646	0.00298349	CI-Sep	CD4_Treg	CI-NS	CD4_Treg	0.00730373	N-acetyllactosaminide beta-1,3-N-acetylglucosaminyltransferase, Golgi apparatus	Keratan sulfate synthesis	296	2.4.1.149	B3GNT2; B3GNT3; B3GNT4; B3GNT7; B3GNT8; B3GNTL1; B4GAT1	1.00 * UDP-N-acetyl-alpha-D-glucosamine(2-) [g] + 1.00 * keratan sulfate I biosynthesis, precursor 24 [g] --> 1.00 * proton [g] + 1.00 * UDP [g] + 1.00 * keratan sulfate I biosynthesis, precursor 25 [g] B3GNT2; B3GNT3; B3GNT4; B3GNT7; B3GNT8; B3GNTL1; B4GAT1	4
AG13T12g	0.180747	4.448e-07	CI-Sep	CD4_T_Naive	CI-NS	CD4_T_Naive	1.24813e-06	N-acetyllactosaminide beta-1,3-N-acetylglucosaminyltransferase, Golgi apparatus	Keratan sulfate synthesis	296	2.4.1.149	B3GNT2; B3GNT3; B3GNT4; B3GNT7; B3GNT8; B3GNTL1; B4GAT1	1.00 * UDP-N-acetyl-alpha-D-glucosamine(2-) [g] + 1.00 * keratan sulfate I biosynthesis, precursor 24 [g] --> 1.00 * proton [g] + 1.00 * UDP [g] + 1.00 * keratan sulfate I biosynthesis, precursor 25 [g] B3GNT2; B3GNT3; B3GNT4; B3GNT7; B3GNT8; B3GNTL1; B4GAT1	4
AG13T12g	0.269427	2.8867e-15	CI-Sep	CD4_T_EM	CI-NS	CD4_T_EM	1.03792e-14	N-acetyllactosaminide beta-1,3-N-acetylglucosaminyltransferase, Golgi apparatus	Keratan sulfate synthesis	296	2.4.1.149	B3GNT2; B3GNT3; B3GNT4; B3GNT7; B3GNT8; B3GNTL1; B4GAT1	1.00 * UDP-N-acetyl-alpha-D-glucosamine(2-) [g] + 1.00 * keratan sulfate I biosynthesis, precursor 24 [g] --> 1.00 * proton [g] + 1.00 * UDP [g] + 1.00 * keratan sulfate I biosynthesis, precursor 25 [g] B3GNT2; B3GNT3; B3GNT4; B3GNT7; B3GNT8; B3GNTL1; B4GAT1	4
AG13T13g	-0.123917	0.569439	CI-NS	CD4_Treg	CI-NS	CD4_T_EM	0.713941	N-acetyllactosaminide beta-1,3-N-acetylglucosaminyltransferase, Golgi apparatus	Keratan sulfate synthesis	297	2.4.1.149	B3GNT2; B3GNT3; B3GNT4; B3GNT7; B3GNT8; B3GNTL1; B4GAT1	1.00 * UDP-N-acetyl-alpha-D-glucosamine(2-) [g] + 1.00 * keratan sulfate I biosynthesis, precursor 27 [g] --> 1.00 * proton [g] + 1.00 * UDP [g] + 1.00 * keratan sulfate I biosynthesis, precursor 28 [g] B3GNT2; B3GNT3; B3GNT4; B3GNT7; B3GNT8; B3GNTL1; B4GAT1	4
AG13T13g	-0.097807	0.969484	CI-NS	CD4_Treg	CI-NS	CD4_T_Naive	0.988351	N-acetyllactosaminide beta-1,3-N-acetylglucosaminyltransferase, Golgi apparatus	Keratan sulfate synthesis	297	2.4.1.149	B3GNT2; B3GNT3; B3GNT4; B3GNT7; B3GNT8; B3GNTL1; B4GAT1	1.00 * UDP-N-acetyl-alpha-D-glucosamine(2-) [g] + 1.00 * keratan sulfate I biosynthesis, precursor 27 [g] --> 1.00 * proton [g] + 1.00 * UDP [g] + 1.00 * keratan sulfate I biosynthesis, precursor 28 [g] B3GNT2; B3GNT3; B3GNT4; B3GNT7; B3GNT8; B3GNTL1; B4GAT1	4
AG13T13g	0.169479	0.0235042	CI-NS	CD4_Treg	NHC	CD4_Treg	0.0492445	N-acetyllactosaminide beta-1,3-N-acetylglucosaminyltransferase, Golgi apparatus	Keratan sulfate synthesis	297	2.4.1.149	B3GNT2; B3GNT3; B3GNT4; B3GNT7; B3GNT8; B3GNTL1; B4GAT1	1.00 * UDP-N-acetyl-alpha-D-glucosamine(2-) [g] + 1.00 * keratan sulfate I biosynthesis, precursor 27 [g] --> 1.00 * proton [g] + 1.00 * UDP [g] + 1.00 * keratan sulfate I biosynthesis, precursor 28 [g] B3GNT2; B3GNT3; B3GNT4; B3GNT7; B3GNT8; B3GNTL1; B4GAT1	4
AG13T13g	-0.0515825	0.271477	CI-Sep	CD4_Treg	CI-Sep	CD4_T_EM	0.428024	N-acetyllactosaminide beta-1,3-N-acetylglucosaminyltransferase, Golgi apparatus	Keratan sulfate synthesis	297	2.4.1.149	B3GNT2; B3GNT3; B3GNT4; B3GNT7; B3GNT8; B3GNTL1; B4GAT1	1.00 * UDP-N-acetyl-alpha-D-glucosamine(2-) [g] + 1.00 * keratan sulfate I biosynthesis, precursor 27 [g] --> 1.00 * proton [g] + 1.00 * UDP [g] + 1.00 * keratan sulfate I biosynthesis, precursor 28 [g] B3GNT2; B3GNT3; B3GNT4; B3GNT7; B3GNT8; B3GNTL1; B4GAT1	4
AG13T13g	0.0548834	0.729338	CI-Sep	CD4_Treg	CI-Sep	CD4_T_Naive	0.820102	N-acetyllactosaminide beta-1,3-N-acetylglucosaminyltransferase, Golgi apparatus	Keratan sulfate synthesis	297	2.4.1.149	B3GNT2; B3GNT3; B3GNT4; B3GNT7; B3GNT8; B3GNTL1; B4GAT1	1.00 * UDP-N-acetyl-alpha-D-glucosamine(2-) [g] + 1.00 * keratan sulfate I biosynthesis, precursor 27 [g] --> 1.00 * proton [g] + 1.00 * UDP [g] + 1.00 * keratan sulfate I biosynthesis, precursor 28 [g] B3GNT2; B3GNT3; B3GNT4; B3GNT7; B3GNT8; B3GNTL1; B4GAT1	4
AG13T13g	0.509882	5.31069e-06	CI-Sep	CD4_Treg	NHC	CD4_Treg	1.0088e-05	N-acetyllactosaminide beta-1,3-N-acetylglucosaminyltransferase, Golgi apparatus	Keratan sulfate synthesis	297	2.4.1.149	B3GNT2; B3GNT3; B3GNT4; B3GNT7; B3GNT8; B3GNTL1; B4GAT1	1.00 * UDP-N-acetyl-alpha-D-glucosamine(2-) [g] + 1.00 * keratan sulfate I biosynthesis, precursor 27 [g] --> 1.00 * proton [g] + 1.00 * UDP [g] + 1.00 * keratan sulfate I biosynthesis, precursor 28 [g] B3GNT2; B3GNT3; B3GNT4; B3GNT7; B3GNT8; B3GNTL1; B4GAT1	4
AG13T13g	0.314646	0.00298349	CI-Sep	CD4_Treg	CI-NS	CD4_Treg	0.00730373	N-acetyllactosaminide beta-1,3-N-acetylglucosaminyltransferase, Golgi apparatus	Keratan sulfate synthesis	297	2.4.1.149	B3GNT2; B3GNT3; B3GNT4; B3GNT7; B3GNT8; B3GNTL1; B4GAT1	1.00 * UDP-N-acetyl-alpha-D-glucosamine(2-) [g] + 1.00 * keratan sulfate I biosynthesis, precursor 27 [g] --> 1.00 * proton [g] + 1.00 * UDP [g] + 1.00 * keratan sulfate I biosynthesis, precursor 28 [g] B3GNT2; B3GNT3; B3GNT4; B3GNT7; B3GNT8; B3GNTL1; B4GAT1	4
AG13T13g	0.180747	4.448e-07	CI-Sep	CD4_T_Naive	CI-NS	CD4_T_Naive	1.24813e-06	N-acetyllactosaminide beta-1,3-N-acetylglucosaminyltransferase, Golgi apparatus	Keratan sulfate synthesis	297	2.4.1.149	B3GNT2; B3GNT3; B3GNT4; B3GNT7; B3GNT8; B3GNTL1; B4GAT1	1.00 * UDP-N-acetyl-alpha-D-glucosamine(2-) [g] + 1.00 * keratan sulfate I biosynthesis, precursor 27 [g] --> 1.00 * proton [g] + 1.00 * UDP [g] + 1.00 * keratan sulfate I biosynthesis, precursor 28 [g] B3GNT2; B3GNT3; B3GNT4; B3GNT7; B3GNT8; B3GNTL1; B4GAT1	4
AG13T13g	0.269427	2.8867e-15	CI-Sep	CD4_T_EM	CI-NS	CD4_T_EM	1.03792e-14	N-acetyllactosaminide beta-1,3-N-acetylglucosaminyltransferase, Golgi apparatus	Keratan sulfate synthesis	297	2.4.1.149	B3GNT2; B3GNT3; B3GNT4; B3GNT7; B3GNT8; B3GNTL1; B4GAT1	1.00 * UDP-N-acetyl-alpha-D-glucosamine(2-) [g] + 1.00 * keratan sulfate I biosynthesis, precursor 27 [g] --> 1.00 * proton [g] + 1.00 * UDP [g] + 1.00 * keratan sulfate I biosynthesis, precursor 28 [g] B3GNT2; B3GNT3; B3GNT4; B3GNT7; B3GNT8; B3GNTL1; B4GAT1	4
AG13T14g	-0.123917	0.569439	CI-NS	CD4_Treg	CI-NS	CD4_T_EM	0.713941	N-acetyllactosaminide beta-1,3-N-acetylglucosaminyltransferase, Golgi apparatus	Keratan sulfate synthesis	298	2.4.1.149	B3GNT2; B3GNT3; B3GNT4; B3GNT7; B3GNT8; B3GNTL1; B4GAT1	1.00 * UDP-N-acetyl-alpha-D-glucosamine(2-) [g] + 1.00 * keratan sulfate I biosynthesis, precursor 30 [g] --> 1.00 * proton [g] + 1.00 * UDP [g] + 1.00 * keratan sulfate I biosynthesis, precursor 31 [g] B3GNT2; B3GNT3; B3GNT4; B3GNT7; B3GNT8; B3GNTL1; B4GAT1	4
AG13T14g	-0.097807	0.969484	CI-NS	CD4_Treg	CI-NS	CD4_T_Naive	0.988351	N-acetyllactosaminide beta-1,3-N-acetylglucosaminyltransferase, Golgi apparatus	Keratan sulfate synthesis	298	2.4.1.149	B3GNT2; B3GNT3; B3GNT4; B3GNT7; B3GNT8; B3GNTL1; B4GAT1	1.00 * UDP-N-acetyl-alpha-D-glucosamine(2-) [g] + 1.00 * keratan sulfate I biosynthesis, precursor 30 [g] --> 1.00 * proton [g] + 1.00 * UDP [g] + 1.00 * keratan sulfate I biosynthesis, precursor 31 [g] B3GNT2; B3GNT3; B3GNT4; B3GNT7; B3GNT8; B3GNTL1; B4GAT1	4
AG13T14g	0.169479	0.0235042	CI-NS	CD4_Treg	NHC	CD4_Treg	0.0492445	N-acetyllactosaminide beta-1,3-N-acetylglucosaminyltransferase, Golgi apparatus	Keratan sulfate synthesis	298	2.4.1.149	B3GNT2; B3GNT3; B3GNT4; B3GNT7; B3GNT8; B3GNTL1; B4GAT1	1.00 * UDP-N-acetyl-alpha-D-glucosamine(2-) [g] + 1.00 * keratan sulfate I biosynthesis, precursor 30 [g] --> 1.00 * proton [g] + 1.00 * UDP [g] + 1.00 * keratan sulfate I biosynthesis, precursor 31 [g] B3GNT2; B3GNT3; B3GNT4; B3GNT7; B3GNT8; B3GNTL1; B4GAT1	4
AG13T14g	-0.0515825	0.271477	CI-Sep	CD4_Treg	CI-Sep	CD4_T_EM	0.428024	N-acetyllactosaminide beta-1,3-N-acetylglucosaminyltransferase, Golgi apparatus	Keratan sulfate synthesis	298	2.4.1.149	B3GNT2; B3GNT3; B3GNT4; B3GNT7; B3GNT8; B3GNTL1; B4GAT1	1.00 * UDP-N-acetyl-alpha-D-glucosamine(2-) [g] + 1.00 * keratan sulfate I biosynthesis, precursor 30 [g] --> 1.00 * proton [g] + 1.00 * UDP [g] + 1.00 * keratan sulfate I biosynthesis, precursor 31 [g] B3GNT2; B3GNT3; B3GNT4; B3GNT7; B3GNT8; B3GNTL1; B4GAT1	4
AG13T14g	0.0548834	0.729338	CI-Sep	CD4_Treg	CI-Sep	CD4_T_Naive	0.820102	N-acetyllactosaminide beta-1,3-N-acetylglucosaminyltransferase, Golgi apparatus	Keratan sulfate synthesis	298	2.4.1.149	B3GNT2; B3GNT3; B3GNT4; B3GNT7; B3GNT8; B3GNTL1; B4GAT1	1.00 * UDP-N-acetyl-alpha-D-glucosamine(2-) [g] + 1.00 * keratan sulfate I biosynthesis, precursor 30 [g] --> 1.00 * proton [g] + 1.00 * UDP [g] + 1.00 * keratan sulfate I biosynthesis, precursor 31 [g] B3GNT2; B3GNT3; B3GNT4; B3GNT7; B3GNT8; B3GNTL1; B4GAT1	4
AG13T14g	0.509882	5.31069e-06	CI-Sep	CD4_Treg	NHC	CD4_Treg	1.0088e-05	N-acetyllactosaminide beta-1,3-N-acetylglucosaminyltransferase, Golgi apparatus	Keratan sulfate synthesis	298	2.4.1.149	B3GNT2; B3GNT3; B3GNT4; B3GNT7; B3GNT8; B3GNTL1; B4GAT1	1.00 * UDP-N-acetyl-alpha-D-glucosamine(2-) [g] + 1.00 * keratan sulfate I biosynthesis, precursor 30 [g] --> 1.00 * proton [g] + 1.00 * UDP [g] + 1.00 * keratan sulfate I biosynthesis, precursor 31 [g] B3GNT2; B3GNT3; B3GNT4; B3GNT7; B3GNT8; B3GNTL1; B4GAT1	4
AG13T14g	0.314646	0.00298349	CI-Sep	CD4_Treg	CI-NS	CD4_Treg	0.00730373	N-acetyllactosaminide beta-1,3-N-acetylglucosaminyltransferase, Golgi apparatus	Keratan sulfate synthesis	298	2.4.1.149	B3GNT2; B3GNT3; B3GNT4; B3GNT7; B3GNT8; B3GNTL1; B4GAT1	1.00 * UDP-N-acetyl-alpha-D-glucosamine(2-) [g] + 1.00 * keratan sulfate I biosynthesis, precursor 30 [g] --> 1.00 * proton [g] + 1.00 * UDP [g] + 1.00 * keratan sulfate I biosynthesis, precursor 31 [g] B3GNT2; B3GNT3; B3GNT4; B3GNT7; B3GNT8; B3GNTL1; B4GAT1	4
AG13T14g	0.180747	4.448e-07	CI-Sep	CD4_T_Naive	CI-NS	CD4_T_Naive	1.24813e-06	N-acetyllactosaminide beta-1,3-N-acetylglucosaminyltransferase, Golgi apparatus	Keratan sulfate synthesis	298	2.4.1.149	B3GNT2; B3GNT3; B3GNT4; B3GNT7; B3GNT8; B3GNTL1; B4GAT1	1.00 * UDP-N-acetyl-alpha-D-glucosamine(2-) [g] + 1.00 * keratan sulfate I biosynthesis, precursor 30 [g] --> 1.00 * proton [g] + 1.00 * UDP [g] + 1.00 * keratan sulfate I biosynthesis, precursor 31 [g] B3GNT2; B3GNT3; B3GNT4; B3GNT7; B3GNT8; B3GNTL1; B4GAT1	4
AG13T14g	0.269427	2.8867e-15	CI-Sep	CD4_T_EM	CI-NS	CD4_T_EM	1.03792e-14	N-acetyllactosaminide beta-1,3-N-acetylglucosaminyltransferase, Golgi apparatus	Keratan sulfate synthesis	298	2.4.1.149	B3GNT2; B3GNT3; B3GNT4; B3GNT7; B3GNT8; B3GNTL1; B4GAT1	1.00 * UDP-N-acetyl-alpha-D-glucosamine(2-) [g] + 1.00 * keratan sulfate I biosynthesis, precursor 30 [g] --> 1.00 * proton [g] + 1.00 * UDP [g] + 1.00 * keratan sulfate I biosynthesis, precursor 31 [g] B3GNT2; B3GNT3; B3GNT4; B3GNT7; B3GNT8; B3GNTL1; B4GAT1	4
AG13T15g	-0.123917	0.569439	CI-NS	CD4_Treg	CI-NS	CD4_T_EM	0.713941	N-acetyllactosaminide beta-1,3-N-acetylglucosaminyltransferase, Golgi apparatus	Keratan sulfate synthesis	299	2.4.1.149	B3GNT2; B3GNT3; B3GNT4; B3GNT7; B3GNT8; B3GNTL1; B4GAT1	1.00 * UDP-N-acetyl-alpha-D-glucosamine(2-) [g] + 1.00 * keratan sulfate I biosynthesis, precursor 33 [g] --> 1.00 * proton [g] + 1.00 * UDP [g] + 1.00 * keratan sulfate I biosynthesis, precursor 34 [g] B3GNT2; B3GNT3; B3GNT4; B3GNT7; B3GNT8; B3GNTL1; B4GAT1	4
AG13T15g	-0.097807	0.969484	CI-NS	CD4_Treg	CI-NS	CD4_T_Naive	0.988351	N-acetyllactosaminide beta-1,3-N-acetylglucosaminyltransferase, Golgi apparatus	Keratan sulfate synthesis	299	2.4.1.149	B3GNT2; B3GNT3; B3GNT4; B3GNT7; B3GNT8; B3GNTL1; B4GAT1	1.00 * UDP-N-acetyl-alpha-D-glucosamine(2-) [g] + 1.00 * keratan sulfate I biosynthesis, precursor 33 [g] --> 1.00 * proton [g] + 1.00 * UDP [g] + 1.00 * keratan sulfate I biosynthesis, precursor 34 [g] B3GNT2; B3GNT3; B3GNT4; B3GNT7; B3GNT8; B3GNTL1; B4GAT1	4
AG13T15g	0.169479	0.0235042	CI-NS	CD4_Treg	NHC	CD4_Treg	0.0492445	N-acetyllactosaminide beta-1,3-N-acetylglucosaminyltransferase, Golgi apparatus	Keratan sulfate synthesis	299	2.4.1.149	B3GNT2; B3GNT3; B3GNT4; B3GNT7; B3GNT8; B3GNTL1; B4GAT1	1.00 * UDP-N-acetyl-alpha-D-glucosamine(2-) [g] + 1.00 * keratan sulfate I biosynthesis, precursor 33 [g] --> 1.00 * proton [g] + 1.00 * UDP [g] + 1.00 * keratan sulfate I biosynthesis, precursor 34 [g] B3GNT2; B3GNT3; B3GNT4; B3GNT7; B3GNT8; B3GNTL1; B4GAT1	4
AG13T15g	-0.0515825	0.271477	CI-Sep	CD4_Treg	CI-Sep	CD4_T_EM	0.428024	N-acetyllactosaminide beta-1,3-N-acetylglucosaminyltransferase, Golgi apparatus	Keratan sulfate synthesis	299	2.4.1.149	B3GNT2; B3GNT3; B3GNT4; B3GNT7; B3GNT8; B3GNTL1; B4GAT1	1.00 * UDP-N-acetyl-alpha-D-glucosamine(2-) [g] + 1.00 * keratan sulfate I biosynthesis, precursor 33 [g] --> 1.00 * proton [g] + 1.00 * UDP [g] + 1.00 * keratan sulfate I biosynthesis, precursor 34 [g] B3GNT2; B3GNT3; B3GNT4; B3GNT7; B3GNT8; B3GNTL1; B4GAT1	4
AG13T15g	0.0548834	0.729338	CI-Sep	CD4_Treg	CI-Sep	CD4_T_Naive	0.820102	N-acetyllactosaminide beta-1,3-N-acetylglucosaminyltransferase, Golgi apparatus	Keratan sulfate synthesis	299	2.4.1.149	B3GNT2; B3GNT3; B3GNT4; B3GNT7; B3GNT8; B3GNTL1; B4GAT1	1.00 * UDP-N-acetyl-alpha-D-glucosamine(2-) [g] + 1.00 * keratan sulfate I biosynthesis, precursor 33 [g] --> 1.00 * proton [g] + 1.00 * UDP [g] + 1.00 * keratan sulfate I biosynthesis, precursor 34 [g] B3GNT2; B3GNT3; B3GNT4; B3GNT7; B3GNT8; B3GNTL1; B4GAT1	4
AG13T15g	0.509882	5.31069e-06	CI-Sep	CD4_Treg	NHC	CD4_Treg	1.0088e-05	N-acetyllactosaminide beta-1,3-N-acetylglucosaminyltransferase, Golgi apparatus	Keratan sulfate synthesis	299	2.4.1.149	B3GNT2; B3GNT3; B3GNT4; B3GNT7; B3GNT8; B3GNTL1; B4GAT1	1.00 * UDP-N-acetyl-alpha-D-glucosamine(2-) [g] + 1.00 * keratan sulfate I biosynthesis, precursor 33 [g] --> 1.00 * proton [g] + 1.00 * UDP [g] + 1.00 * keratan sulfate I biosynthesis, precursor 34 [g] B3GNT2; B3GNT3; B3GNT4; B3GNT7; B3GNT8; B3GNTL1; B4GAT1	4
AG13T15g	0.314646	0.00298349	CI-Sep	CD4_Treg	CI-NS	CD4_Treg	0.00730373	N-acetyllactosaminide beta-1,3-N-acetylglucosaminyltransferase, Golgi apparatus	Keratan sulfate synthesis	299	2.4.1.149	B3GNT2; B3GNT3; B3GNT4; B3GNT7; B3GNT8; B3GNTL1; B4GAT1	1.00 * UDP-N-acetyl-alpha-D-glucosamine(2-) [g] + 1.00 * keratan sulfate I biosynthesis, precursor 33 [g] --> 1.00 * proton [g] + 1.00 * UDP [g] + 1.00 * keratan sulfate I biosynthesis, precursor 34 [g] B3GNT2; B3GNT3; B3GNT4; B3GNT7; B3GNT8; B3GNTL1; B4GAT1	4
AG13T15g	0.180747	4.448e-07	CI-Sep	CD4_T_Naive	CI-NS	CD4_T_Naive	1.24813e-06	N-acetyllactosaminide beta-1,3-N-acetylglucosaminyltransferase, Golgi apparatus	Keratan sulfate synthesis	299	2.4.1.149	B3GNT2; B3GNT3; B3GNT4; B3GNT7; B3GNT8; B3GNTL1; B4GAT1	1.00 * UDP-N-acetyl-alpha-D-glucosamine(2-) [g] + 1.00 * keratan sulfate I biosynthesis, precursor 33 [g] --> 1.00 * proton [g] + 1.00 * UDP [g] + 1.00 * keratan sulfate I biosynthesis, precursor 34 [g] B3GNT2; B3GNT3; B3GNT4; B3GNT7; B3GNT8; B3GNTL1; B4GAT1	4
AG13T15g	0.269427	2.8867e-15	CI-Sep	CD4_T_EM	CI-NS	CD4_T_EM	1.03792e-14	N-acetyllactosaminide beta-1,3-N-acetylglucosaminyltransferase, Golgi apparatus	Keratan sulfate synthesis	299	2.4.1.149	B3GNT2; B3GNT3; B3GNT4; B3GNT7; B3GNT8; B3GNTL1; B4GAT1	1.00 * UDP-N-acetyl-alpha-D-glucosamine(2-) [g] + 1.00 * keratan sulfate I biosynthesis, precursor 33 [g] --> 1.00 * proton [g] + 1.00 * UDP [g] + 1.00 * keratan sulfate I biosynthesis, precursor 34 [g] B3GNT2; B3GNT3; B3GNT4; B3GNT7; B3GNT8; B3GNTL1; B4GAT1	4
AG13T16g	-0.107155	0.799424	CI-NS	CD4_Treg	CI-NS	CD4_T_EM	0.874336	N-acetyllactosaminide beta-1,3-N-acetylglucosaminyltransferase, Golgi apparatus	Keratan sulfate synthesis	300	2.4.1.149	B3GNT2; B3GNT3; B3GNT4; B3GNT7; B3GNT8; B3GNTL1; B4GAT1	1.00 * UDP-N-acetyl-alpha-D-glucosamine(2-) [g] + 1.00 * keratan sulfate II boisynthesis, precursor 2 [g] --> 1.00 * proton [g] + 1.00 * UDP [g] + 1.00 * keratan sulfate II biosynthesis, precursor 3 [g] B3GNT2; B3GNT3; B3GNT4; B3GNT7; B3GNT8; B3GNTL1; B4GAT1	4
AG13T16g	-0.0705866	0.547999	CI-NS	CD4_Treg	CI-NS	CD4_T_Naive	0.733087	N-acetyllactosaminide beta-1,3-N-acetylglucosaminyltransferase, Golgi apparatus	Keratan sulfate synthesis	300	2.4.1.149	B3GNT2; B3GNT3; B3GNT4; B3GNT7; B3GNT8; B3GNTL1; B4GAT1	1.00 * UDP-N-acetyl-alpha-D-glucosamine(2-) [g] + 1.00 * keratan sulfate II boisynthesis, precursor 2 [g] --> 1.00 * proton [g] + 1.00 * UDP [g] + 1.00 * keratan sulfate II biosynthesis, precursor 3 [g] B3GNT2; B3GNT3; B3GNT4; B3GNT7; B3GNT8; B3GNTL1; B4GAT1	4
AG13T16g	0.157782	0.029591	CI-NS	CD4_Treg	NHC	CD4_Treg	0.0553202	N-acetyllactosaminide beta-1,3-N-acetylglucosaminyltransferase, Golgi apparatus	Keratan sulfate synthesis	300	2.4.1.149	B3GNT2; B3GNT3; B3GNT4; B3GNT7; B3GNT8; B3GNTL1; B4GAT1	1.00 * UDP-N-acetyl-alpha-D-glucosamine(2-) [g] + 1.00 * keratan sulfate II boisynthesis, precursor 2 [g] --> 1.00 * proton [g] + 1.00 * UDP [g] + 1.00 * keratan sulfate II biosynthesis, precursor 3 [g] B3GNT2; B3GNT3; B3GNT4; B3GNT7; B3GNT8; B3GNTL1; B4GAT1	4
AG13T16g	-0.0258773	0.303647	CI-Sep	CD4_Treg	CI-Sep	CD4_T_EM	0.45841	N-acetyllactosaminide beta-1,3-N-acetylglucosaminyltransferase, Golgi apparatus	Keratan sulfate synthesis	300	2.4.1.149	B3GNT2; B3GNT3; B3GNT4; B3GNT7; B3GNT8; B3GNTL1; B4GAT1	1.00 * UDP-N-acetyl-alpha-D-glucosamine(2-) [g] + 1.00 * keratan sulfate II boisynthesis, precursor 2 [g] --> 1.00 * proton [g] + 1.00 * UDP [g] + 1.00 * keratan sulfate II biosynthesis, precursor 3 [g] B3GNT2; B3GNT3; B3GNT4; B3GNT7; B3GNT8; B3GNTL1; B4GAT1	4
AG13T16g	0.0917948	0.466128	CI-Sep	CD4_Treg	CI-Sep	CD4_T_Naive	0.627275	N-acetyllactosaminide beta-1,3-N-acetylglucosaminyltransferase, Golgi apparatus	Keratan sulfate synthesis	300	2.4.1.149	B3GNT2; B3GNT3; B3GNT4; B3GNT7; B3GNT8; B3GNTL1; B4GAT1	1.00 * UDP-N-acetyl-alpha-D-glucosamine(2-) [g] + 1.00 * keratan sulfate II boisynthesis, precursor 2 [g] --> 1.00 * proton [g] + 1.00 * UDP [g] + 1.00 * keratan sulfate II biosynthesis, precursor 3 [g] B3GNT2; B3GNT3; B3GNT4; B3GNT7; B3GNT8; B3GNTL1; B4GAT1	4
AG13T16g	0.491531	1.26474e-05	CI-Sep	CD4_Treg	NHC	CD4_Treg	2.16999e-05	N-acetyllactosaminide beta-1,3-N-acetylglucosaminyltransferase, Golgi apparatus	Keratan sulfate synthesis	300	2.4.1.149	B3GNT2; B3GNT3; B3GNT4; B3GNT7; B3GNT8; B3GNTL1; B4GAT1	1.00 * UDP-N-acetyl-alpha-D-glucosamine(2-) [g] + 1.00 * keratan sulfate II boisynthesis, precursor 2 [g] --> 1.00 * proton [g] + 1.00 * UDP [g] + 1.00 * keratan sulfate II biosynthesis, precursor 3 [g] B3GNT2; B3GNT3; B3GNT4; B3GNT7; B3GNT8; B3GNTL1; B4GAT1	4
AG13T16g	0.307666	0.00631146	CI-Sep	CD4_Treg	CI-NS	CD4_Treg	0.0108601	N-acetyllactosaminide beta-1,3-N-acetylglucosaminyltransferase, Golgi apparatus	Keratan sulfate synthesis	300	2.4.1.149	B3GNT2; B3GNT3; B3GNT4; B3GNT7; B3GNT8; B3GNTL1; B4GAT1	1.00 * UDP-N-acetyl-alpha-D-glucosamine(2-) [g] + 1.00 * keratan sulfate II boisynthesis, precursor 2 [g] --> 1.00 * proton [g] + 1.00 * UDP [g] + 1.00 * keratan sulfate II biosynthesis, precursor 3 [g] B3GNT2; B3GNT3; B3GNT4; B3GNT7; B3GNT8; B3GNTL1; B4GAT1	4
AG13T16g	0.164123	2.05349e-06	CI-Sep	CD4_T_Naive	CI-NS	CD4_T_Naive	4.6194e-06	N-acetyllactosaminide beta-1,3-N-acetylglucosaminyltransferase, Golgi apparatus	Keratan sulfate synthesis	300	2.4.1.149	B3GNT2; B3GNT3; B3GNT4; B3GNT7; B3GNT8; B3GNTL1; B4GAT1	1.00 * UDP-N-acetyl-alpha-D-glucosamine(2-) [g] + 1.00 * keratan sulfate II boisynthesis, precursor 2 [g] --> 1.00 * proton [g] + 1.00 * UDP [g] + 1.00 * keratan sulfate II biosynthesis, precursor 3 [g] B3GNT2; B3GNT3; B3GNT4; B3GNT7; B3GNT8; B3GNTL1; B4GAT1	4
AG13T16g	0.251566	4.10437e-14	CI-Sep	CD4_T_EM	CI-NS	CD4_T_EM	1.15132e-13	N-acetyllactosaminide beta-1,3-N-acetylglucosaminyltransferase, Golgi apparatus	Keratan sulfate synthesis	300	2.4.1.149	B3GNT2; B3GNT3; B3GNT4; B3GNT7; B3GNT8; B3GNTL1; B4GAT1	1.00 * UDP-N-acetyl-alpha-D-glucosamine(2-) [g] + 1.00 * keratan sulfate II boisynthesis, precursor 2 [g] --> 1.00 * proton [g] + 1.00 * UDP [g] + 1.00 * keratan sulfate II biosynthesis, precursor 3 [g] B3GNT2; B3GNT3; B3GNT4; B3GNT7; B3GNT8; B3GNTL1; B4GAT1	4
AG13T17g	-0.107155	0.799424	CI-NS	CD4_Treg	CI-NS	CD4_T_EM	0.874336	N-acetyllactosaminide beta-1,3-N-acetylglucosaminyltransferase, Golgi apparatus	Keratan sulfate synthesis	301	2.4.1.149	B3GNT2; B3GNT3; B3GNT4; B3GNT7; B3GNT8; B3GNTL1; B4GAT1	1.00 * UDP-N-acetyl-alpha-D-glucosamine(2-) [g] + 1.00 * keratan sulfate II biosynthesis, precursor 4 [g] --> 1.00 * proton [g] + 1.00 * UDP [g] + 1.00 * keratan sulfate II biosynthesis, precursor 5 [g] B3GNT2; B3GNT3; B3GNT4; B3GNT7; B3GNT8; B3GNTL1; B4GAT1	4
AG13T17g	-0.0705866	0.547999	CI-NS	CD4_Treg	CI-NS	CD4_T_Naive	0.733087	N-acetyllactosaminide beta-1,3-N-acetylglucosaminyltransferase, Golgi apparatus	Keratan sulfate synthesis	301	2.4.1.149	B3GNT2; B3GNT3; B3GNT4; B3GNT7; B3GNT8; B3GNTL1; B4GAT1	1.00 * UDP-N-acetyl-alpha-D-glucosamine(2-) [g] + 1.00 * keratan sulfate II biosynthesis, precursor 4 [g] --> 1.00 * proton [g] + 1.00 * UDP [g] + 1.00 * keratan sulfate II biosynthesis, precursor 5 [g] B3GNT2; B3GNT3; B3GNT4; B3GNT7; B3GNT8; B3GNTL1; B4GAT1	4
AG13T17g	0.157782	0.029591	CI-NS	CD4_Treg	NHC	CD4_Treg	0.0553202	N-acetyllactosaminide beta-1,3-N-acetylglucosaminyltransferase, Golgi apparatus	Keratan sulfate synthesis	301	2.4.1.149	B3GNT2; B3GNT3; B3GNT4; B3GNT7; B3GNT8; B3GNTL1; B4GAT1	1.00 * UDP-N-acetyl-alpha-D-glucosamine(2-) [g] + 1.00 * keratan sulfate II biosynthesis, precursor 4 [g] --> 1.00 * proton [g] + 1.00 * UDP [g] + 1.00 * keratan sulfate II biosynthesis, precursor 5 [g] B3GNT2; B3GNT3; B3GNT4; B3GNT7; B3GNT8; B3GNTL1; B4GAT1	4
AG13T17g	-0.0258773	0.303647	CI-Sep	CD4_Treg	CI-Sep	CD4_T_EM	0.45841	N-acetyllactosaminide beta-1,3-N-acetylglucosaminyltransferase, Golgi apparatus	Keratan sulfate synthesis	301	2.4.1.149	B3GNT2; B3GNT3; B3GNT4; B3GNT7; B3GNT8; B3GNTL1; B4GAT1	1.00 * UDP-N-acetyl-alpha-D-glucosamine(2-) [g] + 1.00 * keratan sulfate II biosynthesis, precursor 4 [g] --> 1.00 * proton [g] + 1.00 * UDP [g] + 1.00 * keratan sulfate II biosynthesis, precursor 5 [g] B3GNT2; B3GNT3; B3GNT4; B3GNT7; B3GNT8; B3GNTL1; B4GAT1	4
AG13T17g	0.0917948	0.466128	CI-Sep	CD4_Treg	CI-Sep	CD4_T_Naive	0.627275	N-acetyllactosaminide beta-1,3-N-acetylglucosaminyltransferase, Golgi apparatus	Keratan sulfate synthesis	301	2.4.1.149	B3GNT2; B3GNT3; B3GNT4; B3GNT7; B3GNT8; B3GNTL1; B4GAT1	1.00 * UDP-N-acetyl-alpha-D-glucosamine(2-) [g] + 1.00 * keratan sulfate II biosynthesis, precursor 4 [g] --> 1.00 * proton [g] + 1.00 * UDP [g] + 1.00 * keratan sulfate II biosynthesis, precursor 5 [g] B3GNT2; B3GNT3; B3GNT4; B3GNT7; B3GNT8; B3GNTL1; B4GAT1	4
AG13T17g	0.491531	1.26474e-05	CI-Sep	CD4_Treg	NHC	CD4_Treg	2.16999e-05	N-acetyllactosaminide beta-1,3-N-acetylglucosaminyltransferase, Golgi apparatus	Keratan sulfate synthesis	301	2.4.1.149	B3GNT2; B3GNT3; B3GNT4; B3GNT7; B3GNT8; B3GNTL1; B4GAT1	1.00 * UDP-N-acetyl-alpha-D-glucosamine(2-) [g] + 1.00 * keratan sulfate II biosynthesis, precursor 4 [g] --> 1.00 * proton [g] + 1.00 * UDP [g] + 1.00 * keratan sulfate II biosynthesis, precursor 5 [g] B3GNT2; B3GNT3; B3GNT4; B3GNT7; B3GNT8; B3GNTL1; B4GAT1	4
AG13T17g	0.307666	0.00631146	CI-Sep	CD4_Treg	CI-NS	CD4_Treg	0.0108601	N-acetyllactosaminide beta-1,3-N-acetylglucosaminyltransferase, Golgi apparatus	Keratan sulfate synthesis	301	2.4.1.149	B3GNT2; B3GNT3; B3GNT4; B3GNT7; B3GNT8; B3GNTL1; B4GAT1	1.00 * UDP-N-acetyl-alpha-D-glucosamine(2-) [g] + 1.00 * keratan sulfate II biosynthesis, precursor 4 [g] --> 1.00 * proton [g] + 1.00 * UDP [g] + 1.00 * keratan sulfate II biosynthesis, precursor 5 [g] B3GNT2; B3GNT3; B3GNT4; B3GNT7; B3GNT8; B3GNTL1; B4GAT1	4
AG13T17g	0.164123	2.05349e-06	CI-Sep	CD4_T_Naive	CI-NS	CD4_T_Naive	4.6194e-06	N-acetyllactosaminide beta-1,3-N-acetylglucosaminyltransferase, Golgi apparatus	Keratan sulfate synthesis	301	2.4.1.149	B3GNT2; B3GNT3; B3GNT4; B3GNT7; B3GNT8; B3GNTL1; B4GAT1	1.00 * UDP-N-acetyl-alpha-D-glucosamine(2-) [g] + 1.00 * keratan sulfate II biosynthesis, precursor 4 [g] --> 1.00 * proton [g] + 1.00 * UDP [g] + 1.00 * keratan sulfate II biosynthesis, precursor 5 [g] B3GNT2; B3GNT3; B3GNT4; B3GNT7; B3GNT8; B3GNTL1; B4GAT1	4
AG13T17g	0.251566	4.10437e-14	CI-Sep	CD4_T_EM	CI-NS	CD4_T_EM	1.15132e-13	N-acetyllactosaminide beta-1,3-N-acetylglucosaminyltransferase, Golgi apparatus	Keratan sulfate synthesis	301	2.4.1.149	B3GNT2; B3GNT3; B3GNT4; B3GNT7; B3GNT8; B3GNTL1; B4GAT1	1.00 * UDP-N-acetyl-alpha-D-glucosamine(2-) [g] + 1.00 * keratan sulfate II biosynthesis, precursor 4 [g] --> 1.00 * proton [g] + 1.00 * UDP [g] + 1.00 * keratan sulfate II biosynthesis, precursor 5 [g] B3GNT2; B3GNT3; B3GNT4; B3GNT7; B3GNT8; B3GNTL1; B4GAT1	4
AG13T18g	-0.107155	0.799424	CI-NS	CD4_Treg	CI-NS	CD4_T_EM	0.874336	N-acetyllactosaminide beta-1,3-N-acetylglucosaminyltransferase, Golgi apparatus	Keratan sulfate synthesis	302	2.4.1.149	B3GNT2; B3GNT3; B3GNT4; B3GNT7; B3GNT8; B3GNTL1; B4GAT1	1.00 * UDP-N-acetyl-alpha-D-glucosamine(2-) [g] + 1.00 * keratan sulfate II biosynthesis, precursor 7 [g] --> 1.00 * proton [g] + 1.00 * UDP [g] + 1.00 * keratan sulfate II biosynthesis, precursor 8 [g] B3GNT2; B3GNT3; B3GNT4; B3GNT7; B3GNT8; B3GNTL1; B4GAT1	4
AG13T18g	-0.0705866	0.547999	CI-NS	CD4_Treg	CI-NS	CD4_T_Naive	0.733087	N-acetyllactosaminide beta-1,3-N-acetylglucosaminyltransferase, Golgi apparatus	Keratan sulfate synthesis	302	2.4.1.149	B3GNT2; B3GNT3; B3GNT4; B3GNT7; B3GNT8; B3GNTL1; B4GAT1	1.00 * UDP-N-acetyl-alpha-D-glucosamine(2-) [g] + 1.00 * keratan sulfate II biosynthesis, precursor 7 [g] --> 1.00 * proton [g] + 1.00 * UDP [g] + 1.00 * keratan sulfate II biosynthesis, precursor 8 [g] B3GNT2; B3GNT3; B3GNT4; B3GNT7; B3GNT8; B3GNTL1; B4GAT1	4
AG13T18g	0.157782	0.029591	CI-NS	CD4_Treg	NHC	CD4_Treg	0.0553202	N-acetyllactosaminide beta-1,3-N-acetylglucosaminyltransferase, Golgi apparatus	Keratan sulfate synthesis	302	2.4.1.149	B3GNT2; B3GNT3; B3GNT4; B3GNT7; B3GNT8; B3GNTL1; B4GAT1	1.00 * UDP-N-acetyl-alpha-D-glucosamine(2-) [g] + 1.00 * keratan sulfate II biosynthesis, precursor 7 [g] --> 1.00 * proton [g] + 1.00 * UDP [g] + 1.00 * keratan sulfate II biosynthesis, precursor 8 [g] B3GNT2; B3GNT3; B3GNT4; B3GNT7; B3GNT8; B3GNTL1; B4GAT1	4
AG13T18g	-0.0258773	0.303647	CI-Sep	CD4_Treg	CI-Sep	CD4_T_EM	0.45841	N-acetyllactosaminide beta-1,3-N-acetylglucosaminyltransferase, Golgi apparatus	Keratan sulfate synthesis	302	2.4.1.149	B3GNT2; B3GNT3; B3GNT4; B3GNT7; B3GNT8; B3GNTL1; B4GAT1	1.00 * UDP-N-acetyl-alpha-D-glucosamine(2-) [g] + 1.00 * keratan sulfate II biosynthesis, precursor 7 [g] --> 1.00 * proton [g] + 1.00 * UDP [g] + 1.00 * keratan sulfate II biosynthesis, precursor 8 [g] B3GNT2; B3GNT3; B3GNT4; B3GNT7; B3GNT8; B3GNTL1; B4GAT1	4
AG13T18g	0.0917948	0.466128	CI-Sep	CD4_Treg	CI-Sep	CD4_T_Naive	0.627275	N-acetyllactosaminide beta-1,3-N-acetylglucosaminyltransferase, Golgi apparatus	Keratan sulfate synthesis	302	2.4.1.149	B3GNT2; B3GNT3; B3GNT4; B3GNT7; B3GNT8; B3GNTL1; B4GAT1	1.00 * UDP-N-acetyl-alpha-D-glucosamine(2-) [g] + 1.00 * keratan sulfate II biosynthesis, precursor 7 [g] --> 1.00 * proton [g] + 1.00 * UDP [g] + 1.00 * keratan sulfate II biosynthesis, precursor 8 [g] B3GNT2; B3GNT3; B3GNT4; B3GNT7; B3GNT8; B3GNTL1; B4GAT1	4
AG13T18g	0.491531	1.26474e-05	CI-Sep	CD4_Treg	NHC	CD4_Treg	2.16999e-05	N-acetyllactosaminide beta-1,3-N-acetylglucosaminyltransferase, Golgi apparatus	Keratan sulfate synthesis	302	2.4.1.149	B3GNT2; B3GNT3; B3GNT4; B3GNT7; B3GNT8; B3GNTL1; B4GAT1	1.00 * UDP-N-acetyl-alpha-D-glucosamine(2-) [g] + 1.00 * keratan sulfate II biosynthesis, precursor 7 [g] --> 1.00 * proton [g] + 1.00 * UDP [g] + 1.00 * keratan sulfate II biosynthesis, precursor 8 [g] B3GNT2; B3GNT3; B3GNT4; B3GNT7; B3GNT8; B3GNTL1; B4GAT1	4
AG13T18g	0.307666	0.00631146	CI-Sep	CD4_Treg	CI-NS	CD4_Treg	0.0108601	N-acetyllactosaminide beta-1,3-N-acetylglucosaminyltransferase, Golgi apparatus	Keratan sulfate synthesis	302	2.4.1.149	B3GNT2; B3GNT3; B3GNT4; B3GNT7; B3GNT8; B3GNTL1; B4GAT1	1.00 * UDP-N-acetyl-alpha-D-glucosamine(2-) [g] + 1.00 * keratan sulfate II biosynthesis, precursor 7 [g] --> 1.00 * proton [g] + 1.00 * UDP [g] + 1.00 * keratan sulfate II biosynthesis, precursor 8 [g] B3GNT2; B3GNT3; B3GNT4; B3GNT7; B3GNT8; B3GNTL1; B4GAT1	4
AG13T18g	0.164123	2.05349e-06	CI-Sep	CD4_T_Naive	CI-NS	CD4_T_Naive	4.6194e-06	N-acetyllactosaminide beta-1,3-N-acetylglucosaminyltransferase, Golgi apparatus	Keratan sulfate synthesis	302	2.4.1.149	B3GNT2; B3GNT3; B3GNT4; B3GNT7; B3GNT8; B3GNTL1; B4GAT1	1.00 * UDP-N-acetyl-alpha-D-glucosamine(2-) [g] + 1.00 * keratan sulfate II biosynthesis, precursor 7 [g] --> 1.00 * proton [g] + 1.00 * UDP [g] + 1.00 * keratan sulfate II biosynthesis, precursor 8 [g] B3GNT2; B3GNT3; B3GNT4; B3GNT7; B3GNT8; B3GNTL1; B4GAT1	4
AG13T18g	0.251566	4.10437e-14	CI-Sep	CD4_T_EM	CI-NS	CD4_T_EM	1.15132e-13	N-acetyllactosaminide beta-1,3-N-acetylglucosaminyltransferase, Golgi apparatus	Keratan sulfate synthesis	302	2.4.1.149	B3GNT2; B3GNT3; B3GNT4; B3GNT7; B3GNT8; B3GNTL1; B4GAT1	1.00 * UDP-N-acetyl-alpha-D-glucosamine(2-) [g] + 1.00 * keratan sulfate II biosynthesis, precursor 7 [g] --> 1.00 * proton [g] + 1.00 * UDP [g] + 1.00 * keratan sulfate II biosynthesis, precursor 8 [g] B3GNT2; B3GNT3; B3GNT4; B3GNT7; B3GNT8; B3GNTL1; B4GAT1	4
AG13T1g	-0.0967958	0.990963	CI-NS	CD4_Treg	CI-NS	CD4_T_EM	0.992195	N-acetyllactosaminide beta-1,3-N-acetylglucosaminyltransferase, Golgi apparatus	Keratan sulfate synthesis	303	2.4.1.149	B3GNT2; B3GNT3; B3GNT4; B3GNT7; B3GNT8; B3GNTL1; B4GAT1	1.00 * UDP-N-acetyl-alpha-D-glucosamine(2-) [g] + 1.00 * keratan sulfate II biosynthesis, precursor 2 [g] --> 1.00 * proton [g] + 1.00 * UDP [g] + 1.00 * keratan sulfate II biosynthesis, precursor 3 [g] B3GNT2; B3GNT3; B3GNT4; B3GNT7; B3GNT8; B3GNTL1; B4GAT1	4
AG13T1g	-0.0633757	0.473521	CI-NS	CD4_Treg	CI-NS	CD4_T_Naive	0.652425	N-acetyllactosaminide beta-1,3-N-acetylglucosaminyltransferase, Golgi apparatus	Keratan sulfate synthesis	303	2.4.1.149	B3GNT2; B3GNT3; B3GNT4; B3GNT7; B3GNT8; B3GNTL1; B4GAT1	1.00 * UDP-N-acetyl-alpha-D-glucosamine(2-) [g] + 1.00 * keratan sulfate II biosynthesis, precursor 2 [g] --> 1.00 * proton [g] + 1.00 * UDP [g] + 1.00 * keratan sulfate II biosynthesis, precursor 3 [g] B3GNT2; B3GNT3; B3GNT4; B3GNT7; B3GNT8; B3GNTL1; B4GAT1	4
AG13T1g	0.160049	0.0273667	CI-NS	CD4_Treg	NHC	CD4_Treg	0.0534154	N-acetyllactosaminide beta-1,3-N-acetylglucosaminyltransferase, Golgi apparatus	Keratan sulfate synthesis	303	2.4.1.149	B3GNT2; B3GNT3; B3GNT4; B3GNT7; B3GNT8; B3GNTL1; B4GAT1	1.00 * UDP-N-acetyl-alpha-D-glucosamine(2-) [g] + 1.00 * keratan sulfate II biosynthesis, precursor 2 [g] --> 1.00 * proton [g] + 1.00 * UDP [g] + 1.00 * keratan sulfate II biosynthesis, precursor 3 [g] B3GNT2; B3GNT3; B3GNT4; B3GNT7; B3GNT8; B3GNTL1; B4GAT1	4
AG13T1g	-0.0183259	0.410018	CI-Sep	CD4_Treg	CI-Sep	CD4_T_EM	0.546464	N-acetyllactosaminide beta-1,3-N-acetylglucosaminyltransferase, Golgi apparatus	Keratan sulfate synthesis	303	2.4.1.149	B3GNT2; B3GNT3; B3GNT4; B3GNT7; B3GNT8; B3GNTL1; B4GAT1	1.00 * UDP-N-acetyl-alpha-D-glucosamine(2-) [g] + 1.00 * keratan sulfate II biosynthesis, precursor 2 [g] --> 1.00 * proton [g] + 1.00 * UDP [g] + 1.00 * keratan sulfate II biosynthesis, precursor 3 [g] B3GNT2; B3GNT3; B3GNT4; B3GNT7; B3GNT8; B3GNTL1; B4GAT1	4
AG13T1g	0.0975621	0.406765	CI-Sep	CD4_Treg	CI-Sep	CD4_T_Naive	0.590677	N-acetyllactosaminide beta-1,3-N-acetylglucosaminyltransferase, Golgi apparatus	Keratan sulfate synthesis	303	2.4.1.149	B3GNT2; B3GNT3; B3GNT4; B3GNT7; B3GNT8; B3GNTL1; B4GAT1	1.00 * UDP-N-acetyl-alpha-D-glucosamine(2-) [g] + 1.00 * keratan sulfate II biosynthesis, precursor 2 [g] --> 1.00 * proton [g] + 1.00 * UDP [g] + 1.00 * keratan sulfate II biosynthesis, precursor 3 [g] B3GNT2; B3GNT3; B3GNT4; B3GNT7; B3GNT8; B3GNTL1; B4GAT1	4
AG13T1g	0.491906	1.25749e-05	CI-Sep	CD4_Treg	NHC	CD4_Treg	2.16912e-05	N-acetyllactosaminide beta-1,3-N-acetylglucosaminyltransferase, Golgi apparatus	Keratan sulfate synthesis	303	2.4.1.149	B3GNT2; B3GNT3; B3GNT4; B3GNT7; B3GNT8; B3GNTL1; B4GAT1	1.00 * UDP-N-acetyl-alpha-D-glucosamine(2-) [g] + 1.00 * keratan sulfate II biosynthesis, precursor 2 [g] --> 1.00 * proton [g] + 1.00 * UDP [g] + 1.00 * keratan sulfate II biosynthesis, precursor 3 [g] B3GNT2; B3GNT3; B3GNT4; B3GNT7; B3GNT8; B3GNTL1; B4GAT1	4
AG13T1g	0.305476	0.00600254	CI-Sep	CD4_Treg	CI-NS	CD4_Treg	0.0106146	N-acetyllactosaminide beta-1,3-N-acetylglucosaminyltransferase, Golgi apparatus	Keratan sulfate synthesis	303	2.4.1.149	B3GNT2; B3GNT3; B3GNT4; B3GNT7; B3GNT8; B3GNTL1; B4GAT1	1.00 * UDP-N-acetyl-alpha-D-glucosamine(2-) [g] + 1.00 * keratan sulfate II biosynthesis, precursor 2 [g] --> 1.00 * proton [g] + 1.00 * UDP [g] + 1.00 * keratan sulfate II biosynthesis, precursor 3 [g] B3GNT2; B3GNT3; B3GNT4; B3GNT7; B3GNT8; B3GNTL1; B4GAT1	4
AG13T1g	0.162685	2.43357e-06	CI-Sep	CD4_T_Naive	CI-NS	CD4_T_Naive	5.37433e-06	N-acetyllactosaminide beta-1,3-N-acetylglucosaminyltransferase, Golgi apparatus	Keratan sulfate synthesis	303	2.4.1.149	B3GNT2; B3GNT3; B3GNT4; B3GNT7; B3GNT8; B3GNTL1; B4GAT1	1.00 * UDP-N-acetyl-alpha-D-glucosamine(2-) [g] + 1.00 * keratan sulfate II biosynthesis, precursor 2 [g] --> 1.00 * proton [g] + 1.00 * UDP [g] + 1.00 * keratan sulfate II biosynthesis, precursor 3 [g] B3GNT2; B3GNT3; B3GNT4; B3GNT7; B3GNT8; B3GNTL1; B4GAT1	4
AG13T1g	0.253248	2.8722e-14	CI-Sep	CD4_T_EM	CI-NS	CD4_T_EM	8.21405e-14	N-acetyllactosaminide beta-1,3-N-acetylglucosaminyltransferase, Golgi apparatus	Keratan sulfate synthesis	303	2.4.1.149	B3GNT2; B3GNT3; B3GNT4; B3GNT7; B3GNT8; B3GNTL1; B4GAT1	1.00 * UDP-N-acetyl-alpha-D-glucosamine(2-) [g] + 1.00 * keratan sulfate II biosynthesis, precursor 2 [g] --> 1.00 * proton [g] + 1.00 * UDP [g] + 1.00 * keratan sulfate II biosynthesis, precursor 3 [g] B3GNT2; B3GNT3; B3GNT4; B3GNT7; B3GNT8; B3GNTL1; B4GAT1	4
AG13T2g	-0.0967958	0.990963	CI-NS	CD4_Treg	CI-NS	CD4_T_EM	0.992195	N-acetyllactosaminide beta-1,3-N-acetylglucosaminyltransferase, Golgi apparatus	Keratan sulfate synthesis	304	2.4.1.149	B3GNT2; B3GNT3; B3GNT4; B3GNT7; B3GNT8; B3GNTL1; B4GAT1	1.00 * UDP-N-acetyl-alpha-D-glucosamine(2-) [g] + 1.00 * keratan sulfate II biosynthesis, precursor 4 [g] --> 1.00 * proton [g] + 1.00 * UDP [g] + 1.00 * keratan sulfate II biosynthesis, precursor 5 [g] B3GNT2; B3GNT3; B3GNT4; B3GNT7; B3GNT8; B3GNTL1; B4GAT1	4
AG13T2g	-0.0633757	0.473521	CI-NS	CD4_Treg	CI-NS	CD4_T_Naive	0.652425	N-acetyllactosaminide beta-1,3-N-acetylglucosaminyltransferase, Golgi apparatus	Keratan sulfate synthesis	304	2.4.1.149	B3GNT2; B3GNT3; B3GNT4; B3GNT7; B3GNT8; B3GNTL1; B4GAT1	1.00 * UDP-N-acetyl-alpha-D-glucosamine(2-) [g] + 1.00 * keratan sulfate II biosynthesis, precursor 4 [g] --> 1.00 * proton [g] + 1.00 * UDP [g] + 1.00 * keratan sulfate II biosynthesis, precursor 5 [g] B3GNT2; B3GNT3; B3GNT4; B3GNT7; B3GNT8; B3GNTL1; B4GAT1	4
AG13T2g	0.160049	0.0273667	CI-NS	CD4_Treg	NHC	CD4_Treg	0.0534154	N-acetyllactosaminide beta-1,3-N-acetylglucosaminyltransferase, Golgi apparatus	Keratan sulfate synthesis	304	2.4.1.149	B3GNT2; B3GNT3; B3GNT4; B3GNT7; B3GNT8; B3GNTL1; B4GAT1	1.00 * UDP-N-acetyl-alpha-D-glucosamine(2-) [g] + 1.00 * keratan sulfate II biosynthesis, precursor 4 [g] --> 1.00 * proton [g] + 1.00 * UDP [g] + 1.00 * keratan sulfate II biosynthesis, precursor 5 [g] B3GNT2; B3GNT3; B3GNT4; B3GNT7; B3GNT8; B3GNTL1; B4GAT1	4
AG13T2g	-0.0183259	0.410018	CI-Sep	CD4_Treg	CI-Sep	CD4_T_EM	0.546464	N-acetyllactosaminide beta-1,3-N-acetylglucosaminyltransferase, Golgi apparatus	Keratan sulfate synthesis	304	2.4.1.149	B3GNT2; B3GNT3; B3GNT4; B3GNT7; B3GNT8; B3GNTL1; B4GAT1	1.00 * UDP-N-acetyl-alpha-D-glucosamine(2-) [g] + 1.00 * keratan sulfate II biosynthesis, precursor 4 [g] --> 1.00 * proton [g] + 1.00 * UDP [g] + 1.00 * keratan sulfate II biosynthesis, precursor 5 [g] B3GNT2; B3GNT3; B3GNT4; B3GNT7; B3GNT8; B3GNTL1; B4GAT1	4
AG13T2g	0.0975621	0.406765	CI-Sep	CD4_Treg	CI-Sep	CD4_T_Naive	0.590677	N-acetyllactosaminide beta-1,3-N-acetylglucosaminyltransferase, Golgi apparatus	Keratan sulfate synthesis	304	2.4.1.149	B3GNT2; B3GNT3; B3GNT4; B3GNT7; B3GNT8; B3GNTL1; B4GAT1	1.00 * UDP-N-acetyl-alpha-D-glucosamine(2-) [g] + 1.00 * keratan sulfate II biosynthesis, precursor 4 [g] --> 1.00 * proton [g] + 1.00 * UDP [g] + 1.00 * keratan sulfate II biosynthesis, precursor 5 [g] B3GNT2; B3GNT3; B3GNT4; B3GNT7; B3GNT8; B3GNTL1; B4GAT1	4
AG13T2g	0.491906	1.25749e-05	CI-Sep	CD4_Treg	NHC	CD4_Treg	2.16912e-05	N-acetyllactosaminide beta-1,3-N-acetylglucosaminyltransferase, Golgi apparatus	Keratan sulfate synthesis	304	2.4.1.149	B3GNT2; B3GNT3; B3GNT4; B3GNT7; B3GNT8; B3GNTL1; B4GAT1	1.00 * UDP-N-acetyl-alpha-D-glucosamine(2-) [g] + 1.00 * keratan sulfate II biosynthesis, precursor 4 [g] --> 1.00 * proton [g] + 1.00 * UDP [g] + 1.00 * keratan sulfate II biosynthesis, precursor 5 [g] B3GNT2; B3GNT3; B3GNT4; B3GNT7; B3GNT8; B3GNTL1; B4GAT1	4
AG13T2g	0.305476	0.00600254	CI-Sep	CD4_Treg	CI-NS	CD4_Treg	0.0106146	N-acetyllactosaminide beta-1,3-N-acetylglucosaminyltransferase, Golgi apparatus	Keratan sulfate synthesis	304	2.4.1.149	B3GNT2; B3GNT3; B3GNT4; B3GNT7; B3GNT8; B3GNTL1; B4GAT1	1.00 * UDP-N-acetyl-alpha-D-glucosamine(2-) [g] + 1.00 * keratan sulfate II biosynthesis, precursor 4 [g] --> 1.00 * proton [g] + 1.00 * UDP [g] + 1.00 * keratan sulfate II biosynthesis, precursor 5 [g] B3GNT2; B3GNT3; B3GNT4; B3GNT7; B3GNT8; B3GNTL1; B4GAT1	4
AG13T2g	0.162685	2.43357e-06	CI-Sep	CD4_T_Naive	CI-NS	CD4_T_Naive	5.37433e-06	N-acetyllactosaminide beta-1,3-N-acetylglucosaminyltransferase, Golgi apparatus	Keratan sulfate synthesis	304	2.4.1.149	B3GNT2; B3GNT3; B3GNT4; B3GNT7; B3GNT8; B3GNTL1; B4GAT1	1.00 * UDP-N-acetyl-alpha-D-glucosamine(2-) [g] + 1.00 * keratan sulfate II biosynthesis, precursor 4 [g] --> 1.00 * proton [g] + 1.00 * UDP [g] + 1.00 * keratan sulfate II biosynthesis, precursor 5 [g] B3GNT2; B3GNT3; B3GNT4; B3GNT7; B3GNT8; B3GNTL1; B4GAT1	4
AG13T2g	0.253248	2.8722e-14	CI-Sep	CD4_T_EM	CI-NS	CD4_T_EM	8.21405e-14	N-acetyllactosaminide beta-1,3-N-acetylglucosaminyltransferase, Golgi apparatus	Keratan sulfate synthesis	304	2.4.1.149	B3GNT2; B3GNT3; B3GNT4; B3GNT7; B3GNT8; B3GNTL1; B4GAT1	1.00 * UDP-N-acetyl-alpha-D-glucosamine(2-) [g] + 1.00 * keratan sulfate II biosynthesis, precursor 4 [g] --> 1.00 * proton [g] + 1.00 * UDP [g] + 1.00 * keratan sulfate II biosynthesis, precursor 5 [g] B3GNT2; B3GNT3; B3GNT4; B3GNT7; B3GNT8; B3GNTL1; B4GAT1	4
AG13T3g	-0.0967958	0.990963	CI-NS	CD4_Treg	CI-NS	CD4_T_EM	0.992195	N-acetyllactosaminide beta-1,3-N-acetylglucosaminyltransferase, Golgi apparatus	Keratan sulfate synthesis	305	2.4.1.149	B3GNT2; B3GNT3; B3GNT4; B3GNT7; B3GNT8; B3GNTL1; B4GAT1	1.00 * UDP-N-acetyl-alpha-D-glucosamine(2-) [g] + 1.00 * keratan sulfate II biosynthesis, precursor 7 [g] --> 1.00 * proton [g] + 1.00 * UDP [g] + 1.00 * keratan sulfate II biosynthesis, precursor 8 [g] B3GNT2; B3GNT3; B3GNT4; B3GNT7; B3GNT8; B3GNTL1; B4GAT1	4
AG13T3g	-0.0633757	0.473521	CI-NS	CD4_Treg	CI-NS	CD4_T_Naive	0.652425	N-acetyllactosaminide beta-1,3-N-acetylglucosaminyltransferase, Golgi apparatus	Keratan sulfate synthesis	305	2.4.1.149	B3GNT2; B3GNT3; B3GNT4; B3GNT7; B3GNT8; B3GNTL1; B4GAT1	1.00 * UDP-N-acetyl-alpha-D-glucosamine(2-) [g] + 1.00 * keratan sulfate II biosynthesis, precursor 7 [g] --> 1.00 * proton [g] + 1.00 * UDP [g] + 1.00 * keratan sulfate II biosynthesis, precursor 8 [g] B3GNT2; B3GNT3; B3GNT4; B3GNT7; B3GNT8; B3GNTL1; B4GAT1	4
AG13T3g	0.160049	0.0273667	CI-NS	CD4_Treg	NHC	CD4_Treg	0.0534154	N-acetyllactosaminide beta-1,3-N-acetylglucosaminyltransferase, Golgi apparatus	Keratan sulfate synthesis	305	2.4.1.149	B3GNT2; B3GNT3; B3GNT4; B3GNT7; B3GNT8; B3GNTL1; B4GAT1	1.00 * UDP-N-acetyl-alpha-D-glucosamine(2-) [g] + 1.00 * keratan sulfate II biosynthesis, precursor 7 [g] --> 1.00 * proton [g] + 1.00 * UDP [g] + 1.00 * keratan sulfate II biosynthesis, precursor 8 [g] B3GNT2; B3GNT3; B3GNT4; B3GNT7; B3GNT8; B3GNTL1; B4GAT1	4
AG13T3g	-0.0183259	0.410018	CI-Sep	CD4_Treg	CI-Sep	CD4_T_EM	0.546464	N-acetyllactosaminide beta-1,3-N-acetylglucosaminyltransferase, Golgi apparatus	Keratan sulfate synthesis	305	2.4.1.149	B3GNT2; B3GNT3; B3GNT4; B3GNT7; B3GNT8; B3GNTL1; B4GAT1	1.00 * UDP-N-acetyl-alpha-D-glucosamine(2-) [g] + 1.00 * keratan sulfate II biosynthesis, precursor 7 [g] --> 1.00 * proton [g] + 1.00 * UDP [g] + 1.00 * keratan sulfate II biosynthesis, precursor 8 [g] B3GNT2; B3GNT3; B3GNT4; B3GNT7; B3GNT8; B3GNTL1; B4GAT1	4
AG13T3g	0.0975621	0.406765	CI-Sep	CD4_Treg	CI-Sep	CD4_T_Naive	0.590677	N-acetyllactosaminide beta-1,3-N-acetylglucosaminyltransferase, Golgi apparatus	Keratan sulfate synthesis	305	2.4.1.149	B3GNT2; B3GNT3; B3GNT4; B3GNT7; B3GNT8; B3GNTL1; B4GAT1	1.00 * UDP-N-acetyl-alpha-D-glucosamine(2-) [g] + 1.00 * keratan sulfate II biosynthesis, precursor 7 [g] --> 1.00 * proton [g] + 1.00 * UDP [g] + 1.00 * keratan sulfate II biosynthesis, precursor 8 [g] B3GNT2; B3GNT3; B3GNT4; B3GNT7; B3GNT8; B3GNTL1; B4GAT1	4
AG13T3g	0.491906	1.25749e-05	CI-Sep	CD4_Treg	NHC	CD4_Treg	2.16912e-05	N-acetyllactosaminide beta-1,3-N-acetylglucosaminyltransferase, Golgi apparatus	Keratan sulfate synthesis	305	2.4.1.149	B3GNT2; B3GNT3; B3GNT4; B3GNT7; B3GNT8; B3GNTL1; B4GAT1	1.00 * UDP-N-acetyl-alpha-D-glucosamine(2-) [g] + 1.00 * keratan sulfate II biosynthesis, precursor 7 [g] --> 1.00 * proton [g] + 1.00 * UDP [g] + 1.00 * keratan sulfate II biosynthesis, precursor 8 [g] B3GNT2; B3GNT3; B3GNT4; B3GNT7; B3GNT8; B3GNTL1; B4GAT1	4
AG13T3g	0.305476	0.00600254	CI-Sep	CD4_Treg	CI-NS	CD4_Treg	0.0106146	N-acetyllactosaminide beta-1,3-N-acetylglucosaminyltransferase, Golgi apparatus	Keratan sulfate synthesis	305	2.4.1.149	B3GNT2; B3GNT3; B3GNT4; B3GNT7; B3GNT8; B3GNTL1; B4GAT1	1.00 * UDP-N-acetyl-alpha-D-glucosamine(2-) [g] + 1.00 * keratan sulfate II biosynthesis, precursor 7 [g] --> 1.00 * proton [g] + 1.00 * UDP [g] + 1.00 * keratan sulfate II biosynthesis, precursor 8 [g] B3GNT2; B3GNT3; B3GNT4; B3GNT7; B3GNT8; B3GNTL1; B4GAT1	4
AG13T3g	0.162685	2.43357e-06	CI-Sep	CD4_T_Naive	CI-NS	CD4_T_Naive	5.37433e-06	N-acetyllactosaminide beta-1,3-N-acetylglucosaminyltransferase, Golgi apparatus	Keratan sulfate synthesis	305	2.4.1.149	B3GNT2; B3GNT3; B3GNT4; B3GNT7; B3GNT8; B3GNTL1; B4GAT1	1.00 * UDP-N-acetyl-alpha-D-glucosamine(2-) [g] + 1.00 * keratan sulfate II biosynthesis, precursor 7 [g] --> 1.00 * proton [g] + 1.00 * UDP [g] + 1.00 * keratan sulfate II biosynthesis, precursor 8 [g] B3GNT2; B3GNT3; B3GNT4; B3GNT7; B3GNT8; B3GNTL1; B4GAT1	4
AG13T3g	0.253248	2.8722e-14	CI-Sep	CD4_T_EM	CI-NS	CD4_T_EM	8.21405e-14	N-acetyllactosaminide beta-1,3-N-acetylglucosaminyltransferase, Golgi apparatus	Keratan sulfate synthesis	305	2.4.1.149	B3GNT2; B3GNT3; B3GNT4; B3GNT7; B3GNT8; B3GNTL1; B4GAT1	1.00 * UDP-N-acetyl-alpha-D-glucosamine(2-) [g] + 1.00 * keratan sulfate II biosynthesis, precursor 7 [g] --> 1.00 * proton [g] + 1.00 * UDP [g] + 1.00 * keratan sulfate II biosynthesis, precursor 8 [g] B3GNT2; B3GNT3; B3GNT4; B3GNT7; B3GNT8; B3GNTL1; B4GAT1	4
AG13T4g	-0.123917	0.569439	CI-NS	CD4_Treg	CI-NS	CD4_T_EM	0.713941	N-acetyllactosaminide beta-1,3-N-acetylglucosaminyltransferase, Golgi apparatus	Keratan sulfate synthesis	306	2.4.1.149	B3GNT2; B3GNT3; B3GNT4; B3GNT7; B3GNT8; B3GNTL1; B4GAT1	1.00 * UDP-N-acetyl-alpha-D-glucosamine(2-) [g] + 1.00 * keratan sulfate I biosynthesis, precursor 1 [g] --> 1.00 * proton [g] + 1.00 * UDP [g] + 1.00 * keratan sulfate I biosynthesis, precursor 2 [g] B3GNT2; B3GNT3; B3GNT4; B3GNT7; B3GNT8; B3GNTL1; B4GAT1	4
AG13T4g	-0.097807	0.969484	CI-NS	CD4_Treg	CI-NS	CD4_T_Naive	0.988351	N-acetyllactosaminide beta-1,3-N-acetylglucosaminyltransferase, Golgi apparatus	Keratan sulfate synthesis	306	2.4.1.149	B3GNT2; B3GNT3; B3GNT4; B3GNT7; B3GNT8; B3GNTL1; B4GAT1	1.00 * UDP-N-acetyl-alpha-D-glucosamine(2-) [g] + 1.00 * keratan sulfate I biosynthesis, precursor 1 [g] --> 1.00 * proton [g] + 1.00 * UDP [g] + 1.00 * keratan sulfate I biosynthesis, precursor 2 [g] B3GNT2; B3GNT3; B3GNT4; B3GNT7; B3GNT8; B3GNTL1; B4GAT1	4
AG13T4g	0.169479	0.0235042	CI-NS	CD4_Treg	NHC	CD4_Treg	0.0492445	N-acetyllactosaminide beta-1,3-N-acetylglucosaminyltransferase, Golgi apparatus	Keratan sulfate synthesis	306	2.4.1.149	B3GNT2; B3GNT3; B3GNT4; B3GNT7; B3GNT8; B3GNTL1; B4GAT1	1.00 * UDP-N-acetyl-alpha-D-glucosamine(2-) [g] + 1.00 * keratan sulfate I biosynthesis, precursor 1 [g] --> 1.00 * proton [g] + 1.00 * UDP [g] + 1.00 * keratan sulfate I biosynthesis, precursor 2 [g] B3GNT2; B3GNT3; B3GNT4; B3GNT7; B3GNT8; B3GNTL1; B4GAT1	4
AG13T4g	-0.0515825	0.271477	CI-Sep	CD4_Treg	CI-Sep	CD4_T_EM	0.428024	N-acetyllactosaminide beta-1,3-N-acetylglucosaminyltransferase, Golgi apparatus	Keratan sulfate synthesis	306	2.4.1.149	B3GNT2; B3GNT3; B3GNT4; B3GNT7; B3GNT8; B3GNTL1; B4GAT1	1.00 * UDP-N-acetyl-alpha-D-glucosamine(2-) [g] + 1.00 * keratan sulfate I biosynthesis, precursor 1 [g] --> 1.00 * proton [g] + 1.00 * UDP [g] + 1.00 * keratan sulfate I biosynthesis, precursor 2 [g] B3GNT2; B3GNT3; B3GNT4; B3GNT7; B3GNT8; B3GNTL1; B4GAT1	4
AG13T4g	0.0548834	0.729338	CI-Sep	CD4_Treg	CI-Sep	CD4_T_Naive	0.820102	N-acetyllactosaminide beta-1,3-N-acetylglucosaminyltransferase, Golgi apparatus	Keratan sulfate synthesis	306	2.4.1.149	B3GNT2; B3GNT3; B3GNT4; B3GNT7; B3GNT8; B3GNTL1; B4GAT1	1.00 * UDP-N-acetyl-alpha-D-glucosamine(2-) [g] + 1.00 * keratan sulfate I biosynthesis, precursor 1 [g] --> 1.00 * proton [g] + 1.00 * UDP [g] + 1.00 * keratan sulfate I biosynthesis, precursor 2 [g] B3GNT2; B3GNT3; B3GNT4; B3GNT7; B3GNT8; B3GNTL1; B4GAT1	4
AG13T4g	0.509882	5.31069e-06	CI-Sep	CD4_Treg	NHC	CD4_Treg	1.0088e-05	N-acetyllactosaminide beta-1,3-N-acetylglucosaminyltransferase, Golgi apparatus	Keratan sulfate synthesis	306	2.4.1.149	B3GNT2; B3GNT3; B3GNT4; B3GNT7; B3GNT8; B3GNTL1; B4GAT1	1.00 * UDP-N-acetyl-alpha-D-glucosamine(2-) [g] + 1.00 * keratan sulfate I biosynthesis, precursor 1 [g] --> 1.00 * proton [g] + 1.00 * UDP [g] + 1.00 * keratan sulfate I biosynthesis, precursor 2 [g] B3GNT2; B3GNT3; B3GNT4; B3GNT7; B3GNT8; B3GNTL1; B4GAT1	4
AG13T4g	0.314646	0.00298349	CI-Sep	CD4_Treg	CI-NS	CD4_Treg	0.00730373	N-acetyllactosaminide beta-1,3-N-acetylglucosaminyltransferase, Golgi apparatus	Keratan sulfate synthesis	306	2.4.1.149	B3GNT2; B3GNT3; B3GNT4; B3GNT7; B3GNT8; B3GNTL1; B4GAT1	1.00 * UDP-N-acetyl-alpha-D-glucosamine(2-) [g] + 1.00 * keratan sulfate I biosynthesis, precursor 1 [g] --> 1.00 * proton [g] + 1.00 * UDP [g] + 1.00 * keratan sulfate I biosynthesis, precursor 2 [g] B3GNT2; B3GNT3; B3GNT4; B3GNT7; B3GNT8; B3GNTL1; B4GAT1	4
AG13T4g	0.180747	4.448e-07	CI-Sep	CD4_T_Naive	CI-NS	CD4_T_Naive	1.24813e-06	N-acetyllactosaminide beta-1,3-N-acetylglucosaminyltransferase, Golgi apparatus	Keratan sulfate synthesis	306	2.4.1.149	B3GNT2; B3GNT3; B3GNT4; B3GNT7; B3GNT8; B3GNTL1; B4GAT1	1.00 * UDP-N-acetyl-alpha-D-glucosamine(2-) [g] + 1.00 * keratan sulfate I biosynthesis, precursor 1 [g] --> 1.00 * proton [g] + 1.00 * UDP [g] + 1.00 * keratan sulfate I biosynthesis, precursor 2 [g] B3GNT2; B3GNT3; B3GNT4; B3GNT7; B3GNT8; B3GNTL1; B4GAT1	4
AG13T4g	0.269427	2.8867e-15	CI-Sep	CD4_T_EM	CI-NS	CD4_T_EM	1.03792e-14	N-acetyllactosaminide beta-1,3-N-acetylglucosaminyltransferase, Golgi apparatus	Keratan sulfate synthesis	306	2.4.1.149	B3GNT2; B3GNT3; B3GNT4; B3GNT7; B3GNT8; B3GNTL1; B4GAT1	1.00 * UDP-N-acetyl-alpha-D-glucosamine(2-) [g] + 1.00 * keratan sulfate I biosynthesis, precursor 1 [g] --> 1.00 * proton [g] + 1.00 * UDP [g] + 1.00 * keratan sulfate I biosynthesis, precursor 2 [g] B3GNT2; B3GNT3; B3GNT4; B3GNT7; B3GNT8; B3GNTL1; B4GAT1	4
AG13T5g	-0.123917	0.569439	CI-NS	CD4_Treg	CI-NS	CD4_T_EM	0.713941	N-acetyllactosaminide beta-1,3-N-acetylglucosaminyltransferase, Golgi apparatus	Keratan sulfate synthesis	307	2.4.1.149	B3GNT2; B3GNT3; B3GNT4; B3GNT7; B3GNT8; B3GNTL1; B4GAT1	1.00 * UDP-N-acetyl-alpha-D-glucosamine(2-) [g] + 1.00 * keratan sulfate I biosynthesis, precursor 3 [g] --> 1.00 * proton [g] + 1.00 * UDP [g] + 1.00 * keratan sulfate I biosynthesis, precursor 4 [g] B3GNT2; B3GNT3; B3GNT4; B3GNT7; B3GNT8; B3GNTL1; B4GAT1	4
AG13T5g	-0.097807	0.969484	CI-NS	CD4_Treg	CI-NS	CD4_T_Naive	0.988351	N-acetyllactosaminide beta-1,3-N-acetylglucosaminyltransferase, Golgi apparatus	Keratan sulfate synthesis	307	2.4.1.149	B3GNT2; B3GNT3; B3GNT4; B3GNT7; B3GNT8; B3GNTL1; B4GAT1	1.00 * UDP-N-acetyl-alpha-D-glucosamine(2-) [g] + 1.00 * keratan sulfate I biosynthesis, precursor 3 [g] --> 1.00 * proton [g] + 1.00 * UDP [g] + 1.00 * keratan sulfate I biosynthesis, precursor 4 [g] B3GNT2; B3GNT3; B3GNT4; B3GNT7; B3GNT8; B3GNTL1; B4GAT1	4
AG13T5g	0.169479	0.0235042	CI-NS	CD4_Treg	NHC	CD4_Treg	0.0492445	N-acetyllactosaminide beta-1,3-N-acetylglucosaminyltransferase, Golgi apparatus	Keratan sulfate synthesis	307	2.4.1.149	B3GNT2; B3GNT3; B3GNT4; B3GNT7; B3GNT8; B3GNTL1; B4GAT1	1.00 * UDP-N-acetyl-alpha-D-glucosamine(2-) [g] + 1.00 * keratan sulfate I biosynthesis, precursor 3 [g] --> 1.00 * proton [g] + 1.00 * UDP [g] + 1.00 * keratan sulfate I biosynthesis, precursor 4 [g] B3GNT2; B3GNT3; B3GNT4; B3GNT7; B3GNT8; B3GNTL1; B4GAT1	4
AG13T5g	-0.0515825	0.271477	CI-Sep	CD4_Treg	CI-Sep	CD4_T_EM	0.428024	N-acetyllactosaminide beta-1,3-N-acetylglucosaminyltransferase, Golgi apparatus	Keratan sulfate synthesis	307	2.4.1.149	B3GNT2; B3GNT3; B3GNT4; B3GNT7; B3GNT8; B3GNTL1; B4GAT1	1.00 * UDP-N-acetyl-alpha-D-glucosamine(2-) [g] + 1.00 * keratan sulfate I biosynthesis, precursor 3 [g] --> 1.00 * proton [g] + 1.00 * UDP [g] + 1.00 * keratan sulfate I biosynthesis, precursor 4 [g] B3GNT2; B3GNT3; B3GNT4; B3GNT7; B3GNT8; B3GNTL1; B4GAT1	4
AG13T5g	0.0548834	0.729338	CI-Sep	CD4_Treg	CI-Sep	CD4_T_Naive	0.820102	N-acetyllactosaminide beta-1,3-N-acetylglucosaminyltransferase, Golgi apparatus	Keratan sulfate synthesis	307	2.4.1.149	B3GNT2; B3GNT3; B3GNT4; B3GNT7; B3GNT8; B3GNTL1; B4GAT1	1.00 * UDP-N-acetyl-alpha-D-glucosamine(2-) [g] + 1.00 * keratan sulfate I biosynthesis, precursor 3 [g] --> 1.00 * proton [g] + 1.00 * UDP [g] + 1.00 * keratan sulfate I biosynthesis, precursor 4 [g] B3GNT2; B3GNT3; B3GNT4; B3GNT7; B3GNT8; B3GNTL1; B4GAT1	4
AG13T5g	0.509882	5.31069e-06	CI-Sep	CD4_Treg	NHC	CD4_Treg	1.0088e-05	N-acetyllactosaminide beta-1,3-N-acetylglucosaminyltransferase, Golgi apparatus	Keratan sulfate synthesis	307	2.4.1.149	B3GNT2; B3GNT3; B3GNT4; B3GNT7; B3GNT8; B3GNTL1; B4GAT1	1.00 * UDP-N-acetyl-alpha-D-glucosamine(2-) [g] + 1.00 * keratan sulfate I biosynthesis, precursor 3 [g] --> 1.00 * proton [g] + 1.00 * UDP [g] + 1.00 * keratan sulfate I biosynthesis, precursor 4 [g] B3GNT2; B3GNT3; B3GNT4; B3GNT7; B3GNT8; B3GNTL1; B4GAT1	4
AG13T5g	0.314646	0.00298349	CI-Sep	CD4_Treg	CI-NS	CD4_Treg	0.00730373	N-acetyllactosaminide beta-1,3-N-acetylglucosaminyltransferase, Golgi apparatus	Keratan sulfate synthesis	307	2.4.1.149	B3GNT2; B3GNT3; B3GNT4; B3GNT7; B3GNT8; B3GNTL1; B4GAT1	1.00 * UDP-N-acetyl-alpha-D-glucosamine(2-) [g] + 1.00 * keratan sulfate I biosynthesis, precursor 3 [g] --> 1.00 * proton [g] + 1.00 * UDP [g] + 1.00 * keratan sulfate I biosynthesis, precursor 4 [g] B3GNT2; B3GNT3; B3GNT4; B3GNT7; B3GNT8; B3GNTL1; B4GAT1	4
AG13T5g	0.180747	4.448e-07	CI-Sep	CD4_T_Naive	CI-NS	CD4_T_Naive	1.24813e-06	N-acetyllactosaminide beta-1,3-N-acetylglucosaminyltransferase, Golgi apparatus	Keratan sulfate synthesis	307	2.4.1.149	B3GNT2; B3GNT3; B3GNT4; B3GNT7; B3GNT8; B3GNTL1; B4GAT1	1.00 * UDP-N-acetyl-alpha-D-glucosamine(2-) [g] + 1.00 * keratan sulfate I biosynthesis, precursor 3 [g] --> 1.00 * proton [g] + 1.00 * UDP [g] + 1.00 * keratan sulfate I biosynthesis, precursor 4 [g] B3GNT2; B3GNT3; B3GNT4; B3GNT7; B3GNT8; B3GNTL1; B4GAT1	4
AG13T5g	0.269427	2.8867e-15	CI-Sep	CD4_T_EM	CI-NS	CD4_T_EM	1.03792e-14	N-acetyllactosaminide beta-1,3-N-acetylglucosaminyltransferase, Golgi apparatus	Keratan sulfate synthesis	307	2.4.1.149	B3GNT2; B3GNT3; B3GNT4; B3GNT7; B3GNT8; B3GNTL1; B4GAT1	1.00 * UDP-N-acetyl-alpha-D-glucosamine(2-) [g] + 1.00 * keratan sulfate I biosynthesis, precursor 3 [g] --> 1.00 * proton [g] + 1.00 * UDP [g] + 1.00 * keratan sulfate I biosynthesis, precursor 4 [g] B3GNT2; B3GNT3; B3GNT4; B3GNT7; B3GNT8; B3GNTL1; B4GAT1	4
AG13T6g	-0.123917	0.569439	CI-NS	CD4_Treg	CI-NS	CD4_T_EM	0.713941	N-acetyllactosaminide beta-1,3-N-acetylglucosaminyltransferase, Golgi apparatus	Keratan sulfate synthesis	308	2.4.1.149	B3GNT2; B3GNT3; B3GNT4; B3GNT7; B3GNT8; B3GNTL1; B4GAT1	1.00 * UDP-N-acetyl-alpha-D-glucosamine(2-) [g] + 1.00 * keratan sulfate I biosynthesis, precursor 6 [g] --> 1.00 * proton [g] + 1.00 * UDP [g] + 1.00 * keratan sulfate I biosynthesis, precursor 7 [g] B3GNT2; B3GNT3; B3GNT4; B3GNT7; B3GNT8; B3GNTL1; B4GAT1	4
AG13T6g	-0.097807	0.969484	CI-NS	CD4_Treg	CI-NS	CD4_T_Naive	0.988351	N-acetyllactosaminide beta-1,3-N-acetylglucosaminyltransferase, Golgi apparatus	Keratan sulfate synthesis	308	2.4.1.149	B3GNT2; B3GNT3; B3GNT4; B3GNT7; B3GNT8; B3GNTL1; B4GAT1	1.00 * UDP-N-acetyl-alpha-D-glucosamine(2-) [g] + 1.00 * keratan sulfate I biosynthesis, precursor 6 [g] --> 1.00 * proton [g] + 1.00 * UDP [g] + 1.00 * keratan sulfate I biosynthesis, precursor 7 [g] B3GNT2; B3GNT3; B3GNT4; B3GNT7; B3GNT8; B3GNTL1; B4GAT1	4
AG13T6g	0.169479	0.0235042	CI-NS	CD4_Treg	NHC	CD4_Treg	0.0492445	N-acetyllactosaminide beta-1,3-N-acetylglucosaminyltransferase, Golgi apparatus	Keratan sulfate synthesis	308	2.4.1.149	B3GNT2; B3GNT3; B3GNT4; B3GNT7; B3GNT8; B3GNTL1; B4GAT1	1.00 * UDP-N-acetyl-alpha-D-glucosamine(2-) [g] + 1.00 * keratan sulfate I biosynthesis, precursor 6 [g] --> 1.00 * proton [g] + 1.00 * UDP [g] + 1.00 * keratan sulfate I biosynthesis, precursor 7 [g] B3GNT2; B3GNT3; B3GNT4; B3GNT7; B3GNT8; B3GNTL1; B4GAT1	4
AG13T6g	-0.0515825	0.271477	CI-Sep	CD4_Treg	CI-Sep	CD4_T_EM	0.428024	N-acetyllactosaminide beta-1,3-N-acetylglucosaminyltransferase, Golgi apparatus	Keratan sulfate synthesis	308	2.4.1.149	B3GNT2; B3GNT3; B3GNT4; B3GNT7; B3GNT8; B3GNTL1; B4GAT1	1.00 * UDP-N-acetyl-alpha-D-glucosamine(2-) [g] + 1.00 * keratan sulfate I biosynthesis, precursor 6 [g] --> 1.00 * proton [g] + 1.00 * UDP [g] + 1.00 * keratan sulfate I biosynthesis, precursor 7 [g] B3GNT2; B3GNT3; B3GNT4; B3GNT7; B3GNT8; B3GNTL1; B4GAT1	4
AG13T6g	0.0548834	0.729338	CI-Sep	CD4_Treg	CI-Sep	CD4_T_Naive	0.820102	N-acetyllactosaminide beta-1,3-N-acetylglucosaminyltransferase, Golgi apparatus	Keratan sulfate synthesis	308	2.4.1.149	B3GNT2; B3GNT3; B3GNT4; B3GNT7; B3GNT8; B3GNTL1; B4GAT1	1.00 * UDP-N-acetyl-alpha-D-glucosamine(2-) [g] + 1.00 * keratan sulfate I biosynthesis, precursor 6 [g] --> 1.00 * proton [g] + 1.00 * UDP [g] + 1.00 * keratan sulfate I biosynthesis, precursor 7 [g] B3GNT2; B3GNT3; B3GNT4; B3GNT7; B3GNT8; B3GNTL1; B4GAT1	4
AG13T6g	0.509882	5.31069e-06	CI-Sep	CD4_Treg	NHC	CD4_Treg	1.0088e-05	N-acetyllactosaminide beta-1,3-N-acetylglucosaminyltransferase, Golgi apparatus	Keratan sulfate synthesis	308	2.4.1.149	B3GNT2; B3GNT3; B3GNT4; B3GNT7; B3GNT8; B3GNTL1; B4GAT1	1.00 * UDP-N-acetyl-alpha-D-glucosamine(2-) [g] + 1.00 * keratan sulfate I biosynthesis, precursor 6 [g] --> 1.00 * proton [g] + 1.00 * UDP [g] + 1.00 * keratan sulfate I biosynthesis, precursor 7 [g] B3GNT2; B3GNT3; B3GNT4; B3GNT7; B3GNT8; B3GNTL1; B4GAT1	4
AG13T6g	0.314646	0.00298349	CI-Sep	CD4_Treg	CI-NS	CD4_Treg	0.00730373	N-acetyllactosaminide beta-1,3-N-acetylglucosaminyltransferase, Golgi apparatus	Keratan sulfate synthesis	308	2.4.1.149	B3GNT2; B3GNT3; B3GNT4; B3GNT7; B3GNT8; B3GNTL1; B4GAT1	1.00 * UDP-N-acetyl-alpha-D-glucosamine(2-) [g] + 1.00 * keratan sulfate I biosynthesis, precursor 6 [g] --> 1.00 * proton [g] + 1.00 * UDP [g] + 1.00 * keratan sulfate I biosynthesis, precursor 7 [g] B3GNT2; B3GNT3; B3GNT4; B3GNT7; B3GNT8; B3GNTL1; B4GAT1	4
AG13T6g	0.180747	4.448e-07	CI-Sep	CD4_T_Naive	CI-NS	CD4_T_Naive	1.24813e-06	N-acetyllactosaminide beta-1,3-N-acetylglucosaminyltransferase, Golgi apparatus	Keratan sulfate synthesis	308	2.4.1.149	B3GNT2; B3GNT3; B3GNT4; B3GNT7; B3GNT8; B3GNTL1; B4GAT1	1.00 * UDP-N-acetyl-alpha-D-glucosamine(2-) [g] + 1.00 * keratan sulfate I biosynthesis, precursor 6 [g] --> 1.00 * proton [g] + 1.00 * UDP [g] + 1.00 * keratan sulfate I biosynthesis, precursor 7 [g] B3GNT2; B3GNT3; B3GNT4; B3GNT7; B3GNT8; B3GNTL1; B4GAT1	4
AG13T6g	0.269427	2.8867e-15	CI-Sep	CD4_T_EM	CI-NS	CD4_T_EM	1.03792e-14	N-acetyllactosaminide beta-1,3-N-acetylglucosaminyltransferase, Golgi apparatus	Keratan sulfate synthesis	308	2.4.1.149	B3GNT2; B3GNT3; B3GNT4; B3GNT7; B3GNT8; B3GNTL1; B4GAT1	1.00 * UDP-N-acetyl-alpha-D-glucosamine(2-) [g] + 1.00 * keratan sulfate I biosynthesis, precursor 6 [g] --> 1.00 * proton [g] + 1.00 * UDP [g] + 1.00 * keratan sulfate I biosynthesis, precursor 7 [g] B3GNT2; B3GNT3; B3GNT4; B3GNT7; B3GNT8; B3GNTL1; B4GAT1	4
AG13T7g	-0.123917	0.569439	CI-NS	CD4_Treg	CI-NS	CD4_T_EM	0.713941	N-acetyllactosaminide beta-1,3-N-acetylglucosaminyltransferase, Golgi apparatus	Keratan sulfate synthesis	309	2.4.1.149	B3GNT2; B3GNT3; B3GNT4; B3GNT7; B3GNT8; B3GNTL1; B4GAT1	1.00 * UDP-N-acetyl-alpha-D-glucosamine(2-) [g] + 1.00 * keratan sulfate I biosynthesis, precursor 9 [g] --> 1.00 * proton [g] + 1.00 * UDP [g] + 1.00 * keratan sulfate I biosynthesis, precursor 10 [g] B3GNT2; B3GNT3; B3GNT4; B3GNT7; B3GNT8; B3GNTL1; B4GAT1	4
AG13T7g	-0.097807	0.969484	CI-NS	CD4_Treg	CI-NS	CD4_T_Naive	0.988351	N-acetyllactosaminide beta-1,3-N-acetylglucosaminyltransferase, Golgi apparatus	Keratan sulfate synthesis	309	2.4.1.149	B3GNT2; B3GNT3; B3GNT4; B3GNT7; B3GNT8; B3GNTL1; B4GAT1	1.00 * UDP-N-acetyl-alpha-D-glucosamine(2-) [g] + 1.00 * keratan sulfate I biosynthesis, precursor 9 [g] --> 1.00 * proton [g] + 1.00 * UDP [g] + 1.00 * keratan sulfate I biosynthesis, precursor 10 [g] B3GNT2; B3GNT3; B3GNT4; B3GNT7; B3GNT8; B3GNTL1; B4GAT1	4
AG13T7g	0.169479	0.0235042	CI-NS	CD4_Treg	NHC	CD4_Treg	0.0492445	N-acetyllactosaminide beta-1,3-N-acetylglucosaminyltransferase, Golgi apparatus	Keratan sulfate synthesis	309	2.4.1.149	B3GNT2; B3GNT3; B3GNT4; B3GNT7; B3GNT8; B3GNTL1; B4GAT1	1.00 * UDP-N-acetyl-alpha-D-glucosamine(2-) [g] + 1.00 * keratan sulfate I biosynthesis, precursor 9 [g] --> 1.00 * proton [g] + 1.00 * UDP [g] + 1.00 * keratan sulfate I biosynthesis, precursor 10 [g] B3GNT2; B3GNT3; B3GNT4; B3GNT7; B3GNT8; B3GNTL1; B4GAT1	4
AG13T7g	-0.0515825	0.271477	CI-Sep	CD4_Treg	CI-Sep	CD4_T_EM	0.428024	N-acetyllactosaminide beta-1,3-N-acetylglucosaminyltransferase, Golgi apparatus	Keratan sulfate synthesis	309	2.4.1.149	B3GNT2; B3GNT3; B3GNT4; B3GNT7; B3GNT8; B3GNTL1; B4GAT1	1.00 * UDP-N-acetyl-alpha-D-glucosamine(2-) [g] + 1.00 * keratan sulfate I biosynthesis, precursor 9 [g] --> 1.00 * proton [g] + 1.00 * UDP [g] + 1.00 * keratan sulfate I biosynthesis, precursor 10 [g] B3GNT2; B3GNT3; B3GNT4; B3GNT7; B3GNT8; B3GNTL1; B4GAT1	4
AG13T7g	0.0548834	0.729338	CI-Sep	CD4_Treg	CI-Sep	CD4_T_Naive	0.820102	N-acetyllactosaminide beta-1,3-N-acetylglucosaminyltransferase, Golgi apparatus	Keratan sulfate synthesis	309	2.4.1.149	B3GNT2; B3GNT3; B3GNT4; B3GNT7; B3GNT8; B3GNTL1; B4GAT1	1.00 * UDP-N-acetyl-alpha-D-glucosamine(2-) [g] + 1.00 * keratan sulfate I biosynthesis, precursor 9 [g] --> 1.00 * proton [g] + 1.00 * UDP [g] + 1.00 * keratan sulfate I biosynthesis, precursor 10 [g] B3GNT2; B3GNT3; B3GNT4; B3GNT7; B3GNT8; B3GNTL1; B4GAT1	4
AG13T7g	0.509882	5.31069e-06	CI-Sep	CD4_Treg	NHC	CD4_Treg	1.0088e-05	N-acetyllactosaminide beta-1,3-N-acetylglucosaminyltransferase, Golgi apparatus	Keratan sulfate synthesis	309	2.4.1.149	B3GNT2; B3GNT3; B3GNT4; B3GNT7; B3GNT8; B3GNTL1; B4GAT1	1.00 * UDP-N-acetyl-alpha-D-glucosamine(2-) [g] + 1.00 * keratan sulfate I biosynthesis, precursor 9 [g] --> 1.00 * proton [g] + 1.00 * UDP [g] + 1.00 * keratan sulfate I biosynthesis, precursor 10 [g] B3GNT2; B3GNT3; B3GNT4; B3GNT7; B3GNT8; B3GNTL1; B4GAT1	4
AG13T7g	0.314646	0.00298349	CI-Sep	CD4_Treg	CI-NS	CD4_Treg	0.00730373	N-acetyllactosaminide beta-1,3-N-acetylglucosaminyltransferase, Golgi apparatus	Keratan sulfate synthesis	309	2.4.1.149	B3GNT2; B3GNT3; B3GNT4; B3GNT7; B3GNT8; B3GNTL1; B4GAT1	1.00 * UDP-N-acetyl-alpha-D-glucosamine(2-) [g] + 1.00 * keratan sulfate I biosynthesis, precursor 9 [g] --> 1.00 * proton [g] + 1.00 * UDP [g] + 1.00 * keratan sulfate I biosynthesis, precursor 10 [g] B3GNT2; B3GNT3; B3GNT4; B3GNT7; B3GNT8; B3GNTL1; B4GAT1	4
AG13T7g	0.180747	4.448e-07	CI-Sep	CD4_T_Naive	CI-NS	CD4_T_Naive	1.24813e-06	N-acetyllactosaminide beta-1,3-N-acetylglucosaminyltransferase, Golgi apparatus	Keratan sulfate synthesis	309	2.4.1.149	B3GNT2; B3GNT3; B3GNT4; B3GNT7; B3GNT8; B3GNTL1; B4GAT1	1.00 * UDP-N-acetyl-alpha-D-glucosamine(2-) [g] + 1.00 * keratan sulfate I biosynthesis, precursor 9 [g] --> 1.00 * proton [g] + 1.00 * UDP [g] + 1.00 * keratan sulfate I biosynthesis, precursor 10 [g] B3GNT2; B3GNT3; B3GNT4; B3GNT7; B3GNT8; B3GNTL1; B4GAT1	4
AG13T7g	0.269427	2.8867e-15	CI-Sep	CD4_T_EM	CI-NS	CD4_T_EM	1.03792e-14	N-acetyllactosaminide beta-1,3-N-acetylglucosaminyltransferase, Golgi apparatus	Keratan sulfate synthesis	309	2.4.1.149	B3GNT2; B3GNT3; B3GNT4; B3GNT7; B3GNT8; B3GNTL1; B4GAT1	1.00 * UDP-N-acetyl-alpha-D-glucosamine(2-) [g] + 1.00 * keratan sulfate I biosynthesis, precursor 9 [g] --> 1.00 * proton [g] + 1.00 * UDP [g] + 1.00 * keratan sulfate I biosynthesis, precursor 10 [g] B3GNT2; B3GNT3; B3GNT4; B3GNT7; B3GNT8; B3GNTL1; B4GAT1	4
AG13T8g	-0.123917	0.569439	CI-NS	CD4_Treg	CI-NS	CD4_T_EM	0.713941	N-acetyllactosaminide beta-1,3-N-acetylglucosaminyltransferase, Golgi apparatus	Keratan sulfate synthesis	310	2.4.1.149	B3GNT2; B3GNT3; B3GNT4; B3GNT7; B3GNT8; B3GNTL1; B4GAT1	1.00 * UDP-N-acetyl-alpha-D-glucosamine(2-) [g] + 1.00 * keratan sulfate I biosynthesis, precursor 12 [g] --> 1.00 * proton [g] + 1.00 * UDP [g] + 1.00 * keratan sulfate I biosynthesis, precursor 13 [g] B3GNT2; B3GNT3; B3GNT4; B3GNT7; B3GNT8; B3GNTL1; B4GAT1	4
AG13T8g	-0.097807	0.969484	CI-NS	CD4_Treg	CI-NS	CD4_T_Naive	0.988351	N-acetyllactosaminide beta-1,3-N-acetylglucosaminyltransferase, Golgi apparatus	Keratan sulfate synthesis	310	2.4.1.149	B3GNT2; B3GNT3; B3GNT4; B3GNT7; B3GNT8; B3GNTL1; B4GAT1	1.00 * UDP-N-acetyl-alpha-D-glucosamine(2-) [g] + 1.00 * keratan sulfate I biosynthesis, precursor 12 [g] --> 1.00 * proton [g] + 1.00 * UDP [g] + 1.00 * keratan sulfate I biosynthesis, precursor 13 [g] B3GNT2; B3GNT3; B3GNT4; B3GNT7; B3GNT8; B3GNTL1; B4GAT1	4
AG13T8g	0.169479	0.0235042	CI-NS	CD4_Treg	NHC	CD4_Treg	0.0492445	N-acetyllactosaminide beta-1,3-N-acetylglucosaminyltransferase, Golgi apparatus	Keratan sulfate synthesis	310	2.4.1.149	B3GNT2; B3GNT3; B3GNT4; B3GNT7; B3GNT8; B3GNTL1; B4GAT1	1.00 * UDP-N-acetyl-alpha-D-glucosamine(2-) [g] + 1.00 * keratan sulfate I biosynthesis, precursor 12 [g] --> 1.00 * proton [g] + 1.00 * UDP [g] + 1.00 * keratan sulfate I biosynthesis, precursor 13 [g] B3GNT2; B3GNT3; B3GNT4; B3GNT7; B3GNT8; B3GNTL1; B4GAT1	4
AG13T8g	-0.0515825	0.271477	CI-Sep	CD4_Treg	CI-Sep	CD4_T_EM	0.428024	N-acetyllactosaminide beta-1,3-N-acetylglucosaminyltransferase, Golgi apparatus	Keratan sulfate synthesis	310	2.4.1.149	B3GNT2; B3GNT3; B3GNT4; B3GNT7; B3GNT8; B3GNTL1; B4GAT1	1.00 * UDP-N-acetyl-alpha-D-glucosamine(2-) [g] + 1.00 * keratan sulfate I biosynthesis, precursor 12 [g] --> 1.00 * proton [g] + 1.00 * UDP [g] + 1.00 * keratan sulfate I biosynthesis, precursor 13 [g] B3GNT2; B3GNT3; B3GNT4; B3GNT7; B3GNT8; B3GNTL1; B4GAT1	4
AG13T8g	0.0548834	0.729338	CI-Sep	CD4_Treg	CI-Sep	CD4_T_Naive	0.820102	N-acetyllactosaminide beta-1,3-N-acetylglucosaminyltransferase, Golgi apparatus	Keratan sulfate synthesis	310	2.4.1.149	B3GNT2; B3GNT3; B3GNT4; B3GNT7; B3GNT8; B3GNTL1; B4GAT1	1.00 * UDP-N-acetyl-alpha-D-glucosamine(2-) [g] + 1.00 * keratan sulfate I biosynthesis, precursor 12 [g] --> 1.00 * proton [g] + 1.00 * UDP [g] + 1.00 * keratan sulfate I biosynthesis, precursor 13 [g] B3GNT2; B3GNT3; B3GNT4; B3GNT7; B3GNT8; B3GNTL1; B4GAT1	4
AG13T8g	0.509882	5.31069e-06	CI-Sep	CD4_Treg	NHC	CD4_Treg	1.0088e-05	N-acetyllactosaminide beta-1,3-N-acetylglucosaminyltransferase, Golgi apparatus	Keratan sulfate synthesis	310	2.4.1.149	B3GNT2; B3GNT3; B3GNT4; B3GNT7; B3GNT8; B3GNTL1; B4GAT1	1.00 * UDP-N-acetyl-alpha-D-glucosamine(2-) [g] + 1.00 * keratan sulfate I biosynthesis, precursor 12 [g] --> 1.00 * proton [g] + 1.00 * UDP [g] + 1.00 * keratan sulfate I biosynthesis, precursor 13 [g] B3GNT2; B3GNT3; B3GNT4; B3GNT7; B3GNT8; B3GNTL1; B4GAT1	4
AG13T8g	0.314646	0.00298349	CI-Sep	CD4_Treg	CI-NS	CD4_Treg	0.00730373	N-acetyllactosaminide beta-1,3-N-acetylglucosaminyltransferase, Golgi apparatus	Keratan sulfate synthesis	310	2.4.1.149	B3GNT2; B3GNT3; B3GNT4; B3GNT7; B3GNT8; B3GNTL1; B4GAT1	1.00 * UDP-N-acetyl-alpha-D-glucosamine(2-) [g] + 1.00 * keratan sulfate I biosynthesis, precursor 12 [g] --> 1.00 * proton [g] + 1.00 * UDP [g] + 1.00 * keratan sulfate I biosynthesis, precursor 13 [g] B3GNT2; B3GNT3; B3GNT4; B3GNT7; B3GNT8; B3GNTL1; B4GAT1	4
AG13T8g	0.180747	4.448e-07	CI-Sep	CD4_T_Naive	CI-NS	CD4_T_Naive	1.24813e-06	N-acetyllactosaminide beta-1,3-N-acetylglucosaminyltransferase, Golgi apparatus	Keratan sulfate synthesis	310	2.4.1.149	B3GNT2; B3GNT3; B3GNT4; B3GNT7; B3GNT8; B3GNTL1; B4GAT1	1.00 * UDP-N-acetyl-alpha-D-glucosamine(2-) [g] + 1.00 * keratan sulfate I biosynthesis, precursor 12 [g] --> 1.00 * proton [g] + 1.00 * UDP [g] + 1.00 * keratan sulfate I biosynthesis, precursor 13 [g] B3GNT2; B3GNT3; B3GNT4; B3GNT7; B3GNT8; B3GNTL1; B4GAT1	4
AG13T8g	0.269427	2.8867e-15	CI-Sep	CD4_T_EM	CI-NS	CD4_T_EM	1.03792e-14	N-acetyllactosaminide beta-1,3-N-acetylglucosaminyltransferase, Golgi apparatus	Keratan sulfate synthesis	310	2.4.1.149	B3GNT2; B3GNT3; B3GNT4; B3GNT7; B3GNT8; B3GNTL1; B4GAT1	1.00 * UDP-N-acetyl-alpha-D-glucosamine(2-) [g] + 1.00 * keratan sulfate I biosynthesis, precursor 12 [g] --> 1.00 * proton [g] + 1.00 * UDP [g] + 1.00 * keratan sulfate I biosynthesis, precursor 13 [g] B3GNT2; B3GNT3; B3GNT4; B3GNT7; B3GNT8; B3GNTL1; B4GAT1	4
AG13T9g	-0.123917	0.569439	CI-NS	CD4_Treg	CI-NS	CD4_T_EM	0.713941	N-acetyllactosaminide beta-1,3-N-acetylglucosaminyltransferase, Golgi apparatus	Keratan sulfate synthesis	311	2.4.1.149	B3GNT2; B3GNT3; B3GNT4; B3GNT7; B3GNT8; B3GNTL1; B4GAT1	1.00 * UDP-N-acetyl-alpha-D-glucosamine(2-) [g] + 1.00 * keratan sulfate I biosynthesis, precursor 15 [g] --> 1.00 * proton [g] + 1.00 * UDP [g] + 1.00 * keratan sulfate I biosynthesis, precursor 16 [g] B3GNT2; B3GNT3; B3GNT4; B3GNT7; B3GNT8; B3GNTL1; B4GAT1	4
AG13T9g	-0.097807	0.969484	CI-NS	CD4_Treg	CI-NS	CD4_T_Naive	0.988351	N-acetyllactosaminide beta-1,3-N-acetylglucosaminyltransferase, Golgi apparatus	Keratan sulfate synthesis	311	2.4.1.149	B3GNT2; B3GNT3; B3GNT4; B3GNT7; B3GNT8; B3GNTL1; B4GAT1	1.00 * UDP-N-acetyl-alpha-D-glucosamine(2-) [g] + 1.00 * keratan sulfate I biosynthesis, precursor 15 [g] --> 1.00 * proton [g] + 1.00 * UDP [g] + 1.00 * keratan sulfate I biosynthesis, precursor 16 [g] B3GNT2; B3GNT3; B3GNT4; B3GNT7; B3GNT8; B3GNTL1; B4GAT1	4
AG13T9g	0.169479	0.0235042	CI-NS	CD4_Treg	NHC	CD4_Treg	0.0492445	N-acetyllactosaminide beta-1,3-N-acetylglucosaminyltransferase, Golgi apparatus	Keratan sulfate synthesis	311	2.4.1.149	B3GNT2; B3GNT3; B3GNT4; B3GNT7; B3GNT8; B3GNTL1; B4GAT1	1.00 * UDP-N-acetyl-alpha-D-glucosamine(2-) [g] + 1.00 * keratan sulfate I biosynthesis, precursor 15 [g] --> 1.00 * proton [g] + 1.00 * UDP [g] + 1.00 * keratan sulfate I biosynthesis, precursor 16 [g] B3GNT2; B3GNT3; B3GNT4; B3GNT7; B3GNT8; B3GNTL1; B4GAT1	4
AG13T9g	-0.0515825	0.271477	CI-Sep	CD4_Treg	CI-Sep	CD4_T_EM	0.428024	N-acetyllactosaminide beta-1,3-N-acetylglucosaminyltransferase, Golgi apparatus	Keratan sulfate synthesis	311	2.4.1.149	B3GNT2; B3GNT3; B3GNT4; B3GNT7; B3GNT8; B3GNTL1; B4GAT1	1.00 * UDP-N-acetyl-alpha-D-glucosamine(2-) [g] + 1.00 * keratan sulfate I biosynthesis, precursor 15 [g] --> 1.00 * proton [g] + 1.00 * UDP [g] + 1.00 * keratan sulfate I biosynthesis, precursor 16 [g] B3GNT2; B3GNT3; B3GNT4; B3GNT7; B3GNT8; B3GNTL1; B4GAT1	4
AG13T9g	0.0548834	0.729338	CI-Sep	CD4_Treg	CI-Sep	CD4_T_Naive	0.820102	N-acetyllactosaminide beta-1,3-N-acetylglucosaminyltransferase, Golgi apparatus	Keratan sulfate synthesis	311	2.4.1.149	B3GNT2; B3GNT3; B3GNT4; B3GNT7; B3GNT8; B3GNTL1; B4GAT1	1.00 * UDP-N-acetyl-alpha-D-glucosamine(2-) [g] + 1.00 * keratan sulfate I biosynthesis, precursor 15 [g] --> 1.00 * proton [g] + 1.00 * UDP [g] + 1.00 * keratan sulfate I biosynthesis, precursor 16 [g] B3GNT2; B3GNT3; B3GNT4; B3GNT7; B3GNT8; B3GNTL1; B4GAT1	4
AG13T9g	0.509882	5.31069e-06	CI-Sep	CD4_Treg	NHC	CD4_Treg	1.0088e-05	N-acetyllactosaminide beta-1,3-N-acetylglucosaminyltransferase, Golgi apparatus	Keratan sulfate synthesis	311	2.4.1.149	B3GNT2; B3GNT3; B3GNT4; B3GNT7; B3GNT8; B3GNTL1; B4GAT1	1.00 * UDP-N-acetyl-alpha-D-glucosamine(2-) [g] + 1.00 * keratan sulfate I biosynthesis, precursor 15 [g] --> 1.00 * proton [g] + 1.00 * UDP [g] + 1.00 * keratan sulfate I biosynthesis, precursor 16 [g] B3GNT2; B3GNT3; B3GNT4; B3GNT7; B3GNT8; B3GNTL1; B4GAT1	4
AG13T9g	0.314646	0.00298349	CI-Sep	CD4_Treg	CI-NS	CD4_Treg	0.00730373	N-acetyllactosaminide beta-1,3-N-acetylglucosaminyltransferase, Golgi apparatus	Keratan sulfate synthesis	311	2.4.1.149	B3GNT2; B3GNT3; B3GNT4; B3GNT7; B3GNT8; B3GNTL1; B4GAT1	1.00 * UDP-N-acetyl-alpha-D-glucosamine(2-) [g] + 1.00 * keratan sulfate I biosynthesis, precursor 15 [g] --> 1.00 * proton [g] + 1.00 * UDP [g] + 1.00 * keratan sulfate I biosynthesis, precursor 16 [g] B3GNT2; B3GNT3; B3GNT4; B3GNT7; B3GNT8; B3GNTL1; B4GAT1	4
AG13T9g	0.180747	4.448e-07	CI-Sep	CD4_T_Naive	CI-NS	CD4_T_Naive	1.24813e-06	N-acetyllactosaminide beta-1,3-N-acetylglucosaminyltransferase, Golgi apparatus	Keratan sulfate synthesis	311	2.4.1.149	B3GNT2; B3GNT3; B3GNT4; B3GNT7; B3GNT8; B3GNTL1; B4GAT1	1.00 * UDP-N-acetyl-alpha-D-glucosamine(2-) [g] + 1.00 * keratan sulfate I biosynthesis, precursor 15 [g] --> 1.00 * proton [g] + 1.00 * UDP [g] + 1.00 * keratan sulfate I biosynthesis, precursor 16 [g] B3GNT2; B3GNT3; B3GNT4; B3GNT7; B3GNT8; B3GNTL1; B4GAT1	4
AG13T9g	0.269427	2.8867e-15	CI-Sep	CD4_T_EM	CI-NS	CD4_T_EM	1.03792e-14	N-acetyllactosaminide beta-1,3-N-acetylglucosaminyltransferase, Golgi apparatus	Keratan sulfate synthesis	311	2.4.1.149	B3GNT2; B3GNT3; B3GNT4; B3GNT7; B3GNT8; B3GNTL1; B4GAT1	1.00 * UDP-N-acetyl-alpha-D-glucosamine(2-) [g] + 1.00 * keratan sulfate I biosynthesis, precursor 15 [g] --> 1.00 * proton [g] + 1.00 * UDP [g] + 1.00 * keratan sulfate I biosynthesis, precursor 16 [g] B3GNT2; B3GNT3; B3GNT4; B3GNT7; B3GNT8; B3GNTL1; B4GAT1	4
AGMTm	0.0625026	0.105886	CI-NS	CD4_Treg	CI-NS	CD4_T_EM	0.198004	agmatinase (m)	Arginine and Proline Metabolism	319	3.5.3.11	AGMAT	1.00 * Water [m] + 1.00 * agmatinium(2+) [m] --> 1.00 * Putrescine [m] + 1.00 * Urea [m] AGMAT	4
AGMTm	0.0592137	0.0859346	CI-NS	CD4_Treg	CI-NS	CD4_T_Naive	0.180224	agmatinase (m)	Arginine and Proline Metabolism	319	3.5.3.11	AGMAT	1.00 * Water [m] + 1.00 * agmatinium(2+) [m] --> 1.00 * Putrescine [m] + 1.00 * Urea [m] AGMAT	4
AGMTm	0.189835	0.0259082	CI-NS	CD4_Treg	NHC	CD4_Treg	0.052155	agmatinase (m)	Arginine and Proline Metabolism	319	3.5.3.11	AGMAT	1.00 * Water [m] + 1.00 * agmatinium(2+) [m] --> 1.00 * Putrescine [m] + 1.00 * Urea [m] AGMAT	4
AGMTm	0.0317773	0.62605	CI-Sep	CD4_Treg	CI-Sep	CD4_T_EM	0.724348	agmatinase (m)	Arginine and Proline Metabolism	319	3.5.3.11	AGMAT	1.00 * Water [m] + 1.00 * agmatinium(2+) [m] --> 1.00 * Putrescine [m] + 1.00 * Urea [m] AGMAT	4
AGMTm	0.072466	0.388027	CI-Sep	CD4_Treg	CI-Sep	CD4_T_Naive	0.571344	agmatinase (m)	Arginine and Proline Metabolism	319	3.5.3.11	AGMAT	1.00 * Water [m] + 1.00 * agmatinium(2+) [m] --> 1.00 * Putrescine [m] + 1.00 * Urea [m] AGMAT	4
AGMTm	0.484375	4.13727e-05	CI-Sep	CD4_Treg	NHC	CD4_Treg	6.50393e-05	agmatinase (m)	Arginine and Proline Metabolism	319	3.5.3.11	AGMAT	1.00 * Water [m] + 1.00 * agmatinium(2+) [m] --> 1.00 * Putrescine [m] + 1.00 * Urea [m] AGMAT	4
AGMTm	0.264212	0.014514	CI-Sep	CD4_Treg	CI-NS	CD4_Treg	0.021425	agmatinase (m)	Arginine and Proline Metabolism	319	3.5.3.11	AGMAT	1.00 * Water [m] + 1.00 * agmatinium(2+) [m] --> 1.00 * Putrescine [m] + 1.00 * Urea [m] AGMAT	4
AGMTm	0.291203	6.2011e-11	CI-Sep	CD4_T_Naive	CI-NS	CD4_T_Naive	7.43517e-10	agmatinase (m)	Arginine and Proline Metabolism	319	3.5.3.11	AGMAT	1.00 * Water [m] + 1.00 * agmatinium(2+) [m] --> 1.00 * Putrescine [m] + 1.00 * Urea [m] AGMAT	4
AGMTm	0.334788	2.99526e-15	CI-Sep	CD4_T_EM	CI-NS	CD4_T_EM	1.07456e-14	agmatinase (m)	Arginine and Proline Metabolism	319	3.5.3.11	AGMAT	1.00 * Water [m] + 1.00 * agmatinium(2+) [m] --> 1.00 * Putrescine [m] + 1.00 * Urea [m] AGMAT	4
AGPAT1	-0.110776	0.469254	CI-NS	CD4_Treg	CI-NS	CD4_T_EM	0.629669	1-acylglycerol-3-phosphate O-acyltransferase 1	Triacylglycerol synthesis	320	2.3.1.51	AGPAT1; AGPAT2; AGPAT3; AGPAT4; AGPAT5; GPAT4; MBOAT2	1.00 * R total 2 coenzyme A [c] + 1.00 * lysophosphatidic acid [c] --> 1.00 * Coenzyme A [c] + 1.00 * phosphatidate(2-) [c] AGPAT1; AGPAT2; AGPAT3; AGPAT4; AGPAT5; GPAT4; MBOAT2	4
AGPAT1	-0.25082	0.000440621	CI-NS	CD4_Treg	CI-NS	CD4_T_Naive	0.00168307	1-acylglycerol-3-phosphate O-acyltransferase 1	Triacylglycerol synthesis	320	2.3.1.51	AGPAT1; AGPAT2; AGPAT3; AGPAT4; AGPAT5; GPAT4; MBOAT2	1.00 * R total 2 coenzyme A [c] + 1.00 * lysophosphatidic acid [c] --> 1.00 * Coenzyme A [c] + 1.00 * phosphatidate(2-) [c] AGPAT1; AGPAT2; AGPAT3; AGPAT4; AGPAT5; GPAT4; MBOAT2	4
AGPAT1	0.143943	0.0320374	CI-NS	CD4_Treg	NHC	CD4_Treg	0.0581545	1-acylglycerol-3-phosphate O-acyltransferase 1	Triacylglycerol synthesis	320	2.3.1.51	AGPAT1; AGPAT2; AGPAT3; AGPAT4; AGPAT5; GPAT4; MBOAT2	1.00 * R total 2 coenzyme A [c] + 1.00 * lysophosphatidic acid [c] --> 1.00 * Coenzyme A [c] + 1.00 * phosphatidate(2-) [c] AGPAT1; AGPAT2; AGPAT3; AGPAT4; AGPAT5; GPAT4; MBOAT2	4
AGPAT1	-0.0785677	0.303091	CI-Sep	CD4_Treg	CI-Sep	CD4_T_EM	0.45841	1-acylglycerol-3-phosphate O-acyltransferase 1	Triacylglycerol synthesis	320	2.3.1.51	AGPAT1; AGPAT2; AGPAT3; AGPAT4; AGPAT5; GPAT4; MBOAT2	1.00 * R total 2 coenzyme A [c] + 1.00 * lysophosphatidic acid [c] --> 1.00 * Coenzyme A [c] + 1.00 * phosphatidate(2-) [c] AGPAT1; AGPAT2; AGPAT3; AGPAT4; AGPAT5; GPAT4; MBOAT2	4
AGPAT1	-0.116074	0.0906665	CI-Sep	CD4_Treg	CI-Sep	CD4_T_Naive	0.209804	1-acylglycerol-3-phosphate O-acyltransferase 1	Triacylglycerol synthesis	320	2.3.1.51	AGPAT1; AGPAT2; AGPAT3; AGPAT4; AGPAT5; GPAT4; MBOAT2	1.00 * R total 2 coenzyme A [c] + 1.00 * lysophosphatidic acid [c] --> 1.00 * Coenzyme A [c] + 1.00 * phosphatidate(2-) [c] AGPAT1; AGPAT2; AGPAT3; AGPAT4; AGPAT5; GPAT4; MBOAT2	4
AGPAT1	0.434702	6.35749e-05	CI-Sep	CD4_Treg	NHC	CD4_Treg	9.54911e-05	1-acylglycerol-3-phosphate O-acyltransferase 1	Triacylglycerol synthesis	320	2.3.1.51	AGPAT1; AGPAT2; AGPAT3; AGPAT4; AGPAT5; GPAT4; MBOAT2	1.00 * R total 2 coenzyme A [c] + 1.00 * lysophosphatidic acid [c] --> 1.00 * Coenzyme A [c] + 1.00 * phosphatidate(2-) [c] AGPAT1; AGPAT2; AGPAT3; AGPAT4; AGPAT5; GPAT4; MBOAT2	4
AGPAT1	0.271378	0.0124448	CI-Sep	CD4_Treg	CI-NS	CD4_Treg	0.0187957	1-acylglycerol-3-phosphate O-acyltransferase 1	Triacylglycerol synthesis	320	2.3.1.51	AGPAT1; AGPAT2; AGPAT3; AGPAT4; AGPAT5; GPAT4; MBOAT2	1.00 * R total 2 coenzyme A [c] + 1.00 * lysophosphatidic acid [c] --> 1.00 * Coenzyme A [c] + 1.00 * phosphatidate(2-) [c] AGPAT1; AGPAT2; AGPAT3; AGPAT4; AGPAT5; GPAT4; MBOAT2	4
AGPAT1	0.135021	0.00744299	CI-Sep	CD4_T_Naive	CI-NS	CD4_T_Naive	0.00960591	1-acylglycerol-3-phosphate O-acyltransferase 1	Triacylglycerol synthesis	320	2.3.1.51	AGPAT1; AGPAT2; AGPAT3; AGPAT4; AGPAT5; GPAT4; MBOAT2	1.00 * R total 2 coenzyme A [c] + 1.00 * lysophosphatidic acid [c] --> 1.00 * Coenzyme A [c] + 1.00 * phosphatidate(2-) [c] AGPAT1; AGPAT2; AGPAT3; AGPAT4; AGPAT5; GPAT4; MBOAT2	4
AGPAT1	0.25128	1.7657e-09	CI-Sep	CD4_T_EM	CI-NS	CD4_T_EM	2.85392e-09	1-acylglycerol-3-phosphate O-acyltransferase 1	Triacylglycerol synthesis	320	2.3.1.51	AGPAT1; AGPAT2; AGPAT3; AGPAT4; AGPAT5; GPAT4; MBOAT2	1.00 * R total 2 coenzyme A [c] + 1.00 * lysophosphatidic acid [c] --> 1.00 * Coenzyme A [c] + 1.00 * phosphatidate(2-) [c] AGPAT1; AGPAT2; AGPAT3; AGPAT4; AGPAT5; GPAT4; MBOAT2	4
AGTim	0.316338	8.54761e-08	CI-NS	CD4_Treg	CI-NS	CD4_T_EM	5.69684e-07	alanine-glyoxylate transaminase (irreversible), mitochondrial	Alanine and aspartate metabolism	324	2.6.1.44	AGXT2; ETNPPL	1.00 * L-alanine [m] + 1.00 * glyoxylate [m] --> 1.00 * pyruvate [m] + 1.00 * Glycine [m] AGXT2; ETNPPL	4
AGTim	0.266928	3.67938e-06	CI-NS	CD4_Treg	CI-NS	CD4_T_Naive	1.82909e-05	alanine-glyoxylate transaminase (irreversible), mitochondrial	Alanine and aspartate metabolism	324	2.6.1.44	AGXT2; ETNPPL	1.00 * L-alanine [m] + 1.00 * glyoxylate [m] --> 1.00 * pyruvate [m] + 1.00 * Glycine [m] AGXT2; ETNPPL	4
AGTim	0.352	0.000387031	CI-NS	CD4_Treg	NHC	CD4_Treg	0.00289403	alanine-glyoxylate transaminase (irreversible), mitochondrial	Alanine and aspartate metabolism	324	2.6.1.44	AGXT2; ETNPPL	1.00 * L-alanine [m] + 1.00 * glyoxylate [m] --> 1.00 * pyruvate [m] + 1.00 * Glycine [m] AGXT2; ETNPPL	4
AGTim	0.40165	1.93124e-06	CI-Sep	CD4_Treg	CI-Sep	CD4_T_EM	1.30023e-05	alanine-glyoxylate transaminase (irreversible), mitochondrial	Alanine and aspartate metabolism	324	2.6.1.44	AGXT2; ETNPPL	1.00 * L-alanine [m] + 1.00 * glyoxylate [m] --> 1.00 * pyruvate [m] + 1.00 * Glycine [m] AGXT2; ETNPPL	4
AGTim	0.430035	5.14747e-07	CI-Sep	CD4_Treg	CI-Sep	CD4_T_Naive	3.00881e-06	alanine-glyoxylate transaminase (irreversible), mitochondrial	Alanine and aspartate metabolism	324	2.6.1.44	AGXT2; ETNPPL	1.00 * L-alanine [m] + 1.00 * glyoxylate [m] --> 1.00 * pyruvate [m] + 1.00 * Glycine [m] AGXT2; ETNPPL	4
AGTim	0.783233	7.5673e-11	CI-Sep	CD4_Treg	NHC	CD4_Treg	1.52708e-09	alanine-glyoxylate transaminase (irreversible), mitochondrial	Alanine and aspartate metabolism	324	2.6.1.44	AGXT2; ETNPPL	1.00 * L-alanine [m] + 1.00 * glyoxylate [m] --> 1.00 * pyruvate [m] + 1.00 * Glycine [m] AGXT2; ETNPPL	4
AGTim	0.38622	0.000175989	CI-Sep	CD4_Treg	CI-NS	CD4_Treg	0.00326874	alanine-glyoxylate transaminase (irreversible), mitochondrial	Alanine and aspartate metabolism	324	2.6.1.44	AGXT2; ETNPPL	1.00 * L-alanine [m] + 1.00 * glyoxylate [m] --> 1.00 * pyruvate [m] + 1.00 * Glycine [m] AGXT2; ETNPPL	4
AGTim	0.311663	7.06154e-12	CI-Sep	CD4_T_Naive	CI-NS	CD4_T_Naive	1.19377e-10	alanine-glyoxylate transaminase (irreversible), mitochondrial	Alanine and aspartate metabolism	324	2.6.1.44	AGXT2; ETNPPL	1.00 * L-alanine [m] + 1.00 * glyoxylate [m] --> 1.00 * pyruvate [m] + 1.00 * Glycine [m] AGXT2; ETNPPL	4
AGTim	0.379935	9.93906e-19	CI-Sep	CD4_T_EM	CI-NS	CD4_T_EM	6.00066e-18	alanine-glyoxylate transaminase (irreversible), mitochondrial	Alanine and aspartate metabolism	324	2.6.1.44	AGXT2; ETNPPL	1.00 * L-alanine [m] + 1.00 * glyoxylate [m] --> 1.00 * pyruvate [m] + 1.00 * Glycine [m] AGXT2; ETNPPL	4
AGTix	0.215135	0.000227711	CI-NS	CD4_Treg	CI-NS	CD4_T_EM	0.000977174	alanine-glyoxylate transaminase (irreversible), (peroxisomal)	Alanine and aspartate metabolism	325	2.6.1.44	AGXT	1.00 * L-alanine [x] + 1.00 * glyoxylate [x] --> 1.00 * Glycine [x] + 1.00 * pyruvate [x] AGXT	4
AGTix	-0.100309	0.355794	CI-NS	CD4_Treg	CI-NS	CD4_T_Naive	0.543361	alanine-glyoxylate transaminase (irreversible), (peroxisomal)	Alanine and aspartate metabolism	325	2.6.1.44	AGXT	1.00 * L-alanine [x] + 1.00 * glyoxylate [x] --> 1.00 * Glycine [x] + 1.00 * pyruvate [x] AGXT	4
AGTix	0.17083	0.0790093	CI-NS	CD4_Treg	NHC	CD4_Treg	0.116998	alanine-glyoxylate transaminase (irreversible), (peroxisomal)	Alanine and aspartate metabolism	325	2.6.1.44	AGXT	1.00 * L-alanine [x] + 1.00 * glyoxylate [x] --> 1.00 * Glycine [x] + 1.00 * pyruvate [x] AGXT	4
AGTix	0.224469	0.00724333	CI-Sep	CD4_Treg	CI-Sep	CD4_T_EM	0.0278333	alanine-glyoxylate transaminase (irreversible), (peroxisomal)	Alanine and aspartate metabolism	325	2.6.1.44	AGXT	1.00 * L-alanine [x] + 1.00 * glyoxylate [x] --> 1.00 * Glycine [x] + 1.00 * pyruvate [x] AGXT	4
AGTix	-0.102962	0.138191	CI-Sep	CD4_Treg	CI-Sep	CD4_T_Naive	0.284382	alanine-glyoxylate transaminase (irreversible), (peroxisomal)	Alanine and aspartate metabolism	325	2.6.1.44	AGXT	1.00 * L-alanine [x] + 1.00 * glyoxylate [x] --> 1.00 * Glycine [x] + 1.00 * pyruvate [x] AGXT	4
AGTix	0.525586	1.5191e-05	CI-Sep	CD4_Treg	NHC	CD4_Treg	2.56984e-05	alanine-glyoxylate transaminase (irreversible), (peroxisomal)	Alanine and aspartate metabolism	325	2.6.1.44	AGXT	1.00 * L-alanine [x] + 1.00 * glyoxylate [x] --> 1.00 * Glycine [x] + 1.00 * pyruvate [x] AGXT	4
AGTix	0.326912	0.00326164	CI-Sep	CD4_Treg	CI-NS	CD4_Treg	0.00747609	alanine-glyoxylate transaminase (irreversible), (peroxisomal)	Alanine and aspartate metabolism	325	2.6.1.44	AGXT	1.00 * L-alanine [x] + 1.00 * glyoxylate [x] --> 1.00 * Glycine [x] + 1.00 * pyruvate [x] AGXT	4
AGTix	0.35062	1.21601e-13	CI-Sep	CD4_T_Naive	CI-NS	CD4_T_Naive	6.12059e-12	alanine-glyoxylate transaminase (irreversible), (peroxisomal)	Alanine and aspartate metabolism	325	2.6.1.44	AGXT	1.00 * L-alanine [x] + 1.00 * glyoxylate [x] --> 1.00 * Glycine [x] + 1.00 * pyruvate [x] AGXT	4
AGTix	0.363936	2.5823e-16	CI-Sep	CD4_T_EM	CI-NS	CD4_T_EM	1.09507e-15	alanine-glyoxylate transaminase (irreversible), (peroxisomal)	Alanine and aspartate metabolism	325	2.6.1.44	AGXT	1.00 * L-alanine [x] + 1.00 * glyoxylate [x] --> 1.00 * Glycine [x] + 1.00 * pyruvate [x] AGXT	4
AHC	-0.0674886	0.70394	CI-NS	CD4_Treg	CI-NS	CD4_T_EM	0.817592	adenosylhomocysteinase	Methionine and cysteine metabolism	328	3.3.1.1	AHCYL1; GM4737	1.00 * Water [c] + 1.00 * S-Adenosyl-L-homocysteine [c] --> 1.00 * Adenosine [c] + 1.00 * L-homocysteine [c] AHCYL1; GM4737	4
AHC	-0.251623	0.00035651	CI-NS	CD4_Treg	CI-NS	CD4_T_Naive	0.00138924	adenosylhomocysteinase	Methionine and cysteine metabolism	328	3.3.1.1	AHCYL1; GM4737	1.00 * Water [c] + 1.00 * S-Adenosyl-L-homocysteine [c] --> 1.00 * Adenosine [c] + 1.00 * L-homocysteine [c] AHCYL1; GM4737	4
AHC	0.133142	0.11202	CI-NS	CD4_Treg	NHC	CD4_Treg	0.156012	adenosylhomocysteinase	Methionine and cysteine metabolism	328	3.3.1.1	AHCYL1; GM4737	1.00 * Water [c] + 1.00 * S-Adenosyl-L-homocysteine [c] --> 1.00 * Adenosine [c] + 1.00 * L-homocysteine [c] AHCYL1; GM4737	4
AHC	-0.111486	0.201523	CI-Sep	CD4_Treg	CI-Sep	CD4_T_EM	0.353086	adenosylhomocysteinase	Methionine and cysteine metabolism	328	3.3.1.1	AHCYL1; GM4737	1.00 * Water [c] + 1.00 * S-Adenosyl-L-homocysteine [c] --> 1.00 * Adenosine [c] + 1.00 * L-homocysteine [c] AHCYL1; GM4737	4
AHC	-0.280977	3.09774e-05	CI-Sep	CD4_Treg	CI-Sep	CD4_T_Naive	0.000152957	adenosylhomocysteinase	Methionine and cysteine metabolism	328	3.3.1.1	AHCYL1; GM4737	1.00 * Water [c] + 1.00 * S-Adenosyl-L-homocysteine [c] --> 1.00 * Adenosine [c] + 1.00 * L-homocysteine [c] AHCYL1; GM4737	4
AHC	0.46386	6.85692e-06	CI-Sep	CD4_Treg	NHC	CD4_Treg	1.26757e-05	adenosylhomocysteinase	Methionine and cysteine metabolism	328	3.3.1.1	AHCYL1; GM4737	1.00 * Water [c] + 1.00 * S-Adenosyl-L-homocysteine [c] --> 1.00 * Adenosine [c] + 1.00 * L-homocysteine [c] AHCYL1; GM4737	4
AHC	0.320281	0.00157735	CI-Sep	CD4_Treg	CI-NS	CD4_Treg	0.00554212	adenosylhomocysteinase	Methionine and cysteine metabolism	328	3.3.1.1	AHCYL1; GM4737	1.00 * Water [c] + 1.00 * S-Adenosyl-L-homocysteine [c] --> 1.00 * Adenosine [c] + 1.00 * L-homocysteine [c] AHCYL1; GM4737	4
AHC	0.33564	8.78141e-14	CI-Sep	CD4_T_Naive	CI-NS	CD4_T_Naive	4.82179e-12	adenosylhomocysteinase	Methionine and cysteine metabolism	328	3.3.1.1	AHCYL1; GM4737	1.00 * Water [c] + 1.00 * S-Adenosyl-L-homocysteine [c] --> 1.00 * Adenosine [c] + 1.00 * L-homocysteine [c] AHCYL1; GM4737	4
AHC	0.37638	4.99495e-19	CI-Sep	CD4_T_EM	CI-NS	CD4_T_EM	3.10722e-18	adenosylhomocysteinase	Methionine and cysteine metabolism	328	3.3.1.1	AHCYL1; GM4737	1.00 * Water [c] + 1.00 * S-Adenosyl-L-homocysteine [c] --> 1.00 * Adenosine [c] + 1.00 * L-homocysteine [c] AHCYL1; GM4737	4
AHEXASE2ly	-0.176169	0.138718	CI-NS	CD4_Treg	CI-NS	CD4_T_EM	0.243651	beta-N-acetylhexosaminidase, lysosomal	N-glycan degradation	331	3.2.1.52	HEXA; HEXB	3.00 * Water [l] + 1.00 * reducing GlcNAc removed form of n2m2nmasn (w/o peptide) [l] --> 1.00 * (alpha-D-mannosyl)2-beta-D-mannosyl-N-acetylglucosamine [l] + 3.00 * N-acetyl-D-glucosamine [l] HEXA; HEXB	4
AHEXASE2ly	-0.152364	0.283241	CI-NS	CD4_Treg	CI-NS	CD4_T_Naive	0.459922	beta-N-acetylhexosaminidase, lysosomal	N-glycan degradation	331	3.2.1.52	HEXA; HEXB	3.00 * Water [l] + 1.00 * reducing GlcNAc removed form of n2m2nmasn (w/o peptide) [l] --> 1.00 * (alpha-D-mannosyl)2-beta-D-mannosyl-N-acetylglucosamine [l] + 3.00 * N-acetyl-D-glucosamine [l] HEXA; HEXB	4
AHEXASE2ly	0.194836	0.00651051	CI-NS	CD4_Treg	NHC	CD4_Treg	0.0249866	beta-N-acetylhexosaminidase, lysosomal	N-glycan degradation	331	3.2.1.52	HEXA; HEXB	3.00 * Water [l] + 1.00 * reducing GlcNAc removed form of n2m2nmasn (w/o peptide) [l] --> 1.00 * (alpha-D-mannosyl)2-beta-D-mannosyl-N-acetylglucosamine [l] + 3.00 * N-acetyl-D-glucosamine [l] HEXA; HEXB	4
AHEXASE2ly	-0.103378	0.0529453	CI-Sep	CD4_Treg	CI-Sep	CD4_T_EM	0.132679	beta-N-acetylhexosaminidase, lysosomal	N-glycan degradation	331	3.2.1.52	HEXA; HEXB	3.00 * Water [l] + 1.00 * reducing GlcNAc removed form of n2m2nmasn (w/o peptide) [l] --> 1.00 * (alpha-D-mannosyl)2-beta-D-mannosyl-N-acetylglucosamine [l] + 3.00 * N-acetyl-D-glucosamine [l] HEXA; HEXB	4
AHEXASE2ly	-0.0165844	0.48098	CI-Sep	CD4_Treg	CI-Sep	CD4_T_Naive	0.639502	beta-N-acetylhexosaminidase, lysosomal	N-glycan degradation	331	3.2.1.52	HEXA; HEXB	3.00 * Water [l] + 1.00 * reducing GlcNAc removed form of n2m2nmasn (w/o peptide) [l] --> 1.00 * (alpha-D-mannosyl)2-beta-D-mannosyl-N-acetylglucosamine [l] + 3.00 * N-acetyl-D-glucosamine [l] HEXA; HEXB	4
AHEXASE2ly	0.518246	1.27442e-06	CI-Sep	CD4_Treg	NHC	CD4_Treg	3.55243e-06	beta-N-acetylhexosaminidase, lysosomal	N-glycan degradation	331	3.2.1.52	HEXA; HEXB	3.00 * Water [l] + 1.00 * reducing GlcNAc removed form of n2m2nmasn (w/o peptide) [l] --> 1.00 * (alpha-D-mannosyl)2-beta-D-mannosyl-N-acetylglucosamine [l] + 3.00 * N-acetyl-D-glucosamine [l] HEXA; HEXB	4
AHEXASE2ly	0.295156	0.00521463	CI-Sep	CD4_Treg	CI-NS	CD4_Treg	0.00966488	beta-N-acetylhexosaminidase, lysosomal	N-glycan degradation	331	3.2.1.52	HEXA; HEXB	3.00 * Water [l] + 1.00 * reducing GlcNAc removed form of n2m2nmasn (w/o peptide) [l] --> 1.00 * (alpha-D-mannosyl)2-beta-D-mannosyl-N-acetylglucosamine [l] + 3.00 * N-acetyl-D-glucosamine [l] HEXA; HEXB	4
AHEXASE2ly	0.175381	1.06061e-06	CI-Sep	CD4_T_Naive	CI-NS	CD4_T_Naive	2.63833e-06	beta-N-acetylhexosaminidase, lysosomal	N-glycan degradation	331	3.2.1.52	HEXA; HEXB	3.00 * Water [l] + 1.00 * reducing GlcNAc removed form of n2m2nmasn (w/o peptide) [l] --> 1.00 * (alpha-D-mannosyl)2-beta-D-mannosyl-N-acetylglucosamine [l] + 3.00 * N-acetyl-D-glucosamine [l] HEXA; HEXB	4
AHEXASE2ly	0.244995	1.99636e-13	CI-Sep	CD4_T_EM	CI-NS	CD4_T_EM	5.08931e-13	beta-N-acetylhexosaminidase, lysosomal	N-glycan degradation	331	3.2.1.52	HEXA; HEXB	3.00 * Water [l] + 1.00 * reducing GlcNAc removed form of n2m2nmasn (w/o peptide) [l] --> 1.00 * (alpha-D-mannosyl)2-beta-D-mannosyl-N-acetylglucosamine [l] + 3.00 * N-acetyl-D-glucosamine [l] HEXA; HEXB	4
AHEXASEly	-0.182649	0.0959282	CI-NS	CD4_Treg	CI-NS	CD4_T_EM	0.184671	beta-N-acetylhexosaminidase, lysosomal	N-glycan degradation	332	3.2.1.52	HEXA; HEXB	2.00 * Water [l] + 1.00 * de-Fuc, reducing GlcNAc removed, de-Sia, de-Gal form of PA6 (w/o peptide linkage) [l] --> 1.00 * (alpha-D-mannosyl)2-beta-D-mannosyl-N-acetylglucosamine [l] + 2.00 * N-acetyl-D-glucosamine [l] HEXA; HEXB	4
AHEXASEly	-0.161292	0.221773	CI-NS	CD4_Treg	CI-NS	CD4_T_Naive	0.392962	beta-N-acetylhexosaminidase, lysosomal	N-glycan degradation	332	3.2.1.52	HEXA; HEXB	2.00 * Water [l] + 1.00 * de-Fuc, reducing GlcNAc removed, de-Sia, de-Gal form of PA6 (w/o peptide linkage) [l] --> 1.00 * (alpha-D-mannosyl)2-beta-D-mannosyl-N-acetylglucosamine [l] + 2.00 * N-acetyl-D-glucosamine [l] HEXA; HEXB	4
AHEXASEly	0.184756	0.00923806	CI-NS	CD4_Treg	NHC	CD4_Treg	0.0298028	beta-N-acetylhexosaminidase, lysosomal	N-glycan degradation	332	3.2.1.52	HEXA; HEXB	2.00 * Water [l] + 1.00 * de-Fuc, reducing GlcNAc removed, de-Sia, de-Gal form of PA6 (w/o peptide linkage) [l] --> 1.00 * (alpha-D-mannosyl)2-beta-D-mannosyl-N-acetylglucosamine [l] + 2.00 * N-acetyl-D-glucosamine [l] HEXA; HEXB	4
AHEXASEly	-0.0961766	0.0754796	CI-Sep	CD4_Treg	CI-Sep	CD4_T_EM	0.168375	beta-N-acetylhexosaminidase, lysosomal	N-glycan degradation	332	3.2.1.52	HEXA; HEXB	2.00 * Water [l] + 1.00 * de-Fuc, reducing GlcNAc removed, de-Sia, de-Gal form of PA6 (w/o peptide linkage) [l] --> 1.00 * (alpha-D-mannosyl)2-beta-D-mannosyl-N-acetylglucosamine [l] + 2.00 * N-acetyl-D-glucosamine [l] HEXA; HEXB	4
AHEXASEly	-0.0122765	0.559258	CI-Sep	CD4_Treg	CI-Sep	CD4_T_Naive	0.698928	beta-N-acetylhexosaminidase, lysosomal	N-glycan degradation	332	3.2.1.52	HEXA; HEXB	2.00 * Water [l] + 1.00 * de-Fuc, reducing GlcNAc removed, de-Sia, de-Gal form of PA6 (w/o peptide linkage) [l] --> 1.00 * (alpha-D-mannosyl)2-beta-D-mannosyl-N-acetylglucosamine [l] + 2.00 * N-acetyl-D-glucosamine [l] HEXA; HEXB	4
AHEXASEly	0.522535	7.9967e-07	CI-Sep	CD4_Treg	NHC	CD4_Treg	2.5028e-06	beta-N-acetylhexosaminidase, lysosomal	N-glycan degradation	332	3.2.1.52	HEXA; HEXB	2.00 * Water [l] + 1.00 * de-Fuc, reducing GlcNAc removed, de-Sia, de-Gal form of PA6 (w/o peptide linkage) [l] --> 1.00 * (alpha-D-mannosyl)2-beta-D-mannosyl-N-acetylglucosamine [l] + 2.00 * N-acetyl-D-glucosamine [l] HEXA; HEXB	4
AHEXASEly	0.310709	0.00190821	CI-Sep	CD4_Treg	CI-NS	CD4_Treg	0.00589898	beta-N-acetylhexosaminidase, lysosomal	N-glycan degradation	332	3.2.1.52	HEXA; HEXB	2.00 * Water [l] + 1.00 * de-Fuc, reducing GlcNAc removed, de-Sia, de-Gal form of PA6 (w/o peptide linkage) [l] --> 1.00 * (alpha-D-mannosyl)2-beta-D-mannosyl-N-acetylglucosamine [l] + 2.00 * N-acetyl-D-glucosamine [l] HEXA; HEXB	4
AHEXASEly	0.176699	9.73019e-07	CI-Sep	CD4_T_Naive	CI-NS	CD4_T_Naive	2.52267e-06	beta-N-acetylhexosaminidase, lysosomal	N-glycan degradation	332	3.2.1.52	HEXA; HEXB	2.00 * Water [l] + 1.00 * de-Fuc, reducing GlcNAc removed, de-Sia, de-Gal form of PA6 (w/o peptide linkage) [l] --> 1.00 * (alpha-D-mannosyl)2-beta-D-mannosyl-N-acetylglucosamine [l] + 2.00 * N-acetyl-D-glucosamine [l] HEXA; HEXB	4
AHEXASEly	0.246863	1.30492e-13	CI-Sep	CD4_T_EM	CI-NS	CD4_T_EM	3.44089e-13	beta-N-acetylhexosaminidase, lysosomal	N-glycan degradation	332	3.2.1.52	HEXA; HEXB	2.00 * Water [l] + 1.00 * de-Fuc, reducing GlcNAc removed, de-Sia, de-Gal form of PA6 (w/o peptide linkage) [l] --> 1.00 * (alpha-D-mannosyl)2-beta-D-mannosyl-N-acetylglucosamine [l] + 2.00 * N-acetyl-D-glucosamine [l] HEXA; HEXB	4
AICART	0.0224785	0.105516	CI-NS	CD4_Treg	CI-NS	CD4_T_EM	0.197541	phosphoribosylaminoimidazolecarboxamide formyltransferase	Purine synthesis	333	2.1.2.3	ATIC	1.00 * 10-Formyltetrahydrofolate [c] + 1.00 * 5-Amino-1-(5-Phospho-D-ribosyl)imidazole-4-carboxamide [c] --> 1.00 * 5-Formamido-1-(5-phospho-D-ribosyl)imidazole-4-carboxamide [c] + 1.00 * 5,6,7,8-Tetrahydrofolate [c] ATIC	4
AICART	-0.139754	0.119035	CI-NS	CD4_Treg	CI-NS	CD4_T_Naive	0.236894	phosphoribosylaminoimidazolecarboxamide formyltransferase	Purine synthesis	333	2.1.2.3	ATIC	1.00 * 10-Formyltetrahydrofolate [c] + 1.00 * 5-Amino-1-(5-Phospho-D-ribosyl)imidazole-4-carboxamide [c] --> 1.00 * 5-Formamido-1-(5-phospho-D-ribosyl)imidazole-4-carboxamide [c] + 1.00 * 5,6,7,8-Tetrahydrofolate [c] ATIC	4
AICART	0.297634	0.000628416	CI-NS	CD4_Treg	NHC	CD4_Treg	0.00406826	phosphoribosylaminoimidazolecarboxamide formyltransferase	Purine synthesis	333	2.1.2.3	ATIC	1.00 * 10-Formyltetrahydrofolate [c] + 1.00 * 5-Amino-1-(5-Phospho-D-ribosyl)imidazole-4-carboxamide [c] --> 1.00 * 5-Formamido-1-(5-phospho-D-ribosyl)imidazole-4-carboxamide [c] + 1.00 * 5,6,7,8-Tetrahydrofolate [c] ATIC	4
AICART	-0.0192927	0.937415	CI-Sep	CD4_Treg	CI-Sep	CD4_T_EM	0.955602	phosphoribosylaminoimidazolecarboxamide formyltransferase	Purine synthesis	333	2.1.2.3	ATIC	1.00 * 10-Formyltetrahydrofolate [c] + 1.00 * 5-Amino-1-(5-Phospho-D-ribosyl)imidazole-4-carboxamide [c] --> 1.00 * 5-Formamido-1-(5-phospho-D-ribosyl)imidazole-4-carboxamide [c] + 1.00 * 5,6,7,8-Tetrahydrofolate [c] ATIC	4
AICART	-0.178358	0.00882749	CI-Sep	CD4_Treg	CI-Sep	CD4_T_Naive	0.028891	phosphoribosylaminoimidazolecarboxamide formyltransferase	Purine synthesis	333	2.1.2.3	ATIC	1.00 * 10-Formyltetrahydrofolate [c] + 1.00 * 5-Amino-1-(5-Phospho-D-ribosyl)imidazole-4-carboxamide [c] --> 1.00 * 5-Formamido-1-(5-phospho-D-ribosyl)imidazole-4-carboxamide [c] + 1.00 * 5,6,7,8-Tetrahydrofolate [c] ATIC	4
AICART	0.569057	1.66502e-07	CI-Sep	CD4_Treg	NHC	CD4_Treg	6.92275e-07	phosphoribosylaminoimidazolecarboxamide formyltransferase	Purine synthesis	333	2.1.2.3	ATIC	1.00 * 10-Formyltetrahydrofolate [c] + 1.00 * 5-Amino-1-(5-Phospho-D-ribosyl)imidazole-4-carboxamide [c] --> 1.00 * 5-Formamido-1-(5-phospho-D-ribosyl)imidazole-4-carboxamide [c] + 1.00 * 5,6,7,8-Tetrahydrofolate [c] ATIC	4
AICART	0.2582	0.00990845	CI-Sep	CD4_Treg	CI-NS	CD4_Treg	0.0156347	phosphoribosylaminoimidazolecarboxamide formyltransferase	Purine synthesis	333	2.1.2.3	ATIC	1.00 * 10-Formyltetrahydrofolate [c] + 1.00 * 5-Amino-1-(5-Phospho-D-ribosyl)imidazole-4-carboxamide [c] --> 1.00 * 5-Formamido-1-(5-phospho-D-ribosyl)imidazole-4-carboxamide [c] + 1.00 * 5,6,7,8-Tetrahydrofolate [c] ATIC	4
AICART	0.293731	4.28497e-12	CI-Sep	CD4_T_Naive	CI-NS	CD4_T_Naive	7.90267e-11	phosphoribosylaminoimidazolecarboxamide formyltransferase	Purine synthesis	333	2.1.2.3	ATIC	1.00 * 10-Formyltetrahydrofolate [c] + 1.00 * 5-Amino-1-(5-Phospho-D-ribosyl)imidazole-4-carboxamide [c] --> 1.00 * 5-Formamido-1-(5-phospho-D-ribosyl)imidazole-4-carboxamide [c] + 1.00 * 5,6,7,8-Tetrahydrofolate [c] ATIC	4
AICART	0.325384	1.36158e-16	CI-Sep	CD4_T_EM	CI-NS	CD4_T_EM	5.98601e-16	phosphoribosylaminoimidazolecarboxamide formyltransferase	Purine synthesis	333	2.1.2.3	ATIC	1.00 * 10-Formyltetrahydrofolate [c] + 1.00 * 5-Amino-1-(5-Phospho-D-ribosyl)imidazole-4-carboxamide [c] --> 1.00 * 5-Formamido-1-(5-phospho-D-ribosyl)imidazole-4-carboxamide [c] + 1.00 * 5,6,7,8-Tetrahydrofolate [c] ATIC	4
AKGDm	0.236278	4.26288e-05	CI-NS	CD4_Treg	CI-NS	CD4_T_EM	0.000211264	2-oxoglutarate dehydrogenase	Citric acid cycle	336	2.3.1.61	DLD; DLST; OGDH; PDHX	1.00 * 2-Oxoglutarate [m] + 1.00 * Coenzyme A [m] + 1.00 * Nicotinamide adenine dinucleotide [m] --> 1.00 * carbon dioxide [m] + 1.00 * Nicotinamide adenine dinucleotide - reduced [m] + 1.00 * Succinyl-CoA [m] DLD; DLST; OGDH; PDHX	0
AKGDm	0.239286	7.77172e-05	CI-NS	CD4_Treg	CI-NS	CD4_T_Naive	0.000336496	2-oxoglutarate dehydrogenase	Citric acid cycle	336	2.3.1.61	DLD; DLST; OGDH; PDHX	1.00 * 2-Oxoglutarate [m] + 1.00 * Coenzyme A [m] + 1.00 * Nicotinamide adenine dinucleotide [m] --> 1.00 * carbon dioxide [m] + 1.00 * Nicotinamide adenine dinucleotide - reduced [m] + 1.00 * Succinyl-CoA [m] DLD; DLST; OGDH; PDHX	0
AKGDm	0.207559	0.0166651	CI-NS	CD4_Treg	NHC	CD4_Treg	0.0406967	2-oxoglutarate dehydrogenase	Citric acid cycle	336	2.3.1.61	DLD; DLST; OGDH; PDHX	1.00 * 2-Oxoglutarate [m] + 1.00 * Coenzyme A [m] + 1.00 * Nicotinamide adenine dinucleotide [m] --> 1.00 * carbon dioxide [m] + 1.00 * Nicotinamide adenine dinucleotide - reduced [m] + 1.00 * Succinyl-CoA [m] DLD; DLST; OGDH; PDHX	0
AKGDm	0.14735	0.167766	CI-Sep	CD4_Treg	CI-Sep	CD4_T_EM	0.311317	2-oxoglutarate dehydrogenase	Citric acid cycle	336	2.3.1.61	DLD; DLST; OGDH; PDHX	1.00 * 2-Oxoglutarate [m] + 1.00 * Coenzyme A [m] + 1.00 * Nicotinamide adenine dinucleotide [m] --> 1.00 * carbon dioxide [m] + 1.00 * Nicotinamide adenine dinucleotide - reduced [m] + 1.00 * Succinyl-CoA [m] DLD; DLST; OGDH; PDHX	0
AKGDm	0.291059	0.00443768	CI-Sep	CD4_Treg	CI-Sep	CD4_T_Naive	0.015444	2-oxoglutarate dehydrogenase	Citric acid cycle	336	2.3.1.61	DLD; DLST; OGDH; PDHX	1.00 * 2-Oxoglutarate [m] + 1.00 * Coenzyme A [m] + 1.00 * Nicotinamide adenine dinucleotide [m] --> 1.00 * carbon dioxide [m] + 1.00 * Nicotinamide adenine dinucleotide - reduced [m] + 1.00 * Succinyl-CoA [m] DLD; DLST; OGDH; PDHX	0
AKGDm	0.500556	5.41767e-05	CI-Sep	CD4_Treg	NHC	CD4_Treg	8.28716e-05	2-oxoglutarate dehydrogenase	Citric acid cycle	336	2.3.1.61	DLD; DLST; OGDH; PDHX	1.00 * 2-Oxoglutarate [m] + 1.00 * Coenzyme A [m] + 1.00 * Nicotinamide adenine dinucleotide [m] --> 1.00 * carbon dioxide [m] + 1.00 * Nicotinamide adenine dinucleotide - reduced [m] + 1.00 * Succinyl-CoA [m] DLD; DLST; OGDH; PDHX	0
AKGDm	0.267618	0.0405248	CI-Sep	CD4_Treg	CI-NS	CD4_Treg	0.0527161	2-oxoglutarate dehydrogenase	Citric acid cycle	336	2.3.1.61	DLD; DLST; OGDH; PDHX	1.00 * 2-Oxoglutarate [m] + 1.00 * Coenzyme A [m] + 1.00 * Nicotinamide adenine dinucleotide [m] --> 1.00 * carbon dioxide [m] + 1.00 * Nicotinamide adenine dinucleotide - reduced [m] + 1.00 * Succinyl-CoA [m] DLD; DLST; OGDH; PDHX	0
AKGDm	0.260968	1.11461e-07	CI-Sep	CD4_T_Naive	CI-NS	CD4_T_Naive	3.60014e-07	2-oxoglutarate dehydrogenase	Citric acid cycle	336	2.3.1.61	DLD; DLST; OGDH; PDHX	1.00 * 2-Oxoglutarate [m] + 1.00 * Coenzyme A [m] + 1.00 * Nicotinamide adenine dinucleotide [m] --> 1.00 * carbon dioxide [m] + 1.00 * Nicotinamide adenine dinucleotide - reduced [m] + 1.00 * Succinyl-CoA [m] DLD; DLST; OGDH; PDHX	0
AKGDm	0.395468	6.14199e-17	CI-Sep	CD4_T_EM	CI-NS	CD4_T_EM	2.83422e-16	2-oxoglutarate dehydrogenase	Citric acid cycle	336	2.3.1.61	DLD; DLST; OGDH; PDHX	1.00 * 2-Oxoglutarate [m] + 1.00 * Coenzyme A [m] + 1.00 * Nicotinamide adenine dinucleotide [m] --> 1.00 * carbon dioxide [m] + 1.00 * Nicotinamide adenine dinucleotide - reduced [m] + 1.00 * Succinyl-CoA [m] DLD; DLST; OGDH; PDHX	0
AKR1C1	-0.112162	0.551135	CI-NS	CD4_Treg	CI-NS	CD4_T_EM	0.707728	aldo-keto reductase family 1, member C1 (chlordecone reductase; 3-alpha hydroxysteroid dehydrogenase, type I; dihydrodiol dehydrogenase 4)	Steroid metabolism	340	1.3.1.20	AKR1C6	1.00 * proton [c] + 1.00 * Nicotinamide adenine dinucleotide phosphate - reduced [c] + 1.00 * progesterone [c] --> 1.00 * Nicotinamide adenine dinucleotide phosphate [c] + 1.00 * (20S)-20-hydroxypregn-4-en-3-one [c] AKR1C6	4
AKR1C1	-0.110986	0.414281	CI-NS	CD4_Treg	CI-NS	CD4_T_Naive	0.598984	aldo-keto reductase family 1, member C1 (chlordecone reductase; 3-alpha hydroxysteroid dehydrogenase, type I; dihydrodiol dehydrogenase 4)	Steroid metabolism	340	1.3.1.20	AKR1C6	1.00 * proton [c] + 1.00 * Nicotinamide adenine dinucleotide phosphate - reduced [c] + 1.00 * progesterone [c] --> 1.00 * Nicotinamide adenine dinucleotide phosphate [c] + 1.00 * (20S)-20-hydroxypregn-4-en-3-one [c] AKR1C6	4
AKR1C1	0.208042	0.00821193	CI-NS	CD4_Treg	NHC	CD4_Treg	0.0283508	aldo-keto reductase family 1, member C1 (chlordecone reductase; 3-alpha hydroxysteroid dehydrogenase, type I; dihydrodiol dehydrogenase 4)	Steroid metabolism	340	1.3.1.20	AKR1C6	1.00 * proton [c] + 1.00 * Nicotinamide adenine dinucleotide phosphate - reduced [c] + 1.00 * progesterone [c] --> 1.00 * Nicotinamide adenine dinucleotide phosphate [c] + 1.00 * (20S)-20-hydroxypregn-4-en-3-one [c] AKR1C6	4
AKR1C1	-0.140483	0.0701289	CI-Sep	CD4_Treg	CI-Sep	CD4_T_EM	0.160437	aldo-keto reductase family 1, member C1 (chlordecone reductase; 3-alpha hydroxysteroid dehydrogenase, type I; dihydrodiol dehydrogenase 4)	Steroid metabolism	340	1.3.1.20	AKR1C6	1.00 * proton [c] + 1.00 * Nicotinamide adenine dinucleotide phosphate - reduced [c] + 1.00 * progesterone [c] --> 1.00 * Nicotinamide adenine dinucleotide phosphate [c] + 1.00 * (20S)-20-hydroxypregn-4-en-3-one [c] AKR1C6	4
AKR1C1	-0.0575391	0.503877	CI-Sep	CD4_Treg	CI-Sep	CD4_T_Naive	0.660686	aldo-keto reductase family 1, member C1 (chlordecone reductase; 3-alpha hydroxysteroid dehydrogenase, type I; dihydrodiol dehydrogenase 4)	Steroid metabolism	340	1.3.1.20	AKR1C6	1.00 * proton [c] + 1.00 * Nicotinamide adenine dinucleotide phosphate - reduced [c] + 1.00 * progesterone [c] --> 1.00 * Nicotinamide adenine dinucleotide phosphate [c] + 1.00 * (20S)-20-hydroxypregn-4-en-3-one [c] AKR1C6	4
AKR1C1	0.560898	1.02679e-06	CI-Sep	CD4_Treg	NHC	CD4_Treg	3.00864e-06	aldo-keto reductase family 1, member C1 (chlordecone reductase; 3-alpha hydroxysteroid dehydrogenase, type I; dihydrodiol dehydrogenase 4)	Steroid metabolism	340	1.3.1.20	AKR1C6	1.00 * proton [c] + 1.00 * Nicotinamide adenine dinucleotide phosphate - reduced [c] + 1.00 * progesterone [c] --> 1.00 * Nicotinamide adenine dinucleotide phosphate [c] + 1.00 * (20S)-20-hydroxypregn-4-en-3-one [c] AKR1C6	4
AKR1C1	0.32235	0.00388997	CI-Sep	CD4_Treg	CI-NS	CD4_Treg	0.0082915	aldo-keto reductase family 1, member C1 (chlordecone reductase; 3-alpha hydroxysteroid dehydrogenase, type I; dihydrodiol dehydrogenase 4)	Steroid metabolism	340	1.3.1.20	AKR1C6	1.00 * proton [c] + 1.00 * Nicotinamide adenine dinucleotide phosphate - reduced [c] + 1.00 * progesterone [c] --> 1.00 * Nicotinamide adenine dinucleotide phosphate [c] + 1.00 * (20S)-20-hydroxypregn-4-en-3-one [c] AKR1C6	4
AKR1C1	0.296495	6.60946e-10	CI-Sep	CD4_T_Naive	CI-NS	CD4_T_Naive	4.68283e-09	aldo-keto reductase family 1, member C1 (chlordecone reductase; 3-alpha hydroxysteroid dehydrogenase, type I; dihydrodiol dehydrogenase 4)	Steroid metabolism	340	1.3.1.20	AKR1C6	1.00 * proton [c] + 1.00 * Nicotinamide adenine dinucleotide phosphate - reduced [c] + 1.00 * progesterone [c] --> 1.00 * Nicotinamide adenine dinucleotide phosphate [c] + 1.00 * (20S)-20-hydroxypregn-4-en-3-one [c] AKR1C6	4
AKR1C1	0.391496	2.95193e-21	CI-Sep	CD4_T_EM	CI-NS	CD4_T_EM	3.97647e-20	aldo-keto reductase family 1, member C1 (chlordecone reductase; 3-alpha hydroxysteroid dehydrogenase, type I; dihydrodiol dehydrogenase 4)	Steroid metabolism	340	1.3.1.20	AKR1C6	1.00 * proton [c] + 1.00 * Nicotinamide adenine dinucleotide phosphate - reduced [c] + 1.00 * progesterone [c] --> 1.00 * Nicotinamide adenine dinucleotide phosphate [c] + 1.00 * (20S)-20-hydroxypregn-4-en-3-one [c] AKR1C6	4
AKR1C41	-0.00683871	0.0184475	CI-NS	CD4_Treg	CI-NS	CD4_T_EM	0.0498536	aldo-keto reductase family 1, member C4 (chlordecone reductase; 3-alpha hydroxysteroid dehydrogenase, type I; dihydrodiol dehydrogenase 4)	Bile acid synthesis	341	1.1.1.50	AKR1C6	1.00 * proton [c] + 1.00 * Nicotinamide adenine dinucleotide - reduced [c] + 1.00 * 7alpha-hydroxy-5beta-cholestan-3-one [c] --> 1.00 * Nicotinamide adenine dinucleotide [c] + 1.00 * 5beta-cholestane-3alpha,7alpha-diol [c] AKR1C6	4
AKR1C41	0.00605111	0.338308	CI-NS	CD4_Treg	CI-NS	CD4_T_Naive	0.52112	aldo-keto reductase family 1, member C4 (chlordecone reductase; 3-alpha hydroxysteroid dehydrogenase, type I; dihydrodiol dehydrogenase 4)	Bile acid synthesis	341	1.1.1.50	AKR1C6	1.00 * proton [c] + 1.00 * Nicotinamide adenine dinucleotide - reduced [c] + 1.00 * 7alpha-hydroxy-5beta-cholestan-3-one [c] --> 1.00 * Nicotinamide adenine dinucleotide [c] + 1.00 * 5beta-cholestane-3alpha,7alpha-diol [c] AKR1C6	4
AKR1C41	-0.104464	0.0629231	CI-NS	CD4_Treg	NHC	CD4_Treg	0.0965875	aldo-keto reductase family 1, member C4 (chlordecone reductase; 3-alpha hydroxysteroid dehydrogenase, type I; dihydrodiol dehydrogenase 4)	Bile acid synthesis	341	1.1.1.50	AKR1C6	1.00 * proton [c] + 1.00 * Nicotinamide adenine dinucleotide - reduced [c] + 1.00 * 7alpha-hydroxy-5beta-cholestan-3-one [c] --> 1.00 * Nicotinamide adenine dinucleotide [c] + 1.00 * 5beta-cholestane-3alpha,7alpha-diol [c] AKR1C6	4
AKR1C41	0.0480235	0.000235265	CI-Sep	CD4_Treg	CI-Sep	CD4_T_EM	0.00124701	aldo-keto reductase family 1, member C4 (chlordecone reductase; 3-alpha hydroxysteroid dehydrogenase, type I; dihydrodiol dehydrogenase 4)	Bile acid synthesis	341	1.1.1.50	AKR1C6	1.00 * proton [c] + 1.00 * Nicotinamide adenine dinucleotide - reduced [c] + 1.00 * 7alpha-hydroxy-5beta-cholestan-3-one [c] --> 1.00 * Nicotinamide adenine dinucleotide [c] + 1.00 * 5beta-cholestane-3alpha,7alpha-diol [c] AKR1C6	4
AKR1C41	0.264382	0.000497091	CI-Sep	CD4_Treg	CI-Sep	CD4_T_Naive	0.00211155	aldo-keto reductase family 1, member C4 (chlordecone reductase; 3-alpha hydroxysteroid dehydrogenase, type I; dihydrodiol dehydrogenase 4)	Bile acid synthesis	341	1.1.1.50	AKR1C6	1.00 * proton [c] + 1.00 * Nicotinamide adenine dinucleotide - reduced [c] + 1.00 * 7alpha-hydroxy-5beta-cholestan-3-one [c] --> 1.00 * Nicotinamide adenine dinucleotide [c] + 1.00 * 5beta-cholestane-3alpha,7alpha-diol [c] AKR1C6	4
AKR1C41	-0.0452838	0.0451411	CI-Sep	CD4_Treg	NHC	CD4_Treg	0.0516036	aldo-keto reductase family 1, member C4 (chlordecone reductase; 3-alpha hydroxysteroid dehydrogenase, type I; dihydrodiol dehydrogenase 4)	Bile acid synthesis	341	1.1.1.50	AKR1C6	1.00 * proton [c] + 1.00 * Nicotinamide adenine dinucleotide - reduced [c] + 1.00 * 7alpha-hydroxy-5beta-cholestan-3-one [c] --> 1.00 * Nicotinamide adenine dinucleotide [c] + 1.00 * 5beta-cholestane-3alpha,7alpha-diol [c] AKR1C6	4
AKR1C41	0.0612159	0.788995	CI-Sep	CD4_Treg	CI-NS	CD4_Treg	0.810818	aldo-keto reductase family 1, member C4 (chlordecone reductase; 3-alpha hydroxysteroid dehydrogenase, type I; dihydrodiol dehydrogenase 4)	Bile acid synthesis	341	1.1.1.50	AKR1C6	1.00 * proton [c] + 1.00 * Nicotinamide adenine dinucleotide - reduced [c] + 1.00 * 7alpha-hydroxy-5beta-cholestan-3-one [c] --> 1.00 * Nicotinamide adenine dinucleotide [c] + 1.00 * 5beta-cholestane-3alpha,7alpha-diol [c] AKR1C6	4
AKR1C41	-0.135944	9.07818e-08	CI-Sep	CD4_T_Naive	CI-NS	CD4_T_Naive	2.98813e-07	aldo-keto reductase family 1, member C4 (chlordecone reductase; 3-alpha hydroxysteroid dehydrogenase, type I; dihydrodiol dehydrogenase 4)	Bile acid synthesis	341	1.1.1.50	AKR1C6	1.00 * proton [c] + 1.00 * Nicotinamide adenine dinucleotide - reduced [c] + 1.00 * 7alpha-hydroxy-5beta-cholestan-3-one [c] --> 1.00 * Nicotinamide adenine dinucleotide [c] + 1.00 * 5beta-cholestane-3alpha,7alpha-diol [c] AKR1C6	4
AKR1C41	0.0075248	2.66091e-05	CI-Sep	CD4_T_EM	CI-NS	CD4_T_EM	3.49584e-05	aldo-keto reductase family 1, member C4 (chlordecone reductase; 3-alpha hydroxysteroid dehydrogenase, type I; dihydrodiol dehydrogenase 4)	Bile acid synthesis	341	1.1.1.50	AKR1C6	1.00 * proton [c] + 1.00 * Nicotinamide adenine dinucleotide - reduced [c] + 1.00 * 7alpha-hydroxy-5beta-cholestan-3-one [c] --> 1.00 * Nicotinamide adenine dinucleotide [c] + 1.00 * 5beta-cholestane-3alpha,7alpha-diol [c] AKR1C6	4
AKR1C42	-0.00683871	0.0184475	CI-NS	CD4_Treg	CI-NS	CD4_T_EM	0.0498536	aldo-keto reductase family 1, member C4 (chlordecone reductase; 3-alpha hydroxysteroid dehydrogenase, type I; dihydrodiol dehydrogenase 4)	Bile acid synthesis	342	1.1.1.50	AKR1C6	1.00 * proton [c] + 1.00 * Nicotinamide adenine dinucleotide - reduced [c] + 1.00 * 7alpha,12alpha-dihydroxy-5beta-cholestan-3-one [c] --> 1.00 * Nicotinamide adenine dinucleotide [c] + 1.00 * 5beta-cholestane-3alpha,7alpha,12alpha-triol [c] AKR1C6	4
AKR1C42	0.00605111	0.338308	CI-NS	CD4_Treg	CI-NS	CD4_T_Naive	0.52112	aldo-keto reductase family 1, member C4 (chlordecone reductase; 3-alpha hydroxysteroid dehydrogenase, type I; dihydrodiol dehydrogenase 4)	Bile acid synthesis	342	1.1.1.50	AKR1C6	1.00 * proton [c] + 1.00 * Nicotinamide adenine dinucleotide - reduced [c] + 1.00 * 7alpha,12alpha-dihydroxy-5beta-cholestan-3-one [c] --> 1.00 * Nicotinamide adenine dinucleotide [c] + 1.00 * 5beta-cholestane-3alpha,7alpha,12alpha-triol [c] AKR1C6	4
AKR1C42	-0.104464	0.0629231	CI-NS	CD4_Treg	NHC	CD4_Treg	0.0965875	aldo-keto reductase family 1, member C4 (chlordecone reductase; 3-alpha hydroxysteroid dehydrogenase, type I; dihydrodiol dehydrogenase 4)	Bile acid synthesis	342	1.1.1.50	AKR1C6	1.00 * proton [c] + 1.00 * Nicotinamide adenine dinucleotide - reduced [c] + 1.00 * 7alpha,12alpha-dihydroxy-5beta-cholestan-3-one [c] --> 1.00 * Nicotinamide adenine dinucleotide [c] + 1.00 * 5beta-cholestane-3alpha,7alpha,12alpha-triol [c] AKR1C6	4
AKR1C42	0.0480235	0.000235265	CI-Sep	CD4_Treg	CI-Sep	CD4_T_EM	0.00124701	aldo-keto reductase family 1, member C4 (chlordecone reductase; 3-alpha hydroxysteroid dehydrogenase, type I; dihydrodiol dehydrogenase 4)	Bile acid synthesis	342	1.1.1.50	AKR1C6	1.00 * proton [c] + 1.00 * Nicotinamide adenine dinucleotide - reduced [c] + 1.00 * 7alpha,12alpha-dihydroxy-5beta-cholestan-3-one [c] --> 1.00 * Nicotinamide adenine dinucleotide [c] + 1.00 * 5beta-cholestane-3alpha,7alpha,12alpha-triol [c] AKR1C6	4
AKR1C42	0.264382	0.000497091	CI-Sep	CD4_Treg	CI-Sep	CD4_T_Naive	0.00211155	aldo-keto reductase family 1, member C4 (chlordecone reductase; 3-alpha hydroxysteroid dehydrogenase, type I; dihydrodiol dehydrogenase 4)	Bile acid synthesis	342	1.1.1.50	AKR1C6	1.00 * proton [c] + 1.00 * Nicotinamide adenine dinucleotide - reduced [c] + 1.00 * 7alpha,12alpha-dihydroxy-5beta-cholestan-3-one [c] --> 1.00 * Nicotinamide adenine dinucleotide [c] + 1.00 * 5beta-cholestane-3alpha,7alpha,12alpha-triol [c] AKR1C6	4
AKR1C42	-0.0452838	0.0451411	CI-Sep	CD4_Treg	NHC	CD4_Treg	0.0516036	aldo-keto reductase family 1, member C4 (chlordecone reductase; 3-alpha hydroxysteroid dehydrogenase, type I; dihydrodiol dehydrogenase 4)	Bile acid synthesis	342	1.1.1.50	AKR1C6	1.00 * proton [c] + 1.00 * Nicotinamide adenine dinucleotide - reduced [c] + 1.00 * 7alpha,12alpha-dihydroxy-5beta-cholestan-3-one [c] --> 1.00 * Nicotinamide adenine dinucleotide [c] + 1.00 * 5beta-cholestane-3alpha,7alpha,12alpha-triol [c] AKR1C6	4
AKR1C42	0.0612159	0.788995	CI-Sep	CD4_Treg	CI-NS	CD4_Treg	0.810818	aldo-keto reductase family 1, member C4 (chlordecone reductase; 3-alpha hydroxysteroid dehydrogenase, type I; dihydrodiol dehydrogenase 4)	Bile acid synthesis	342	1.1.1.50	AKR1C6	1.00 * proton [c] + 1.00 * Nicotinamide adenine dinucleotide - reduced [c] + 1.00 * 7alpha,12alpha-dihydroxy-5beta-cholestan-3-one [c] --> 1.00 * Nicotinamide adenine dinucleotide [c] + 1.00 * 5beta-cholestane-3alpha,7alpha,12alpha-triol [c] AKR1C6	4
AKR1C42	-0.135944	9.07818e-08	CI-Sep	CD4_T_Naive	CI-NS	CD4_T_Naive	2.98813e-07	aldo-keto reductase family 1, member C4 (chlordecone reductase; 3-alpha hydroxysteroid dehydrogenase, type I; dihydrodiol dehydrogenase 4)	Bile acid synthesis	342	1.1.1.50	AKR1C6	1.00 * proton [c] + 1.00 * Nicotinamide adenine dinucleotide - reduced [c] + 1.00 * 7alpha,12alpha-dihydroxy-5beta-cholestan-3-one [c] --> 1.00 * Nicotinamide adenine dinucleotide [c] + 1.00 * 5beta-cholestane-3alpha,7alpha,12alpha-triol [c] AKR1C6	4
AKR1C42	0.0075248	2.66091e-05	CI-Sep	CD4_T_EM	CI-NS	CD4_T_EM	3.49584e-05	aldo-keto reductase family 1, member C4 (chlordecone reductase; 3-alpha hydroxysteroid dehydrogenase, type I; dihydrodiol dehydrogenase 4)	Bile acid synthesis	342	1.1.1.50	AKR1C6	1.00 * proton [c] + 1.00 * Nicotinamide adenine dinucleotide - reduced [c] + 1.00 * 7alpha,12alpha-dihydroxy-5beta-cholestan-3-one [c] --> 1.00 * Nicotinamide adenine dinucleotide [c] + 1.00 * 5beta-cholestane-3alpha,7alpha,12alpha-triol [c] AKR1C6	4
AKR1D2	-0.0949756	0.680774	CI-NS	CD4_Treg	CI-NS	CD4_T_EM	0.79881	aldo-keto reductase family 1, member D1 (delta 4-3-ketosteroid-5-beta-reductase)	Bile acid synthesis	344	1.3.99.6	AKR1D1	1.00 * proton [c] + 1.00 * Nicotinamide adenine dinucleotide phosphate - reduced [c] + 1.00 * 7alpha,12alpha-Dihydroxycholest-4-en-3-one [c] --> 1.00 * Nicotinamide adenine dinucleotide phosphate [c] + 1.00 * 7alpha,12alpha-dihydroxy-5beta-cholestan-3-one [c] AKR1D1	4
AKR1D2	-0.0852281	0.693498	CI-NS	CD4_Treg	CI-NS	CD4_T_Naive	0.838374	aldo-keto reductase family 1, member D1 (delta 4-3-ketosteroid-5-beta-reductase)	Bile acid synthesis	344	1.3.99.6	AKR1D1	1.00 * proton [c] + 1.00 * Nicotinamide adenine dinucleotide phosphate - reduced [c] + 1.00 * 7alpha,12alpha-Dihydroxycholest-4-en-3-one [c] --> 1.00 * Nicotinamide adenine dinucleotide phosphate [c] + 1.00 * 7alpha,12alpha-dihydroxy-5beta-cholestan-3-one [c] AKR1D1	4
AKR1D2	0.206004	0.00846373	CI-NS	CD4_Treg	NHC	CD4_Treg	0.0287065	aldo-keto reductase family 1, member D1 (delta 4-3-ketosteroid-5-beta-reductase)	Bile acid synthesis	344	1.3.99.6	AKR1D1	1.00 * proton [c] + 1.00 * Nicotinamide adenine dinucleotide phosphate - reduced [c] + 1.00 * 7alpha,12alpha-Dihydroxycholest-4-en-3-one [c] --> 1.00 * Nicotinamide adenine dinucleotide phosphate [c] + 1.00 * 7alpha,12alpha-dihydroxy-5beta-cholestan-3-one [c] AKR1D1	4
AKR1D2	-0.121954	0.0917201	CI-Sep	CD4_Treg	CI-Sep	CD4_T_EM	0.191104	aldo-keto reductase family 1, member D1 (delta 4-3-ketosteroid-5-beta-reductase)	Bile acid synthesis	344	1.3.99.6	AKR1D1	1.00 * proton [c] + 1.00 * Nicotinamide adenine dinucleotide phosphate - reduced [c] + 1.00 * 7alpha,12alpha-Dihydroxycholest-4-en-3-one [c] --> 1.00 * Nicotinamide adenine dinucleotide phosphate [c] + 1.00 * 7alpha,12alpha-dihydroxy-5beta-cholestan-3-one [c] AKR1D1	4
AKR1D2	-0.00274028	0.869078	CI-Sep	CD4_Treg	CI-Sep	CD4_T_Naive	0.913486	aldo-keto reductase family 1, member D1 (delta 4-3-ketosteroid-5-beta-reductase)	Bile acid synthesis	344	1.3.99.6	AKR1D1	1.00 * proton [c] + 1.00 * Nicotinamide adenine dinucleotide phosphate - reduced [c] + 1.00 * 7alpha,12alpha-Dihydroxycholest-4-en-3-one [c] --> 1.00 * Nicotinamide adenine dinucleotide phosphate [c] + 1.00 * 7alpha,12alpha-dihydroxy-5beta-cholestan-3-one [c] AKR1D1	4
AKR1D2	0.586049	5.31367e-07	CI-Sep	CD4_Treg	NHC	CD4_Treg	1.81789e-06	aldo-keto reductase family 1, member D1 (delta 4-3-ketosteroid-5-beta-reductase)	Bile acid synthesis	344	1.3.99.6	AKR1D1	1.00 * proton [c] + 1.00 * Nicotinamide adenine dinucleotide phosphate - reduced [c] + 1.00 * 7alpha,12alpha-Dihydroxycholest-4-en-3-one [c] --> 1.00 * Nicotinamide adenine dinucleotide phosphate [c] + 1.00 * 7alpha,12alpha-dihydroxy-5beta-cholestan-3-one [c] AKR1D1	4
AKR1D2	0.339597	0.00302829	CI-Sep	CD4_Treg	CI-NS	CD4_Treg	0.00730968	aldo-keto reductase family 1, member D1 (delta 4-3-ketosteroid-5-beta-reductase)	Bile acid synthesis	344	1.3.99.6	AKR1D1	1.00 * proton [c] + 1.00 * Nicotinamide adenine dinucleotide phosphate - reduced [c] + 1.00 * 7alpha,12alpha-Dihydroxycholest-4-en-3-one [c] --> 1.00 * Nicotinamide adenine dinucleotide phosphate [c] + 1.00 * 7alpha,12alpha-dihydroxy-5beta-cholestan-3-one [c] AKR1D1	4
AKR1D2	0.289327	7.5248e-10	CI-Sep	CD4_T_Naive	CI-NS	CD4_T_Naive	5.12535e-09	aldo-keto reductase family 1, member D1 (delta 4-3-ketosteroid-5-beta-reductase)	Bile acid synthesis	344	1.3.99.6	AKR1D1	1.00 * proton [c] + 1.00 * Nicotinamide adenine dinucleotide phosphate - reduced [c] + 1.00 * 7alpha,12alpha-Dihydroxycholest-4-en-3-one [c] --> 1.00 * Nicotinamide adenine dinucleotide phosphate [c] + 1.00 * 7alpha,12alpha-dihydroxy-5beta-cholestan-3-one [c] AKR1D1	4
AKR1D2	0.408909	8.83956e-23	CI-Sep	CD4_T_EM	CI-NS	CD4_T_EM	2.75794e-21	aldo-keto reductase family 1, member D1 (delta 4-3-ketosteroid-5-beta-reductase)	Bile acid synthesis	344	1.3.99.6	AKR1D1	1.00 * proton [c] + 1.00 * Nicotinamide adenine dinucleotide phosphate - reduced [c] + 1.00 * 7alpha,12alpha-Dihydroxycholest-4-en-3-one [c] --> 1.00 * Nicotinamide adenine dinucleotide phosphate [c] + 1.00 * 7alpha,12alpha-dihydroxy-5beta-cholestan-3-one [c] AKR1D1	4
AKR1D	-0.0773601	0.427837	CI-NS	CD4_Treg	CI-NS	CD4_T_EM	0.589145	aldo-keto reductase family 1, member D1 (delta 4-3-ketosteroid-5-beta-reductase)	Bile acid synthesis	343	1.3.99.6	AKR1D1	1.00 * proton [c] + 1.00 * Nicotinamide adenine dinucleotide phosphate - reduced [c] + 1.00 * 7alpha-hydroxycholest-4-en-3-one [c] --> 1.00 * Nicotinamide adenine dinucleotide phosphate [c] + 1.00 * 7alpha-hydroxy-5beta-cholestan-3-one [c] AKR1D1	4
AKR1D	-0.0576812	0.699803	CI-NS	CD4_Treg	CI-NS	CD4_T_Naive	0.843464	aldo-keto reductase family 1, member D1 (delta 4-3-ketosteroid-5-beta-reductase)	Bile acid synthesis	343	1.3.99.6	AKR1D1	1.00 * proton [c] + 1.00 * Nicotinamide adenine dinucleotide phosphate - reduced [c] + 1.00 * 7alpha-hydroxycholest-4-en-3-one [c] --> 1.00 * Nicotinamide adenine dinucleotide phosphate [c] + 1.00 * 7alpha-hydroxy-5beta-cholestan-3-one [c] AKR1D1	4
AKR1D	0.0556118	0.589022	CI-NS	CD4_Treg	NHC	CD4_Treg	0.642001	aldo-keto reductase family 1, member D1 (delta 4-3-ketosteroid-5-beta-reductase)	Bile acid synthesis	343	1.3.99.6	AKR1D1	1.00 * proton [c] + 1.00 * Nicotinamide adenine dinucleotide phosphate - reduced [c] + 1.00 * 7alpha-hydroxycholest-4-en-3-one [c] --> 1.00 * Nicotinamide adenine dinucleotide phosphate [c] + 1.00 * 7alpha-hydroxy-5beta-cholestan-3-one [c] AKR1D1	4
AKR1D	0.0223452	0.548412	CI-Sep	CD4_Treg	CI-Sep	CD4_T_EM	0.656803	aldo-keto reductase family 1, member D1 (delta 4-3-ketosteroid-5-beta-reductase)	Bile acid synthesis	343	1.3.99.6	AKR1D1	1.00 * proton [c] + 1.00 * Nicotinamide adenine dinucleotide phosphate - reduced [c] + 1.00 * 7alpha-hydroxycholest-4-en-3-one [c] --> 1.00 * Nicotinamide adenine dinucleotide phosphate [c] + 1.00 * 7alpha-hydroxy-5beta-cholestan-3-one [c] AKR1D1	4
AKR1D	0.0626942	0.312124	CI-Sep	CD4_Treg	CI-Sep	CD4_T_Naive	0.489078	aldo-keto reductase family 1, member D1 (delta 4-3-ketosteroid-5-beta-reductase)	Bile acid synthesis	343	1.3.99.6	AKR1D1	1.00 * proton [c] + 1.00 * Nicotinamide adenine dinucleotide phosphate - reduced [c] + 1.00 * 7alpha-hydroxycholest-4-en-3-one [c] --> 1.00 * Nicotinamide adenine dinucleotide phosphate [c] + 1.00 * 7alpha-hydroxy-5beta-cholestan-3-one [c] AKR1D1	4
AKR1D	0.467359	4.63548e-05	CI-Sep	CD4_Treg	NHC	CD4_Treg	7.21424e-05	aldo-keto reductase family 1, member D1 (delta 4-3-ketosteroid-5-beta-reductase)	Bile acid synthesis	343	1.3.99.6	AKR1D1	1.00 * proton [c] + 1.00 * Nicotinamide adenine dinucleotide phosphate - reduced [c] + 1.00 * 7alpha-hydroxycholest-4-en-3-one [c] --> 1.00 * Nicotinamide adenine dinucleotide phosphate [c] + 1.00 * 7alpha-hydroxy-5beta-cholestan-3-one [c] AKR1D1	4
AKR1D	0.409245	0.00015364	CI-Sep	CD4_Treg	CI-NS	CD4_Treg	0.00306256	aldo-keto reductase family 1, member D1 (delta 4-3-ketosteroid-5-beta-reductase)	Bile acid synthesis	343	1.3.99.6	AKR1D1	1.00 * proton [c] + 1.00 * Nicotinamide adenine dinucleotide phosphate - reduced [c] + 1.00 * 7alpha-hydroxycholest-4-en-3-one [c] --> 1.00 * Nicotinamide adenine dinucleotide phosphate [c] + 1.00 * 7alpha-hydroxy-5beta-cholestan-3-one [c] AKR1D1	4
AKR1D	0.290173	7.19745e-07	CI-Sep	CD4_T_Naive	CI-NS	CD4_T_Naive	1.95382e-06	aldo-keto reductase family 1, member D1 (delta 4-3-ketosteroid-5-beta-reductase)	Bile acid synthesis	343	1.3.99.6	AKR1D1	1.00 * proton [c] + 1.00 * Nicotinamide adenine dinucleotide phosphate - reduced [c] + 1.00 * 7alpha-hydroxycholest-4-en-3-one [c] --> 1.00 * Nicotinamide adenine dinucleotide phosphate [c] + 1.00 * 7alpha-hydroxy-5beta-cholestan-3-one [c] AKR1D1	4
AKR1D	0.310541	4.17378e-11	CI-Sep	CD4_T_EM	CI-NS	CD4_T_EM	7.57104e-11	aldo-keto reductase family 1, member D1 (delta 4-3-ketosteroid-5-beta-reductase)	Bile acid synthesis	343	1.3.99.6	AKR1D1	1.00 * proton [c] + 1.00 * Nicotinamide adenine dinucleotide phosphate - reduced [c] + 1.00 * 7alpha-hydroxycholest-4-en-3-one [c] --> 1.00 * Nicotinamide adenine dinucleotide phosphate [c] + 1.00 * 7alpha-hydroxy-5beta-cholestan-3-one [c] AKR1D1	4
ALATA_L	0.143669	0.0241549	CI-NS	CD4_Treg	CI-NS	CD4_T_EM	0.0633985	L-alanine transaminase	Glutamate metabolism	358	2.6.1.2	GPT; GPT2	1.00 * 2-Oxoglutarate [c] + 1.00 * L-alanine [c] --> 1.00 * pyruvate [c] + 1.00 * L-glutamate(1-) [c] GPT; GPT2	4
ALATA_L	-0.25935	0.0025113	CI-NS	CD4_Treg	CI-NS	CD4_T_Naive	0.00822126	L-alanine transaminase	Glutamate metabolism	358	2.6.1.2	GPT; GPT2	1.00 * 2-Oxoglutarate [c] + 1.00 * L-alanine [c] --> 1.00 * pyruvate [c] + 1.00 * L-glutamate(1-) [c] GPT; GPT2	4
ALATA_L	0.175026	0.301739	CI-NS	CD4_Treg	NHC	CD4_Treg	0.361058	L-alanine transaminase	Glutamate metabolism	358	2.6.1.2	GPT; GPT2	1.00 * 2-Oxoglutarate [c] + 1.00 * L-alanine [c] --> 1.00 * pyruvate [c] + 1.00 * L-glutamate(1-) [c] GPT; GPT2	4
ALATA_L	0.20329	0.00593524	CI-Sep	CD4_Treg	CI-Sep	CD4_T_EM	0.0232127	L-alanine transaminase	Glutamate metabolism	358	2.6.1.2	GPT; GPT2	1.00 * 2-Oxoglutarate [c] + 1.00 * L-alanine [c] --> 1.00 * pyruvate [c] + 1.00 * L-glutamate(1-) [c] GPT; GPT2	4
ALATA_L	-0.249673	0.0110244	CI-Sep	CD4_Treg	CI-Sep	CD4_T_Naive	0.0348769	L-alanine transaminase	Glutamate metabolism	358	2.6.1.2	GPT; GPT2	1.00 * 2-Oxoglutarate [c] + 1.00 * L-alanine [c] --> 1.00 * pyruvate [c] + 1.00 * L-glutamate(1-) [c] GPT; GPT2	4
ALATA_L	0.498539	0.000859058	CI-Sep	CD4_Treg	NHC	CD4_Treg	0.00111108	L-alanine transaminase	Glutamate metabolism	358	2.6.1.2	GPT; GPT2	1.00 * 2-Oxoglutarate [c] + 1.00 * L-alanine [c] --> 1.00 * pyruvate [c] + 1.00 * L-glutamate(1-) [c] GPT; GPT2	4
ALATA_L	0.275685	0.0153455	CI-Sep	CD4_Treg	CI-NS	CD4_Treg	0.0223991	L-alanine transaminase	Glutamate metabolism	358	2.6.1.2	GPT; GPT2	1.00 * 2-Oxoglutarate [c] + 1.00 * L-alanine [c] --> 1.00 * pyruvate [c] + 1.00 * L-glutamate(1-) [c] GPT; GPT2	4
ALATA_L	0.269178	1.37055e-05	CI-Sep	CD4_T_Naive	CI-NS	CD4_T_Naive	2.649e-05	L-alanine transaminase	Glutamate metabolism	358	2.6.1.2	GPT; GPT2	1.00 * 2-Oxoglutarate [c] + 1.00 * L-alanine [c] --> 1.00 * pyruvate [c] + 1.00 * L-glutamate(1-) [c] GPT; GPT2	4
ALATA_L	0.294437	2.8317e-10	CI-Sep	CD4_T_EM	CI-NS	CD4_T_EM	4.80158e-10	L-alanine transaminase	Glutamate metabolism	358	2.6.1.2	GPT; GPT2	1.00 * 2-Oxoglutarate [c] + 1.00 * L-alanine [c] --> 1.00 * pyruvate [c] + 1.00 * L-glutamate(1-) [c] GPT; GPT2	4
ALCD1	0.0424052	1.8371e-08	CI-NS	CD4_Treg	CI-NS	CD4_T_EM	1.27724e-07	alcohol dehydrogenase (methanol)	Miscellaneous	361	1.1.1.1	ADH1; ADH4; ADH5; ADH6A; ADH7; ADHFE1; ZADH2	1.00 * Nicotinamide adenine dinucleotide [c] + 1.00 * methanol [c] --> 1.00 * proton [c] + 1.00 * Nicotinamide adenine dinucleotide - reduced [c] + 1.00 * formaldehyde [c] ADH1; ADH4; ADH5; ADH6A; ADH7; ADHFE1; ZADH2	4
ALCD1	-0.0190093	8.50191e-05	CI-NS	CD4_Treg	CI-NS	CD4_T_Naive	0.000365817	alcohol dehydrogenase (methanol)	Miscellaneous	361	1.1.1.1	ADH1; ADH4; ADH5; ADH6A; ADH7; ADHFE1; ZADH2	1.00 * Nicotinamide adenine dinucleotide [c] + 1.00 * methanol [c] --> 1.00 * proton [c] + 1.00 * Nicotinamide adenine dinucleotide - reduced [c] + 1.00 * formaldehyde [c] ADH1; ADH4; ADH5; ADH6A; ADH7; ADHFE1; ZADH2	4
ALCD1	0.1243	0.0174567	CI-NS	CD4_Treg	NHC	CD4_Treg	0.0416801	alcohol dehydrogenase (methanol)	Miscellaneous	361	1.1.1.1	ADH1; ADH4; ADH5; ADH6A; ADH7; ADHFE1; ZADH2	1.00 * Nicotinamide adenine dinucleotide [c] + 1.00 * methanol [c] --> 1.00 * proton [c] + 1.00 * Nicotinamide adenine dinucleotide - reduced [c] + 1.00 * formaldehyde [c] ADH1; ADH4; ADH5; ADH6A; ADH7; ADHFE1; ZADH2	4
ALCD1	0.104503	0.0034495	CI-Sep	CD4_Treg	CI-Sep	CD4_T_EM	0.0141193	alcohol dehydrogenase (methanol)	Miscellaneous	361	1.1.1.1	ADH1; ADH4; ADH5; ADH6A; ADH7; ADHFE1; ZADH2	1.00 * Nicotinamide adenine dinucleotide [c] + 1.00 * methanol [c] --> 1.00 * proton [c] + 1.00 * Nicotinamide adenine dinucleotide - reduced [c] + 1.00 * formaldehyde [c] ADH1; ADH4; ADH5; ADH6A; ADH7; ADHFE1; ZADH2	4
ALCD1	-0.0285588	0.431331	CI-Sep	CD4_Treg	CI-Sep	CD4_T_Naive	0.610219	alcohol dehydrogenase (methanol)	Miscellaneous	361	1.1.1.1	ADH1; ADH4; ADH5; ADH6A; ADH7; ADHFE1; ZADH2	1.00 * Nicotinamide adenine dinucleotide [c] + 1.00 * methanol [c] --> 1.00 * proton [c] + 1.00 * Nicotinamide adenine dinucleotide - reduced [c] + 1.00 * formaldehyde [c] ADH1; ADH4; ADH5; ADH6A; ADH7; ADHFE1; ZADH2	4
ALCD1	0.438692	1.52779e-05	CI-Sep	CD4_Treg	NHC	CD4_Treg	2.58363e-05	alcohol dehydrogenase (methanol)	Miscellaneous	361	1.1.1.1	ADH1; ADH4; ADH5; ADH6A; ADH7; ADHFE1; ZADH2	1.00 * Nicotinamide adenine dinucleotide [c] + 1.00 * methanol [c] --> 1.00 * proton [c] + 1.00 * Nicotinamide adenine dinucleotide - reduced [c] + 1.00 * formaldehyde [c] ADH1; ADH4; ADH5; ADH6A; ADH7; ADHFE1; ZADH2	4
ALCD1	0.231295	0.0340965	CI-Sep	CD4_Treg	CI-NS	CD4_Treg	0.0448125	alcohol dehydrogenase (methanol)	Miscellaneous	361	1.1.1.1	ADH1; ADH4; ADH5; ADH6A; ADH7; ADHFE1; ZADH2	1.00 * Nicotinamide adenine dinucleotide [c] + 1.00 * methanol [c] --> 1.00 * proton [c] + 1.00 * Nicotinamide adenine dinucleotide - reduced [c] + 1.00 * formaldehyde [c] ADH1; ADH4; ADH5; ADH6A; ADH7; ADHFE1; ZADH2	4
ALCD1	0.26365	8.63987e-09	CI-Sep	CD4_T_Naive	CI-NS	CD4_T_Naive	3.99119e-08	alcohol dehydrogenase (methanol)	Miscellaneous	361	1.1.1.1	ADH1; ADH4; ADH5; ADH6A; ADH7; ADHFE1; ZADH2	1.00 * Nicotinamide adenine dinucleotide [c] + 1.00 * methanol [c] --> 1.00 * proton [c] + 1.00 * Nicotinamide adenine dinucleotide - reduced [c] + 1.00 * formaldehyde [c] ADH1; ADH4; ADH5; ADH6A; ADH7; ADHFE1; ZADH2	4
ALCD1	0.226312	2.6486e-11	CI-Sep	CD4_T_EM	CI-NS	CD4_T_EM	4.93208e-11	alcohol dehydrogenase (methanol)	Miscellaneous	361	1.1.1.1	ADH1; ADH4; ADH5; ADH6A; ADH7; ADHFE1; ZADH2	1.00 * Nicotinamide adenine dinucleotide [c] + 1.00 * methanol [c] --> 1.00 * proton [c] + 1.00 * Nicotinamide adenine dinucleotide - reduced [c] + 1.00 * formaldehyde [c] ADH1; ADH4; ADH5; ADH6A; ADH7; ADHFE1; ZADH2	4
ALCD2if	0.121078	1.06558e-08	CI-NS	CD4_Treg	CI-NS	CD4_T_EM	7.48387e-08	alcohol dehydrogenase, forward rxn (ethanol -> acetaldehyde)	Glycolysis/gluconeogenesis	366	1.1.1.1	ADH1; ADH4; ADH5; ADH6A; ADH7; ADHFE1; ZADH2	1.00 * Nicotinamide adenine dinucleotide [c] + 1.00 * ethanol [c] --> 1.00 * proton [c] + 1.00 * Nicotinamide adenine dinucleotide - reduced [c] + 1.00 * acetaldehyde [c] ADH1; ADH4; ADH5; ADH6A; ADH7; ADHFE1; ZADH2	0
ALCD2if	0.0577339	2.32187e-06	CI-NS	CD4_Treg	CI-NS	CD4_T_Naive	1.17974e-05	alcohol dehydrogenase, forward rxn (ethanol -> acetaldehyde)	Glycolysis/gluconeogenesis	366	1.1.1.1	ADH1; ADH4; ADH5; ADH6A; ADH7; ADHFE1; ZADH2	1.00 * Nicotinamide adenine dinucleotide [c] + 1.00 * ethanol [c] --> 1.00 * proton [c] + 1.00 * Nicotinamide adenine dinucleotide - reduced [c] + 1.00 * acetaldehyde [c] ADH1; ADH4; ADH5; ADH6A; ADH7; ADHFE1; ZADH2	0
ALCD2if	0.183656	0.0121873	CI-NS	CD4_Treg	NHC	CD4_Treg	0.0344748	alcohol dehydrogenase, forward rxn (ethanol -> acetaldehyde)	Glycolysis/gluconeogenesis	366	1.1.1.1	ADH1; ADH4; ADH5; ADH6A; ADH7; ADHFE1; ZADH2	1.00 * Nicotinamide adenine dinucleotide [c] + 1.00 * ethanol [c] --> 1.00 * proton [c] + 1.00 * Nicotinamide adenine dinucleotide - reduced [c] + 1.00 * acetaldehyde [c] ADH1; ADH4; ADH5; ADH6A; ADH7; ADHFE1; ZADH2	0
ALCD2if	0.147516	0.000938069	CI-Sep	CD4_Treg	CI-Sep	CD4_T_EM	0.00459435	alcohol dehydrogenase, forward rxn (ethanol -> acetaldehyde)	Glycolysis/gluconeogenesis	366	1.1.1.1	ADH1; ADH4; ADH5; ADH6A; ADH7; ADHFE1; ZADH2	1.00 * Nicotinamide adenine dinucleotide [c] + 1.00 * ethanol [c] --> 1.00 * proton [c] + 1.00 * Nicotinamide adenine dinucleotide - reduced [c] + 1.00 * acetaldehyde [c] ADH1; ADH4; ADH5; ADH6A; ADH7; ADHFE1; ZADH2	0
ALCD2if	-0.00761676	0.204065	CI-Sep	CD4_Treg	CI-Sep	CD4_T_Naive	0.369458	alcohol dehydrogenase, forward rxn (ethanol -> acetaldehyde)	Glycolysis/gluconeogenesis	366	1.1.1.1	ADH1; ADH4; ADH5; ADH6A; ADH7; ADHFE1; ZADH2	1.00 * Nicotinamide adenine dinucleotide [c] + 1.00 * ethanol [c] --> 1.00 * proton [c] + 1.00 * Nicotinamide adenine dinucleotide - reduced [c] + 1.00 * acetaldehyde [c] ADH1; ADH4; ADH5; ADH6A; ADH7; ADHFE1; ZADH2	0
ALCD2if	0.539307	2.99172e-07	CI-Sep	CD4_Treg	NHC	CD4_Treg	1.12289e-06	alcohol dehydrogenase, forward rxn (ethanol -> acetaldehyde)	Glycolysis/gluconeogenesis	366	1.1.1.1	ADH1; ADH4; ADH5; ADH6A; ADH7; ADHFE1; ZADH2	1.00 * Nicotinamide adenine dinucleotide [c] + 1.00 * ethanol [c] --> 1.00 * proton [c] + 1.00 * Nicotinamide adenine dinucleotide - reduced [c] + 1.00 * acetaldehyde [c] ADH1; ADH4; ADH5; ADH6A; ADH7; ADHFE1; ZADH2	0
ALCD2if	0.265545	0.00481542	CI-Sep	CD4_Treg	CI-NS	CD4_Treg	0.009337	alcohol dehydrogenase, forward rxn (ethanol -> acetaldehyde)	Glycolysis/gluconeogenesis	366	1.1.1.1	ADH1; ADH4; ADH5; ADH6A; ADH7; ADHFE1; ZADH2	1.00 * Nicotinamide adenine dinucleotide [c] + 1.00 * ethanol [c] --> 1.00 * proton [c] + 1.00 * Nicotinamide adenine dinucleotide - reduced [c] + 1.00 * acetaldehyde [c] ADH1; ADH4; ADH5; ADH6A; ADH7; ADHFE1; ZADH2	0
ALCD2if	0.333737	5.3734e-10	CI-Sep	CD4_T_Naive	CI-NS	CD4_T_Naive	3.97615e-09	alcohol dehydrogenase, forward rxn (ethanol -> acetaldehyde)	Glycolysis/gluconeogenesis	366	1.1.1.1	ADH1; ADH4; ADH5; ADH6A; ADH7; ADHFE1; ZADH2	1.00 * Nicotinamide adenine dinucleotide [c] + 1.00 * ethanol [c] --> 1.00 * proton [c] + 1.00 * Nicotinamide adenine dinucleotide - reduced [c] + 1.00 * acetaldehyde [c] ADH1; ADH4; ADH5; ADH6A; ADH7; ADHFE1; ZADH2	0
ALCD2if	0.271495	5.16283e-13	CI-Sep	CD4_T_EM	CI-NS	CD4_T_EM	1.1912e-12	alcohol dehydrogenase, forward rxn (ethanol -> acetaldehyde)	Glycolysis/gluconeogenesis	366	1.1.1.1	ADH1; ADH4; ADH5; ADH6A; ADH7; ADHFE1; ZADH2	1.00 * Nicotinamide adenine dinucleotide [c] + 1.00 * ethanol [c] --> 1.00 * proton [c] + 1.00 * Nicotinamide adenine dinucleotide - reduced [c] + 1.00 * acetaldehyde [c] ADH1; ADH4; ADH5; ADH6A; ADH7; ADHFE1; ZADH2	0
ALCD2yf	0.0432116	0.000366852	CI-NS	CD4_Treg	CI-NS	CD4_T_EM	0.00153342	alcohol dehydrogenase (ethanol, NADP), forward reaction	Glycolysis/gluconeogenesis	367	1.1.1.2	AKR1A1	1.00 * Nicotinamide adenine dinucleotide phosphate [c] + 1.00 * ethanol [c] --> 1.00 * proton [c] + 1.00 * Nicotinamide adenine dinucleotide phosphate - reduced [c] + 1.00 * acetaldehyde [c] AKR1A1	0
ALCD2yf	-0.0903504	0.0200561	CI-NS	CD4_Treg	CI-NS	CD4_T_Naive	0.0520747	alcohol dehydrogenase (ethanol, NADP), forward reaction	Glycolysis/gluconeogenesis	367	1.1.1.2	AKR1A1	1.00 * Nicotinamide adenine dinucleotide phosphate [c] + 1.00 * ethanol [c] --> 1.00 * proton [c] + 1.00 * Nicotinamide adenine dinucleotide phosphate - reduced [c] + 1.00 * acetaldehyde [c] AKR1A1	0
ALCD2yf	0.198041	0.12807	CI-NS	CD4_Treg	NHC	CD4_Treg	0.175828	alcohol dehydrogenase (ethanol, NADP), forward reaction	Glycolysis/gluconeogenesis	367	1.1.1.2	AKR1A1	1.00 * Nicotinamide adenine dinucleotide phosphate [c] + 1.00 * ethanol [c] --> 1.00 * proton [c] + 1.00 * Nicotinamide adenine dinucleotide phosphate - reduced [c] + 1.00 * acetaldehyde [c] AKR1A1	0
ALCD2yf	0.0670561	0.013027	CI-Sep	CD4_Treg	CI-Sep	CD4_T_EM	0.0463374	alcohol dehydrogenase (ethanol, NADP), forward reaction	Glycolysis/gluconeogenesis	367	1.1.1.2	AKR1A1	1.00 * Nicotinamide adenine dinucleotide phosphate [c] + 1.00 * ethanol [c] --> 1.00 * proton [c] + 1.00 * Nicotinamide adenine dinucleotide phosphate - reduced [c] + 1.00 * acetaldehyde [c] AKR1A1	0
ALCD2yf	-0.116779	0.621922	CI-Sep	CD4_Treg	CI-Sep	CD4_T_Naive	0.745181	alcohol dehydrogenase (ethanol, NADP), forward reaction	Glycolysis/gluconeogenesis	367	1.1.1.2	AKR1A1	1.00 * Nicotinamide adenine dinucleotide phosphate [c] + 1.00 * ethanol [c] --> 1.00 * proton [c] + 1.00 * Nicotinamide adenine dinucleotide phosphate - reduced [c] + 1.00 * acetaldehyde [c] AKR1A1	0
ALCD2yf	0.504965	1.22887e-05	CI-Sep	CD4_Treg	NHC	CD4_Treg	2.13042e-05	alcohol dehydrogenase (ethanol, NADP), forward reaction	Glycolysis/gluconeogenesis	367	1.1.1.2	AKR1A1	1.00 * Nicotinamide adenine dinucleotide phosphate [c] + 1.00 * ethanol [c] --> 1.00 * proton [c] + 1.00 * Nicotinamide adenine dinucleotide phosphate - reduced [c] + 1.00 * acetaldehyde [c] AKR1A1	0
ALCD2yf	0.279207	0.00207409	CI-Sep	CD4_Treg	CI-NS	CD4_Treg	0.0061497	alcohol dehydrogenase (ethanol, NADP), forward reaction	Glycolysis/gluconeogenesis	367	1.1.1.2	AKR1A1	1.00 * Nicotinamide adenine dinucleotide phosphate [c] + 1.00 * ethanol [c] --> 1.00 * proton [c] + 1.00 * Nicotinamide adenine dinucleotide phosphate - reduced [c] + 1.00 * acetaldehyde [c] AKR1A1	0
ALCD2yf	0.3107	7.88028e-09	CI-Sep	CD4_T_Naive	CI-NS	CD4_T_Naive	3.70404e-08	alcohol dehydrogenase (ethanol, NADP), forward reaction	Glycolysis/gluconeogenesis	367	1.1.1.2	AKR1A1	1.00 * Nicotinamide adenine dinucleotide phosphate [c] + 1.00 * ethanol [c] --> 1.00 * proton [c] + 1.00 * Nicotinamide adenine dinucleotide phosphate - reduced [c] + 1.00 * acetaldehyde [c] AKR1A1	0
ALCD2yf	0.263193	1.05921e-10	CI-Sep	CD4_T_EM	CI-NS	CD4_T_EM	1.83728e-10	alcohol dehydrogenase (ethanol, NADP), forward reaction	Glycolysis/gluconeogenesis	367	1.1.1.2	AKR1A1	1.00 * Nicotinamide adenine dinucleotide phosphate [c] + 1.00 * ethanol [c] --> 1.00 * proton [c] + 1.00 * Nicotinamide adenine dinucleotide phosphate - reduced [c] + 1.00 * acetaldehyde [c] AKR1A1	0
ALDD2x	-0.032889	0.35323	CI-NS	CD4_Treg	CI-NS	CD4_T_EM	0.519418	aldehyde dehydrogenase (acetaldehyde, NAD)	Glycolysis/gluconeogenesis	371	1.2.1.3	ALDH1A1; ALDH1A2; ALDH1A3; ALDH1B1; ALDH3A1; ALDH3A2; ALDH3B1; ALDH3B3; ALDH7A1; ALDH9A1	1.00 * Water [c] + 1.00 * Nicotinamide adenine dinucleotide [c] + 1.00 * acetaldehyde [c] --> 2.00 * proton [c] + 1.00 * Nicotinamide adenine dinucleotide - reduced [c] + 1.00 * acetate [c] ALDH1A1; ALDH1A2; ALDH1A3; ALDH1B1; ALDH3A1; ALDH3A2; ALDH3B1; ALDH3B3; ALDH7A1; ALDH9A1	0
ALDD2x	-0.12285	0.640315	CI-NS	CD4_Treg	CI-NS	CD4_T_Naive	0.800298	aldehyde dehydrogenase (acetaldehyde, NAD)	Glycolysis/gluconeogenesis	371	1.2.1.3	ALDH1A1; ALDH1A2; ALDH1A3; ALDH1B1; ALDH3A1; ALDH3A2; ALDH3B1; ALDH3B3; ALDH7A1; ALDH9A1	1.00 * Water [c] + 1.00 * Nicotinamide adenine dinucleotide [c] + 1.00 * acetaldehyde [c] --> 2.00 * proton [c] + 1.00 * Nicotinamide adenine dinucleotide - reduced [c] + 1.00 * acetate [c] ALDH1A1; ALDH1A2; ALDH1A3; ALDH1B1; ALDH3A1; ALDH3A2; ALDH3B1; ALDH3B3; ALDH7A1; ALDH9A1	0
ALDD2x	0.138735	0.059269	CI-NS	CD4_Treg	NHC	CD4_Treg	0.0919442	aldehyde dehydrogenase (acetaldehyde, NAD)	Glycolysis/gluconeogenesis	371	1.2.1.3	ALDH1A1; ALDH1A2; ALDH1A3; ALDH1B1; ALDH3A1; ALDH3A2; ALDH3B1; ALDH3B3; ALDH7A1; ALDH9A1	1.00 * Water [c] + 1.00 * Nicotinamide adenine dinucleotide [c] + 1.00 * acetaldehyde [c] --> 2.00 * proton [c] + 1.00 * Nicotinamide adenine dinucleotide - reduced [c] + 1.00 * acetate [c] ALDH1A1; ALDH1A2; ALDH1A3; ALDH1B1; ALDH3A1; ALDH3A2; ALDH3B1; ALDH3B3; ALDH7A1; ALDH9A1	0
ALDD2x	-0.0586738	0.604134	CI-Sep	CD4_Treg	CI-Sep	CD4_T_EM	0.704216	aldehyde dehydrogenase (acetaldehyde, NAD)	Glycolysis/gluconeogenesis	371	1.2.1.3	ALDH1A1; ALDH1A2; ALDH1A3; ALDH1B1; ALDH3A1; ALDH3A2; ALDH3B1; ALDH3B3; ALDH7A1; ALDH9A1	1.00 * Water [c] + 1.00 * Nicotinamide adenine dinucleotide [c] + 1.00 * acetaldehyde [c] --> 2.00 * proton [c] + 1.00 * Nicotinamide adenine dinucleotide - reduced [c] + 1.00 * acetate [c] ALDH1A1; ALDH1A2; ALDH1A3; ALDH1B1; ALDH3A1; ALDH3A2; ALDH3B1; ALDH3B3; ALDH7A1; ALDH9A1	0
ALDD2x	-0.0498219	0.782836	CI-Sep	CD4_Treg	CI-Sep	CD4_T_Naive	0.860639	aldehyde dehydrogenase (acetaldehyde, NAD)	Glycolysis/gluconeogenesis	371	1.2.1.3	ALDH1A1; ALDH1A2; ALDH1A3; ALDH1B1; ALDH3A1; ALDH3A2; ALDH3B1; ALDH3B3; ALDH7A1; ALDH9A1	1.00 * Water [c] + 1.00 * Nicotinamide adenine dinucleotide [c] + 1.00 * acetaldehyde [c] --> 2.00 * proton [c] + 1.00 * Nicotinamide adenine dinucleotide - reduced [c] + 1.00 * acetate [c] ALDH1A1; ALDH1A2; ALDH1A3; ALDH1B1; ALDH3A1; ALDH3A2; ALDH3B1; ALDH3B3; ALDH7A1; ALDH9A1	0
ALDD2x	0.471467	3.79134e-06	CI-Sep	CD4_Treg	NHC	CD4_Treg	7.88513e-06	aldehyde dehydrogenase (acetaldehyde, NAD)	Glycolysis/gluconeogenesis	371	1.2.1.3	ALDH1A1; ALDH1A2; ALDH1A3; ALDH1B1; ALDH3A1; ALDH3A2; ALDH3B1; ALDH3B3; ALDH7A1; ALDH9A1	1.00 * Water [c] + 1.00 * Nicotinamide adenine dinucleotide [c] + 1.00 * acetaldehyde [c] --> 2.00 * proton [c] + 1.00 * Nicotinamide adenine dinucleotide - reduced [c] + 1.00 * acetate [c] ALDH1A1; ALDH1A2; ALDH1A3; ALDH1B1; ALDH3A1; ALDH3A2; ALDH3B1; ALDH3B3; ALDH7A1; ALDH9A1	0
ALDD2x	0.313691	0.000744377	CI-Sep	CD4_Treg	CI-NS	CD4_Treg	0.00456841	aldehyde dehydrogenase (acetaldehyde, NAD)	Glycolysis/gluconeogenesis	371	1.2.1.3	ALDH1A1; ALDH1A2; ALDH1A3; ALDH1B1; ALDH3A1; ALDH3A2; ALDH3B1; ALDH3B3; ALDH7A1; ALDH9A1	1.00 * Water [c] + 1.00 * Nicotinamide adenine dinucleotide [c] + 1.00 * acetaldehyde [c] --> 2.00 * proton [c] + 1.00 * Nicotinamide adenine dinucleotide - reduced [c] + 1.00 * acetate [c] ALDH1A1; ALDH1A2; ALDH1A3; ALDH1B1; ALDH3A1; ALDH3A2; ALDH3B1; ALDH3B3; ALDH7A1; ALDH9A1	0
ALDD2x	0.263289	2.59051e-08	CI-Sep	CD4_T_Naive	CI-NS	CD4_T_Naive	1.03792e-07	aldehyde dehydrogenase (acetaldehyde, NAD)	Glycolysis/gluconeogenesis	371	1.2.1.3	ALDH1A1; ALDH1A2; ALDH1A3; ALDH1B1; ALDH3A1; ALDH3A2; ALDH3B1; ALDH3B3; ALDH7A1; ALDH9A1	1.00 * Water [c] + 1.00 * Nicotinamide adenine dinucleotide [c] + 1.00 * acetaldehyde [c] --> 2.00 * proton [c] + 1.00 * Nicotinamide adenine dinucleotide - reduced [c] + 1.00 * acetate [c] ALDH1A1; ALDH1A2; ALDH1A3; ALDH1B1; ALDH3A1; ALDH3A2; ALDH3B1; ALDH3B3; ALDH7A1; ALDH9A1	0
ALDD2x	0.370257	5.4162e-18	CI-Sep	CD4_T_EM	CI-NS	CD4_T_EM	2.91354e-17	aldehyde dehydrogenase (acetaldehyde, NAD)	Glycolysis/gluconeogenesis	371	1.2.1.3	ALDH1A1; ALDH1A2; ALDH1A3; ALDH1B1; ALDH3A1; ALDH3A2; ALDH3B1; ALDH3B3; ALDH7A1; ALDH9A1	1.00 * Water [c] + 1.00 * Nicotinamide adenine dinucleotide [c] + 1.00 * acetaldehyde [c] --> 2.00 * proton [c] + 1.00 * Nicotinamide adenine dinucleotide - reduced [c] + 1.00 * acetate [c] ALDH1A1; ALDH1A2; ALDH1A3; ALDH1B1; ALDH3A1; ALDH3A2; ALDH3B1; ALDH3B3; ALDH7A1; ALDH9A1	0
ALDD2xm	-0.126947	0.258664	CI-NS	CD4_Treg	CI-NS	CD4_T_EM	0.405143	aldehyde dehydrogenase (acetylaldehyde, NAD), mitochondrial	Glycolysis/gluconeogenesis	372	1.2.1.3	ALDH1B1; ALDH2	1.00 * Water [m] + 1.00 * Nicotinamide adenine dinucleotide [m] + 1.00 * acetaldehyde [m] --> 2.00 * proton [m] + 1.00 * Nicotinamide adenine dinucleotide - reduced [m] + 1.00 * acetate [m] ALDH1B1; ALDH2	0
ALDD2xm	-0.156112	0.101741	CI-NS	CD4_Treg	CI-NS	CD4_T_Naive	0.206474	aldehyde dehydrogenase (acetylaldehyde, NAD), mitochondrial	Glycolysis/gluconeogenesis	372	1.2.1.3	ALDH1B1; ALDH2	1.00 * Water [m] + 1.00 * Nicotinamide adenine dinucleotide [m] + 1.00 * acetaldehyde [m] --> 2.00 * proton [m] + 1.00 * Nicotinamide adenine dinucleotide - reduced [m] + 1.00 * acetate [m] ALDH1B1; ALDH2	0
ALDD2xm	0.20572	0.011527	CI-NS	CD4_Treg	NHC	CD4_Treg	0.0332703	aldehyde dehydrogenase (acetylaldehyde, NAD), mitochondrial	Glycolysis/gluconeogenesis	372	1.2.1.3	ALDH1B1; ALDH2	1.00 * Water [m] + 1.00 * Nicotinamide adenine dinucleotide [m] + 1.00 * acetaldehyde [m] --> 2.00 * proton [m] + 1.00 * Nicotinamide adenine dinucleotide - reduced [m] + 1.00 * acetate [m] ALDH1B1; ALDH2	0
ALDD2xm	-0.13869	0.23003	CI-Sep	CD4_Treg	CI-Sep	CD4_T_EM	0.384061	aldehyde dehydrogenase (acetylaldehyde, NAD), mitochondrial	Glycolysis/gluconeogenesis	372	1.2.1.3	ALDH1B1; ALDH2	1.00 * Water [m] + 1.00 * Nicotinamide adenine dinucleotide [m] + 1.00 * acetaldehyde [m] --> 2.00 * proton [m] + 1.00 * Nicotinamide adenine dinucleotide - reduced [m] + 1.00 * acetate [m] ALDH1B1; ALDH2	0
ALDD2xm	-0.106875	0.224497	CI-Sep	CD4_Treg	CI-Sep	CD4_T_Naive	0.386061	aldehyde dehydrogenase (acetylaldehyde, NAD), mitochondrial	Glycolysis/gluconeogenesis	372	1.2.1.3	ALDH1B1; ALDH2	1.00 * Water [m] + 1.00 * Nicotinamide adenine dinucleotide [m] + 1.00 * acetaldehyde [m] --> 2.00 * proton [m] + 1.00 * Nicotinamide adenine dinucleotide - reduced [m] + 1.00 * acetate [m] ALDH1B1; ALDH2	0
ALDD2xm	0.552399	4.22314e-07	CI-Sep	CD4_Treg	NHC	CD4_Treg	1.50208e-06	aldehyde dehydrogenase (acetylaldehyde, NAD), mitochondrial	Glycolysis/gluconeogenesis	372	1.2.1.3	ALDH1B1; ALDH2	1.00 * Water [m] + 1.00 * Nicotinamide adenine dinucleotide [m] + 1.00 * acetaldehyde [m] --> 2.00 * proton [m] + 1.00 * Nicotinamide adenine dinucleotide - reduced [m] + 1.00 * acetate [m] ALDH1B1; ALDH2	0
ALDD2xm	0.32446	0.00138998	CI-Sep	CD4_Treg	CI-NS	CD4_Treg	0.00546633	aldehyde dehydrogenase (acetylaldehyde, NAD), mitochondrial	Glycolysis/gluconeogenesis	372	1.2.1.3	ALDH1B1; ALDH2	1.00 * Water [m] + 1.00 * Nicotinamide adenine dinucleotide [m] + 1.00 * acetaldehyde [m] --> 2.00 * proton [m] + 1.00 * Nicotinamide adenine dinucleotide - reduced [m] + 1.00 * acetate [m] ALDH1B1; ALDH2	0
ALDD2xm	0.280904	3.81461e-09	CI-Sep	CD4_T_Naive	CI-NS	CD4_T_Naive	1.96505e-08	aldehyde dehydrogenase (acetylaldehyde, NAD), mitochondrial	Glycolysis/gluconeogenesis	372	1.2.1.3	ALDH1B1; ALDH2	1.00 * Water [m] + 1.00 * Nicotinamide adenine dinucleotide [m] + 1.00 * acetaldehyde [m] --> 2.00 * proton [m] + 1.00 * Nicotinamide adenine dinucleotide - reduced [m] + 1.00 * acetate [m] ALDH1B1; ALDH2	0
ALDD2xm	0.354426	2.30737e-15	CI-Sep	CD4_T_EM	CI-NS	CD4_T_EM	8.56365e-15	aldehyde dehydrogenase (acetylaldehyde, NAD), mitochondrial	Glycolysis/gluconeogenesis	372	1.2.1.3	ALDH1B1; ALDH2	1.00 * Water [m] + 1.00 * Nicotinamide adenine dinucleotide [m] + 1.00 * acetaldehyde [m] --> 2.00 * proton [m] + 1.00 * Nicotinamide adenine dinucleotide - reduced [m] + 1.00 * acetate [m] ALDH1B1; ALDH2	0
ALDD2y	-0.0334297	0.414221	CI-NS	CD4_Treg	CI-NS	CD4_T_EM	0.573829	aldehyde dehydrogenase (acetaldehyde, NADP)	Glycolysis/gluconeogenesis	373	1.2.1.4	ALDH1A2; ALDH1B1; ALDH3A1; ALDH3A2; ALDH3B1; ALDH3B3; ALDH9A1	1.00 * Water [c] + 1.00 * Nicotinamide adenine dinucleotide phosphate [c] + 1.00 * acetaldehyde [c] --> 2.00 * proton [c] + 1.00 * Nicotinamide adenine dinucleotide phosphate - reduced [c] + 1.00 * acetate [c] ALDH1A2; ALDH1B1; ALDH3A1; ALDH3A2; ALDH3B1; ALDH3B3; ALDH9A1	0
ALDD2y	-0.112615	0.699138	CI-NS	CD4_Treg	CI-NS	CD4_T_Naive	0.843464	aldehyde dehydrogenase (acetaldehyde, NADP)	Glycolysis/gluconeogenesis	373	1.2.1.4	ALDH1A2; ALDH1B1; ALDH3A1; ALDH3A2; ALDH3B1; ALDH3B3; ALDH9A1	1.00 * Water [c] + 1.00 * Nicotinamide adenine dinucleotide phosphate [c] + 1.00 * acetaldehyde [c] --> 2.00 * proton [c] + 1.00 * Nicotinamide adenine dinucleotide phosphate - reduced [c] + 1.00 * acetate [c] ALDH1A2; ALDH1B1; ALDH3A1; ALDH3A2; ALDH3B1; ALDH3B3; ALDH9A1	0
ALDD2y	0.139076	0.0617245	CI-NS	CD4_Treg	NHC	CD4_Treg	0.0951414	aldehyde dehydrogenase (acetaldehyde, NADP)	Glycolysis/gluconeogenesis	373	1.2.1.4	ALDH1A2; ALDH1B1; ALDH3A1; ALDH3A2; ALDH3B1; ALDH3B3; ALDH9A1	1.00 * Water [c] + 1.00 * Nicotinamide adenine dinucleotide phosphate [c] + 1.00 * acetaldehyde [c] --> 2.00 * proton [c] + 1.00 * Nicotinamide adenine dinucleotide phosphate - reduced [c] + 1.00 * acetate [c] ALDH1A2; ALDH1B1; ALDH3A1; ALDH3A2; ALDH3B1; ALDH3B3; ALDH9A1	0
ALDD2y	-0.0510207	0.58311	CI-Sep	CD4_Treg	CI-Sep	CD4_T_EM	0.687166	aldehyde dehydrogenase (acetaldehyde, NADP)	Glycolysis/gluconeogenesis	373	1.2.1.4	ALDH1A2; ALDH1B1; ALDH3A1; ALDH3A2; ALDH3B1; ALDH3B3; ALDH9A1	1.00 * Water [c] + 1.00 * Nicotinamide adenine dinucleotide phosphate [c] + 1.00 * acetaldehyde [c] --> 2.00 * proton [c] + 1.00 * Nicotinamide adenine dinucleotide phosphate - reduced [c] + 1.00 * acetate [c] ALDH1A2; ALDH1B1; ALDH3A1; ALDH3A2; ALDH3B1; ALDH3B3; ALDH9A1	0
ALDD2y	-0.0364508	0.643576	CI-Sep	CD4_Treg	CI-Sep	CD4_T_Naive	0.759904	aldehyde dehydrogenase (acetaldehyde, NADP)	Glycolysis/gluconeogenesis	373	1.2.1.4	ALDH1A2; ALDH1B1; ALDH3A1; ALDH3A2; ALDH3B1; ALDH3B3; ALDH9A1	1.00 * Water [c] + 1.00 * Nicotinamide adenine dinucleotide phosphate [c] + 1.00 * acetaldehyde [c] --> 2.00 * proton [c] + 1.00 * Nicotinamide adenine dinucleotide phosphate - reduced [c] + 1.00 * acetate [c] ALDH1A2; ALDH1B1; ALDH3A1; ALDH3A2; ALDH3B1; ALDH3B3; ALDH9A1	0
ALDD2y	0.478767	2.41108e-06	CI-Sep	CD4_Treg	NHC	CD4_Treg	5.64772e-06	aldehyde dehydrogenase (acetaldehyde, NADP)	Glycolysis/gluconeogenesis	373	1.2.1.4	ALDH1A2; ALDH1B1; ALDH3A1; ALDH3A2; ALDH3B1; ALDH3B3; ALDH9A1	1.00 * Water [c] + 1.00 * Nicotinamide adenine dinucleotide phosphate [c] + 1.00 * acetaldehyde [c] --> 2.00 * proton [c] + 1.00 * Nicotinamide adenine dinucleotide phosphate - reduced [c] + 1.00 * acetate [c] ALDH1A2; ALDH1B1; ALDH3A1; ALDH3A2; ALDH3B1; ALDH3B3; ALDH9A1	0
ALDD2y	0.324684	0.000441696	CI-Sep	CD4_Treg	CI-NS	CD4_Treg	0.00413825	aldehyde dehydrogenase (acetaldehyde, NADP)	Glycolysis/gluconeogenesis	373	1.2.1.4	ALDH1A2; ALDH1B1; ALDH3A1; ALDH3A2; ALDH3B1; ALDH3B3; ALDH9A1	1.00 * Water [c] + 1.00 * Nicotinamide adenine dinucleotide phosphate [c] + 1.00 * acetaldehyde [c] --> 2.00 * proton [c] + 1.00 * Nicotinamide adenine dinucleotide phosphate - reduced [c] + 1.00 * acetate [c] ALDH1A2; ALDH1B1; ALDH3A1; ALDH3A2; ALDH3B1; ALDH3B3; ALDH9A1	0
ALDD2y	0.269897	1.57081e-08	CI-Sep	CD4_T_Naive	CI-NS	CD4_T_Naive	6.69918e-08	aldehyde dehydrogenase (acetaldehyde, NADP)	Glycolysis/gluconeogenesis	373	1.2.1.4	ALDH1A2; ALDH1B1; ALDH3A1; ALDH3A2; ALDH3B1; ALDH3B3; ALDH9A1	1.00 * Water [c] + 1.00 * Nicotinamide adenine dinucleotide phosphate [c] + 1.00 * acetaldehyde [c] --> 2.00 * proton [c] + 1.00 * Nicotinamide adenine dinucleotide phosphate - reduced [c] + 1.00 * acetate [c] ALDH1A2; ALDH1B1; ALDH3A1; ALDH3A2; ALDH3B1; ALDH3B3; ALDH9A1	0
ALDD2y	0.372004	6.76411e-18	CI-Sep	CD4_T_EM	CI-NS	CD4_T_EM	3.55944e-17	aldehyde dehydrogenase (acetaldehyde, NADP)	Glycolysis/gluconeogenesis	373	1.2.1.4	ALDH1A2; ALDH1B1; ALDH3A1; ALDH3A2; ALDH3B1; ALDH3B3; ALDH9A1	1.00 * Water [c] + 1.00 * Nicotinamide adenine dinucleotide phosphate [c] + 1.00 * acetaldehyde [c] --> 2.00 * proton [c] + 1.00 * Nicotinamide adenine dinucleotide phosphate - reduced [c] + 1.00 * acetate [c] ALDH1A2; ALDH1B1; ALDH3A1; ALDH3A2; ALDH3B1; ALDH3B3; ALDH9A1	0
ALOX52	-0.680313	7.25913e-17	CI-NS	CD4_Treg	CI-NS	CD4_T_EM	1.38641e-15	Arachidonate 5-lipoxygenase	Eicosanoid metabolism	381	1.13.11.34	ALOX5	1.00 * 5(S)-HPETE(1-) [c] --> 1.00 * Water [c] + 1.00 * leukotriene A4(1-) [c] ALOX5	4
ALOX52	-0.404172	5.48014e-13	CI-NS	CD4_Treg	CI-NS	CD4_T_Naive	4.39868e-12	Arachidonate 5-lipoxygenase	Eicosanoid metabolism	381	1.13.11.34	ALOX5	1.00 * 5(S)-HPETE(1-) [c] --> 1.00 * Water [c] + 1.00 * leukotriene A4(1-) [c] ALOX5	4
ALOX52	0.150949	0.901509	CI-NS	CD4_Treg	NHC	CD4_Treg	0.930846	Arachidonate 5-lipoxygenase	Eicosanoid metabolism	381	1.13.11.34	ALOX5	1.00 * 5(S)-HPETE(1-) [c] --> 1.00 * Water [c] + 1.00 * leukotriene A4(1-) [c] ALOX5	4
ALOX52	-0.935154	1.18983e-22	CI-Sep	CD4_Treg	CI-Sep	CD4_T_EM	1.98332e-20	Arachidonate 5-lipoxygenase	Eicosanoid metabolism	381	1.13.11.34	ALOX5	1.00 * 5(S)-HPETE(1-) [c] --> 1.00 * Water [c] + 1.00 * leukotriene A4(1-) [c] ALOX5	4
ALOX52	-0.517612	1.0312e-11	CI-Sep	CD4_Treg	CI-Sep	CD4_T_Naive	8.00135e-11	Arachidonate 5-lipoxygenase	Eicosanoid metabolism	381	1.13.11.34	ALOX5	1.00 * 5(S)-HPETE(1-) [c] --> 1.00 * Water [c] + 1.00 * leukotriene A4(1-) [c] ALOX5	4
ALOX52	0.289896	0.903966	CI-Sep	CD4_Treg	NHC	CD4_Treg	0.908676	Arachidonate 5-lipoxygenase	Eicosanoid metabolism	381	1.13.11.34	ALOX5	1.00 * 5(S)-HPETE(1-) [c] --> 1.00 * Water [c] + 1.00 * leukotriene A4(1-) [c] ALOX5	4
ALOX52	0.133059	0.982451	CI-Sep	CD4_Treg	CI-NS	CD4_Treg	0.983062	Arachidonate 5-lipoxygenase	Eicosanoid metabolism	381	1.13.11.34	ALOX5	1.00 * 5(S)-HPETE(1-) [c] --> 1.00 * Water [c] + 1.00 * leukotriene A4(1-) [c] ALOX5	4
ALOX52	0.310163	0.00575654	CI-Sep	CD4_T_Naive	CI-NS	CD4_T_Naive	0.00755654	Arachidonate 5-lipoxygenase	Eicosanoid metabolism	381	1.13.11.34	ALOX5	1.00 * 5(S)-HPETE(1-) [c] --> 1.00 * Water [c] + 1.00 * leukotriene A4(1-) [c] ALOX5	4
ALOX52	0.35875	1.48015e-14	CI-Sep	CD4_T_EM	CI-NS	CD4_T_EM	4.5161e-14	Arachidonate 5-lipoxygenase	Eicosanoid metabolism	381	1.13.11.34	ALOX5	1.00 * 5(S)-HPETE(1-) [c] --> 1.00 * Water [c] + 1.00 * leukotriene A4(1-) [c] ALOX5	4
ALOX5	-0.24549	0.000852273	CI-NS	CD4_Treg	CI-NS	CD4_T_EM	0.00332111	Arachidonate 5-lipoxygenase	Eicosanoid metabolism	380	1.13.11.34	ALOX5	1.00 * O2 [c] + 1.00 * arachidonate [c] --> 1.00 * 5(S)-HPETE(1-) [c] ALOX5	4
ALOX5	-0.0042202	0.800283	CI-NS	CD4_Treg	CI-NS	CD4_T_Naive	0.904522	Arachidonate 5-lipoxygenase	Eicosanoid metabolism	380	1.13.11.34	ALOX5	1.00 * O2 [c] + 1.00 * arachidonate [c] --> 1.00 * 5(S)-HPETE(1-) [c] ALOX5	4
ALOX5	0.115343	0.147041	CI-NS	CD4_Treg	NHC	CD4_Treg	0.196666	Arachidonate 5-lipoxygenase	Eicosanoid metabolism	380	1.13.11.34	ALOX5	1.00 * O2 [c] + 1.00 * arachidonate [c] --> 1.00 * 5(S)-HPETE(1-) [c] ALOX5	4
ALOX5	-0.396279	7.17408e-07	CI-Sep	CD4_Treg	CI-Sep	CD4_T_EM	5.01149e-06	Arachidonate 5-lipoxygenase	Eicosanoid metabolism	380	1.13.11.34	ALOX5	1.00 * O2 [c] + 1.00 * arachidonate [c] --> 1.00 * 5(S)-HPETE(1-) [c] ALOX5	4
ALOX5	0.00695322	0.909619	CI-Sep	CD4_Treg	CI-Sep	CD4_T_Naive	0.937947	Arachidonate 5-lipoxygenase	Eicosanoid metabolism	380	1.13.11.34	ALOX5	1.00 * O2 [c] + 1.00 * arachidonate [c] --> 1.00 * 5(S)-HPETE(1-) [c] ALOX5	4
ALOX5	0.514078	2.49444e-05	CI-Sep	CD4_Treg	NHC	CD4_Treg	4.07129e-05	Arachidonate 5-lipoxygenase	Eicosanoid metabolism	380	1.13.11.34	ALOX5	1.00 * O2 [c] + 1.00 * arachidonate [c] --> 1.00 * 5(S)-HPETE(1-) [c] ALOX5	4
ALOX5	0.375709	0.00163793	CI-Sep	CD4_Treg	CI-NS	CD4_Treg	0.00556526	Arachidonate 5-lipoxygenase	Eicosanoid metabolism	380	1.13.11.34	ALOX5	1.00 * O2 [c] + 1.00 * arachidonate [c] --> 1.00 * 5(S)-HPETE(1-) [c] ALOX5	4
ALOX5	0.380517	2.35967e-12	CI-Sep	CD4_T_Naive	CI-NS	CD4_T_Naive	4.64666e-11	Arachidonate 5-lipoxygenase	Eicosanoid metabolism	380	1.13.11.34	ALOX5	1.00 * O2 [c] + 1.00 * arachidonate [c] --> 1.00 * 5(S)-HPETE(1-) [c] ALOX5	4
ALOX5	0.50593	5.38823e-27	CI-Sep	CD4_T_EM	CI-NS	CD4_T_EM	2.17146e-24	Arachidonate 5-lipoxygenase	Eicosanoid metabolism	380	1.13.11.34	ALOX5	1.00 * O2 [c] + 1.00 * arachidonate [c] --> 1.00 * 5(S)-HPETE(1-) [c] ALOX5	4
ALR2	-0.0553493	1.2698e-07	CI-NS	CD4_Treg	CI-NS	CD4_T_EM	8.30267e-07	aldose reductase (methylglyoxal)	Pyruvate metabolism	382	1.1.1.21	AKR1A1; AKR1B3; AKR7A5	1.00 * proton [c] + 1.00 * Nicotinamide adenine dinucleotide phosphate - reduced [c] + 1.00 * methylglyoxal [c] --> 1.00 * Nicotinamide adenine dinucleotide phosphate [c] + 1.00 * hydroxyacetone [c] AKR1A1; AKR1B3; AKR7A5	4
ALR2	-0.123048	5.81449e-05	CI-NS	CD4_Treg	CI-NS	CD4_T_Naive	0.000255415	aldose reductase (methylglyoxal)	Pyruvate metabolism	382	1.1.1.21	AKR1A1; AKR1B3; AKR7A5	1.00 * proton [c] + 1.00 * Nicotinamide adenine dinucleotide phosphate - reduced [c] + 1.00 * methylglyoxal [c] --> 1.00 * Nicotinamide adenine dinucleotide phosphate [c] + 1.00 * hydroxyacetone [c] AKR1A1; AKR1B3; AKR7A5	4
ALR2	0.0598216	0.442916	CI-NS	CD4_Treg	NHC	CD4_Treg	0.50465	aldose reductase (methylglyoxal)	Pyruvate metabolism	382	1.1.1.21	AKR1A1; AKR1B3; AKR7A5	1.00 * proton [c] + 1.00 * Nicotinamide adenine dinucleotide phosphate - reduced [c] + 1.00 * methylglyoxal [c] --> 1.00 * Nicotinamide adenine dinucleotide phosphate [c] + 1.00 * hydroxyacetone [c] AKR1A1; AKR1B3; AKR7A5	4
ALR2	0.0904792	7.92291e-07	CI-Sep	CD4_Treg	CI-Sep	CD4_T_EM	5.49488e-06	aldose reductase (methylglyoxal)	Pyruvate metabolism	382	1.1.1.21	AKR1A1; AKR1B3; AKR7A5	1.00 * proton [c] + 1.00 * Nicotinamide adenine dinucleotide phosphate - reduced [c] + 1.00 * methylglyoxal [c] --> 1.00 * Nicotinamide adenine dinucleotide phosphate [c] + 1.00 * hydroxyacetone [c] AKR1A1; AKR1B3; AKR7A5	4
ALR2	-0.00543393	0.000513351	CI-Sep	CD4_Treg	CI-Sep	CD4_T_Naive	0.00217298	aldose reductase (methylglyoxal)	Pyruvate metabolism	382	1.1.1.21	AKR1A1; AKR1B3; AKR7A5	1.00 * proton [c] + 1.00 * Nicotinamide adenine dinucleotide phosphate - reduced [c] + 1.00 * methylglyoxal [c] --> 1.00 * Nicotinamide adenine dinucleotide phosphate [c] + 1.00 * hydroxyacetone [c] AKR1A1; AKR1B3; AKR7A5	4
ALR2	0.300436	0.322614	CI-Sep	CD4_Treg	NHC	CD4_Treg	0.347392	aldose reductase (methylglyoxal)	Pyruvate metabolism	382	1.1.1.21	AKR1A1; AKR1B3; AKR7A5	1.00 * proton [c] + 1.00 * Nicotinamide adenine dinucleotide phosphate - reduced [c] + 1.00 * methylglyoxal [c] --> 1.00 * Nicotinamide adenine dinucleotide phosphate [c] + 1.00 * hydroxyacetone [c] AKR1A1; AKR1B3; AKR7A5	4
ALR2	0.226655	0.969295	CI-Sep	CD4_Treg	CI-NS	CD4_Treg	0.971104	aldose reductase (methylglyoxal)	Pyruvate metabolism	382	1.1.1.21	AKR1A1; AKR1B3; AKR7A5	1.00 * proton [c] + 1.00 * Nicotinamide adenine dinucleotide phosphate - reduced [c] + 1.00 * methylglyoxal [c] --> 1.00 * Nicotinamide adenine dinucleotide phosphate [c] + 1.00 * hydroxyacetone [c] AKR1A1; AKR1B3; AKR7A5	4
ALR2	0.158153	0.0778073	CI-Sep	CD4_T_Naive	CI-NS	CD4_T_Naive	0.0897505	aldose reductase (methylglyoxal)	Pyruvate metabolism	382	1.1.1.21	AKR1A1; AKR1B3; AKR7A5	1.00 * proton [c] + 1.00 * Nicotinamide adenine dinucleotide phosphate - reduced [c] + 1.00 * methylglyoxal [c] --> 1.00 * Nicotinamide adenine dinucleotide phosphate [c] + 1.00 * hydroxyacetone [c] AKR1A1; AKR1B3; AKR7A5	4
ALR2	0.126284	0.104974	CI-Sep	CD4_T_EM	CI-NS	CD4_T_EM	0.116381	aldose reductase (methylglyoxal)	Pyruvate metabolism	382	1.1.1.21	AKR1A1; AKR1B3; AKR7A5	1.00 * proton [c] + 1.00 * Nicotinamide adenine dinucleotide phosphate - reduced [c] + 1.00 * methylglyoxal [c] --> 1.00 * Nicotinamide adenine dinucleotide phosphate [c] + 1.00 * hydroxyacetone [c] AKR1A1; AKR1B3; AKR7A5	4
ALR3	-0.0553492	1.2698e-07	CI-NS	CD4_Treg	CI-NS	CD4_T_EM	8.30267e-07	aldose reductase (acetol)	Pyruvate metabolism	383	1.1.1.21	AKR1A1; AKR1B3; AKR7A5	1.00 * proton [c] + 1.00 * Nicotinamide adenine dinucleotide phosphate - reduced [c] + 1.00 * hydroxyacetone [c] --> 1.00 * Nicotinamide adenine dinucleotide phosphate [c] + 1.00 * (S)-propane-1,2-diol [c] AKR1A1; AKR1B3; AKR7A5	4
ALR3	-0.123048	5.81449e-05	CI-NS	CD4_Treg	CI-NS	CD4_T_Naive	0.000255415	aldose reductase (acetol)	Pyruvate metabolism	383	1.1.1.21	AKR1A1; AKR1B3; AKR7A5	1.00 * proton [c] + 1.00 * Nicotinamide adenine dinucleotide phosphate - reduced [c] + 1.00 * hydroxyacetone [c] --> 1.00 * Nicotinamide adenine dinucleotide phosphate [c] + 1.00 * (S)-propane-1,2-diol [c] AKR1A1; AKR1B3; AKR7A5	4
ALR3	0.0598216	0.442916	CI-NS	CD4_Treg	NHC	CD4_Treg	0.50465	aldose reductase (acetol)	Pyruvate metabolism	383	1.1.1.21	AKR1A1; AKR1B3; AKR7A5	1.00 * proton [c] + 1.00 * Nicotinamide adenine dinucleotide phosphate - reduced [c] + 1.00 * hydroxyacetone [c] --> 1.00 * Nicotinamide adenine dinucleotide phosphate [c] + 1.00 * (S)-propane-1,2-diol [c] AKR1A1; AKR1B3; AKR7A5	4
ALR3	0.0904792	7.92291e-07	CI-Sep	CD4_Treg	CI-Sep	CD4_T_EM	5.49488e-06	aldose reductase (acetol)	Pyruvate metabolism	383	1.1.1.21	AKR1A1; AKR1B3; AKR7A5	1.00 * proton [c] + 1.00 * Nicotinamide adenine dinucleotide phosphate - reduced [c] + 1.00 * hydroxyacetone [c] --> 1.00 * Nicotinamide adenine dinucleotide phosphate [c] + 1.00 * (S)-propane-1,2-diol [c] AKR1A1; AKR1B3; AKR7A5	4
ALR3	-0.00543393	0.000513351	CI-Sep	CD4_Treg	CI-Sep	CD4_T_Naive	0.00217298	aldose reductase (acetol)	Pyruvate metabolism	383	1.1.1.21	AKR1A1; AKR1B3; AKR7A5	1.00 * proton [c] + 1.00 * Nicotinamide adenine dinucleotide phosphate - reduced [c] + 1.00 * hydroxyacetone [c] --> 1.00 * Nicotinamide adenine dinucleotide phosphate [c] + 1.00 * (S)-propane-1,2-diol [c] AKR1A1; AKR1B3; AKR7A5	4
ALR3	0.300436	0.322614	CI-Sep	CD4_Treg	NHC	CD4_Treg	0.347392	aldose reductase (acetol)	Pyruvate metabolism	383	1.1.1.21	AKR1A1; AKR1B3; AKR7A5	1.00 * proton [c] + 1.00 * Nicotinamide adenine dinucleotide phosphate - reduced [c] + 1.00 * hydroxyacetone [c] --> 1.00 * Nicotinamide adenine dinucleotide phosphate [c] + 1.00 * (S)-propane-1,2-diol [c] AKR1A1; AKR1B3; AKR7A5	4
ALR3	0.226655	0.969295	CI-Sep	CD4_Treg	CI-NS	CD4_Treg	0.971104	aldose reductase (acetol)	Pyruvate metabolism	383	1.1.1.21	AKR1A1; AKR1B3; AKR7A5	1.00 * proton [c] + 1.00 * Nicotinamide adenine dinucleotide phosphate - reduced [c] + 1.00 * hydroxyacetone [c] --> 1.00 * Nicotinamide adenine dinucleotide phosphate [c] + 1.00 * (S)-propane-1,2-diol [c] AKR1A1; AKR1B3; AKR7A5	4
ALR3	0.158153	0.0778073	CI-Sep	CD4_T_Naive	CI-NS	CD4_T_Naive	0.0897505	aldose reductase (acetol)	Pyruvate metabolism	383	1.1.1.21	AKR1A1; AKR1B3; AKR7A5	1.00 * proton [c] + 1.00 * Nicotinamide adenine dinucleotide phosphate - reduced [c] + 1.00 * hydroxyacetone [c] --> 1.00 * Nicotinamide adenine dinucleotide phosphate [c] + 1.00 * (S)-propane-1,2-diol [c] AKR1A1; AKR1B3; AKR7A5	4
ALR3	0.126284	0.104974	CI-Sep	CD4_T_EM	CI-NS	CD4_T_EM	0.116381	aldose reductase (acetol)	Pyruvate metabolism	383	1.1.1.21	AKR1A1; AKR1B3; AKR7A5	1.00 * proton [c] + 1.00 * Nicotinamide adenine dinucleotide phosphate - reduced [c] + 1.00 * hydroxyacetone [c] --> 1.00 * Nicotinamide adenine dinucleotide phosphate [c] + 1.00 * (S)-propane-1,2-diol [c] AKR1A1; AKR1B3; AKR7A5	4
AMACRp	-0.0991338	0.606129	CI-NS	CD4_Treg	CI-NS	CD4_T_EM	0.747528	alpha-methylacyl-CoA racemase	Bile acid synthesis	386	5.1.99.4	AMACR	1.00 * (25R)-3alpha,7alpha,12alpha-trihydroxy-5beta-cholestan-26-oyl-CoA(4-) [x] --> 1.00 * 3alpha,7alpha,12alpha-Trihydroxy-5beta-cholestanoyl-CoA(S) [x] AMACR	4
AMACRp	-0.0833562	0.647071	CI-NS	CD4_Treg	CI-NS	CD4_T_Naive	0.805837	alpha-methylacyl-CoA racemase	Bile acid synthesis	386	5.1.99.4	AMACR	1.00 * (25R)-3alpha,7alpha,12alpha-trihydroxy-5beta-cholestan-26-oyl-CoA(4-) [x] --> 1.00 * 3alpha,7alpha,12alpha-Trihydroxy-5beta-cholestanoyl-CoA(S) [x] AMACR	4
AMACRp	0.197925	0.0171362	CI-NS	CD4_Treg	NHC	CD4_Treg	0.0413654	alpha-methylacyl-CoA racemase	Bile acid synthesis	386	5.1.99.4	AMACR	1.00 * (25R)-3alpha,7alpha,12alpha-trihydroxy-5beta-cholestan-26-oyl-CoA(4-) [x] --> 1.00 * 3alpha,7alpha,12alpha-Trihydroxy-5beta-cholestanoyl-CoA(S) [x] AMACR	4
AMACRp	-0.12175	0.0902862	CI-Sep	CD4_Treg	CI-Sep	CD4_T_EM	0.189908	alpha-methylacyl-CoA racemase	Bile acid synthesis	386	5.1.99.4	AMACR	1.00 * (25R)-3alpha,7alpha,12alpha-trihydroxy-5beta-cholestan-26-oyl-CoA(4-) [x] --> 1.00 * 3alpha,7alpha,12alpha-Trihydroxy-5beta-cholestanoyl-CoA(S) [x] AMACR	4
AMACRp	0.00123344	0.884829	CI-Sep	CD4_Treg	CI-Sep	CD4_T_Naive	0.926503	alpha-methylacyl-CoA racemase	Bile acid synthesis	386	5.1.99.4	AMACR	1.00 * (25R)-3alpha,7alpha,12alpha-trihydroxy-5beta-cholestan-26-oyl-CoA(4-) [x] --> 1.00 * 3alpha,7alpha,12alpha-Trihydroxy-5beta-cholestanoyl-CoA(S) [x] AMACR	4
AMACRp	0.58125	1.17362e-06	CI-Sep	CD4_Treg	NHC	CD4_Treg	3.3533e-06	alpha-methylacyl-CoA racemase	Bile acid synthesis	386	5.1.99.4	AMACR	1.00 * (25R)-3alpha,7alpha,12alpha-trihydroxy-5beta-cholestan-26-oyl-CoA(4-) [x] --> 1.00 * 3alpha,7alpha,12alpha-Trihydroxy-5beta-cholestanoyl-CoA(S) [x] AMACR	4
AMACRp	0.349204	0.00215859	CI-Sep	CD4_Treg	CI-NS	CD4_Treg	0.00624731	alpha-methylacyl-CoA racemase	Bile acid synthesis	386	5.1.99.4	AMACR	1.00 * (25R)-3alpha,7alpha,12alpha-trihydroxy-5beta-cholestan-26-oyl-CoA(4-) [x] --> 1.00 * 3alpha,7alpha,12alpha-Trihydroxy-5beta-cholestanoyl-CoA(S) [x] AMACR	4
AMACRp	0.294597	4.85529e-10	CI-Sep	CD4_T_Naive	CI-NS	CD4_T_Naive	3.68424e-09	alpha-methylacyl-CoA racemase	Bile acid synthesis	386	5.1.99.4	AMACR	1.00 * (25R)-3alpha,7alpha,12alpha-trihydroxy-5beta-cholestan-26-oyl-CoA(4-) [x] --> 1.00 * 3alpha,7alpha,12alpha-Trihydroxy-5beta-cholestanoyl-CoA(S) [x] AMACR	4
AMACRp	0.411575	1.01376e-22	CI-Sep	CD4_T_EM	CI-NS	CD4_T_EM	3.02627e-21	alpha-methylacyl-CoA racemase	Bile acid synthesis	386	5.1.99.4	AMACR	1.00 * (25R)-3alpha,7alpha,12alpha-trihydroxy-5beta-cholestan-26-oyl-CoA(4-) [x] --> 1.00 * 3alpha,7alpha,12alpha-Trihydroxy-5beta-cholestanoyl-CoA(S) [x] AMACR	4
AMANK	-0.186518	0.11996	CI-NS	CD4_Treg	CI-NS	CD4_T_EM	0.219729	N-acetyl-D-mannosamine kinase	Aminosugar metabolism	388	2.7.1.60	GNE; NAGK	1.00 * ATP [c] + 1.00 * N-acetyl-D-mannosamine [c] --> 1.00 * ADP [c] + 1.00 * proton [c] + 1.00 * N-acetyl-D-mannosamine 6-phosphate(2-) [c] GNE; NAGK	4
AMANK	-0.221719	0.0420135	CI-NS	CD4_Treg	CI-NS	CD4_T_Naive	0.1004	N-acetyl-D-mannosamine kinase	Aminosugar metabolism	388	2.7.1.60	GNE; NAGK	1.00 * ATP [c] + 1.00 * N-acetyl-D-mannosamine [c] --> 1.00 * ADP [c] + 1.00 * proton [c] + 1.00 * N-acetyl-D-mannosamine 6-phosphate(2-) [c] GNE; NAGK	4
AMANK	0.153152	0.0096365	CI-NS	CD4_Treg	NHC	CD4_Treg	0.0302584	N-acetyl-D-mannosamine kinase	Aminosugar metabolism	388	2.7.1.60	GNE; NAGK	1.00 * ATP [c] + 1.00 * N-acetyl-D-mannosamine [c] --> 1.00 * ADP [c] + 1.00 * proton [c] + 1.00 * N-acetyl-D-mannosamine 6-phosphate(2-) [c] GNE; NAGK	4
AMANK	-0.0699712	0.313962	CI-Sep	CD4_Treg	CI-Sep	CD4_T_EM	0.46799	N-acetyl-D-mannosamine kinase	Aminosugar metabolism	388	2.7.1.60	GNE; NAGK	1.00 * ATP [c] + 1.00 * N-acetyl-D-mannosamine [c] --> 1.00 * ADP [c] + 1.00 * proton [c] + 1.00 * N-acetyl-D-mannosamine 6-phosphate(2-) [c] GNE; NAGK	4
AMANK	-0.186157	0.0343448	CI-Sep	CD4_Treg	CI-Sep	CD4_T_Naive	0.0939042	N-acetyl-D-mannosamine kinase	Aminosugar metabolism	388	2.7.1.60	GNE; NAGK	1.00 * ATP [c] + 1.00 * N-acetyl-D-mannosamine [c] --> 1.00 * ADP [c] + 1.00 * proton [c] + 1.00 * N-acetyl-D-mannosamine 6-phosphate(2-) [c] GNE; NAGK	4
AMANK	0.447358	5.63727e-06	CI-Sep	CD4_Treg	NHC	CD4_Treg	1.06747e-05	N-acetyl-D-mannosamine kinase	Aminosugar metabolism	388	2.7.1.60	GNE; NAGK	1.00 * ATP [c] + 1.00 * N-acetyl-D-mannosamine [c] --> 1.00 * ADP [c] + 1.00 * proton [c] + 1.00 * N-acetyl-D-mannosamine 6-phosphate(2-) [c] GNE; NAGK	4
AMANK	0.283184	0.0070886	CI-Sep	CD4_Treg	CI-NS	CD4_Treg	0.0117454	N-acetyl-D-mannosamine kinase	Aminosugar metabolism	388	2.7.1.60	GNE; NAGK	1.00 * ATP [c] + 1.00 * N-acetyl-D-mannosamine [c] --> 1.00 * ADP [c] + 1.00 * proton [c] + 1.00 * N-acetyl-D-mannosamine 6-phosphate(2-) [c] GNE; NAGK	4
AMANK	0.255817	2.68603e-08	CI-Sep	CD4_T_Naive	CI-NS	CD4_T_Naive	1.0691e-07	N-acetyl-D-mannosamine kinase	Aminosugar metabolism	388	2.7.1.60	GNE; NAGK	1.00 * ATP [c] + 1.00 * N-acetyl-D-mannosamine [c] --> 1.00 * ADP [c] + 1.00 * proton [c] + 1.00 * N-acetyl-D-mannosamine 6-phosphate(2-) [c] GNE; NAGK	4
AMANK	0.183971	1.5737e-07	CI-Sep	CD4_T_EM	CI-NS	CD4_T_EM	2.32095e-07	N-acetyl-D-mannosamine kinase	Aminosugar metabolism	388	2.7.1.60	GNE; NAGK	1.00 * ATP [c] + 1.00 * N-acetyl-D-mannosamine [c] --> 1.00 * ADP [c] + 1.00 * proton [c] + 1.00 * N-acetyl-D-mannosamine 6-phosphate(2-) [c] GNE; NAGK	4
AMPDA	-0.231152	0.0087113	CI-NS	CD4_Treg	CI-NS	CD4_T_EM	0.0260435	Adenosine monophosphate deaminase	Nucleotide interconversion	393	3.5.4.6	AMPD1; AMPD2; AMPD3	1.00 * Water [c] + 1.00 * proton [c] + 1.00 * AMP [c] --> 1.00 * Ammonium [c] + 1.00 * IMP [c] AMPD1; AMPD2; AMPD3	4
AMPDA	-0.272359	0.000833989	CI-NS	CD4_Treg	CI-NS	CD4_T_Naive	0.00307386	Adenosine monophosphate deaminase	Nucleotide interconversion	393	3.5.4.6	AMPD1; AMPD2; AMPD3	1.00 * Water [c] + 1.00 * proton [c] + 1.00 * AMP [c] --> 1.00 * Ammonium [c] + 1.00 * IMP [c] AMPD1; AMPD2; AMPD3	4
AMPDA	0.129685	0.074045	CI-NS	CD4_Treg	NHC	CD4_Treg	0.110872	Adenosine monophosphate deaminase	Nucleotide interconversion	393	3.5.4.6	AMPD1; AMPD2; AMPD3	1.00 * Water [c] + 1.00 * proton [c] + 1.00 * AMP [c] --> 1.00 * Ammonium [c] + 1.00 * IMP [c] AMPD1; AMPD2; AMPD3	4
AMPDA	-0.140578	0.199996	CI-Sep	CD4_Treg	CI-Sep	CD4_T_EM	0.351544	Adenosine monophosphate deaminase	Nucleotide interconversion	393	3.5.4.6	AMPD1; AMPD2; AMPD3	1.00 * Water [c] + 1.00 * proton [c] + 1.00 * AMP [c] --> 1.00 * Ammonium [c] + 1.00 * IMP [c] AMPD1; AMPD2; AMPD3	4
AMPDA	-0.165911	0.092236	CI-Sep	CD4_Treg	CI-Sep	CD4_T_Naive	0.211613	Adenosine monophosphate deaminase	Nucleotide interconversion	393	3.5.4.6	AMPD1; AMPD2; AMPD3	1.00 * Water [c] + 1.00 * proton [c] + 1.00 * AMP [c] --> 1.00 * Ammonium [c] + 1.00 * IMP [c] AMPD1; AMPD2; AMPD3	4
AMPDA	0.453147	3.6781e-06	CI-Sep	CD4_Treg	NHC	CD4_Treg	7.72289e-06	Adenosine monophosphate deaminase	Nucleotide interconversion	393	3.5.4.6	AMPD1; AMPD2; AMPD3	1.00 * Water [c] + 1.00 * proton [c] + 1.00 * AMP [c] --> 1.00 * Ammonium [c] + 1.00 * IMP [c] AMPD1; AMPD2; AMPD3	4
AMPDA	0.313291	0.000395366	CI-Sep	CD4_Treg	CI-NS	CD4_Treg	0.00413825	Adenosine monophosphate deaminase	Nucleotide interconversion	393	3.5.4.6	AMPD1; AMPD2; AMPD3	1.00 * Water [c] + 1.00 * proton [c] + 1.00 * AMP [c] --> 1.00 * Ammonium [c] + 1.00 * IMP [c] AMPD1; AMPD2; AMPD3	4
AMPDA	0.217306	3.41746e-07	CI-Sep	CD4_T_Naive	CI-NS	CD4_T_Naive	1.0008e-06	Adenosine monophosphate deaminase	Nucleotide interconversion	393	3.5.4.6	AMPD1; AMPD2; AMPD3	1.00 * Water [c] + 1.00 * proton [c] + 1.00 * AMP [c] --> 1.00 * Ammonium [c] + 1.00 * IMP [c] AMPD1; AMPD2; AMPD3	4
AMPDA	0.248353	6.01851e-11	CI-Sep	CD4_T_EM	CI-NS	CD4_T_EM	1.07581e-10	Adenosine monophosphate deaminase	Nucleotide interconversion	393	3.5.4.6	AMPD1; AMPD2; AMPD3	1.00 * Water [c] + 1.00 * proton [c] + 1.00 * AMP [c] --> 1.00 * Ammonium [c] + 1.00 * IMP [c] AMPD1; AMPD2; AMPD3	4
AMPTASECGe	-0.0558404	0.998193	CI-NS	CD4_Treg	CI-NS	CD4_T_EM	0.998731	alanyl aminopeptidase (cys-gly) (e)	Glutathione metabolism	395	3.4.11.2	ANPEP	1.00 * Water [e] + 1.00 * L-cysteinylglycine [e] --> 1.00 * L-cysteine [e] + 1.00 * Glycine [e] ANPEP	4
AMPTASECGe	0.00789896	0.306399	CI-NS	CD4_Treg	CI-NS	CD4_T_Naive	0.486054	alanyl aminopeptidase (cys-gly) (e)	Glutathione metabolism	395	3.4.11.2	ANPEP	1.00 * Water [e] + 1.00 * L-cysteinylglycine [e] --> 1.00 * L-cysteine [e] + 1.00 * Glycine [e] ANPEP	4
AMPTASECGe	0.198757	0.0137724	CI-NS	CD4_Treg	NHC	CD4_Treg	0.0374644	alanyl aminopeptidase (cys-gly) (e)	Glutathione metabolism	395	3.4.11.2	ANPEP	1.00 * Water [e] + 1.00 * L-cysteinylglycine [e] --> 1.00 * L-cysteine [e] + 1.00 * Glycine [e] ANPEP	4
AMPTASECGe	0.100494	0.121647	CI-Sep	CD4_Treg	CI-Sep	CD4_T_EM	0.240883	alanyl aminopeptidase (cys-gly) (e)	Glutathione metabolism	395	3.4.11.2	ANPEP	1.00 * Water [e] + 1.00 * L-cysteinylglycine [e] --> 1.00 * L-cysteine [e] + 1.00 * Glycine [e] ANPEP	4
AMPTASECGe	0.179603	0.00919849	CI-Sep	CD4_Treg	CI-Sep	CD4_T_Naive	0.0300443	alanyl aminopeptidase (cys-gly) (e)	Glutathione metabolism	395	3.4.11.2	ANPEP	1.00 * Water [e] + 1.00 * L-cysteinylglycine [e] --> 1.00 * L-cysteine [e] + 1.00 * Glycine [e] ANPEP	4
AMPTASECGe	0.565907	2.91293e-07	CI-Sep	CD4_Treg	NHC	CD4_Treg	1.09844e-06	alanyl aminopeptidase (cys-gly) (e)	Glutathione metabolism	395	3.4.11.2	ANPEP	1.00 * Water [e] + 1.00 * L-cysteinylglycine [e] --> 1.00 * L-cysteine [e] + 1.00 * Glycine [e] ANPEP	4
AMPTASECGe	0.348897	0.000384516	CI-Sep	CD4_Treg	CI-NS	CD4_Treg	0.00413825	alanyl aminopeptidase (cys-gly) (e)	Glutathione metabolism	395	3.4.11.2	ANPEP	1.00 * Water [e] + 1.00 * L-cysteinylglycine [e] --> 1.00 * L-cysteine [e] + 1.00 * Glycine [e] ANPEP	4
AMPTASECGe	0.230798	4.52209e-07	CI-Sep	CD4_T_Naive	CI-NS	CD4_T_Naive	1.26744e-06	alanyl aminopeptidase (cys-gly) (e)	Glutathione metabolism	395	3.4.11.2	ANPEP	1.00 * Water [e] + 1.00 * L-cysteinylglycine [e] --> 1.00 * L-cysteine [e] + 1.00 * Glycine [e] ANPEP	4
AMPTASECGe	0.242783	4.52336e-09	CI-Sep	CD4_T_EM	CI-NS	CD4_T_EM	7.18154e-09	alanyl aminopeptidase (cys-gly) (e)	Glutathione metabolism	395	3.4.11.2	ANPEP	1.00 * Water [e] + 1.00 * L-cysteinylglycine [e] --> 1.00 * L-cysteine [e] + 1.00 * Glycine [e] ANPEP	4
AMY1e	0.253647	5.67232e-05	CI-NS	CD4_Treg	CI-NS	CD4_T_EM	0.000275741	alpha-amylase, extracellular (strch1 -> strch2)	Starch and sucrose metabolism	398	3.2.1.1	AMY2A5; SLC3A1; SLC3A2; SLC7A9	8.00 * Water [e] + 1.00 * starch, structure 1 (1,6-{7[1,4-Glc], 4[1,4-Glc]}) [e] --> 8.00 * D-glucose [e] + 1.00 * starch, structure 2 (1,6-{2[1,4-Glc], [1,4-Glc]}) [e] AMY2A5; SLC3A1; SLC3A2; SLC7A9	0
AMY1e	0.149347	0.00250108	CI-NS	CD4_Treg	CI-NS	CD4_T_Naive	0.00819336	alpha-amylase, extracellular (strch1 -> strch2)	Starch and sucrose metabolism	398	3.2.1.1	AMY2A5; SLC3A1; SLC3A2; SLC7A9	8.00 * Water [e] + 1.00 * starch, structure 1 (1,6-{7[1,4-Glc], 4[1,4-Glc]}) [e] --> 8.00 * D-glucose [e] + 1.00 * starch, structure 2 (1,6-{2[1,4-Glc], [1,4-Glc]}) [e] AMY2A5; SLC3A1; SLC3A2; SLC7A9	0
AMY1e	0.031873	0.147995	CI-NS	CD4_Treg	NHC	CD4_Treg	0.19745	alpha-amylase, extracellular (strch1 -> strch2)	Starch and sucrose metabolism	398	3.2.1.1	AMY2A5; SLC3A1; SLC3A2; SLC7A9	8.00 * Water [e] + 1.00 * starch, structure 1 (1,6-{7[1,4-Glc], 4[1,4-Glc]}) [e] --> 8.00 * D-glucose [e] + 1.00 * starch, structure 2 (1,6-{2[1,4-Glc], [1,4-Glc]}) [e] AMY2A5; SLC3A1; SLC3A2; SLC7A9	0
AMY1e	0.0950825	0.171443	CI-Sep	CD4_Treg	CI-Sep	CD4_T_EM	0.316078	alpha-amylase, extracellular (strch1 -> strch2)	Starch and sucrose metabolism	398	3.2.1.1	AMY2A5; SLC3A1; SLC3A2; SLC7A9	8.00 * Water [e] + 1.00 * starch, structure 1 (1,6-{7[1,4-Glc], 4[1,4-Glc]}) [e] --> 8.00 * D-glucose [e] + 1.00 * starch, structure 2 (1,6-{2[1,4-Glc], [1,4-Glc]}) [e] AMY2A5; SLC3A1; SLC3A2; SLC7A9	0
AMY1e	0.0970499	0.14926	CI-Sep	CD4_Treg	CI-Sep	CD4_T_Naive	0.302526	alpha-amylase, extracellular (strch1 -> strch2)	Starch and sucrose metabolism	398	3.2.1.1	AMY2A5; SLC3A1; SLC3A2; SLC7A9	8.00 * Water [e] + 1.00 * starch, structure 1 (1,6-{7[1,4-Glc], 4[1,4-Glc]}) [e] --> 8.00 * D-glucose [e] + 1.00 * starch, structure 2 (1,6-{2[1,4-Glc], [1,4-Glc]}) [e] AMY2A5; SLC3A1; SLC3A2; SLC7A9	0
AMY1e	0.000694381	0.66367	CI-Sep	CD4_Treg	NHC	CD4_Treg	0.687917	alpha-amylase, extracellular (strch1 -> strch2)	Starch and sucrose metabolism	398	3.2.1.1	AMY2A5; SLC3A1; SLC3A2; SLC7A9	8.00 * Water [e] + 1.00 * starch, structure 1 (1,6-{7[1,4-Glc], 4[1,4-Glc]}) [e] --> 8.00 * D-glucose [e] + 1.00 * starch, structure 2 (1,6-{2[1,4-Glc], [1,4-Glc]}) [e] AMY2A5; SLC3A1; SLC3A2; SLC7A9	0
AMY1e	-0.0315872	0.264692	CI-Sep	CD4_Treg	CI-NS	CD4_Treg	0.292086	alpha-amylase, extracellular (strch1 -> strch2)	Starch and sucrose metabolism	398	3.2.1.1	AMY2A5; SLC3A1; SLC3A2; SLC7A9	8.00 * Water [e] + 1.00 * starch, structure 1 (1,6-{7[1,4-Glc], 4[1,4-Glc]}) [e] --> 8.00 * D-glucose [e] + 1.00 * starch, structure 2 (1,6-{2[1,4-Glc], [1,4-Glc]}) [e] AMY2A5; SLC3A1; SLC3A2; SLC7A9	0
AMY1e	0.0210975	0.892884	CI-Sep	CD4_T_Naive	CI-NS	CD4_T_Naive	0.912717	alpha-amylase, extracellular (strch1 -> strch2)	Starch and sucrose metabolism	398	3.2.1.1	AMY2A5; SLC3A1; SLC3A2; SLC7A9	8.00 * Water [e] + 1.00 * starch, structure 1 (1,6-{7[1,4-Glc], 4[1,4-Glc]}) [e] --> 8.00 * D-glucose [e] + 1.00 * starch, structure 2 (1,6-{2[1,4-Glc], [1,4-Glc]}) [e] AMY2A5; SLC3A1; SLC3A2; SLC7A9	0
AMY1e	0.121332	0.261593	CI-Sep	CD4_T_EM	CI-NS	CD4_T_EM	0.277548	alpha-amylase, extracellular (strch1 -> strch2)	Starch and sucrose metabolism	398	3.2.1.1	AMY2A5; SLC3A1; SLC3A2; SLC7A9	8.00 * Water [e] + 1.00 * starch, structure 1 (1,6-{7[1,4-Glc], 4[1,4-Glc]}) [e] --> 8.00 * D-glucose [e] + 1.00 * starch, structure 2 (1,6-{2[1,4-Glc], [1,4-Glc]}) [e] AMY2A5; SLC3A1; SLC3A2; SLC7A9	0
AMY2e	0.253647	5.67232e-05	CI-NS	CD4_Treg	CI-NS	CD4_T_EM	0.000275741	alpha-amylase, extracellular (glygn2 -> glygn4)	Starch and sucrose metabolism	399	3.2.1.1	AMY2A5; SLC3A1; SLC3A2; SLC7A9	8.00 * Water [e] + 1.00 * glycogen, structure 2 (glycogenin-1,6-{7[1,4-Glc], 4[1,4-Glc]}) [e] --> 8.00 * D-glucose [e] + 1.00 * glycogen, structure 4 (glycogenin-1,6-{2[1,4-Glc], [1,4-Glc]}) [e] AMY2A5; SLC3A1; SLC3A2; SLC7A9	0
AMY2e	0.149347	0.00250108	CI-NS	CD4_Treg	CI-NS	CD4_T_Naive	0.00819336	alpha-amylase, extracellular (glygn2 -> glygn4)	Starch and sucrose metabolism	399	3.2.1.1	AMY2A5; SLC3A1; SLC3A2; SLC7A9	8.00 * Water [e] + 1.00 * glycogen, structure 2 (glycogenin-1,6-{7[1,4-Glc], 4[1,4-Glc]}) [e] --> 8.00 * D-glucose [e] + 1.00 * glycogen, structure 4 (glycogenin-1,6-{2[1,4-Glc], [1,4-Glc]}) [e] AMY2A5; SLC3A1; SLC3A2; SLC7A9	0
AMY2e	0.031873	0.147995	CI-NS	CD4_Treg	NHC	CD4_Treg	0.19745	alpha-amylase, extracellular (glygn2 -> glygn4)	Starch and sucrose metabolism	399	3.2.1.1	AMY2A5; SLC3A1; SLC3A2; SLC7A9	8.00 * Water [e] + 1.00 * glycogen, structure 2 (glycogenin-1,6-{7[1,4-Glc], 4[1,4-Glc]}) [e] --> 8.00 * D-glucose [e] + 1.00 * glycogen, structure 4 (glycogenin-1,6-{2[1,4-Glc], [1,4-Glc]}) [e] AMY2A5; SLC3A1; SLC3A2; SLC7A9	0
AMY2e	0.0950825	0.171443	CI-Sep	CD4_Treg	CI-Sep	CD4_T_EM	0.316078	alpha-amylase, extracellular (glygn2 -> glygn4)	Starch and sucrose metabolism	399	3.2.1.1	AMY2A5; SLC3A1; SLC3A2; SLC7A9	8.00 * Water [e] + 1.00 * glycogen, structure 2 (glycogenin-1,6-{7[1,4-Glc], 4[1,4-Glc]}) [e] --> 8.00 * D-glucose [e] + 1.00 * glycogen, structure 4 (glycogenin-1,6-{2[1,4-Glc], [1,4-Glc]}) [e] AMY2A5; SLC3A1; SLC3A2; SLC7A9	0
AMY2e	0.0970499	0.14926	CI-Sep	CD4_Treg	CI-Sep	CD4_T_Naive	0.302526	alpha-amylase, extracellular (glygn2 -> glygn4)	Starch and sucrose metabolism	399	3.2.1.1	AMY2A5; SLC3A1; SLC3A2; SLC7A9	8.00 * Water [e] + 1.00 * glycogen, structure 2 (glycogenin-1,6-{7[1,4-Glc], 4[1,4-Glc]}) [e] --> 8.00 * D-glucose [e] + 1.00 * glycogen, structure 4 (glycogenin-1,6-{2[1,4-Glc], [1,4-Glc]}) [e] AMY2A5; SLC3A1; SLC3A2; SLC7A9	0
AMY2e	0.000694381	0.66367	CI-Sep	CD4_Treg	NHC	CD4_Treg	0.687917	alpha-amylase, extracellular (glygn2 -> glygn4)	Starch and sucrose metabolism	399	3.2.1.1	AMY2A5; SLC3A1; SLC3A2; SLC7A9	8.00 * Water [e] + 1.00 * glycogen, structure 2 (glycogenin-1,6-{7[1,4-Glc], 4[1,4-Glc]}) [e] --> 8.00 * D-glucose [e] + 1.00 * glycogen, structure 4 (glycogenin-1,6-{2[1,4-Glc], [1,4-Glc]}) [e] AMY2A5; SLC3A1; SLC3A2; SLC7A9	0
AMY2e	-0.0315872	0.264692	CI-Sep	CD4_Treg	CI-NS	CD4_Treg	0.292086	alpha-amylase, extracellular (glygn2 -> glygn4)	Starch and sucrose metabolism	399	3.2.1.1	AMY2A5; SLC3A1; SLC3A2; SLC7A9	8.00 * Water [e] + 1.00 * glycogen, structure 2 (glycogenin-1,6-{7[1,4-Glc], 4[1,4-Glc]}) [e] --> 8.00 * D-glucose [e] + 1.00 * glycogen, structure 4 (glycogenin-1,6-{2[1,4-Glc], [1,4-Glc]}) [e] AMY2A5; SLC3A1; SLC3A2; SLC7A9	0
AMY2e	0.0210975	0.892884	CI-Sep	CD4_T_Naive	CI-NS	CD4_T_Naive	0.912717	alpha-amylase, extracellular (glygn2 -> glygn4)	Starch and sucrose metabolism	399	3.2.1.1	AMY2A5; SLC3A1; SLC3A2; SLC7A9	8.00 * Water [e] + 1.00 * glycogen, structure 2 (glycogenin-1,6-{7[1,4-Glc], 4[1,4-Glc]}) [e] --> 8.00 * D-glucose [e] + 1.00 * glycogen, structure 4 (glycogenin-1,6-{2[1,4-Glc], [1,4-Glc]}) [e] AMY2A5; SLC3A1; SLC3A2; SLC7A9	0
AMY2e	0.121332	0.261593	CI-Sep	CD4_T_EM	CI-NS	CD4_T_EM	0.277548	alpha-amylase, extracellular (glygn2 -> glygn4)	Starch and sucrose metabolism	399	3.2.1.1	AMY2A5; SLC3A1; SLC3A2; SLC7A9	8.00 * Water [e] + 1.00 * glycogen, structure 2 (glycogenin-1,6-{7[1,4-Glc], 4[1,4-Glc]}) [e] --> 8.00 * D-glucose [e] + 1.00 * glycogen, structure 4 (glycogenin-1,6-{2[1,4-Glc], [1,4-Glc]}) [e] AMY2A5; SLC3A1; SLC3A2; SLC7A9	0
ARABR	4.85174e-05	0.00725202	CI-NS	CD4_Treg	CI-NS	CD4_T_EM	0.0222346	arabinose reductase	Pentose phosphate pathway	418	1.1.1.21	AKR1A1; AKR1B3; AKR7A5	1.00 * proton [c] + 1.00 * Nicotinamide adenine dinucleotide phosphate - reduced [c] + 1.00 * L-arabinose [c] --> 1.00 * Nicotinamide adenine dinucleotide phosphate [c] + 1.00 * L-arabinitol [c] AKR1A1; AKR1B3; AKR7A5	4
ARABR	-0.217933	0.604012	CI-NS	CD4_Treg	CI-NS	CD4_T_Naive	0.77829	arabinose reductase	Pentose phosphate pathway	418	1.1.1.21	AKR1A1; AKR1B3; AKR7A5	1.00 * proton [c] + 1.00 * Nicotinamide adenine dinucleotide phosphate - reduced [c] + 1.00 * L-arabinose [c] --> 1.00 * Nicotinamide adenine dinucleotide phosphate [c] + 1.00 * L-arabinitol [c] AKR1A1; AKR1B3; AKR7A5	4
ARABR	0.105682	0.0538535	CI-NS	CD4_Treg	NHC	CD4_Treg	0.085215	arabinose reductase	Pentose phosphate pathway	418	1.1.1.21	AKR1A1; AKR1B3; AKR7A5	1.00 * proton [c] + 1.00 * Nicotinamide adenine dinucleotide phosphate - reduced [c] + 1.00 * L-arabinose [c] --> 1.00 * Nicotinamide adenine dinucleotide phosphate [c] + 1.00 * L-arabinitol [c] AKR1A1; AKR1B3; AKR7A5	4
ARABR	0.118495	0.0422699	CI-Sep	CD4_Treg	CI-Sep	CD4_T_EM	0.117433	arabinose reductase	Pentose phosphate pathway	418	1.1.1.21	AKR1A1; AKR1B3; AKR7A5	1.00 * proton [c] + 1.00 * Nicotinamide adenine dinucleotide phosphate - reduced [c] + 1.00 * L-arabinose [c] --> 1.00 * Nicotinamide adenine dinucleotide phosphate [c] + 1.00 * L-arabinitol [c] AKR1A1; AKR1B3; AKR7A5	4
ARABR	-0.0574981	0.56385	CI-Sep	CD4_Treg	CI-Sep	CD4_T_Naive	0.701764	arabinose reductase	Pentose phosphate pathway	418	1.1.1.21	AKR1A1; AKR1B3; AKR7A5	1.00 * proton [c] + 1.00 * Nicotinamide adenine dinucleotide phosphate - reduced [c] + 1.00 * L-arabinose [c] --> 1.00 * Nicotinamide adenine dinucleotide phosphate [c] + 1.00 * L-arabinitol [c] AKR1A1; AKR1B3; AKR7A5	4
ARABR	0.433363	7.27384e-06	CI-Sep	CD4_Treg	NHC	CD4_Treg	1.33696e-05	arabinose reductase	Pentose phosphate pathway	418	1.1.1.21	AKR1A1; AKR1B3; AKR7A5	1.00 * proton [c] + 1.00 * Nicotinamide adenine dinucleotide phosphate - reduced [c] + 1.00 * L-arabinose [c] --> 1.00 * Nicotinamide adenine dinucleotide phosphate [c] + 1.00 * L-arabinitol [c] AKR1A1; AKR1B3; AKR7A5	4
ARABR	0.305038	0.00421924	CI-Sep	CD4_Treg	CI-NS	CD4_Treg	0.00869409	arabinose reductase	Pentose phosphate pathway	418	1.1.1.21	AKR1A1; AKR1B3; AKR7A5	1.00 * proton [c] + 1.00 * Nicotinamide adenine dinucleotide phosphate - reduced [c] + 1.00 * L-arabinose [c] --> 1.00 * Nicotinamide adenine dinucleotide phosphate [c] + 1.00 * L-arabinitol [c] AKR1A1; AKR1B3; AKR7A5	4
ARABR	0.229066	1.12264e-11	CI-Sep	CD4_T_Naive	CI-NS	CD4_T_Naive	1.67944e-10	arabinose reductase	Pentose phosphate pathway	418	1.1.1.21	AKR1A1; AKR1B3; AKR7A5	1.00 * proton [c] + 1.00 * Nicotinamide adenine dinucleotide phosphate - reduced [c] + 1.00 * L-arabinose [c] --> 1.00 * Nicotinamide adenine dinucleotide phosphate [c] + 1.00 * L-arabinitol [c] AKR1A1; AKR1B3; AKR7A5	4
ARABR	0.253107	2.51201e-14	CI-Sep	CD4_T_EM	CI-NS	CD4_T_EM	7.31811e-14	arabinose reductase	Pentose phosphate pathway	418	1.1.1.21	AKR1A1; AKR1B3; AKR7A5	1.00 * proton [c] + 1.00 * Nicotinamide adenine dinucleotide phosphate - reduced [c] + 1.00 * L-arabinose [c] --> 1.00 * Nicotinamide adenine dinucleotide phosphate [c] + 1.00 * L-arabinitol [c] AKR1A1; AKR1B3; AKR7A5	4
ARACHCPT1	0.0604236	0.15694	CI-NS	CD4_Treg	CI-NS	CD4_T_EM	0.271707	carnitine transferase	Fatty acid oxidation	420	2.3.1.21	CPT1A; CPT1B; CPT1C	1.00 * L-Carnitine [c] + 1.00 * arachidyl coenzyme A [c] --> 1.00 * Coenzyme A [c] + 1.00 * arachidyl carnitine [c] CPT1A; CPT1B; CPT1C	4
ARACHCPT1	0.00388709	0.800283	CI-NS	CD4_Treg	CI-NS	CD4_T_Naive	0.904522	carnitine transferase	Fatty acid oxidation	420	2.3.1.21	CPT1A; CPT1B; CPT1C	1.00 * L-Carnitine [c] + 1.00 * arachidyl coenzyme A [c] --> 1.00 * Coenzyme A [c] + 1.00 * arachidyl carnitine [c] CPT1A; CPT1B; CPT1C	4
ARACHCPT1	0.440396	4.82869e-06	CI-NS	CD4_Treg	NHC	CD4_Treg	0.000123221	carnitine transferase	Fatty acid oxidation	420	2.3.1.21	CPT1A; CPT1B; CPT1C	1.00 * L-Carnitine [c] + 1.00 * arachidyl coenzyme A [c] --> 1.00 * Coenzyme A [c] + 1.00 * arachidyl carnitine [c] CPT1A; CPT1B; CPT1C	4
ARACHCPT1	0.0865879	0.461808	CI-Sep	CD4_Treg	CI-Sep	CD4_T_EM	0.592614	carnitine transferase	Fatty acid oxidation	420	2.3.1.21	CPT1A; CPT1B; CPT1C	1.00 * L-Carnitine [c] + 1.00 * arachidyl coenzyme A [c] --> 1.00 * Coenzyme A [c] + 1.00 * arachidyl carnitine [c] CPT1A; CPT1B; CPT1C	4
ARACHCPT1	0.139573	0.237581	CI-Sep	CD4_Treg	CI-Sep	CD4_T_Naive	0.399466	carnitine transferase	Fatty acid oxidation	420	2.3.1.21	CPT1A; CPT1B; CPT1C	1.00 * L-Carnitine [c] + 1.00 * arachidyl coenzyme A [c] --> 1.00 * Coenzyme A [c] + 1.00 * arachidyl carnitine [c] CPT1A; CPT1B; CPT1C	4
ARACHCPT1	0.823215	4.92928e-11	CI-Sep	CD4_Treg	NHC	CD4_Treg	1.11706e-09	carnitine transferase	Fatty acid oxidation	420	2.3.1.21	CPT1A; CPT1B; CPT1C	1.00 * L-Carnitine [c] + 1.00 * arachidyl coenzyme A [c] --> 1.00 * Coenzyme A [c] + 1.00 * arachidyl carnitine [c] CPT1A; CPT1B; CPT1C	4
ARACHCPT1	0.358104	0.00164308	CI-Sep	CD4_Treg	CI-NS	CD4_Treg	0.00556526	carnitine transferase	Fatty acid oxidation	420	2.3.1.21	CPT1A; CPT1B; CPT1C	1.00 * L-Carnitine [c] + 1.00 * arachidyl coenzyme A [c] --> 1.00 * Coenzyme A [c] + 1.00 * arachidyl carnitine [c] CPT1A; CPT1B; CPT1C	4
ARACHCPT1	0.222154	3.44975e-06	CI-Sep	CD4_T_Naive	CI-NS	CD4_T_Naive	7.20674e-06	carnitine transferase	Fatty acid oxidation	420	2.3.1.21	CPT1A; CPT1B; CPT1C	1.00 * L-Carnitine [c] + 1.00 * arachidyl coenzyme A [c] --> 1.00 * Coenzyme A [c] + 1.00 * arachidyl carnitine [c] CPT1A; CPT1B; CPT1C	4
ARACHCPT1	0.356769	1.54578e-15	CI-Sep	CD4_T_EM	CI-NS	CD4_T_EM	5.8447e-15	carnitine transferase	Fatty acid oxidation	420	2.3.1.21	CPT1A; CPT1B; CPT1C	1.00 * L-Carnitine [c] + 1.00 * arachidyl coenzyme A [c] --> 1.00 * Coenzyme A [c] + 1.00 * arachidyl carnitine [c] CPT1A; CPT1B; CPT1C	4
ARGDCm	0.0625026	0.105886	CI-NS	CD4_Treg	CI-NS	CD4_T_EM	0.198004	arginine decarboxylase (m)	Arginine and Proline Metabolism	427	4.1.1.19	AZIN2	1.00 * proton [m] + 1.00 * L-argininium(1+) [m] --> 1.00 * carbon dioxide [m] + 1.00 * agmatinium(2+) [m] AZIN2	4
ARGDCm	0.0592137	0.0859346	CI-NS	CD4_Treg	CI-NS	CD4_T_Naive	0.180224	arginine decarboxylase (m)	Arginine and Proline Metabolism	427	4.1.1.19	AZIN2	1.00 * proton [m] + 1.00 * L-argininium(1+) [m] --> 1.00 * carbon dioxide [m] + 1.00 * agmatinium(2+) [m] AZIN2	4
ARGDCm	0.189835	0.0259082	CI-NS	CD4_Treg	NHC	CD4_Treg	0.052155	arginine decarboxylase (m)	Arginine and Proline Metabolism	427	4.1.1.19	AZIN2	1.00 * proton [m] + 1.00 * L-argininium(1+) [m] --> 1.00 * carbon dioxide [m] + 1.00 * agmatinium(2+) [m] AZIN2	4
ARGDCm	0.0317773	0.62605	CI-Sep	CD4_Treg	CI-Sep	CD4_T_EM	0.724348	arginine decarboxylase (m)	Arginine and Proline Metabolism	427	4.1.1.19	AZIN2	1.00 * proton [m] + 1.00 * L-argininium(1+) [m] --> 1.00 * carbon dioxide [m] + 1.00 * agmatinium(2+) [m] AZIN2	4
ARGDCm	0.072466	0.388027	CI-Sep	CD4_Treg	CI-Sep	CD4_T_Naive	0.571344	arginine decarboxylase (m)	Arginine and Proline Metabolism	427	4.1.1.19	AZIN2	1.00 * proton [m] + 1.00 * L-argininium(1+) [m] --> 1.00 * carbon dioxide [m] + 1.00 * agmatinium(2+) [m] AZIN2	4
ARGDCm	0.484375	4.13727e-05	CI-Sep	CD4_Treg	NHC	CD4_Treg	6.50393e-05	arginine decarboxylase (m)	Arginine and Proline Metabolism	427	4.1.1.19	AZIN2	1.00 * proton [m] + 1.00 * L-argininium(1+) [m] --> 1.00 * carbon dioxide [m] + 1.00 * agmatinium(2+) [m] AZIN2	4
ARGDCm	0.264212	0.014514	CI-Sep	CD4_Treg	CI-NS	CD4_Treg	0.021425	arginine decarboxylase (m)	Arginine and Proline Metabolism	427	4.1.1.19	AZIN2	1.00 * proton [m] + 1.00 * L-argininium(1+) [m] --> 1.00 * carbon dioxide [m] + 1.00 * agmatinium(2+) [m] AZIN2	4
ARGDCm	0.291203	6.2011e-11	CI-Sep	CD4_T_Naive	CI-NS	CD4_T_Naive	7.43517e-10	arginine decarboxylase (m)	Arginine and Proline Metabolism	427	4.1.1.19	AZIN2	1.00 * proton [m] + 1.00 * L-argininium(1+) [m] --> 1.00 * carbon dioxide [m] + 1.00 * agmatinium(2+) [m] AZIN2	4
ARGDCm	0.334788	2.99526e-15	CI-Sep	CD4_T_EM	CI-NS	CD4_T_EM	1.07456e-14	arginine decarboxylase (m)	Arginine and Proline Metabolism	427	4.1.1.19	AZIN2	1.00 * proton [m] + 1.00 * L-argininium(1+) [m] --> 1.00 * carbon dioxide [m] + 1.00 * agmatinium(2+) [m] AZIN2	4
ARGN	0.158438	0.00256333	CI-NS	CD4_Treg	CI-NS	CD4_T_EM	0.0089559	arginase	Urea cycle	429	3.5.3.1	ARG1; ARG2	1.00 * Water [c] + 1.00 * L-argininium(1+) [c] --> 1.00 * Ornithine [c] + 1.00 * Urea [c] ARG1; ARG2	4
ARGN	0.183152	0.000554391	CI-NS	CD4_Treg	CI-NS	CD4_T_Naive	0.00209283	arginase	Urea cycle	429	3.5.3.1	ARG1; ARG2	1.00 * Water [c] + 1.00 * L-argininium(1+) [c] --> 1.00 * Ornithine [c] + 1.00 * Urea [c] ARG1; ARG2	4
ARGN	0.156638	0.0555745	CI-NS	CD4_Treg	NHC	CD4_Treg	0.0873081	arginase	Urea cycle	429	3.5.3.1	ARG1; ARG2	1.00 * Water [c] + 1.00 * L-argininium(1+) [c] --> 1.00 * Ornithine [c] + 1.00 * Urea [c] ARG1; ARG2	4
ARGN	0.175275	0.0326629	CI-Sep	CD4_Treg	CI-Sep	CD4_T_EM	0.0961361	arginase	Urea cycle	429	3.5.3.1	ARG1; ARG2	1.00 * Water [c] + 1.00 * L-argininium(1+) [c] --> 1.00 * Ornithine [c] + 1.00 * Urea [c] ARG1; ARG2	4
ARGN	0.288291	0.00109711	CI-Sep	CD4_Treg	CI-Sep	CD4_T_Naive	0.00430823	arginase	Urea cycle	429	3.5.3.1	ARG1; ARG2	1.00 * Water [c] + 1.00 * L-argininium(1+) [c] --> 1.00 * Ornithine [c] + 1.00 * Urea [c] ARG1; ARG2	4
ARGN	0.459716	8.10343e-05	CI-Sep	CD4_Treg	NHC	CD4_Treg	0.000119446	arginase	Urea cycle	429	3.5.3.1	ARG1; ARG2	1.00 * Water [c] + 1.00 * L-argininium(1+) [c] --> 1.00 * Ornithine [c] + 1.00 * Urea [c] ARG1; ARG2	4
ARGN	0.279125	0.0114518	CI-Sep	CD4_Treg	CI-NS	CD4_Treg	0.017515	arginase	Urea cycle	429	3.5.3.1	ARG1; ARG2	1.00 * Water [c] + 1.00 * L-argininium(1+) [c] --> 1.00 * Ornithine [c] + 1.00 * Urea [c] ARG1; ARG2	4
ARGN	0.220956	1.23923e-06	CI-Sep	CD4_T_Naive	CI-NS	CD4_T_Naive	2.93671e-06	arginase	Urea cycle	429	3.5.3.1	ARG1; ARG2	1.00 * Water [c] + 1.00 * L-argininium(1+) [c] --> 1.00 * Ornithine [c] + 1.00 * Urea [c] ARG1; ARG2	4
ARGN	0.317785	5.73598e-13	CI-Sep	CD4_T_EM	CI-NS	CD4_T_EM	1.32217e-12	arginase	Urea cycle	429	3.5.3.1	ARG1; ARG2	1.00 * Water [c] + 1.00 * L-argininium(1+) [c] --> 1.00 * Ornithine [c] + 1.00 * Urea [c] ARG1; ARG2	4
ARGNm	0.12789	0.00751728	CI-NS	CD4_Treg	CI-NS	CD4_T_EM	0.0229896	arginase (m)	Urea cycle	430	3.5.3.1	ARG2	1.00 * Water [m] + 1.00 * L-argininium(1+) [m] --> 1.00 * Urea [m] + 1.00 * Ornithine [m] ARG2	4
ARGNm	0.164746	0.000929731	CI-NS	CD4_Treg	CI-NS	CD4_T_Naive	0.00338084	arginase (m)	Urea cycle	430	3.5.3.1	ARG2	1.00 * Water [m] + 1.00 * L-argininium(1+) [m] --> 1.00 * Urea [m] + 1.00 * Ornithine [m] ARG2	4
ARGNm	0.191492	0.0208204	CI-NS	CD4_Treg	NHC	CD4_Treg	0.0464634	arginase (m)	Urea cycle	430	3.5.3.1	ARG2	1.00 * Water [m] + 1.00 * L-argininium(1+) [m] --> 1.00 * Urea [m] + 1.00 * Ornithine [m] ARG2	4
ARGNm	0.133401	0.0752853	CI-Sep	CD4_Treg	CI-Sep	CD4_T_EM	0.16833	arginase (m)	Urea cycle	430	3.5.3.1	ARG2	1.00 * Water [m] + 1.00 * L-argininium(1+) [m] --> 1.00 * Urea [m] + 1.00 * Ornithine [m] ARG2	4
ARGNm	0.259152	0.00185956	CI-Sep	CD4_Treg	CI-Sep	CD4_T_Naive	0.00693068	arginase (m)	Urea cycle	430	3.5.3.1	ARG2	1.00 * Water [m] + 1.00 * L-argininium(1+) [m] --> 1.00 * Urea [m] + 1.00 * Ornithine [m] ARG2	4
ARGNm	0.487568	2.35914e-05	CI-Sep	CD4_Treg	NHC	CD4_Treg	3.86616e-05	arginase (m)	Urea cycle	430	3.5.3.1	ARG2	1.00 * Water [m] + 1.00 * L-argininium(1+) [m] --> 1.00 * Urea [m] + 1.00 * Ornithine [m] ARG2	4
ARGNm	0.26614	0.0128364	CI-Sep	CD4_Treg	CI-NS	CD4_Treg	0.0192966	arginase (m)	Urea cycle	430	3.5.3.1	ARG2	1.00 * Water [m] + 1.00 * L-argininium(1+) [m] --> 1.00 * Urea [m] + 1.00 * Ornithine [m] ARG2	4
ARGNm	0.212922	1.60614e-06	CI-Sep	CD4_T_Naive	CI-NS	CD4_T_Naive	3.72402e-06	arginase (m)	Urea cycle	430	3.5.3.1	ARG2	1.00 * Water [m] + 1.00 * L-argininium(1+) [m] --> 1.00 * Urea [m] + 1.00 * Ornithine [m] ARG2	4
ARGNm	0.309279	9.22313e-13	CI-Sep	CD4_T_EM	CI-NS	CD4_T_EM	2.08231e-12	arginase (m)	Urea cycle	430	3.5.3.1	ARG2	1.00 * Water [m] + 1.00 * L-argininium(1+) [m] --> 1.00 * Urea [m] + 1.00 * Ornithine [m] ARG2	4
ARGSL	0.0493347	0.131735	CI-NS	CD4_Treg	CI-NS	CD4_T_EM	0.236655	argininosuccinate lyase	Alanine and aspartate metabolism	431	4.3.2.1		1.00 * N(omega)-(L-Arginino)succinate [c] --> 1.00 * Fumarate [c] + 1.00 * L-argininium(1+) [c] No genes	4
ARGSL	0.0813023	0.0390484	CI-NS	CD4_Treg	CI-NS	CD4_T_Naive	0.094388	argininosuccinate lyase	Alanine and aspartate metabolism	431	4.3.2.1		1.00 * N(omega)-(L-Arginino)succinate [c] --> 1.00 * Fumarate [c] + 1.00 * L-argininium(1+) [c] No genes	4
ARGSL	0.162482	0.0423995	CI-NS	CD4_Treg	NHC	CD4_Treg	0.0705878	argininosuccinate lyase	Alanine and aspartate metabolism	431	4.3.2.1		1.00 * N(omega)-(L-Arginino)succinate [c] --> 1.00 * Fumarate [c] + 1.00 * L-argininium(1+) [c] No genes	4
ARGSL	0.093992	0.276148	CI-Sep	CD4_Treg	CI-Sep	CD4_T_EM	0.430467	argininosuccinate lyase	Alanine and aspartate metabolism	431	4.3.2.1		1.00 * N(omega)-(L-Arginino)succinate [c] --> 1.00 * Fumarate [c] + 1.00 * L-argininium(1+) [c] No genes	4
ARGSL	0.207654	0.0236842	CI-Sep	CD4_Treg	CI-Sep	CD4_T_Naive	0.0684337	argininosuccinate lyase	Alanine and aspartate metabolism	431	4.3.2.1		1.00 * N(omega)-(L-Arginino)succinate [c] --> 1.00 * Fumarate [c] + 1.00 * L-argininium(1+) [c] No genes	4
ARGSL	0.500383	2.72639e-05	CI-Sep	CD4_Treg	NHC	CD4_Treg	4.43187e-05	argininosuccinate lyase	Alanine and aspartate metabolism	431	4.3.2.1		1.00 * N(omega)-(L-Arginino)succinate [c] --> 1.00 * Fumarate [c] + 1.00 * L-argininium(1+) [c] No genes	4
ARGSL	0.309366	0.00712766	CI-Sep	CD4_Treg	CI-NS	CD4_Treg	0.0117899	argininosuccinate lyase	Alanine and aspartate metabolism	431	4.3.2.1		1.00 * N(omega)-(L-Arginino)succinate [c] --> 1.00 * Fumarate [c] + 1.00 * L-argininium(1+) [c] No genes	4
ARGSL	0.229236	2.93791e-07	CI-Sep	CD4_T_Naive	CI-NS	CD4_T_Naive	8.68561e-07	argininosuccinate lyase	Alanine and aspartate metabolism	431	4.3.2.1		1.00 * N(omega)-(L-Arginino)succinate [c] --> 1.00 * Fumarate [c] + 1.00 * L-argininium(1+) [c] No genes	4
ARGSL	0.314145	3.27646e-13	CI-Sep	CD4_T_EM	CI-NS	CD4_T_EM	7.86742e-13	argininosuccinate lyase	Alanine and aspartate metabolism	431	4.3.2.1		1.00 * N(omega)-(L-Arginino)succinate [c] --> 1.00 * Fumarate [c] + 1.00 * L-argininium(1+) [c] No genes	4
ARSA	-0.207289	0.0418028	CI-NS	CD4_Treg	CI-NS	CD4_T_EM	0.097533	Arylsulfatase A	Sphingolipid metabolism	436	3.1.6.8	ARSA	1.00 * Water [l] + 1.00 * sulfatide galactocerebroside [l] --> 1.00 * proton [l] + 1.00 * D-galactosyl-N-acylsphingosine [l] + 1.00 * sulfate [l] ARSA	4
ARSA	-0.173138	0.117345	CI-NS	CD4_Treg	CI-NS	CD4_T_Naive	0.233819	Arylsulfatase A	Sphingolipid metabolism	436	3.1.6.8	ARSA	1.00 * Water [l] + 1.00 * sulfatide galactocerebroside [l] --> 1.00 * proton [l] + 1.00 * D-galactosyl-N-acylsphingosine [l] + 1.00 * sulfate [l] ARSA	4
ARSA	0.142195	0.0701275	CI-NS	CD4_Treg	NHC	CD4_Treg	0.106193	Arylsulfatase A	Sphingolipid metabolism	436	3.1.6.8	ARSA	1.00 * Water [l] + 1.00 * sulfatide galactocerebroside [l] --> 1.00 * proton [l] + 1.00 * D-galactosyl-N-acylsphingosine [l] + 1.00 * sulfate [l] ARSA	4
ARSA	-0.101438	0.194512	CI-Sep	CD4_Treg	CI-Sep	CD4_T_EM	0.34518	Arylsulfatase A	Sphingolipid metabolism	436	3.1.6.8	ARSA	1.00 * Water [l] + 1.00 * sulfatide galactocerebroside [l] --> 1.00 * proton [l] + 1.00 * D-galactosyl-N-acylsphingosine [l] + 1.00 * sulfate [l] ARSA	4
ARSA	-0.0259466	0.781093	CI-Sep	CD4_Treg	CI-Sep	CD4_T_Naive	0.860451	Arylsulfatase A	Sphingolipid metabolism	436	3.1.6.8	ARSA	1.00 * Water [l] + 1.00 * sulfatide galactocerebroside [l] --> 1.00 * proton [l] + 1.00 * D-galactosyl-N-acylsphingosine [l] + 1.00 * sulfate [l] ARSA	4
ARSA	0.497743	1.08225e-05	CI-Sep	CD4_Treg	NHC	CD4_Treg	1.90222e-05	Arylsulfatase A	Sphingolipid metabolism	436	3.1.6.8	ARSA	1.00 * Water [l] + 1.00 * sulfatide galactocerebroside [l] --> 1.00 * proton [l] + 1.00 * D-galactosyl-N-acylsphingosine [l] + 1.00 * sulfate [l] ARSA	4
ARSA	0.333477	0.00132941	CI-Sep	CD4_Treg	CI-NS	CD4_Treg	0.00537539	Arylsulfatase A	Sphingolipid metabolism	436	3.1.6.8	ARSA	1.00 * Water [l] + 1.00 * sulfatide galactocerebroside [l] --> 1.00 * proton [l] + 1.00 * D-galactosyl-N-acylsphingosine [l] + 1.00 * sulfate [l] ARSA	4
ARSA	0.214245	1.36317e-06	CI-Sep	CD4_T_Naive	CI-NS	CD4_T_Naive	3.19285e-06	Arylsulfatase A	Sphingolipid metabolism	436	3.1.6.8	ARSA	1.00 * Water [l] + 1.00 * sulfatide galactocerebroside [l] --> 1.00 * proton [l] + 1.00 * D-galactosyl-N-acylsphingosine [l] + 1.00 * sulfate [l] ARSA	4
ARSA	0.264236	9.33786e-12	CI-Sep	CD4_T_EM	CI-NS	CD4_T_EM	1.89978e-11	Arylsulfatase A	Sphingolipid metabolism	436	3.1.6.8	ARSA	1.00 * Water [l] + 1.00 * sulfatide galactocerebroside [l] --> 1.00 * proton [l] + 1.00 * D-galactosyl-N-acylsphingosine [l] + 1.00 * sulfate [l] ARSA	4
ASAH1	-0.0711604	0.818914	CI-NS	CD4_Treg	CI-NS	CD4_T_EM	0.889412	N-acylsphingosine amidohydrolase	Sphingolipid metabolism	482	3.5.1.23	ASAH1	1.00 * Water [l] + 1.00 * N-acylsphingosine [l] --> 1.00 * R total [l] + 1.00 * sphingosine(1+) [l] ASAH1	4
ASAH1	-0.0861876	0.763759	CI-NS	CD4_Treg	CI-NS	CD4_T_Naive	0.89625	N-acylsphingosine amidohydrolase	Sphingolipid metabolism	482	3.5.1.23	ASAH1	1.00 * Water [l] + 1.00 * N-acylsphingosine [l] --> 1.00 * R total [l] + 1.00 * sphingosine(1+) [l] ASAH1	4
ASAH1	0.183382	0.0223264	CI-NS	CD4_Treg	NHC	CD4_Treg	0.0484828	N-acylsphingosine amidohydrolase	Sphingolipid metabolism	482	3.5.1.23	ASAH1	1.00 * Water [l] + 1.00 * N-acylsphingosine [l] --> 1.00 * R total [l] + 1.00 * sphingosine(1+) [l] ASAH1	4
ASAH1	-0.00835217	0.790285	CI-Sep	CD4_Treg	CI-Sep	CD4_T_EM	0.84884	N-acylsphingosine amidohydrolase	Sphingolipid metabolism	482	3.5.1.23	ASAH1	1.00 * Water [l] + 1.00 * N-acylsphingosine [l] --> 1.00 * R total [l] + 1.00 * sphingosine(1+) [l] ASAH1	4
ASAH1	0.0140066	0.79437	CI-Sep	CD4_Treg	CI-Sep	CD4_T_Naive	0.869562	N-acylsphingosine amidohydrolase	Sphingolipid metabolism	482	3.5.1.23	ASAH1	1.00 * Water [l] + 1.00 * N-acylsphingosine [l] --> 1.00 * R total [l] + 1.00 * sphingosine(1+) [l] ASAH1	4
ASAH1	0.598162	3.60379e-07	CI-Sep	CD4_Treg	NHC	CD4_Treg	1.31775e-06	N-acylsphingosine amidohydrolase	Sphingolipid metabolism	482	3.5.1.23	ASAH1	1.00 * Water [l] + 1.00 * N-acylsphingosine [l] --> 1.00 * R total [l] + 1.00 * sphingosine(1+) [l] ASAH1	4
ASAH1	0.382893	0.000548071	CI-Sep	CD4_Treg	CI-NS	CD4_Treg	0.00428346	N-acylsphingosine amidohydrolase	Sphingolipid metabolism	482	3.5.1.23	ASAH1	1.00 * Water [l] + 1.00 * N-acylsphingosine [l] --> 1.00 * R total [l] + 1.00 * sphingosine(1+) [l] ASAH1	4
ASAH1	0.302677	2.92547e-12	CI-Sep	CD4_T_Naive	CI-NS	CD4_T_Naive	5.54348e-11	N-acylsphingosine amidohydrolase	Sphingolipid metabolism	482	3.5.1.23	ASAH1	1.00 * Water [l] + 1.00 * N-acylsphingosine [l] --> 1.00 * R total [l] + 1.00 * sphingosine(1+) [l] ASAH1	4
ASAH1	0.365573	4.36593e-20	CI-Sep	CD4_T_EM	CI-NS	CD4_T_EM	3.3567e-19	N-acylsphingosine amidohydrolase	Sphingolipid metabolism	482	3.5.1.23	ASAH1	1.00 * Water [l] + 1.00 * N-acylsphingosine [l] --> 1.00 * R total [l] + 1.00 * sphingosine(1+) [l] ASAH1	4
ASNS1	-0.334883	1.45383e-07	CI-NS	CD4_Treg	CI-NS	CD4_T_EM	9.46753e-07	asparagine synthase (glutamine-hydrolysing)	Alanine and aspartate metabolism	490	6.3.5.4	ASNS	1.00 * Water [c] + 1.00 * ATP [c] + 1.00 * L-aspartate(1-) [c] + 1.00 * L-glutamine [c] --> 1.00 * proton [c] + 1.00 * L-glutamate(1-) [c] + 1.00 * AMP [c] + 1.00 * Diphosphate [c] + 1.00 * L-asparagine [c] ASNS	4
ASNS1	-0.334938	2.32988e-05	CI-NS	CD4_Treg	CI-NS	CD4_T_Naive	0.000107423	asparagine synthase (glutamine-hydrolysing)	Alanine and aspartate metabolism	490	6.3.5.4	ASNS	1.00 * Water [c] + 1.00 * ATP [c] + 1.00 * L-aspartate(1-) [c] + 1.00 * L-glutamine [c] --> 1.00 * proton [c] + 1.00 * L-glutamate(1-) [c] + 1.00 * AMP [c] + 1.00 * Diphosphate [c] + 1.00 * L-asparagine [c] ASNS	4
ASNS1	0.150148	0.0848564	CI-NS	CD4_Treg	NHC	CD4_Treg	0.123421	asparagine synthase (glutamine-hydrolysing)	Alanine and aspartate metabolism	490	6.3.5.4	ASNS	1.00 * Water [c] + 1.00 * ATP [c] + 1.00 * L-aspartate(1-) [c] + 1.00 * L-glutamine [c] --> 1.00 * proton [c] + 1.00 * L-glutamate(1-) [c] + 1.00 * AMP [c] + 1.00 * Diphosphate [c] + 1.00 * L-asparagine [c] ASNS	4
ASNS1	-0.237088	0.00146755	CI-Sep	CD4_Treg	CI-Sep	CD4_T_EM	0.00683443	asparagine synthase (glutamine-hydrolysing)	Alanine and aspartate metabolism	490	6.3.5.4	ASNS	1.00 * Water [c] + 1.00 * ATP [c] + 1.00 * L-aspartate(1-) [c] + 1.00 * L-glutamine [c] --> 1.00 * proton [c] + 1.00 * L-glutamate(1-) [c] + 1.00 * AMP [c] + 1.00 * Diphosphate [c] + 1.00 * L-asparagine [c] ASNS	4
ASNS1	-0.250832	0.00118647	CI-Sep	CD4_Treg	CI-Sep	CD4_T_Naive	0.0046328	asparagine synthase (glutamine-hydrolysing)	Alanine and aspartate metabolism	490	6.3.5.4	ASNS	1.00 * Water [c] + 1.00 * ATP [c] + 1.00 * L-aspartate(1-) [c] + 1.00 * L-glutamine [c] --> 1.00 * proton [c] + 1.00 * L-glutamate(1-) [c] + 1.00 * AMP [c] + 1.00 * Diphosphate [c] + 1.00 * L-asparagine [c] ASNS	4
ASNS1	0.463382	2.20599e-05	CI-Sep	CD4_Treg	NHC	CD4_Treg	3.63122e-05	asparagine synthase (glutamine-hydrolysing)	Alanine and aspartate metabolism	490	6.3.5.4	ASNS	1.00 * Water [c] + 1.00 * ATP [c] + 1.00 * L-aspartate(1-) [c] + 1.00 * L-glutamine [c] --> 1.00 * proton [c] + 1.00 * L-glutamate(1-) [c] + 1.00 * AMP [c] + 1.00 * Diphosphate [c] + 1.00 * L-asparagine [c] ASNS	4
ASNS1	0.298986	0.00315702	CI-Sep	CD4_Treg	CI-NS	CD4_Treg	0.00743693	asparagine synthase (glutamine-hydrolysing)	Alanine and aspartate metabolism	490	6.3.5.4	ASNS	1.00 * Water [c] + 1.00 * ATP [c] + 1.00 * L-aspartate(1-) [c] + 1.00 * L-glutamine [c] --> 1.00 * proton [c] + 1.00 * L-glutamate(1-) [c] + 1.00 * AMP [c] + 1.00 * Diphosphate [c] + 1.00 * L-asparagine [c] ASNS	4
ASNS1	0.227547	4.06802e-08	CI-Sep	CD4_T_Naive	CI-NS	CD4_T_Naive	1.53808e-07	asparagine synthase (glutamine-hydrolysing)	Alanine and aspartate metabolism	490	6.3.5.4	ASNS	1.00 * Water [c] + 1.00 * ATP [c] + 1.00 * L-aspartate(1-) [c] + 1.00 * L-glutamine [c] --> 1.00 * proton [c] + 1.00 * L-glutamate(1-) [c] + 1.00 * AMP [c] + 1.00 * Diphosphate [c] + 1.00 * L-asparagine [c] ASNS	4
ASNS1	0.206793	1.58392e-07	CI-Sep	CD4_T_EM	CI-NS	CD4_T_EM	2.33389e-07	asparagine synthase (glutamine-hydrolysing)	Alanine and aspartate metabolism	490	6.3.5.4	ASNS	1.00 * Water [c] + 1.00 * ATP [c] + 1.00 * L-aspartate(1-) [c] + 1.00 * L-glutamine [c] --> 1.00 * proton [c] + 1.00 * L-glutamate(1-) [c] + 1.00 * AMP [c] + 1.00 * Diphosphate [c] + 1.00 * L-asparagine [c] ASNS	4
ASPCTr	-0.213502	0.00330873	CI-NS	CD4_Treg	CI-NS	CD4_T_EM	0.0112016	aspartate carbamoyltransferase (reversible)	Pyrimidine synthesis	498	2.1.3.2	CAD	1.00 * L-aspartate(1-) [c] + 1.00 * Carbamoyl phosphate [c] --> 1.00 * proton [c] + 1.00 * hydrogenphosphate [c] + 1.00 * N-Carbamoyl-L-aspartate [c] CAD	4
ASPCTr	-0.20183	0.0100624	CI-NS	CD4_Treg	CI-NS	CD4_T_Naive	0.0284835	aspartate carbamoyltransferase (reversible)	Pyrimidine synthesis	498	2.1.3.2	CAD	1.00 * L-aspartate(1-) [c] + 1.00 * Carbamoyl phosphate [c] --> 1.00 * proton [c] + 1.00 * hydrogenphosphate [c] + 1.00 * N-Carbamoyl-L-aspartate [c] CAD	4
ASPCTr	0.213079	0.0338585	CI-NS	CD4_Treg	NHC	CD4_Treg	0.0605422	aspartate carbamoyltransferase (reversible)	Pyrimidine synthesis	498	2.1.3.2	CAD	1.00 * L-aspartate(1-) [c] + 1.00 * Carbamoyl phosphate [c] --> 1.00 * proton [c] + 1.00 * hydrogenphosphate [c] + 1.00 * N-Carbamoyl-L-aspartate [c] CAD	4
ASPCTr	-0.235901	0.00181175	CI-Sep	CD4_Treg	CI-Sep	CD4_T_EM	0.0081698	aspartate carbamoyltransferase (reversible)	Pyrimidine synthesis	498	2.1.3.2	CAD	1.00 * L-aspartate(1-) [c] + 1.00 * Carbamoyl phosphate [c] --> 1.00 * proton [c] + 1.00 * hydrogenphosphate [c] + 1.00 * N-Carbamoyl-L-aspartate [c] CAD	4
ASPCTr	-0.198228	0.006214	CI-Sep	CD4_Treg	CI-Sep	CD4_T_Naive	0.0210206	aspartate carbamoyltransferase (reversible)	Pyrimidine synthesis	498	2.1.3.2	CAD	1.00 * L-aspartate(1-) [c] + 1.00 * Carbamoyl phosphate [c] --> 1.00 * proton [c] + 1.00 * hydrogenphosphate [c] + 1.00 * N-Carbamoyl-L-aspartate [c] CAD	4
ASPCTr	0.532421	4.91314e-06	CI-Sep	CD4_Treg	NHC	CD4_Treg	9.63564e-06	aspartate carbamoyltransferase (reversible)	Pyrimidine synthesis	498	2.1.3.2	CAD	1.00 * L-aspartate(1-) [c] + 1.00 * Carbamoyl phosphate [c] --> 1.00 * proton [c] + 1.00 * hydrogenphosphate [c] + 1.00 * N-Carbamoyl-L-aspartate [c] CAD	4
ASPCTr	0.304856	0.00514122	CI-Sep	CD4_Treg	CI-NS	CD4_Treg	0.00962502	aspartate carbamoyltransferase (reversible)	Pyrimidine synthesis	498	2.1.3.2	CAD	1.00 * L-aspartate(1-) [c] + 1.00 * Carbamoyl phosphate [c] --> 1.00 * proton [c] + 1.00 * hydrogenphosphate [c] + 1.00 * N-Carbamoyl-L-aspartate [c] CAD	4
ASPCTr	0.316944	1.57228e-12	CI-Sep	CD4_T_Naive	CI-NS	CD4_T_Naive	3.55013e-11	aspartate carbamoyltransferase (reversible)	Pyrimidine synthesis	498	2.1.3.2	CAD	1.00 * L-aspartate(1-) [c] + 1.00 * Carbamoyl phosphate [c] --> 1.00 * proton [c] + 1.00 * hydrogenphosphate [c] + 1.00 * N-Carbamoyl-L-aspartate [c] CAD	4
ASPCTr	0.344027	1.62894e-16	CI-Sep	CD4_T_EM	CI-NS	CD4_T_EM	7.10328e-16	aspartate carbamoyltransferase (reversible)	Pyrimidine synthesis	498	2.1.3.2	CAD	1.00 * L-aspartate(1-) [c] + 1.00 * Carbamoyl phosphate [c] --> 1.00 * proton [c] + 1.00 * hydrogenphosphate [c] + 1.00 * N-Carbamoyl-L-aspartate [c] CAD	4
ASPNATm	0.031174	0.0592141	CI-NS	CD4_Treg	CI-NS	CD4_T_EM	0.128019	aspartate N-acetyltransferase, mitochondrial	Alanine and aspartate metabolism	502	2.3.1.17		1.00 * L-aspartate(1-) [m] + 1.00 * Acetyl-CoA [m] --> 1.00 * proton [m] + 1.00 * Coenzyme A [m] + 1.00 * N-acetyl-L-aspartate(2-) [m] No genes	4
ASPNATm	0.028938	0.0888	CI-NS	CD4_Treg	CI-NS	CD4_T_Naive	0.185268	aspartate N-acetyltransferase, mitochondrial	Alanine and aspartate metabolism	502	2.3.1.17		1.00 * L-aspartate(1-) [m] + 1.00 * Acetyl-CoA [m] --> 1.00 * proton [m] + 1.00 * Coenzyme A [m] + 1.00 * N-acetyl-L-aspartate(2-) [m] No genes	4
ASPNATm	0.184572	0.0201698	CI-NS	CD4_Treg	NHC	CD4_Treg	0.0455425	aspartate N-acetyltransferase, mitochondrial	Alanine and aspartate metabolism	502	2.3.1.17		1.00 * L-aspartate(1-) [m] + 1.00 * Acetyl-CoA [m] --> 1.00 * proton [m] + 1.00 * Coenzyme A [m] + 1.00 * N-acetyl-L-aspartate(2-) [m] No genes	4
ASPNATm	0.0759384	0.149928	CI-Sep	CD4_Treg	CI-Sep	CD4_T_EM	0.282444	aspartate N-acetyltransferase, mitochondrial	Alanine and aspartate metabolism	502	2.3.1.17		1.00 * L-aspartate(1-) [m] + 1.00 * Acetyl-CoA [m] --> 1.00 * proton [m] + 1.00 * Coenzyme A [m] + 1.00 * N-acetyl-L-aspartate(2-) [m] No genes	4
ASPNATm	0.148909	0.0188039	CI-Sep	CD4_Treg	CI-Sep	CD4_T_Naive	0.0561099	aspartate N-acetyltransferase, mitochondrial	Alanine and aspartate metabolism	502	2.3.1.17		1.00 * L-aspartate(1-) [m] + 1.00 * Acetyl-CoA [m] --> 1.00 * proton [m] + 1.00 * Coenzyme A [m] + 1.00 * N-acetyl-L-aspartate(2-) [m] No genes	4
ASPNATm	0.537002	2.41108e-06	CI-Sep	CD4_Treg	NHC	CD4_Treg	5.64772e-06	aspartate N-acetyltransferase, mitochondrial	Alanine and aspartate metabolism	502	2.3.1.17		1.00 * L-aspartate(1-) [m] + 1.00 * Acetyl-CoA [m] --> 1.00 * proton [m] + 1.00 * Coenzyme A [m] + 1.00 * N-acetyl-L-aspartate(2-) [m] No genes	4
ASPNATm	0.320755	0.0036908	CI-Sep	CD4_Treg	CI-NS	CD4_Treg	0.00796185	aspartate N-acetyltransferase, mitochondrial	Alanine and aspartate metabolism	502	2.3.1.17		1.00 * L-aspartate(1-) [m] + 1.00 * Acetyl-CoA [m] --> 1.00 * proton [m] + 1.00 * Coenzyme A [m] + 1.00 * N-acetyl-L-aspartate(2-) [m] No genes	4
ASPNATm	0.236971	9.95404e-07	CI-Sep	CD4_T_Naive	CI-NS	CD4_T_Naive	2.55297e-06	aspartate N-acetyltransferase, mitochondrial	Alanine and aspartate metabolism	502	2.3.1.17		1.00 * L-aspartate(1-) [m] + 1.00 * Acetyl-CoA [m] --> 1.00 * proton [m] + 1.00 * Coenzyme A [m] + 1.00 * N-acetyl-L-aspartate(2-) [m] No genes	4
ASPNATm	0.317461	1.26283e-13	CI-Sep	CD4_T_EM	CI-NS	CD4_T_EM	3.34083e-13	aspartate N-acetyltransferase, mitochondrial	Alanine and aspartate metabolism	502	2.3.1.17		1.00 * L-aspartate(1-) [m] + 1.00 * Acetyl-CoA [m] --> 1.00 * proton [m] + 1.00 * Coenzyme A [m] + 1.00 * N-acetyl-L-aspartate(2-) [m] No genes	4
ASPTA	0.00917291	0.102984	CI-NS	CD4_Treg	CI-NS	CD4_T_EM	0.193551	aspartate transaminase	Alanine and aspartate metabolism	504	2.6.1.1	GOT1	1.00 * 2-Oxoglutarate [c] + 1.00 * L-aspartate(1-) [c] --> 1.00 * L-glutamate(1-) [c] + 1.00 * Oxaloacetate [c] GOT1	4
ASPTA	-0.0017681	0.130891	CI-NS	CD4_Treg	CI-NS	CD4_T_Naive	0.256475	aspartate transaminase	Alanine and aspartate metabolism	504	2.6.1.1	GOT1	1.00 * 2-Oxoglutarate [c] + 1.00 * L-aspartate(1-) [c] --> 1.00 * L-glutamate(1-) [c] + 1.00 * Oxaloacetate [c] GOT1	4
ASPTA	0.127755	0.19689	CI-NS	CD4_Treg	NHC	CD4_Treg	0.25438	aspartate transaminase	Alanine and aspartate metabolism	504	2.6.1.1	GOT1	1.00 * 2-Oxoglutarate [c] + 1.00 * L-aspartate(1-) [c] --> 1.00 * L-glutamate(1-) [c] + 1.00 * Oxaloacetate [c] GOT1	4
ASPTA	0.108775	0.00592809	CI-Sep	CD4_Treg	CI-Sep	CD4_T_EM	0.0232036	aspartate transaminase	Alanine and aspartate metabolism	504	2.6.1.1	GOT1	1.00 * 2-Oxoglutarate [c] + 1.00 * L-aspartate(1-) [c] --> 1.00 * L-glutamate(1-) [c] + 1.00 * Oxaloacetate [c] GOT1	4
ASPTA	0.133944	0.0015344	CI-Sep	CD4_Treg	CI-Sep	CD4_T_Naive	0.00583579	aspartate transaminase	Alanine and aspartate metabolism	504	2.6.1.1	GOT1	1.00 * 2-Oxoglutarate [c] + 1.00 * L-aspartate(1-) [c] --> 1.00 * L-glutamate(1-) [c] + 1.00 * Oxaloacetate [c] GOT1	4
ASPTA	0.46609	9.4766e-05	CI-Sep	CD4_Treg	NHC	CD4_Treg	0.000137668	aspartate transaminase	Alanine and aspartate metabolism	504	2.6.1.1	GOT1	1.00 * 2-Oxoglutarate [c] + 1.00 * L-aspartate(1-) [c] --> 1.00 * L-glutamate(1-) [c] + 1.00 * Oxaloacetate [c] GOT1	4
ASPTA	0.318861	0.00345999	CI-Sep	CD4_Treg	CI-NS	CD4_Treg	0.0076871	aspartate transaminase	Alanine and aspartate metabolism	504	2.6.1.1	GOT1	1.00 * 2-Oxoglutarate [c] + 1.00 * L-aspartate(1-) [c] --> 1.00 * L-glutamate(1-) [c] + 1.00 * Oxaloacetate [c] GOT1	4
ASPTA	0.221195	0.000152551	CI-Sep	CD4_T_Naive	CI-NS	CD4_T_Naive	0.000252614	aspartate transaminase	Alanine and aspartate metabolism	504	2.6.1.1	GOT1	1.00 * 2-Oxoglutarate [c] + 1.00 * L-aspartate(1-) [c] --> 1.00 * L-glutamate(1-) [c] + 1.00 * Oxaloacetate [c] GOT1	4
ASPTA	0.258969	2.59548e-07	CI-Sep	CD4_T_EM	CI-NS	CD4_T_EM	3.79321e-07	aspartate transaminase	Alanine and aspartate metabolism	504	2.6.1.1	GOT1	1.00 * 2-Oxoglutarate [c] + 1.00 * L-aspartate(1-) [c] --> 1.00 * L-glutamate(1-) [c] + 1.00 * Oxaloacetate [c] GOT1	4
ASPTAm	-0.07358	0.67677	CI-NS	CD4_Treg	CI-NS	CD4_T_EM	0.798166	aspartate transaminase	Alanine and aspartate metabolism	505	2.6.1.1	GOT2	1.00 * 2-Oxoglutarate [m] + 1.00 * L-aspartate(1-) [m] --> 1.00 * L-glutamate(1-) [m] + 1.00 * Oxaloacetate [m] GOT2	4
ASPTAm	-0.114537	0.608558	CI-NS	CD4_Treg	CI-NS	CD4_T_Naive	0.782478	aspartate transaminase	Alanine and aspartate metabolism	505	2.6.1.1	GOT2	1.00 * 2-Oxoglutarate [m] + 1.00 * L-aspartate(1-) [m] --> 1.00 * L-glutamate(1-) [m] + 1.00 * Oxaloacetate [m] GOT2	4
ASPTAm	0.219917	0.00697883	CI-NS	CD4_Treg	NHC	CD4_Treg	0.0259314	aspartate transaminase	Alanine and aspartate metabolism	505	2.6.1.1	GOT2	1.00 * 2-Oxoglutarate [m] + 1.00 * L-aspartate(1-) [m] --> 1.00 * L-glutamate(1-) [m] + 1.00 * Oxaloacetate [m] GOT2	4
ASPTAm	0.00598125	0.790893	CI-Sep	CD4_Treg	CI-Sep	CD4_T_EM	0.84884	aspartate transaminase	Alanine and aspartate metabolism	505	2.6.1.1	GOT2	1.00 * 2-Oxoglutarate [m] + 1.00 * L-aspartate(1-) [m] --> 1.00 * L-glutamate(1-) [m] + 1.00 * Oxaloacetate [m] GOT2	4
ASPTAm	0.036207	0.524671	CI-Sep	CD4_Treg	CI-Sep	CD4_T_Naive	0.670282	aspartate transaminase	Alanine and aspartate metabolism	505	2.6.1.1	GOT2	1.00 * 2-Oxoglutarate [m] + 1.00 * L-aspartate(1-) [m] --> 1.00 * L-glutamate(1-) [m] + 1.00 * Oxaloacetate [m] GOT2	4
ASPTAm	0.561402	4.57015e-07	CI-Sep	CD4_Treg	NHC	CD4_Treg	1.61597e-06	aspartate transaminase	Alanine and aspartate metabolism	505	2.6.1.1	GOT2	1.00 * 2-Oxoglutarate [m] + 1.00 * L-aspartate(1-) [m] --> 1.00 * L-glutamate(1-) [m] + 1.00 * Oxaloacetate [m] GOT2	4
ASPTAm	0.313106	0.00240931	CI-Sep	CD4_Treg	CI-NS	CD4_Treg	0.00676175	aspartate transaminase	Alanine and aspartate metabolism	505	2.6.1.1	GOT2	1.00 * 2-Oxoglutarate [m] + 1.00 * L-aspartate(1-) [m] --> 1.00 * L-glutamate(1-) [m] + 1.00 * Oxaloacetate [m] GOT2	4
ASPTAm	0.21062	4.06095e-07	CI-Sep	CD4_T_Naive	CI-NS	CD4_T_Naive	1.1708e-06	aspartate transaminase	Alanine and aspartate metabolism	505	2.6.1.1	GOT2	1.00 * 2-Oxoglutarate [m] + 1.00 * L-aspartate(1-) [m] --> 1.00 * L-glutamate(1-) [m] + 1.00 * Oxaloacetate [m] GOT2	4
ASPTAm	0.275142	2.26635e-12	CI-Sep	CD4_T_EM	CI-NS	CD4_T_EM	4.97733e-12	aspartate transaminase	Alanine and aspartate metabolism	505	2.6.1.1	GOT2	1.00 * 2-Oxoglutarate [m] + 1.00 * L-aspartate(1-) [m] --> 1.00 * L-glutamate(1-) [m] + 1.00 * Oxaloacetate [m] GOT2	4
ATPH1e	-0.0281347	0.774668	CI-NS	CD4_Treg	CI-NS	CD4_T_EM	0.873354	ATP diphosphohydrolase	Nucleotide interconversion	509	3.6.1.5	ENTPD1; ENTPD2; ENTPD3; ENTPD5; ENTPD6	2.00 * Water [e] + 1.00 * ATP [e] --> 2.00 * proton [e] + 1.00 * AMP [e] + 2.00 * hydrogenphosphate [e] ENTPD1; ENTPD2; ENTPD3; ENTPD5; ENTPD6	4
ATPH1e	-0.0766644	0.626097	CI-NS	CD4_Treg	CI-NS	CD4_T_Naive	0.793516	ATP diphosphohydrolase	Nucleotide interconversion	509	3.6.1.5	ENTPD1; ENTPD2; ENTPD3; ENTPD5; ENTPD6	2.00 * Water [e] + 1.00 * ATP [e] --> 2.00 * proton [e] + 1.00 * AMP [e] + 2.00 * hydrogenphosphate [e] ENTPD1; ENTPD2; ENTPD3; ENTPD5; ENTPD6	4
ATPH1e	0.152709	0.0319009	CI-NS	CD4_Treg	NHC	CD4_Treg	0.0580741	ATP diphosphohydrolase	Nucleotide interconversion	509	3.6.1.5	ENTPD1; ENTPD2; ENTPD3; ENTPD5; ENTPD6	2.00 * Water [e] + 1.00 * ATP [e] --> 2.00 * proton [e] + 1.00 * AMP [e] + 2.00 * hydrogenphosphate [e] ENTPD1; ENTPD2; ENTPD3; ENTPD5; ENTPD6	4
ATPH1e	0.0628892	0.537424	CI-Sep	CD4_Treg	CI-Sep	CD4_T_EM	0.648818	ATP diphosphohydrolase	Nucleotide interconversion	509	3.6.1.5	ENTPD1; ENTPD2; ENTPD3; ENTPD5; ENTPD6	2.00 * Water [e] + 1.00 * ATP [e] --> 2.00 * proton [e] + 1.00 * AMP [e] + 2.00 * hydrogenphosphate [e] ENTPD1; ENTPD2; ENTPD3; ENTPD5; ENTPD6	4
ATPH1e	0.0432202	0.804543	CI-Sep	CD4_Treg	CI-Sep	CD4_T_Naive	0.8801	ATP diphosphohydrolase	Nucleotide interconversion	509	3.6.1.5	ENTPD1; ENTPD2; ENTPD3; ENTPD5; ENTPD6	2.00 * Water [e] + 1.00 * ATP [e] --> 2.00 * proton [e] + 1.00 * AMP [e] + 2.00 * hydrogenphosphate [e] ENTPD1; ENTPD2; ENTPD3; ENTPD5; ENTPD6	4
ATPH1e	0.536509	1.43686e-06	CI-Sep	CD4_Treg	NHC	CD4_Treg	3.73584e-06	ATP diphosphohydrolase	Nucleotide interconversion	509	3.6.1.5	ENTPD1; ENTPD2; ENTPD3; ENTPD5; ENTPD6	2.00 * Water [e] + 1.00 * ATP [e] --> 2.00 * proton [e] + 1.00 * AMP [e] + 2.00 * hydrogenphosphate [e] ENTPD1; ENTPD2; ENTPD3; ENTPD5; ENTPD6	4
ATPH1e	0.367694	0.00046034	CI-Sep	CD4_Treg	CI-NS	CD4_Treg	0.00413825	ATP diphosphohydrolase	Nucleotide interconversion	509	3.6.1.5	ENTPD1; ENTPD2; ENTPD3; ENTPD5; ENTPD6	2.00 * Water [e] + 1.00 * ATP [e] --> 2.00 * proton [e] + 1.00 * AMP [e] + 2.00 * hydrogenphosphate [e] ENTPD1; ENTPD2; ENTPD3; ENTPD5; ENTPD6	4
ATPH1e	0.254222	7.47079e-08	CI-Sep	CD4_T_Naive	CI-NS	CD4_T_Naive	2.5386e-07	ATP diphosphohydrolase	Nucleotide interconversion	509	3.6.1.5	ENTPD1; ENTPD2; ENTPD3; ENTPD5; ENTPD6	2.00 * Water [e] + 1.00 * ATP [e] --> 2.00 * proton [e] + 1.00 * AMP [e] + 2.00 * hydrogenphosphate [e] ENTPD1; ENTPD2; ENTPD3; ENTPD5; ENTPD6	4
ATPH1e	0.286069	4.70069e-11	CI-Sep	CD4_T_EM	CI-NS	CD4_T_EM	8.47913e-11	ATP diphosphohydrolase	Nucleotide interconversion	509	3.6.1.5	ENTPD1; ENTPD2; ENTPD3; ENTPD5; ENTPD6	2.00 * Water [e] + 1.00 * ATP [e] --> 2.00 * proton [e] + 1.00 * AMP [e] + 2.00 * hydrogenphosphate [e] ENTPD1; ENTPD2; ENTPD3; ENTPD5; ENTPD6	4
ATPH2e	0.669397	6.26643e-57	CI-NS	CD4_Treg	CI-NS	CD4_T_EM	1.37634e-54	ATP diphosphohydrolase	Nucleotide interconversion	510	3.6.1.5	ENTPD1; ENTPD2; ENTPD3; ENTPD5; ENTPD6; ENTPD8	1.00 * Water [e] + 1.00 * ADP [e] --> 1.00 * proton [e] + 1.00 * AMP [e] + 1.00 * hydrogenphosphate [e] ENTPD1; ENTPD2; ENTPD3; ENTPD5; ENTPD6; ENTPD8	4
ATPH2e	0.713139	7.18722e-60	CI-NS	CD4_Treg	CI-NS	CD4_T_Naive	1.24031e-57	ATP diphosphohydrolase	Nucleotide interconversion	510	3.6.1.5	ENTPD1; ENTPD2; ENTPD3; ENTPD5; ENTPD6; ENTPD8	1.00 * Water [e] + 1.00 * ADP [e] --> 1.00 * proton [e] + 1.00 * AMP [e] + 1.00 * hydrogenphosphate [e] ENTPD1; ENTPD2; ENTPD3; ENTPD5; ENTPD6; ENTPD8	4
ATPH2e	0.0878051	0.286232	CI-NS	CD4_Treg	NHC	CD4_Treg	0.346249	ATP diphosphohydrolase	Nucleotide interconversion	510	3.6.1.5	ENTPD1; ENTPD2; ENTPD3; ENTPD5; ENTPD6; ENTPD8	1.00 * Water [e] + 1.00 * ADP [e] --> 1.00 * proton [e] + 1.00 * AMP [e] + 1.00 * hydrogenphosphate [e] ENTPD1; ENTPD2; ENTPD3; ENTPD5; ENTPD6; ENTPD8	4
ATPH2e	0.677094	1.83953e-31	CI-Sep	CD4_Treg	CI-Sep	CD4_T_EM	5.78996e-29	ATP diphosphohydrolase	Nucleotide interconversion	510	3.6.1.5	ENTPD1; ENTPD2; ENTPD3; ENTPD5; ENTPD6; ENTPD8	1.00 * Water [e] + 1.00 * ADP [e] --> 1.00 * proton [e] + 1.00 * AMP [e] + 1.00 * hydrogenphosphate [e] ENTPD1; ENTPD2; ENTPD3; ENTPD5; ENTPD6; ENTPD8	4
ATPH2e	0.785488	1.15615e-36	CI-Sep	CD4_Treg	CI-Sep	CD4_T_Naive	4.29912e-34	ATP diphosphohydrolase	Nucleotide interconversion	510	3.6.1.5	ENTPD1; ENTPD2; ENTPD3; ENTPD5; ENTPD6; ENTPD8	1.00 * Water [e] + 1.00 * ADP [e] --> 1.00 * proton [e] + 1.00 * AMP [e] + 1.00 * hydrogenphosphate [e] ENTPD1; ENTPD2; ENTPD3; ENTPD5; ENTPD6; ENTPD8	4
ATPH2e	0.173813	0.759581	CI-Sep	CD4_Treg	NHC	CD4_Treg	0.777145	ATP diphosphohydrolase	Nucleotide interconversion	510	3.6.1.5	ENTPD1; ENTPD2; ENTPD3; ENTPD5; ENTPD6; ENTPD8	1.00 * Water [e] + 1.00 * ADP [e] --> 1.00 * proton [e] + 1.00 * AMP [e] + 1.00 * hydrogenphosphate [e] ENTPD1; ENTPD2; ENTPD3; ENTPD5; ENTPD6; ENTPD8	4
ATPH2e	0.079665	0.436239	CI-Sep	CD4_Treg	CI-NS	CD4_Treg	0.464514	ATP diphosphohydrolase	Nucleotide interconversion	510	3.6.1.5	ENTPD1; ENTPD2; ENTPD3; ENTPD5; ENTPD6; ENTPD8	1.00 * Water [e] + 1.00 * ADP [e] --> 1.00 * proton [e] + 1.00 * AMP [e] + 1.00 * hydrogenphosphate [e] ENTPD1; ENTPD2; ENTPD3; ENTPD5; ENTPD6; ENTPD8	4
ATPH2e	0.0641315	0.776273	CI-Sep	CD4_T_Naive	CI-NS	CD4_T_Naive	0.805444	ATP diphosphohydrolase	Nucleotide interconversion	510	3.6.1.5	ENTPD1; ENTPD2; ENTPD3; ENTPD5; ENTPD6; ENTPD8	1.00 * Water [e] + 1.00 * ADP [e] --> 1.00 * proton [e] + 1.00 * AMP [e] + 1.00 * hydrogenphosphate [e] ENTPD1; ENTPD2; ENTPD3; ENTPD5; ENTPD6; ENTPD8	4
ATPH2e	0.167741	0.0281916	CI-Sep	CD4_T_EM	CI-NS	CD4_T_EM	0.0320335	ATP diphosphohydrolase	Nucleotide interconversion	510	3.6.1.5	ENTPD1; ENTPD2; ENTPD3; ENTPD5; ENTPD6; ENTPD8	1.00 * Water [e] + 1.00 * ADP [e] --> 1.00 * proton [e] + 1.00 * AMP [e] + 1.00 * hydrogenphosphate [e] ENTPD1; ENTPD2; ENTPD3; ENTPD5; ENTPD6; ENTPD8	4
ATPS4m	-0.0208193	0.556784	CI-NS	CD4_Treg	CI-NS	CD4_T_EM	0.71201	ATP synthase (four protons for one ATP)	Oxidative phosphorylation	511	3.6.3.14	ATP5A1; ATP5B; ATP5C1; ATP5D; ATP5E; ATP5F1; ATP5G1; ATP5G2; ATP5G3; ATP5H; ATP5J; ATP5J2; ATP5K; ATP5O; ATP5S; GM5426; NSF	4.00 * proton [c] + 1.00 * ADP [m] + 1.00 * hydrogenphosphate [m] --> 3.00 * proton [m] + 1.00 * Water [m] + 1.00 * ATP [m] ATP5A1; ATP5B; ATP5C1; ATP5D; ATP5E; ATP5F1; ATP5G1; ATP5G2; ATP5G3; ATP5H; ATP5J; ATP5J2; ATP5K; ATP5O; ATP5S; GM5426; NSF	4
ATPS4m	-0.0408479	0.371553	CI-NS	CD4_Treg	CI-NS	CD4_T_Naive	0.560978	ATP synthase (four protons for one ATP)	Oxidative phosphorylation	511	3.6.3.14	ATP5A1; ATP5B; ATP5C1; ATP5D; ATP5E; ATP5F1; ATP5G1; ATP5G2; ATP5G3; ATP5H; ATP5J; ATP5J2; ATP5K; ATP5O; ATP5S; GM5426; NSF	4.00 * proton [c] + 1.00 * ADP [m] + 1.00 * hydrogenphosphate [m] --> 3.00 * proton [m] + 1.00 * Water [m] + 1.00 * ATP [m] ATP5A1; ATP5B; ATP5C1; ATP5D; ATP5E; ATP5F1; ATP5G1; ATP5G2; ATP5G3; ATP5H; ATP5J; ATP5J2; ATP5K; ATP5O; ATP5S; GM5426; NSF	4
ATPS4m	0.139197	0.0750169	CI-NS	CD4_Treg	NHC	CD4_Treg	0.112188	ATP synthase (four protons for one ATP)	Oxidative phosphorylation	511	3.6.3.14	ATP5A1; ATP5B; ATP5C1; ATP5D; ATP5E; ATP5F1; ATP5G1; ATP5G2; ATP5G3; ATP5H; ATP5J; ATP5J2; ATP5K; ATP5O; ATP5S; GM5426; NSF	4.00 * proton [c] + 1.00 * ADP [m] + 1.00 * hydrogenphosphate [m] --> 3.00 * proton [m] + 1.00 * Water [m] + 1.00 * ATP [m] ATP5A1; ATP5B; ATP5C1; ATP5D; ATP5E; ATP5F1; ATP5G1; ATP5G2; ATP5G3; ATP5H; ATP5J; ATP5J2; ATP5K; ATP5O; ATP5S; GM5426; NSF	4
[truncated: 12,471 more rows]
