# Supplementary material for: Metabolic adaptations rewire CD4+ T cells in a subset-specific manner in human critical illness with and without sepsis
Source: Nat Immunol. 2026 Jan 15;27(2):236–49. doi: 10.1038/s41590-025-02390-6 (PMC12864044; doi:10.1038/s41590-025-02390-6)
Supplement: Supplementary file 6 — Source data for figures. [file 41590_2025_2390_MOESM6_ESM.xlsx]

## Sheet: 1b,c
SampleID	Day	Group	WBC	NE#	MO#	LY#
V-0060	0	CI-Sep	6.7	6	0.33	0.33
V-0063	0	CI-NS	19.37	15.55	1.53	2.07
V-0064	0	CI-Sep	8.87	7.98	0.48	0.32
V-0066	0	CI-Sep	10.73	9.57	0.47	0.62
V-0067	0	CI-NS	6.32	5.16	0.62	0.39
V-0068	0	CI-Sep	6.76	5.26	0.86	0.57
V-0071	0	CI-NS	7.06	6.01	0.25	0.75
V-0072	0	CI-Sep	13.13	11.92	0.57	0.51
V-0073	0	CI-NS	11.12	8.29	1.08	1.61
V-0075	0	CI-Sep	15.94	14.48	0.32	0.47
V-0076	0	CI-Sep	6.78	5.99	0.29	0.44
V-0077	0	CI-NS	27.39	22.44	3.15	1.14
V-0078	0	CI-NS	10.53	8.23	1.16	0.76
V-0079	0	CI-Sep	13.77	12.21	0.82	0.63
V-0081	0	CI-Sep	22.43	17.86	2.93	1.35
V-0082	0	CI-Sep	16.65	15.93	0.19	0.35
V-0083	0	CI-NS	8.89	8.04	0.13	0.66
V-0084	0	CI-NS	9.48	8.27	0.28	0.88
V-0085	0	CI-NS	14.47	10.96	1.59	1.37
V-0086	0	CI-Sep	19.04	16.43	1.32	1.12
V-0089	0	CI-Sep	6.86	6.33	0.08	0.35
V-0095	0	CI-Sep	28.72	25.41	1.5	1.28
V-0097	0	CI-NS	5	4.09	0.28	0.56
V-0099	0	CI-NS	6.54	5.39	0.5	0.57
V-0100	0	CI-Sep	11.21	9.07	1.1	0.78
V-0101	0	CI-NS	13.4	12.37	0.27	0.64
V-0102	0	CI-NS	17.14	15.25	0.97	0.75
V-0103	0	CI-Sep	14.52	13.84	0.29	0.27
V-0104	0	CI-Sep	28.9	24.61	2.55	1.24
V-0105	0	CI-NS	13.03	11.09	0.97	0.83
V-0106	0	CI-Sep	13.49	11.54	0.67	1.09
V-0107	0	CI-NS	19.21	18.11	0.3	0.6
V-0108	0	CI-NS	15.92	11.99	0.97	2.69
V-0109	0	CI-Sep	29.59	25.27	2.32	1.67
V-0117	0	CI-Sep	25.19	22.48	1.16	1.07
V-0118	0	CI-NS	8.53	6.61	0.9	0.87
V-0119	0	CI-Sep	20.98	18.55	1.3	0.81
V-0120	0	CI-Sep	17.5	15.51	0.83	0.58
V-0121	0	CI-NS	16.11	13.78	0.59	1.55
V-0123	0	CI-NS	8.43	5.07	0.77	2.23
V-0126	0	CI-Sep	10.59	8.4	0.94	1.1
V-0128	0	CI-NS	7.98	6.32	0.43	1.02
V-0131	0	CI-NS	5.74	3.94	0.31	1.29
V-0132	0	CI-NS	18.25	16.93	0.08	1
V-0133	0	CI-NS	25.73	22.03	1.65	1.8
V-0134	0	CI-Sep	10.1	8.68	0.44	0.76
V-0135	0	CI-Sep	10.1	8.59	0.31	1.12
V-0136	0	CI-Sep	16.53	13.45	1.5	0.62
V-0137	0	CI-Sep	9.3	8.11	0.8	0.29
V-0138	0	CI-Sep	10.73	9.9	0.14	0.52
V-0139	0	CI-Sep	12.02	10.74	0.31	0.89
V-0139	0	CI-Sep	12.02	10.74	0.31	0.89
V-0140	0	CI-Sep	11.74	9.86	0.73	0.98
V-0146	0	CI-NS	13.57	12.11	0.32	0.8
V-0147	0	CI-NS	19.08	13.33	1.21	4
V-0148	0	CI-NS	9.04	7.04	0.87	0.97
V-0151	0	CI-Sep	9.14	5.95	0.35	2.12
V-0153	0	CI-NS	13.94	13.39	0.07	0.23
V-0154	0	CI-NS	8.34	6.83	0.31	0.96
V-0155	0	CI-NS	7.62	6.81	0.34	0.34
V-0158	0	CI-Sep	9.79	8.29	0.47	0.94
V-0160	0	CI-NS	8.41	7.03	0.41	0.83
V-0161	0	CI-Sep	22.61	19.86	1.14	0.98
V-0163	0	CI-Sep	10.31	7.26	1.09	1.55
V-0166	0	CI-Sep	15.95	13.58	1.54	0.54
V-0172	0	CI-NS	13.49	10.47	1.12	1.64
V-0172	0	CI-NS	13.49	10.47	1.12	1.64
V-0173	0	CI-Sep	21.35	19.93	0.6	0.47
V-0173	0	CI-Sep	21.35	19.93	0.6	0.47
V-0174	0	CI-Sep	27.02	24.93	1.22	0.38
V-0174	0	CI-Sep	27.02	24.93	1.22	0.38
V-0176	0	CI-Sep	28.39	26.78	0.23	0.57
V-0177	0	CI-Sep	10.58	8.97	0.51	0.91
V-0179	0	CI-Sep	24.54	22.52	1.07	0.59
V-0183	0	CI-Sep	28.87	27.18	0.2	0.85
V-0184	0	CI-NS	4.53	2.33	0.21	1.59
V-0185	0	CI-Sep	15.07	12.32	0.78	1.64
V-0189	0	CI-NS	16.92	15.15	0.56	0.86
V-0192	0	CI-Sep	9.31	8.56	0.33	0.32
V-0193	0	CI-NS	17.31	15.03	1	1.07
V-0198	0	CI-NS	9.05	7.51	0.71	0.7
V-0200	0	CI-NS	28.44	24.36	1.33	1.67
V-0201	0	CI-Sep	19.67	17.76	0.75	0.52
V-0203	0	CI-Sep	16.23	13.57	1.38	1.02
V-0204	0	CI-NS	10.21	8	0.68	1.42
V-0206	0	CI-Sep	8.72	7.96	0.25	0.38
V-0208	0	CI-NS	9.73	7.53	0.86	1.18
V-0209	0	CI-NS	13.64	10.59	1.04	1.71
V-0211	0	CI-NS	5.5	4.4	0.58	0.46
V-0212	0	CI-Sep	12.06	10.67	0.79	0.43
V-0214	0	CI-NS	9.64	7.95	0.57	0.94
V-0215	0	CI-Sep	11	7.03	1.04	2.21
V-0216	0	CI-NS	8.15	6.08	0.82	1.06
V-0220	0	CI-Sep	14.13	13.1	0.31	0.56
V-0060	2	CI-Sep	5.81	4.97	0.18	0.43
V-0063	2	CI-NS	16.91	14.1	1.21	1.36
V-0064	2	CI-Sep	15.08	14.07	0.45	0.46
V-0067	2	CI-NS	6.86	4.8	1.25	0.7
V-0068	2	CI-Sep	5.57	2.15	1.39	1.76
V-0071	2	CI-NS	7.28	6.21	0.27	0.76
V-0072	2	CI-Sep	21.18	19.23	0.62	1.19
V-0073	2	CI-NS	4.48	2.6	0.53	1.07
V-0075	2	CI-Sep	9.89	9.01	0.47	0.29
V-0076	2	CI-Sep	10.96	10.12	0.45	0.31
V-0077	2	CI-NS	19.38	15.77	2.22	0.82
V-0078	2	CI-NS	9.65	6.86	1.18	0.85
V-0079	2	CI-Sep	19.73	17.43	0.47	0.76
V-0081	2	CI-Sep	17.15	13.83	1.58	0.96
V-0084	2	CI-NS	14.69	12.51	0.66	1.19
V-0085	2	CI-NS	9.35	7.28	0.56	1.12
V-0086	2	CI-Sep	21.18	18.24	1.8	0.99
V-0089	2	CI-Sep	33.26	31.04	0.46	1.27
V-0099	2	CI-NS	3.96	3.36	0.27	0.23
V-0100	2	CI-Sep	17.39	14.57	1.01	0.91
V-0102	2	CI-NS	14.12	10.9	1.36	1.63
V-0103	2	CI-Sep	25.02	24.35	0.38	0.16
V-0104	2	CI-Sep	27.95	26	0.9	0.64
V-0106	2	CI-Sep	12.16	10.57	0.51	1.01
V-0107	2	CI-NS	29.71	28.43	0.48	0.4
V-0108	2	CI-NS	9.48	7.47	0.52	1.32
V-0109	2	CI-Sep	13.13	10.41	0.97	1.34
V-0117	2	CI-Sep	17.79	16.35	0.67	0.45
V-0118	2	CI-NS	5.39	3.72	0.26	1.14
V-0119	2	CI-Sep	14.05	12.02	0.74	1.07
V-0120	2	CI-Sep	10.71	8.65	0.8	0.84
V-0121	2	CI-NS	8.1	6.05	0.52	0.94
V-0135	2	CI-Sep	13.28	11.86	0.3	1.02
V-0136	2	CI-Sep	12.87	9.91	1.27	0.89
V-0138	2	CI-Sep	6.01	4.4	0.31	1.03
V-0147	2	CI-NS	7.3	5.06	0.26	1.74
V-0153	2	CI-NS	3.5	2.61	0.1	0.74
V-0155	2	CI-NS	5.98	5.19	0.43	0.26
V-0157	2	CI-NS	11.7	8.46	0.78	1.83
V-0160	2	CI-NS	8.63	6.95	0.62	0.76
V-0161	2	CI-Sep	24.11	22.13	0.58	0.71
V-0164	2	CI-NS	6.25	5.35	0.31	0.49
V-0165	2	CI-Sep	23.17	20.72	0.66	0.93
V-0166	2	CI-Sep	11.05	9.88	0.2	0.59
V-0171	2	CI-NS	11.22	8.49	1.61	0.92
V-0171	2	CI-NS	11.22	8.49	1.61	0.92
V-0174	2	CI-Sep	25.31	22.8	1.28	0.82
V-0174	2	CI-Sep	25.31	22.8	1.28	0.82
V-0177	2	CI-Sep	12.06	9.91	0.91	0.83
V-0179	2	CI-Sep	15.14	13.51	1.13	0.28
V-0179	2	CI-Sep	15.14	13.51	1.13	0.28
V-0183	2	CI-Sep	9.46	7.89	0.3	0.74
V-0184	2	CI-NS	4.19	2.41	0.19	1.39
V-0187	2	CI-NS	9.11	5.81	0.93	1.98
V-0189	2	CI-NS	14.51	10.81	0.77	2.7
V-0192	2	CI-Sep	8.43	7.3	0.34	0.64
V-0193	2	CI-NS	15.71	13.16	0.86	1.45
V-0194	2	CI-NS	9.17	6.04	0.58	2.15
V-0195	2	CI-NS	6.9	5.11	0.54	0.88
V-0199	2	CI-Sep	19.65	17.27	0.98	1.18
V-0199	2	CI-Sep	19.65	17.27	0.98	1.18
V-0200	2	CI-NS	29.57	25.34	0.91	2.19
V-0203	2	CI-Sep	8.51	7.18	0.47	0.55
V-0204	2	CI-NS	12.13	10.94	0.38	0.61
V-0205	2	CI-NS	18.19	15.8	0.88	1.24
V-0210	2	CI-NS	12.91	11.36	0.54	0.64
V-0214	2	CI-NS	15.57	13.12	1.04	1.04
V-0216	2	CI-NS	5.45	4.03	0.29	0.86
V-0064	7	CI-Sep	15.03	14.19	0.24	0.48
V-0068	7	CI-Sep	10.65	7.12	1.75	1.58
V-0073	7	CI-NS	4.83	2.23	0.58	1.67
V-0075	7	CI-Sep	7.88	6.35	0.9	0.54
V-0077	7	CI-NS	9.04	7.22	0.63	0.64
V-0078	7	CI-NS	10.12	6.97	1.22	1.44
V-0079	7	CI-Sep	26.55	22.06	1.77	1.38
V-0086	7	CI-Sep	18.25	15.22	1.66	0.95
V-0095	7	CI-Sep	9.75	8.65	0.35	0.54
V-0099	7	CI-NS	12.91	11.27	0.79	0.47
V-0102	7	CI-NS	12.14	10.29	1.03	0.7
V-0104	7	CI-Sep	33.79	32.48	0.24	0.46
V-0120	7	CI-Sep	9.7	7.5	0.57	1.29
V-0123	7	CI-NS	6.99	3.73	0.82	2.16
V-0133	7	CI-NS	14.54	11.71	1.14	1.06
V-0135	7	CI-Sep	11.19	10.23	0.42	0.46
V-0136	7	CI-Sep	12.78	9.03	1.17	1.49
V-0158	7	CI-Sep	11.3	9.42	0.49	1.2
V-0160	7	CI-NS	5.87	4.03	0.41	1.17
V-0161	7	CI-Sep	14.99	13	0.58	0.98
V-0163	7	CI-Sep	8.84	5.17	1.22	1.61
V-0164	7	CI-NS	8.42	6.21	0.67	1.15
V-0169	7	CI-NS	8.61	6.28	0.59	1.48
V-0173	7	CI-Sep	9.63	7.22	0.63	1.46
V-0177	7	CI-Sep	18.53	15.67	0.97	1.11
V-0179	7	CI-Sep	12.37	10.28	1.09	0.51
V-0192	7	CI-Sep	7.65	6.87	0.22	0.46
V-0199	7	CI-Sep	6.3	3.76	1.02	1.15
V-0200	7	CI-NS	23.21	17.61	1.04	3.1
V-0201	7	CI-Sep	9.9	6.81	0.59	1.47
V-0211	7	CI-NS	13.6	10.73	0.85	1.68
V-0220	7	CI-Sep	7.66	5.7	0.31	1.43
NHC-0001	NaN	NHC	9.86	7.44	0.33	1.92
NHC-0002	NaN	NHC	6	3.72	0.33	1.64
NHC-0008	NaN	NHC	7.37	4.37	0.51	2.27
NHC-0009	NaN	NHC	6.22	4.47	0.42	1.24
NHC-0010	NaN	NHC	7.4	4.45	0.47	2.2
NHC-0011	NaN	NHC	5.68	2.88	0.44	2.07
NHC-0012	NaN	NHC	4.52	2.82	0.3	1.28
NHC-0013	NaN	NHC	6.08	2.98	0.54	2
NHC-0014	NaN	NHC	5.89	3.69	0.35	1.58

## Sheet: 1d,e,f
SampleID	Day	Group	CellType	MetCat	Percent
NHC-0001	NaN	NHC	CD4_TN	Gluc_Dep	30.5
NHC-0002	NaN	NHC	CD4_TN	Gluc_Dep	26.2
NHC-0003	NaN	NHC	CD4_TN	Gluc_Dep	23.5
NHC-0004	NaN	NHC	CD4_TN	Gluc_Dep	30.3
NHC-0005	NaN	NHC	CD4_TN	Gluc_Dep	23.7
NHC-0006	NaN	NHC	CD4_TN	Gluc_Dep	37.6
NHC-0007	NaN	NHC	CD4_TN	Gluc_Dep	35.3
NHC-0008	NaN	NHC	CD4_TN	Gluc_Dep	23.3
NHC-0009	NaN	NHC	CD4_TN	Gluc_Dep	61.3
V-0019	2	CI-NS	CD4_TN	Gluc_Dep	45.4
V-0020	2	CI-NS	CD4_TN	Gluc_Dep	29.1
V-0022	2	CI-NS	CD4_TN	Gluc_Dep	29.1
V-0023	2	CI-NS	CD4_TN	Gluc_Dep	25.1
V-0029	2	CI-NS	CD4_TN	Gluc_Dep	24.1
V-0031	2	CI-NS	CD4_TN	Gluc_Dep	27.7
V-0032	2	CI-NS	CD4_TN	Gluc_Dep	32.1
V-0035	2	CI-NS	CD4_TN	Gluc_Dep	17.7
V-0036	2	CI-NS	CD4_TN	Gluc_Dep	31.9
V-0042	2	CI-NS	CD4_TN	Gluc_Dep	30.4
V-0043	2	CI-NS	CD4_TN	Gluc_Dep	31.6
V-0054	2	CI-NS	CD4_TN	Gluc_Dep	25.6
V-0063	2	CI-NS	CD4_TN	Gluc_Dep	33.7
V-0026	2	CI-NS	CD4_TN	Gluc_Dep	44.4
V-0046	2	CI-NS	CD4_TN	Gluc_Dep	39
V-0047	2	CI-NS	CD4_TN	Gluc_Dep	33.8
V-0073	2	CI-NS	CD4_TN	Gluc_Dep	45.7
V-0058	2	CI-NS	CD4_TN	Gluc_Dep	30.7
V-0071	2	CI-NS	CD4_TN	Gluc_Dep	20.9
V-0077	2	CI-NS	CD4_TN	Gluc_Dep	43.7
V-0078	2	CI-NS	CD4_TN	Gluc_Dep	45.9
V-0067	2	CI-NS	CD4_TN	Gluc_Dep	51.4
V-0084	2	CI-NS	CD4_TN	Gluc_Dep	24.6
V-0102	2	CI-NS	CD4_TN	Gluc_Dep	22.1
V-0121	2	CI-NS	CD4_TN	Gluc_Dep	30.3
V-0123	2	CI-NS	CD4_TN	Gluc_Dep	31.2
V-0099	2	CI-NS	CD4_TN	Gluc_Dep	48.2
V-0107	2	CI-NS	CD4_TN	Gluc_Dep	59.9
V-0108	2	CI-NS	CD4_TN	Gluc_Dep	60.6
V-0118	2	CI-NS	CD4_TN	Gluc_Dep	41.6
V-0018	2	CI-Sep	CD4_TN	Gluc_Dep	46.6
V-0021	2	CI-Sep	CD4_TN	Gluc_Dep	46.1
V-0025	2	CI-Sep	CD4_TN	Gluc_Dep	52.5
V-0027	2	CI-Sep	CD4_TN	Gluc_Dep	35.5
V-0033	2	CI-Sep	CD4_TN	Gluc_Dep	29
V-0034	2	CI-Sep	CD4_TN	Gluc_Dep	24.9
V-0038	2	CI-Sep	CD4_TN	Gluc_Dep	48.8
V-0040	2	CI-Sep	CD4_TN	Gluc_Dep	33.5
V-0041	2	CI-Sep	CD4_TN	Gluc_Dep	30.2
V-0055	2	CI-Sep	CD4_TN	Gluc_Dep	0
V-0060	2	CI-Sep	CD4_TN	Gluc_Dep	50.2
V-0050	2	CI-Sep	CD4_TN	Gluc_Dep	39.6
V-0053	2	CI-Sep	CD4_TN	Gluc_Dep	29
V-0064	2	CI-Sep	CD4_TN	Gluc_Dep	46.7
V-0068	2	CI-Sep	CD4_TN	Gluc_Dep	26.4
V-0072	2	CI-Sep	CD4_TN	Gluc_Dep	45.1
V-0076	2	CI-Sep	CD4_TN	Gluc_Dep	31.9
V-0081	2	CI-Sep	CD4_TN	Gluc_Dep	41.7
V-0079	2	CI-Sep	CD4_TN	Gluc_Dep	33.3
V-0075	2	CI-Sep	CD4_TN	Gluc_Dep	17.3
V-0086	2	CI-Sep	CD4_TN	Gluc_Dep	28.4
V-0089	2	CI-Sep	CD4_TN	Gluc_Dep	32.6
V-0120	2	CI-Sep	CD4_TN	Gluc_Dep	34.1
V-0126	2	CI-Sep	CD4_TN	Gluc_Dep	46.3
V-0095	2	CI-Sep	CD4_TN	Gluc_Dep	44.9
V-0100	2	CI-Sep	CD4_TN	Gluc_Dep	38.9
V-0103	2	CI-Sep	CD4_TN	Gluc_Dep	76
V-0104	2	CI-Sep	CD4_TN	Gluc_Dep	28.3
V-0106	2	CI-Sep	CD4_TN	Gluc_Dep	39.8
V-0109	2	CI-Sep	CD4_TN	Gluc_Dep	36.9
V-0117	2	CI-Sep	CD4_TN	Gluc_Dep	36.7
V-0119	2	CI-Sep	CD4_TN	Gluc_Dep	47.5
NHC-0001	NaN	NHC	CD4_TEM	Gluc_Dep	43.2
NHC-0002	NaN	NHC	CD4_TEM	Gluc_Dep	43.1
NHC-0003	NaN	NHC	CD4_TEM	Gluc_Dep	37.5
NHC-0004	NaN	NHC	CD4_TEM	Gluc_Dep	44.3
NHC-0005	NaN	NHC	CD4_TEM	Gluc_Dep	34
NHC-0006	NaN	NHC	CD4_TEM	Gluc_Dep	42.5
NHC-0007	NaN	NHC	CD4_TEM	Gluc_Dep	38.6
NHC-0008	NaN	NHC	CD4_TEM	Gluc_Dep	31.7
NHC-0009	NaN	NHC	CD4_TEM	Gluc_Dep	71.8
V-0019	2	CI-NS	CD4_TEM	Gluc_Dep	52.2
V-0020	2	CI-NS	CD4_TEM	Gluc_Dep	29.9
V-0022	2	CI-NS	CD4_TEM	Gluc_Dep	30.2
V-0023	2	CI-NS	CD4_TEM	Gluc_Dep	48.2
V-0029	2	CI-NS	CD4_TEM	Gluc_Dep	38.7
V-0031	2	CI-NS	CD4_TEM	Gluc_Dep	42.1
V-0032	2	CI-NS	CD4_TEM	Gluc_Dep	40.1
V-0035	2	CI-NS	CD4_TEM	Gluc_Dep	26.7
V-0036	2	CI-NS	CD4_TEM	Gluc_Dep	49.4
V-0042	2	CI-NS	CD4_TEM	Gluc_Dep	36.1
V-0043	2	CI-NS	CD4_TEM	Gluc_Dep	42.2
V-0054	2	CI-NS	CD4_TEM	Gluc_Dep	37.8
V-0063	2	CI-NS	CD4_TEM	Gluc_Dep	45.2
V-0026	2	CI-NS	CD4_TEM	Gluc_Dep	42
V-0046	2	CI-NS	CD4_TEM	Gluc_Dep	51.3
V-0047	2	CI-NS	CD4_TEM	Gluc_Dep	46.2
V-0073	2	CI-NS	CD4_TEM	Gluc_Dep	50.5
V-0058	2	CI-NS	CD4_TEM	Gluc_Dep	36
V-0071	2	CI-NS	CD4_TEM	Gluc_Dep	38.4
V-0077	2	CI-NS	CD4_TEM	Gluc_Dep	45.2
V-0078	2	CI-NS	CD4_TEM	Gluc_Dep	44.1
V-0067	2	CI-NS	CD4_TEM	Gluc_Dep	50.7
V-0084	2	CI-NS	CD4_TEM	Gluc_Dep	41.7
V-0102	2	CI-NS	CD4_TEM	Gluc_Dep	34.4
V-0121	2	CI-NS	CD4_TEM	Gluc_Dep	44
V-0123	2	CI-NS	CD4_TEM	Gluc_Dep	35.8
V-0099	2	CI-NS	CD4_TEM	Gluc_Dep	43.6
V-0107	2	CI-NS	CD4_TEM	Gluc_Dep	60.4
V-0108	2	CI-NS	CD4_TEM	Gluc_Dep	67.5
V-0118	2	CI-NS	CD4_TEM	Gluc_Dep	51.9
V-0018	2	CI-Sep	CD4_TEM	Gluc_Dep	62.7
V-0021	2	CI-Sep	CD4_TEM	Gluc_Dep	37.3
V-0025	2	CI-Sep	CD4_TEM	Gluc_Dep	52.7
V-0027	2	CI-Sep	CD4_TEM	Gluc_Dep	24.3
V-0033	2	CI-Sep	CD4_TEM	Gluc_Dep	37.9
V-0034	2	CI-Sep	CD4_TEM	Gluc_Dep	36
V-0038	2	CI-Sep	CD4_TEM	Gluc_Dep	30.9
V-0040	2	CI-Sep	CD4_TEM	Gluc_Dep	49.4
V-0041	2	CI-Sep	CD4_TEM	Gluc_Dep	38.9
V-0055	2	CI-Sep	CD4_TEM	Gluc_Dep	52.6
V-0060	2	CI-Sep	CD4_TEM	Gluc_Dep	42.8
V-0050	2	CI-Sep	CD4_TEM	Gluc_Dep	47.1
V-0053	2	CI-Sep	CD4_TEM	Gluc_Dep	43
V-0064	2	CI-Sep	CD4_TEM	Gluc_Dep	70
V-0068	2	CI-Sep	CD4_TEM	Gluc_Dep	29.6
V-0072	2	CI-Sep	CD4_TEM	Gluc_Dep	61.5
V-0076	2	CI-Sep	CD4_TEM	Gluc_Dep	47.7
V-0081	2	CI-Sep	CD4_TEM	Gluc_Dep	40.5
V-0079	2	CI-Sep	CD4_TEM	Gluc_Dep	41.5
V-0075	2	CI-Sep	CD4_TEM	Gluc_Dep	44.7
V-0086	2	CI-Sep	CD4_TEM	Gluc_Dep	47.8
V-0089	2	CI-Sep	CD4_TEM	Gluc_Dep	32.8
V-0120	2	CI-Sep	CD4_TEM	Gluc_Dep	47.7
V-0126	2	CI-Sep	CD4_TEM	Gluc_Dep	50.2
V-0095	2	CI-Sep	CD4_TEM	Gluc_Dep	52.8
V-0100	2	CI-Sep	CD4_TEM	Gluc_Dep	44.5
V-0103	2	CI-Sep	CD4_TEM	Gluc_Dep	65.4
V-0104	2	CI-Sep	CD4_TEM	Gluc_Dep	15.5
V-0106	2	CI-Sep	CD4_TEM	Gluc_Dep	56.6
V-0109	2	CI-Sep	CD4_TEM	Gluc_Dep	37.4
V-0117	2	CI-Sep	CD4_TEM	Gluc_Dep	36.9
V-0119	2	CI-Sep	CD4_TEM	Gluc_Dep	59.7
NHC-0001	NaN	NHC	CD4_TCM	Gluc_Dep	35.6
NHC-0002	NaN	NHC	CD4_TCM	Gluc_Dep	33.5
NHC-0003	NaN	NHC	CD4_TCM	Gluc_Dep	29.4
NHC-0004	NaN	NHC	CD4_TCM	Gluc_Dep	36.2
NHC-0005	NaN	NHC	CD4_TCM	Gluc_Dep	29.7
NHC-0006	NaN	NHC	CD4_TCM	Gluc_Dep	39.9
NHC-0007	NaN	NHC	CD4_TCM	Gluc_Dep	44.1
NHC-0008	NaN	NHC	CD4_TCM	Gluc_Dep	26.9
NHC-0009	NaN	NHC	CD4_TCM	Gluc_Dep	63.1
V-0019	2	CI-NS	CD4_TCM	Gluc_Dep	42
V-0020	2	CI-NS	CD4_TCM	Gluc_Dep	32.8
V-0022	2	CI-NS	CD4_TCM	Gluc_Dep	41.6
V-0023	2	CI-NS	CD4_TCM	Gluc_Dep	40.9
V-0029	2	CI-NS	CD4_TCM	Gluc_Dep	31.4
V-0031	2	CI-NS	CD4_TCM	Gluc_Dep	33.6
V-0032	2	CI-NS	CD4_TCM	Gluc_Dep	37.7
V-0035	2	CI-NS	CD4_TCM	Gluc_Dep	23.3
V-0036	2	CI-NS	CD4_TCM	Gluc_Dep	30.8
V-0042	2	CI-NS	CD4_TCM	Gluc_Dep	31.8
V-0043	2	CI-NS	CD4_TCM	Gluc_Dep	32.2
V-0054	2	CI-NS	CD4_TCM	Gluc_Dep	36.2
V-0063	2	CI-NS	CD4_TCM	Gluc_Dep	35.8
V-0026	2	CI-NS	CD4_TCM	Gluc_Dep	44.7
V-0046	2	CI-NS	CD4_TCM	Gluc_Dep	46.7
V-0047	2	CI-NS	CD4_TCM	Gluc_Dep	42.8
V-0073	2	CI-NS	CD4_TCM	Gluc_Dep	48.3
V-0058	2	CI-NS	CD4_TCM	Gluc_Dep	36.1
V-0071	2	CI-NS	CD4_TCM	Gluc_Dep	34.6
V-0077	2	CI-NS	CD4_TCM	Gluc_Dep	48.4
V-0078	2	CI-NS	CD4_TCM	Gluc_Dep	42.7
V-0067	2	CI-NS	CD4_TCM	Gluc_Dep	50
V-0084	2	CI-NS	CD4_TCM	Gluc_Dep	32
V-0102	2	CI-NS	CD4_TCM	Gluc_Dep	26.9
V-0121	2	CI-NS	CD4_TCM	Gluc_Dep	34.2
V-0123	2	CI-NS	CD4_TCM	Gluc_Dep	32.8
V-0099	2	CI-NS	CD4_TCM	Gluc_Dep	47.5
V-0107	2	CI-NS	CD4_TCM	Gluc_Dep	57.9
V-0108	2	CI-NS	CD4_TCM	Gluc_Dep	62.6
V-0118	2	CI-NS	CD4_TCM	Gluc_Dep	45.3
V-0018	2	CI-Sep	CD4_TCM	Gluc_Dep	50.4
V-0021	2	CI-Sep	CD4_TCM	Gluc_Dep	42.4
V-0025	2	CI-Sep	CD4_TCM	Gluc_Dep	49.2
V-0027	2	CI-Sep	CD4_TCM	Gluc_Dep	34
V-0033	2	CI-Sep	CD4_TCM	Gluc_Dep	25.3
V-0034	2	CI-Sep	CD4_TCM	Gluc_Dep	28.4
V-0038	2	CI-Sep	CD4_TCM	Gluc_Dep	56.3
V-0040	2	CI-Sep	CD4_TCM	Gluc_Dep	38.7
V-0041	2	CI-Sep	CD4_TCM	Gluc_Dep	31.6
V-0055	2	CI-Sep	CD4_TCM	Gluc_Dep	56.1
V-0060	2	CI-Sep	CD4_TCM	Gluc_Dep	41.6
V-0050	2	CI-Sep	CD4_TCM	Gluc_Dep	41.2
V-0053	2	CI-Sep	CD4_TCM	Gluc_Dep	35.8
V-0064	2	CI-Sep	CD4_TCM	Gluc_Dep	54.5
V-0068	2	CI-Sep	CD4_TCM	Gluc_Dep	34.1
V-0072	2	CI-Sep	CD4_TCM	Gluc_Dep	38.6
V-0076	2	CI-Sep	CD4_TCM	Gluc_Dep	41.6
V-0081	2	CI-Sep	CD4_TCM	Gluc_Dep	40.5
V-0079	2	CI-Sep	CD4_TCM	Gluc_Dep	37.6
V-0075	2	CI-Sep	CD4_TCM	Gluc_Dep	25.8
V-0086	2	CI-Sep	CD4_TCM	Gluc_Dep	32.4
V-0089	2	CI-Sep	CD4_TCM	Gluc_Dep	34.1
V-0120	2	CI-Sep	CD4_TCM	Gluc_Dep	36
V-0126	2	CI-Sep	CD4_TCM	Gluc_Dep	47.2
V-0095	2	CI-Sep	CD4_TCM	Gluc_Dep	52.6
V-0100	2	CI-Sep	CD4_TCM	Gluc_Dep	46.8
V-0103	2	CI-Sep	CD4_TCM	Gluc_Dep	69.7
V-0104	2	CI-Sep	CD4_TCM	Gluc_Dep	35.2
V-0106	2	CI-Sep	CD4_TCM	Gluc_Dep	47.3
V-0109	2	CI-Sep	CD4_TCM	Gluc_Dep	33.7
V-0117	2	CI-Sep	CD4_TCM	Gluc_Dep	43.9
V-0119	2	CI-Sep	CD4_TCM	Gluc_Dep	47.9
NHC-0001	NaN	NHC	CD4_Treg	Gluc_Dep	60.5
NHC-0002	NaN	NHC	CD4_Treg	Gluc_Dep	59
NHC-0003	NaN	NHC	CD4_Treg	Gluc_Dep	59.9
NHC-0004	NaN	NHC	CD4_Treg	Gluc_Dep	58.7
NHC-0005	NaN	NHC	CD4_Treg	Gluc_Dep	48
NHC-0006	NaN	NHC	CD4_Treg	Gluc_Dep	71.7
NHC-0007	NaN	NHC	CD4_Treg	Gluc_Dep	67.9
NHC-0008	NaN	NHC	CD4_Treg	Gluc_Dep	60.2
NHC-0009	NaN	NHC	CD4_Treg	Gluc_Dep	80.7
V-0019	2	CI-NS	CD4_Treg	Gluc_Dep	75.6
V-0020	2	CI-NS	CD4_Treg	Gluc_Dep	66.1
V-0022	2	CI-NS	CD4_Treg	Gluc_Dep	57.3
V-0023	2	CI-NS	CD4_Treg	Gluc_Dep	63.5
V-0029	2	CI-NS	CD4_Treg	Gluc_Dep	61.6
V-0031	2	CI-NS	CD4_Treg	Gluc_Dep	62.6
V-0032	2	CI-NS	CD4_Treg	Gluc_Dep	57.5
V-0035	2	CI-NS	CD4_Treg	Gluc_Dep	54.9
V-0036	2	CI-NS	CD4_Treg	Gluc_Dep	53.4
V-0042	2	CI-NS	CD4_Treg	Gluc_Dep	56.6
V-0043	2	CI-NS	CD4_Treg	Gluc_Dep	54.9
V-0054	2	CI-NS	CD4_Treg	Gluc_Dep	55.4
V-0063	2	CI-NS	CD4_Treg	Gluc_Dep	67.9
V-0026	2	CI-NS	CD4_Treg	Gluc_Dep	82
V-0046	2	CI-NS	CD4_Treg	Gluc_Dep	69
V-0047	2	CI-NS	CD4_Treg	Gluc_Dep	70.1
V-0073	2	CI-NS	CD4_Treg	Gluc_Dep	66.6
V-0058	2	CI-NS	CD4_Treg	Gluc_Dep	70.4
V-0071	2	CI-NS	CD4_Treg	Gluc_Dep	57.3
V-0077	2	CI-NS	CD4_Treg	Gluc_Dep	83.7
V-0078	2	CI-NS	CD4_Treg	Gluc_Dep	71.7
V-0067	2	CI-NS	CD4_Treg	Gluc_Dep	79
V-0084	2	CI-NS	CD4_Treg	Gluc_Dep	54.7
V-0102	2	CI-NS	CD4_Treg	Gluc_Dep	57.4
V-0121	2	CI-NS	CD4_Treg	Gluc_Dep	59.7
V-0123	2	CI-NS	CD4_Treg	Gluc_Dep	64
V-0099	2	CI-NS	CD4_Treg	Gluc_Dep	71.4
V-0107	2	CI-NS	CD4_Treg	Gluc_Dep	77.1
V-0108	2	CI-NS	CD4_Treg	Gluc_Dep	86.7
V-0118	2	CI-NS	CD4_Treg	Gluc_Dep	63.3
V-0018	2	CI-Sep	CD4_Treg	Gluc_Dep	74.3
V-0021	2	CI-Sep	CD4_Treg	Gluc_Dep	63.5
V-0025	2	CI-Sep	CD4_Treg	Gluc_Dep	81.5
V-0027	2	CI-Sep	CD4_Treg	Gluc_Dep	38.1
V-0033	2	CI-Sep	CD4_Treg	Gluc_Dep	23.6
V-0034	2	CI-Sep	CD4_Treg	Gluc_Dep	54.3
V-0038	2	CI-Sep	CD4_Treg	Gluc_Dep	66
V-0040	2	CI-Sep	CD4_Treg	Gluc_Dep	50.8
V-0041	2	CI-Sep	CD4_Treg	Gluc_Dep	50.8
V-0055	2	CI-Sep	CD4_Treg	Gluc_Dep	72.8
V-0060	2	CI-Sep	CD4_Treg	Gluc_Dep	69.4
V-0050	2	CI-Sep	CD4_Treg	Gluc_Dep	56
V-0053	2	CI-Sep	CD4_Treg	Gluc_Dep	63.5
V-0064	2	CI-Sep	CD4_Treg	Gluc_Dep	92.8
V-0068	2	CI-Sep	CD4_Treg	Gluc_Dep	58.4
V-0072	2	CI-Sep	CD4_Treg	Gluc_Dep	41.8
V-0076	2	CI-Sep	CD4_Treg	Gluc_Dep	58
V-0081	2	CI-Sep	CD4_Treg	Gluc_Dep	65.1
V-0079	2	CI-Sep	CD4_Treg	Gluc_Dep	71.7
V-0075	2	CI-Sep	CD4_Treg	Gluc_Dep	58.1
V-0086	2	CI-Sep	CD4_Treg	Gluc_Dep	57.6
V-0089	2	CI-Sep	CD4_Treg	Gluc_Dep	52.3
V-0120	2	CI-Sep	CD4_Treg	Gluc_Dep	60.8
V-0126	2	CI-Sep	CD4_Treg	Gluc_Dep	60.9
V-0095	2	CI-Sep	CD4_Treg	Gluc_Dep	69.2
V-0100	2	CI-Sep	CD4_Treg	Gluc_Dep	67.6
V-0103	2	CI-Sep	CD4_Treg	Gluc_Dep
V-0104	2	CI-Sep	CD4_Treg	Gluc_Dep
V-0106	2	CI-Sep	CD4_Treg	Gluc_Dep	78.3
V-0109	2	CI-Sep	CD4_Treg	Gluc_Dep	60
V-0117	2	CI-Sep	CD4_Treg	Gluc_Dep	6
V-0119	2	CI-Sep	CD4_Treg	Gluc_Dep	73
NHC-0001	NaN	NHC	CD4_Th1	Gluc_Dep	34.6
NHC-0002	NaN	NHC	CD4_Th1	Gluc_Dep	34.9
NHC-0003	NaN	NHC	CD4_Th1	Gluc_Dep	31.4
NHC-0004	NaN	NHC	CD4_Th1	Gluc_Dep	36.5
NHC-0005	NaN	NHC	CD4_Th1	Gluc_Dep	29
NHC-0006	NaN	NHC	CD4_Th1	Gluc_Dep	38.1
NHC-0007	NaN	NHC	CD4_Th1	Gluc_Dep	28.9
NHC-0008	NaN	NHC	CD4_Th1	Gluc_Dep	27.6
NHC-0009	NaN	NHC	CD4_Th1	Gluc_Dep	62
V-0019	2	CI-NS	CD4_Th1	Gluc_Dep	23.7
V-0020	2	CI-NS	CD4_Th1	Gluc_Dep	18.6
V-0022	2	CI-NS	CD4_Th1	Gluc_Dep	34.4
V-0023	2	CI-NS	CD4_Th1	Gluc_Dep	39.5
V-0029	2	CI-NS	CD4_Th1	Gluc_Dep	30.4
V-0031	2	CI-NS	CD4_Th1	Gluc_Dep	27.4
V-0032	2	CI-NS	CD4_Th1	Gluc_Dep	42.6
V-0035	2	CI-NS	CD4_Th1	Gluc_Dep	18.8
V-0036	2	CI-NS	CD4_Th1	Gluc_Dep	34.2
V-0042	2	CI-NS	CD4_Th1	Gluc_Dep	39.6
V-0043	2	CI-NS	CD4_Th1	Gluc_Dep	52.6
V-0054	2	CI-NS	CD4_Th1	Gluc_Dep	36.3
V-0063	2	CI-NS	CD4_Th1	Gluc_Dep	31.1
V-0026	2	CI-NS	CD4_Th1	Gluc_Dep	37.5
V-0046	2	CI-NS	CD4_Th1	Gluc_Dep
V-0047	2	CI-NS	CD4_Th1	Gluc_Dep	42.4
V-0073	2	CI-NS	CD4_Th1	Gluc_Dep	47.5
V-0058	2	CI-NS	CD4_Th1	Gluc_Dep	36.3
V-0071	2	CI-NS	CD4_Th1	Gluc_Dep	36.2
V-0077	2	CI-NS	CD4_Th1	Gluc_Dep	45.3
V-0078	2	CI-NS	CD4_Th1	Gluc_Dep	33.5
V-0067	2	CI-NS	CD4_Th1	Gluc_Dep	53.3
V-0084	2	CI-NS	CD4_Th1	Gluc_Dep	34.8
V-0102	2	CI-NS	CD4_Th1	Gluc_Dep	27.4
V-0121	2	CI-NS	CD4_Th1	Gluc_Dep	36.8
V-0123	2	CI-NS	CD4_Th1	Gluc_Dep	32.6
V-0099	2	CI-NS	CD4_Th1	Gluc_Dep	49.2
V-0107	2	CI-NS	CD4_Th1	Gluc_Dep	62.9
V-0108	2	CI-NS	CD4_Th1	Gluc_Dep	62.8
V-0118	2	CI-NS	CD4_Th1	Gluc_Dep	41.8
V-0018	2	CI-Sep	CD4_Th1	Gluc_Dep	61.2
V-0021	2	CI-Sep	CD4_Th1	Gluc_Dep	39.3
V-0025	2	CI-Sep	CD4_Th1	Gluc_Dep	45.4
V-0027	2	CI-Sep	CD4_Th1	Gluc_Dep	18.6
V-0033	2	CI-Sep	CD4_Th1	Gluc_Dep	40.9
V-0034	2	CI-Sep	CD4_Th1	Gluc_Dep	27.3
V-0038	2	CI-Sep	CD4_Th1	Gluc_Dep	44.1
V-0040	2	CI-Sep	CD4_Th1	Gluc_Dep	49.1
V-0041	2	CI-Sep	CD4_Th1	Gluc_Dep	35.2
V-0055	2	CI-Sep	CD4_Th1	Gluc_Dep	48.5
V-0060	2	CI-Sep	CD4_Th1	Gluc_Dep	35.1
V-0050	2	CI-Sep	CD4_Th1	Gluc_Dep	33.8
V-0053	2	CI-Sep	CD4_Th1	Gluc_Dep	38.5
V-0064	2	CI-Sep	CD4_Th1	Gluc_Dep	52
V-0068	2	CI-Sep	CD4_Th1	Gluc_Dep	18
V-0072	2	CI-Sep	CD4_Th1	Gluc_Dep	41.7
V-0076	2	CI-Sep	CD4_Th1	Gluc_Dep	52.9
V-0081	2	CI-Sep	CD4_Th1	Gluc_Dep	37.9
V-0079	2	CI-Sep	CD4_Th1	Gluc_Dep	42.1
V-0075	2	CI-Sep	CD4_Th1	Gluc_Dep	27.4
V-0086	2	CI-Sep	CD4_Th1	Gluc_Dep	36.1
V-0089	2	CI-Sep	CD4_Th1	Gluc_Dep	34.9
V-0120	2	CI-Sep	CD4_Th1	Gluc_Dep	36.9
V-0126	2	CI-Sep	CD4_Th1	Gluc_Dep	48.1
V-0095	2	CI-Sep	CD4_Th1	Gluc_Dep	45.6
V-0100	2	CI-Sep	CD4_Th1	Gluc_Dep	32
V-0103	2	CI-Sep	CD4_Th1	Gluc_Dep
V-0104	2	CI-Sep	CD4_Th1	Gluc_Dep	7.9
V-0106	2	CI-Sep	CD4_Th1	Gluc_Dep	48.4
V-0109	2	CI-Sep	CD4_Th1	Gluc_Dep	29.8
V-0117	2	CI-Sep	CD4_Th1	Gluc_Dep	34.8
V-0119	2	CI-Sep	CD4_Th1	Gluc_Dep	45.6
NHC-0001	NaN	NHC	CD4_Th17	Gluc_Dep	35.9
NHC-0002	NaN	NHC	CD4_Th17	Gluc_Dep	36.2
NHC-0003	NaN	NHC	CD4_Th17	Gluc_Dep	38.4
NHC-0004	NaN	NHC	CD4_Th17	Gluc_Dep	43
NHC-0005	NaN	NHC	CD4_Th17	Gluc_Dep	39.8
NHC-0006	NaN	NHC	CD4_Th17	Gluc_Dep	36.1
NHC-0007	NaN	NHC	CD4_Th17	Gluc_Dep	43.3
NHC-0008	NaN	NHC	CD4_Th17	Gluc_Dep	31.4
NHC-0009	NaN	NHC	CD4_Th17	Gluc_Dep	67.5
V-0019	2	CI-NS	CD4_Th17	Gluc_Dep	31.6
V-0020	2	CI-NS	CD4_Th17	Gluc_Dep	29.1
V-0022	2	CI-NS	CD4_Th17	Gluc_Dep	19.5
V-0023	2	CI-NS	CD4_Th17	Gluc_Dep	44.3
V-0029	2	CI-NS	CD4_Th17	Gluc_Dep	36.1
V-0031	2	CI-NS	CD4_Th17	Gluc_Dep	28.5
V-0032	2	CI-NS	CD4_Th17	Gluc_Dep	40.6
V-0035	2	CI-NS	CD4_Th17	Gluc_Dep	28.5
V-0036	2	CI-NS	CD4_Th17	Gluc_Dep	0
V-0042	2	CI-NS	CD4_Th17	Gluc_Dep	39.1
V-0043	2	CI-NS	CD4_Th17	Gluc_Dep	28.7
V-0054	2	CI-NS	CD4_Th17	Gluc_Dep	49.9
V-0063	2	CI-NS	CD4_Th17	Gluc_Dep	36.1
V-0026	2	CI-NS	CD4_Th17	Gluc_Dep	52.1
V-0046	2	CI-NS	CD4_Th17	Gluc_Dep
V-0047	2	CI-NS	CD4_Th17	Gluc_Dep	44
V-0073	2	CI-NS	CD4_Th17	Gluc_Dep	55
V-0058	2	CI-NS	CD4_Th17	Gluc_Dep	34.7
V-0071	2	CI-NS	CD4_Th17	Gluc_Dep	41.2
V-0077	2	CI-NS	CD4_Th17	Gluc_Dep	52.8
V-0078	2	CI-NS	CD4_Th17	Gluc_Dep	39.3
V-0067	2	CI-NS	CD4_Th17	Gluc_Dep	41
V-0084	2	CI-NS	CD4_Th17	Gluc_Dep	29.7
V-0102	2	CI-NS	CD4_Th17	Gluc_Dep	43.4
V-0121	2	CI-NS	CD4_Th17	Gluc_Dep	46.9
V-0123	2	CI-NS	CD4_Th17	Gluc_Dep	36.2
V-0099	2	CI-NS	CD4_Th17	Gluc_Dep	41.4
V-0107	2	CI-NS	CD4_Th17	Gluc_Dep	55.4
V-0108	2	CI-NS	CD4_Th17	Gluc_Dep	65.2
V-0118	2	CI-NS	CD4_Th17	Gluc_Dep	50.4
V-0018	2	CI-Sep	CD4_Th17	Gluc_Dep	48.6
V-0021	2	CI-Sep	CD4_Th17	Gluc_Dep
V-0025	2	CI-Sep	CD4_Th17	Gluc_Dep	47.8
V-0027	2	CI-Sep	CD4_Th17	Gluc_Dep
V-0033	2	CI-Sep	CD4_Th17	Gluc_Dep	69.7
V-0034	2	CI-Sep	CD4_Th17	Gluc_Dep	33.5
V-0038	2	CI-Sep	CD4_Th17	Gluc_Dep
V-0040	2	CI-Sep	CD4_Th17	Gluc_Dep	53.6
V-0041	2	CI-Sep	CD4_Th17	Gluc_Dep	0
V-0055	2	CI-Sep	CD4_Th17	Gluc_Dep	53.7
V-0060	2	CI-Sep	CD4_Th17	Gluc_Dep	8.3
V-0050	2	CI-Sep	CD4_Th17	Gluc_Dep	35.9
V-0053	2	CI-Sep	CD4_Th17	Gluc_Dep	46.4
V-0064	2	CI-Sep	CD4_Th17	Gluc_Dep	57.9
V-0068	2	CI-Sep	CD4_Th17	Gluc_Dep	40
V-0072	2	CI-Sep	CD4_Th17	Gluc_Dep	35.3
V-0076	2	CI-Sep	CD4_Th17	Gluc_Dep	30.7
V-0081	2	CI-Sep	CD4_Th17	Gluc_Dep	30
V-0079	2	CI-Sep	CD4_Th17	Gluc_Dep	42.7
V-0075	2	CI-Sep	CD4_Th17	Gluc_Dep
V-0086	2	CI-Sep	CD4_Th17	Gluc_Dep	48.2
V-0089	2	CI-Sep	CD4_Th17	Gluc_Dep
V-0120	2	CI-Sep	CD4_Th17	Gluc_Dep	38
V-0126	2	CI-Sep	CD4_Th17	Gluc_Dep	44.8
V-0095	2	CI-Sep	CD4_Th17	Gluc_Dep	56.7
V-0100	2	CI-Sep	CD4_Th17	Gluc_Dep
V-0103	2	CI-Sep	CD4_Th17	Gluc_Dep
V-0104	2	CI-Sep	CD4_Th17	Gluc_Dep
V-0106	2	CI-Sep	CD4_Th17	Gluc_Dep	61.4
V-0109	2	CI-Sep	CD4_Th17	Gluc_Dep	38.5
V-0117	2	CI-Sep	CD4_Th17	Gluc_Dep	40.3
V-0119	2	CI-Sep	CD4_Th17	Gluc_Dep	51.2
NHC-0001	NaN	NHC	CD4_TN	Glyco_Cap	13.2
NHC-0002	NaN	NHC	CD4_TN	Glyco_Cap	7.8
NHC-0003	NaN	NHC	CD4_TN	Glyco_Cap	4.5
NHC-0004	NaN	NHC	CD4_TN	Glyco_Cap	8
NHC-0005	NaN	NHC	CD4_TN	Glyco_Cap	12.2
NHC-0006	NaN	NHC	CD4_TN	Glyco_Cap	9.8
NHC-0007	NaN	NHC	CD4_TN	Glyco_Cap	6
NHC-0008	NaN	NHC	CD4_TN	Glyco_Cap	15.3
NHC-0009	NaN	NHC	CD4_TN	Glyco_Cap	7.5
V-0019	2	CI-NS	CD4_TN	Glyco_Cap	11
V-0020	2	CI-NS	CD4_TN	Glyco_Cap	37.4
V-0022	2	CI-NS	CD4_TN	Glyco_Cap	12.4
V-0023	2	CI-NS	CD4_TN	Glyco_Cap	5.3
V-0029	2	CI-NS	CD4_TN	Glyco_Cap	13.1
V-0031	2	CI-NS	CD4_TN	Glyco_Cap	24
V-0032	2	CI-NS	CD4_TN	Glyco_Cap	26
V-0035	2	CI-NS	CD4_TN	Glyco_Cap	13
V-0036	2	CI-NS	CD4_TN	Glyco_Cap	37.2
V-0042	2	CI-NS	CD4_TN	Glyco_Cap	23.1
V-0043	2	CI-NS	CD4_TN	Glyco_Cap	81.4
V-0054	2	CI-NS	CD4_TN	Glyco_Cap	9
V-0063	2	CI-NS	CD4_TN	Glyco_Cap	15.4
V-0026	2	CI-NS	CD4_TN	Glyco_Cap	17.4
V-0046	2	CI-NS	CD4_TN	Glyco_Cap	18.3
V-0047	2	CI-NS	CD4_TN	Glyco_Cap	12
V-0073	2	CI-NS	CD4_TN	Glyco_Cap	17
V-0058	2	CI-NS	CD4_TN	Glyco_Cap	12.8
V-0071	2	CI-NS	CD4_TN	Glyco_Cap	18
V-0077	2	CI-NS	CD4_TN	Glyco_Cap	47.6
V-0078	2	CI-NS	CD4_TN	Glyco_Cap	30.1
V-0067	2	CI-NS	CD4_TN	Glyco_Cap	59.2
V-0084	2	CI-NS	CD4_TN	Glyco_Cap	15.1
V-0102	2	CI-NS	CD4_TN	Glyco_Cap	34.2
V-0121	2	CI-NS	CD4_TN	Glyco_Cap	15.5
V-0123	2	CI-NS	CD4_TN	Glyco_Cap	19.6
V-0099	2	CI-NS	CD4_TN	Glyco_Cap	27.3
V-0107	2	CI-NS	CD4_TN	Glyco_Cap	12.8
V-0108	2	CI-NS	CD4_TN	Glyco_Cap	15.4
V-0118	2	CI-NS	CD4_TN	Glyco_Cap	6
V-0018	2	CI-Sep	CD4_TN	Glyco_Cap	22.9
V-0021	2	CI-Sep	CD4_TN	Glyco_Cap	39
V-0025	2	CI-Sep	CD4_TN	Glyco_Cap	44.7
V-0027	2	CI-Sep	CD4_TN	Glyco_Cap	40.2
V-0033	2	CI-Sep	CD4_TN	Glyco_Cap	41.6
V-0034	2	CI-Sep	CD4_TN	Glyco_Cap	21.9
V-0038	2	CI-Sep	CD4_TN	Glyco_Cap	34.8
V-0040	2	CI-Sep	CD4_TN	Glyco_Cap	51.4
V-0041	2	CI-Sep	CD4_TN	Glyco_Cap	33.7
V-0055	2	CI-Sep	CD4_TN	Glyco_Cap	100
V-0060	2	CI-Sep	CD4_TN	Glyco_Cap	20.8
V-0050	2	CI-Sep	CD4_TN	Glyco_Cap	65.9
V-0053	2	CI-Sep	CD4_TN	Glyco_Cap	49.4
V-0064	2	CI-Sep	CD4_TN	Glyco_Cap	32.1
V-0068	2	CI-Sep	CD4_TN	Glyco_Cap	47.8
V-0072	2	CI-Sep	CD4_TN	Glyco_Cap	12.7
V-0076	2	CI-Sep	CD4_TN	Glyco_Cap	34.4
V-0081	2	CI-Sep	CD4_TN	Glyco_Cap	38.7
V-0079	2	CI-Sep	CD4_TN	Glyco_Cap	31.2
V-0075	2	CI-Sep	CD4_TN	Glyco_Cap	48.1
V-0086	2	CI-Sep	CD4_TN	Glyco_Cap	20.6
V-0089	2	CI-Sep	CD4_TN	Glyco_Cap	29.5
V-0120	2	CI-Sep	CD4_TN	Glyco_Cap	31.4
V-0126	2	CI-Sep	CD4_TN	Glyco_Cap	6.9
V-0095	2	CI-Sep	CD4_TN	Glyco_Cap	21.8
V-0100	2	CI-Sep	CD4_TN	Glyco_Cap	48.5
V-0103	2	CI-Sep	CD4_TN	Glyco_Cap	48.7
V-0104	2	CI-Sep	CD4_TN	Glyco_Cap	0
V-0106	2	CI-Sep	CD4_TN	Glyco_Cap	20.1
V-0109	2	CI-Sep	CD4_TN	Glyco_Cap	43.7
V-0117	2	CI-Sep	CD4_TN	Glyco_Cap	28.9
V-0119	2	CI-Sep	CD4_TN	Glyco_Cap	21.4
NHC-0001	NaN	NHC	CD4_TEM	Glyco_Cap	39.6
NHC-0002	NaN	NHC	CD4_TEM	Glyco_Cap	53.6
NHC-0003	NaN	NHC	CD4_TEM	Glyco_Cap	26.3
NHC-0004	NaN	NHC	CD4_TEM	Glyco_Cap	40
NHC-0005	NaN	NHC	CD4_TEM	Glyco_Cap	61.1
NHC-0006	NaN	NHC	CD4_TEM	Glyco_Cap	51.3
NHC-0007	NaN	NHC	CD4_TEM	Glyco_Cap	26.9
NHC-0008	NaN	NHC	CD4_TEM	Glyco_Cap	59.5
NHC-0009	NaN	NHC	CD4_TEM	Glyco_Cap	45.5
V-0019	2	CI-NS	CD4_TEM	Glyco_Cap	41.1
V-0020	2	CI-NS	CD4_TEM	Glyco_Cap	51.7
V-0022	2	CI-NS	CD4_TEM	Glyco_Cap	49.4
V-0023	2	CI-NS	CD4_TEM	Glyco_Cap	28
V-0029	2	CI-NS	CD4_TEM	Glyco_Cap	48.7
V-0031	2	CI-NS	CD4_TEM	Glyco_Cap	35.7
V-0032	2	CI-NS	CD4_TEM	Glyco_Cap	67.5
V-0035	2	CI-NS	CD4_TEM	Glyco_Cap	30
V-0036	2	CI-NS	CD4_TEM	Glyco_Cap	50.2
V-0042	2	CI-NS	CD4_TEM	Glyco_Cap	50.3
V-0043	2	CI-NS	CD4_TEM	Glyco_Cap	86.8
V-0054	2	CI-NS	CD4_TEM	Glyco_Cap	35.8
V-0063	2	CI-NS	CD4_TEM	Glyco_Cap	45.7
V-0026	2	CI-NS	CD4_TEM	Glyco_Cap	38.5
V-0046	2	CI-NS	CD4_TEM	Glyco_Cap	32.3
V-0047	2	CI-NS	CD4_TEM	Glyco_Cap	44.8
V-0073	2	CI-NS	CD4_TEM	Glyco_Cap	28
V-0058	2	CI-NS	CD4_TEM	Glyco_Cap	51.1
V-0071	2	CI-NS	CD4_TEM	Glyco_Cap	42.3
V-0077	2	CI-NS	CD4_TEM	Glyco_Cap	69.9
V-0078	2	CI-NS	CD4_TEM	Glyco_Cap	48.8
V-0067	2	CI-NS	CD4_TEM	Glyco_Cap	90.8
V-0084	2	CI-NS	CD4_TEM	Glyco_Cap	55.1
V-0102	2	CI-NS	CD4_TEM	Glyco_Cap	53
V-0121	2	CI-NS	CD4_TEM	Glyco_Cap	39.4
V-0123	2	CI-NS	CD4_TEM	Glyco_Cap	48.9
V-0099	2	CI-NS	CD4_TEM	Glyco_Cap	52.8
V-0107	2	CI-NS	CD4_TEM	Glyco_Cap	27.2
V-0108	2	CI-NS	CD4_TEM	Glyco_Cap	36.4
V-0118	2	CI-NS	CD4_TEM	Glyco_Cap	21.1
V-0018	2	CI-Sep	CD4_TEM	Glyco_Cap	48.8
V-0021	2	CI-Sep	CD4_TEM	Glyco_Cap	45.9
V-0025	2	CI-Sep	CD4_TEM	Glyco_Cap	52.6
V-0027	2	CI-Sep	CD4_TEM	Glyco_Cap	62.8
V-0033	2	CI-Sep	CD4_TEM	Glyco_Cap	43.4
V-0034	2	CI-Sep	CD4_TEM	Glyco_Cap	51.4
V-0038	2	CI-Sep	CD4_TEM	Glyco_Cap	66.2
V-0040	2	CI-Sep	CD4_TEM	Glyco_Cap	58.2
V-0041	2	CI-Sep	CD4_TEM	Glyco_Cap	61.1
V-0055	2	CI-Sep	CD4_TEM	Glyco_Cap	39.4
V-0060	2	CI-Sep	CD4_TEM	Glyco_Cap	49.9
V-0050	2	CI-Sep	CD4_TEM	Glyco_Cap	77.9
V-0053	2	CI-Sep	CD4_TEM	Glyco_Cap	75.8
V-0064	2	CI-Sep	CD4_TEM	Glyco_Cap	57.4
V-0068	2	CI-Sep	CD4_TEM	Glyco_Cap	100
V-0072	2	CI-Sep	CD4_TEM	Glyco_Cap	30.9
V-0076	2	CI-Sep	CD4_TEM	Glyco_Cap	62.3
V-0081	2	CI-Sep	CD4_TEM	Glyco_Cap	78.2
V-0079	2	CI-Sep	CD4_TEM	Glyco_Cap	70.8
V-0075	2	CI-Sep	CD4_TEM	Glyco_Cap	68.5
V-0086	2	CI-Sep	CD4_TEM	Glyco_Cap	34.9
V-0089	2	CI-Sep	CD4_TEM	Glyco_Cap	69
V-0120	2	CI-Sep	CD4_TEM	Glyco_Cap	72.7
V-0126	2	CI-Sep	CD4_TEM	Glyco_Cap	14.1
V-0095	2	CI-Sep	CD4_TEM	Glyco_Cap	40.1
V-0100	2	CI-Sep	CD4_TEM	Glyco_Cap	45.7
V-0103	2	CI-Sep	CD4_TEM	Glyco_Cap	100
V-0104	2	CI-Sep	CD4_TEM	Glyco_Cap	0
V-0106	2	CI-Sep	CD4_TEM	Glyco_Cap	32
V-0109	2	CI-Sep	CD4_TEM	Glyco_Cap	41.2
V-0117	2	CI-Sep	CD4_TEM	Glyco_Cap	58.3
V-0119	2	CI-Sep	CD4_TEM	Glyco_Cap	67.5
NHC-0001	NaN	NHC	CD4_TCM	Glyco_Cap	20.6
NHC-0002	NaN	NHC	CD4_TCM	Glyco_Cap	21.2
NHC-0003	NaN	NHC	CD4_TCM	Glyco_Cap	11.2
NHC-0004	NaN	NHC	CD4_TCM	Glyco_Cap	14.5
NHC-0005	NaN	NHC	CD4_TCM	Glyco_Cap	26.4
NHC-0006	NaN	NHC	CD4_TCM	Glyco_Cap	25.7
NHC-0007	NaN	NHC	CD4_TCM	Glyco_Cap	17.1
NHC-0008	NaN	NHC	CD4_TCM	Glyco_Cap	31.7
NHC-0009	NaN	NHC	CD4_TCM	Glyco_Cap	19.5
V-0019	2	CI-NS	CD4_TCM	Glyco_Cap	31.6
V-0020	2	CI-NS	CD4_TCM	Glyco_Cap	57.2
V-0022	2	CI-NS	CD4_TCM	Glyco_Cap	26.5
V-0023	2	CI-NS	CD4_TCM	Glyco_Cap	15.6
V-0029	2	CI-NS	CD4_TCM	Glyco_Cap	31.5
V-0031	2	CI-NS	CD4_TCM	Glyco_Cap	35.7
V-0032	2	CI-NS	CD4_TCM	Glyco_Cap	52.5
V-0035	2	CI-NS	CD4_TCM	Glyco_Cap	20.1
V-0036	2	CI-NS	CD4_TCM	Glyco_Cap	43
V-0042	2	CI-NS	CD4_TCM	Glyco_Cap	32.2
V-0043	2	CI-NS	CD4_TCM	Glyco_Cap	83.5
V-0054	2	CI-NS	CD4_TCM	Glyco_Cap	13.2
V-0063	2	CI-NS	CD4_TCM	Glyco_Cap	34.4
V-0026	2	CI-NS	CD4_TCM	Glyco_Cap	38.1
V-0046	2	CI-NS	CD4_TCM	Glyco_Cap	30.1
V-0047	2	CI-NS	CD4_TCM	Glyco_Cap	23.8
V-0073	2	CI-NS	CD4_TCM	Glyco_Cap	18.6
V-0058	2	CI-NS	CD4_TCM	Glyco_Cap	21
V-0071	2	CI-NS	CD4_TCM	Glyco_Cap	28
V-0077	2	CI-NS	CD4_TCM	Glyco_Cap	66.6
V-0078	2	CI-NS	CD4_TCM	Glyco_Cap	39.2
V-0067	2	CI-NS	CD4_TCM	Glyco_Cap	61.2
V-0084	2	CI-NS	CD4_TCM	Glyco_Cap	36.4
V-0102	2	CI-NS	CD4_TCM	Glyco_Cap	40.6
V-0121	2	CI-NS	CD4_TCM	Glyco_Cap	22.4
V-0123	2	CI-NS	CD4_TCM	Glyco_Cap	34.9
V-0099	2	CI-NS	CD4_TCM	Glyco_Cap	44.8
V-0107	2	CI-NS	CD4_TCM	Glyco_Cap	15.7
V-0108	2	CI-NS	CD4_TCM	Glyco_Cap	25.1
V-0118	2	CI-NS	CD4_TCM	Glyco_Cap	11.2
V-0018	2	CI-Sep	CD4_TCM	Glyco_Cap	32.7
V-0021	2	CI-Sep	CD4_TCM	Glyco_Cap	43.6
V-0025	2	CI-Sep	CD4_TCM	Glyco_Cap	56.4
V-0027	2	CI-Sep	CD4_TCM	Glyco_Cap	44.9
V-0033	2	CI-Sep	CD4_TCM	Glyco_Cap	62.9
V-0034	2	CI-Sep	CD4_TCM	Glyco_Cap	38.8
V-0038	2	CI-Sep	CD4_TCM	Glyco_Cap	36.4
V-0040	2	CI-Sep	CD4_TCM	Glyco_Cap	52.9
V-0041	2	CI-Sep	CD4_TCM	Glyco_Cap	51.1
V-0055	2	CI-Sep	CD4_TCM	Glyco_Cap	43.3
V-0060	2	CI-Sep	CD4_TCM	Glyco_Cap	41.7
V-0050	2	CI-Sep	CD4_TCM	Glyco_Cap	65.9
V-0053	2	CI-Sep	CD4_TCM	Glyco_Cap	59
V-0064	2	CI-Sep	CD4_TCM	Glyco_Cap	54.3
V-0068	2	CI-Sep	CD4_TCM	Glyco_Cap	63.2
V-0072	2	CI-Sep	CD4_TCM	Glyco_Cap	15.7
V-0076	2	CI-Sep	CD4_TCM	Glyco_Cap	48.4
V-0081	2	CI-Sep	CD4_TCM	Glyco_Cap	54.3
V-0079	2	CI-Sep	CD4_TCM	Glyco_Cap	47.5
V-0075	2	CI-Sep	CD4_TCM	Glyco_Cap	43.6
V-0086	2	CI-Sep	CD4_TCM	Glyco_Cap	25.9
V-0089	2	CI-Sep	CD4_TCM	Glyco_Cap	43.8
V-0120	2	CI-Sep	CD4_TCM	Glyco_Cap	46.3
V-0126	2	CI-Sep	CD4_TCM	Glyco_Cap	7.9
V-0095	2	CI-Sep	CD4_TCM	Glyco_Cap	27.9
V-0100	2	CI-Sep	CD4_TCM	Glyco_Cap	45.1
V-0103	2	CI-Sep	CD4_TCM	Glyco_Cap	54.9
V-0104	2	CI-Sep	CD4_TCM	Glyco_Cap	2.5
V-0106	2	CI-Sep	CD4_TCM	Glyco_Cap	23.4
V-0109	2	CI-Sep	CD4_TCM	Glyco_Cap	44.4
V-0117	2	CI-Sep	CD4_TCM	Glyco_Cap	47.4
V-0119	2	CI-Sep	CD4_TCM	Glyco_Cap	39.8
NHC-0001	NaN	NHC	CD4_Treg	Glyco_Cap	23.7
NHC-0002	NaN	NHC	CD4_Treg	Glyco_Cap	28.8
NHC-0003	NaN	NHC	CD4_Treg	Glyco_Cap	13.6
NHC-0004	NaN	NHC	CD4_Treg	Glyco_Cap	31.6
NHC-0005	NaN	NHC	CD4_Treg	Glyco_Cap	38.5
NHC-0006	NaN	NHC	CD4_Treg	Glyco_Cap	28.8
NHC-0007	NaN	NHC	CD4_Treg	Glyco_Cap	19.8
NHC-0008	NaN	NHC	CD4_Treg	Glyco_Cap	28
NHC-0009	NaN	NHC	CD4_Treg	Glyco_Cap	21
V-0019	2	CI-NS	CD4_Treg	Glyco_Cap	46.2
V-0020	2	CI-NS	CD4_Treg	Glyco_Cap	53.2
V-0022	2	CI-NS	CD4_Treg	Glyco_Cap	53.6
V-0023	2	CI-NS	CD4_Treg	Glyco_Cap	22
V-0029	2	CI-NS	CD4_Treg	Glyco_Cap	45.9
V-0031	2	CI-NS	CD4_Treg	Glyco_Cap	30.1
V-0032	2	CI-NS	CD4_Treg	Glyco_Cap	61.6
V-0035	2	CI-NS	CD4_Treg	Glyco_Cap	22.1
V-0036	2	CI-NS	CD4_Treg	Glyco_Cap	40.7
V-0042	2	CI-NS	CD4_Treg	Glyco_Cap	37.3
V-0043	2	CI-NS	CD4_Treg	Glyco_Cap	90.3
V-0054	2	CI-NS	CD4_Treg	Glyco_Cap	87.4
V-0063	2	CI-NS	CD4_Treg	Glyco_Cap	59.4
V-0026	2	CI-NS	CD4_Treg	Glyco_Cap	66.4
V-0046	2	CI-NS	CD4_Treg	Glyco_Cap	32.8
V-0047	2	CI-NS	CD4_Treg	Glyco_Cap	29.3
V-0073	2	CI-NS	CD4_Treg	Glyco_Cap	30.3
V-0058	2	CI-NS	CD4_Treg	Glyco_Cap	46.8
V-0071	2	CI-NS	CD4_Treg	Glyco_Cap	46.2
V-0077	2	CI-NS	CD4_Treg	Glyco_Cap	80.6
V-0078	2	CI-NS	CD4_Treg	Glyco_Cap	44.5
V-0067	2	CI-NS	CD4_Treg	Glyco_Cap	81.4
V-0084	2	CI-NS	CD4_Treg	Glyco_Cap	48.4
V-0102	2	CI-NS	CD4_Treg	Glyco_Cap	36.8
V-0121	2	CI-NS	CD4_Treg	Glyco_Cap	28.4
V-0123	2	CI-NS	CD4_Treg	Glyco_Cap	38
V-0099	2	CI-NS	CD4_Treg	Glyco_Cap	41.5
V-0107	2	CI-NS	CD4_Treg	Glyco_Cap	33.8
V-0108	2	CI-NS	CD4_Treg	Glyco_Cap	37
V-0118	2	CI-NS	CD4_Treg	Glyco_Cap	12.2
V-0018	2	CI-Sep	CD4_Treg	Glyco_Cap	61.7
V-0021	2	CI-Sep	CD4_Treg	Glyco_Cap	75
V-0025	2	CI-Sep	CD4_Treg	Glyco_Cap	53.9
V-0027	2	CI-Sep	CD4_Treg	Glyco_Cap	79.6
V-0033	2	CI-Sep	CD4_Treg	Glyco_Cap	67.2
V-0034	2	CI-Sep	CD4_Treg	Glyco_Cap	52.5
V-0038	2	CI-Sep	CD4_Treg	Glyco_Cap	41.3
V-0040	2	CI-Sep	CD4_Treg	Glyco_Cap	100
V-0041	2	CI-Sep	CD4_Treg	Glyco_Cap	63.1
V-0055	2	CI-Sep	CD4_Treg	Glyco_Cap	74
V-0060	2	CI-Sep	CD4_Treg	Glyco_Cap	80.6
V-0050	2	CI-Sep	CD4_Treg	Glyco_Cap	71.6
V-0053	2	CI-Sep	CD4_Treg	Glyco_Cap	85.6
V-0064	2	CI-Sep	CD4_Treg	Glyco_Cap	72.2
V-0068	2	CI-Sep	CD4_Treg	Glyco_Cap	81.5
V-0072	2	CI-Sep	CD4_Treg	Glyco_Cap	56.8
V-0076	2	CI-Sep	CD4_Treg	Glyco_Cap	77.5
V-0081	2	CI-Sep	CD4_Treg	Glyco_Cap	76.2
V-0079	2	CI-Sep	CD4_Treg	Glyco_Cap	51.7
V-0075	2	CI-Sep	CD4_Treg	Glyco_Cap	68.4
V-0086	2	CI-Sep	CD4_Treg	Glyco_Cap	67.9
V-0089	2	CI-Sep	CD4_Treg	Glyco_Cap	47.7
V-0120	2	CI-Sep	CD4_Treg	Glyco_Cap	58.5
V-0126	2	CI-Sep	CD4_Treg	Glyco_Cap	34.7
V-0095	2	CI-Sep	CD4_Treg	Glyco_Cap	40.5
V-0100	2	CI-Sep	CD4_Treg	Glyco_Cap	28
V-0103	2	CI-Sep	CD4_Treg	Glyco_Cap
V-0104	2	CI-Sep	CD4_Treg	Glyco_Cap
V-0106	2	CI-Sep	CD4_Treg	Glyco_Cap	36.4
V-0109	2	CI-Sep	CD4_Treg	Glyco_Cap	33
V-0117	2	CI-Sep	CD4_Treg	Glyco_Cap	50.2
V-0119	2	CI-Sep	CD4_Treg	Glyco_Cap	30
NHC-0001	NaN	NHC	CD4_Th1	Glyco_Cap	24.6
NHC-0002	NaN	NHC	CD4_Th1	Glyco_Cap	36.6
NHC-0003	NaN	NHC	CD4_Th1	Glyco_Cap	15.5
NHC-0004	NaN	NHC	CD4_Th1	Glyco_Cap	30.6
NHC-0005	NaN	NHC	CD4_Th1	Glyco_Cap	40.5
NHC-0006	NaN	NHC	CD4_Th1	Glyco_Cap	37.1
NHC-0007	NaN	NHC	CD4_Th1	Glyco_Cap	27.9
NHC-0008	NaN	NHC	CD4_Th1	Glyco_Cap	37.2
NHC-0009	NaN	NHC	CD4_Th1	Glyco_Cap	27.6
V-0019	2	CI-NS	CD4_Th1	Glyco_Cap	29.4
V-0020	2	CI-NS	CD4_Th1	Glyco_Cap	52.8
V-0022	2	CI-NS	CD4_Th1	Glyco_Cap	39.4
V-0023	2	CI-NS	CD4_Th1	Glyco_Cap	17
V-0029	2	CI-NS	CD4_Th1	Glyco_Cap	41
V-0031	2	CI-NS	CD4_Th1	Glyco_Cap	39.5
V-0032	2	CI-NS	CD4_Th1	Glyco_Cap	46.8
V-0035	2	CI-NS	CD4_Th1	Glyco_Cap	30.7
V-0036	2	CI-NS	CD4_Th1	Glyco_Cap	49.8
V-0042	2	CI-NS	CD4_Th1	Glyco_Cap	50
V-0043	2	CI-NS	CD4_Th1	Glyco_Cap	64.1
V-0054	2	CI-NS	CD4_Th1	Glyco_Cap	26.1
V-0063	2	CI-NS	CD4_Th1	Glyco_Cap	34.5
V-0026	2	CI-NS	CD4_Th1	Glyco_Cap	34.2
V-0046	2	CI-NS	CD4_Th1	Glyco_Cap
V-0047	2	CI-NS	CD4_Th1	Glyco_Cap	20.8
V-0073	2	CI-NS	CD4_Th1	Glyco_Cap	19.4
V-0058	2	CI-NS	CD4_Th1	Glyco_Cap	31
V-0071	2	CI-NS	CD4_Th1	Glyco_Cap	26.6
V-0077	2	CI-NS	CD4_Th1	Glyco_Cap	54.9
V-0078	2	CI-NS	CD4_Th1	Glyco_Cap	50.8
V-0067	2	CI-NS	CD4_Th1	Glyco_Cap	49.7
V-0084	2	CI-NS	CD4_Th1	Glyco_Cap	31.2
V-0102	2	CI-NS	CD4_Th1	Glyco_Cap	39.9
V-0121	2	CI-NS	CD4_Th1	Glyco_Cap	22.8
V-0123	2	CI-NS	CD4_Th1	Glyco_Cap	32.5
V-0099	2	CI-NS	CD4_Th1	Glyco_Cap	48
V-0107	2	CI-NS	CD4_Th1	Glyco_Cap	13.4
V-0108	2	CI-NS	CD4_Th1	Glyco_Cap	20.1
V-0118	2	CI-NS	CD4_Th1	Glyco_Cap	8.3
V-0018	2	CI-Sep	CD4_Th1	Glyco_Cap	25.2
V-0021	2	CI-Sep	CD4_Th1	Glyco_Cap	36.9
V-0025	2	CI-Sep	CD4_Th1	Glyco_Cap	49.4
V-0027	2	CI-Sep	CD4_Th1	Glyco_Cap	55.2
V-0033	2	CI-Sep	CD4_Th1	Glyco_Cap	41
V-0034	2	CI-Sep	CD4_Th1	Glyco_Cap	36.4
V-0038	2	CI-Sep	CD4_Th1	Glyco_Cap	38.8
V-0040	2	CI-Sep	CD4_Th1	Glyco_Cap	55.1
V-0041	2	CI-Sep	CD4_Th1	Glyco_Cap	64.6
V-0055	2	CI-Sep	CD4_Th1	Glyco_Cap	35.8
V-0060	2	CI-Sep	CD4_Th1	Glyco_Cap	37.5
V-0050	2	CI-Sep	CD4_Th1	Glyco_Cap	67
V-0053	2	CI-Sep	CD4_Th1	Glyco_Cap	56.9
V-0064	2	CI-Sep	CD4_Th1	Glyco_Cap	46.5
V-0068	2	CI-Sep	CD4_Th1	Glyco_Cap	85.5
V-0072	2	CI-Sep	CD4_Th1	Glyco_Cap	10.8
V-0076	2	CI-Sep	CD4_Th1	Glyco_Cap	38.8
V-0081	2	CI-Sep	CD4_Th1	Glyco_Cap	59.1
V-0079	2	CI-Sep	CD4_Th1	Glyco_Cap	40.7
V-0075	2	CI-Sep	CD4_Th1	Glyco_Cap	64.8
V-0086	2	CI-Sep	CD4_Th1	Glyco_Cap	23.2
V-0089	2	CI-Sep	CD4_Th1	Glyco_Cap	40.7
V-0120	2	CI-Sep	CD4_Th1	Glyco_Cap	44.4
V-0126	2	CI-Sep	CD4_Th1	Glyco_Cap	7.9
V-0095	2	CI-Sep	CD4_Th1	Glyco_Cap	29.5
V-0100	2	CI-Sep	CD4_Th1	Glyco_Cap	39.9
V-0103	2	CI-Sep	CD4_Th1	Glyco_Cap
V-0104	2	CI-Sep	CD4_Th1	Glyco_Cap	0
V-0106	2	CI-Sep	CD4_Th1	Glyco_Cap	24
V-0109	2	CI-Sep	CD4_Th1	Glyco_Cap	45.2
V-0117	2	CI-Sep	CD4_Th1	Glyco_Cap	38.8
V-0119	2	CI-Sep	CD4_Th1	Glyco_Cap	32.8
NHC-0001	NaN	NHC	CD4_Th17	Glyco_Cap	52.8
NHC-0002	NaN	NHC	CD4_Th17	Glyco_Cap	57.8
NHC-0003	NaN	NHC	CD4_Th17	Glyco_Cap	33.9
NHC-0004	NaN	NHC	CD4_Th17	Glyco_Cap	64.5
NHC-0005	NaN	NHC	CD4_Th17	Glyco_Cap	71.5
NHC-0006	NaN	NHC	CD4_Th17	Glyco_Cap	59.1
NHC-0007	NaN	NHC	CD4_Th17	Glyco_Cap	39.8
NHC-0008	NaN	NHC	CD4_Th17	Glyco_Cap	72.3
NHC-0009	NaN	NHC	CD4_Th17	Glyco_Cap	48.5
V-0019	2	CI-NS	CD4_Th17	Glyco_Cap	100
V-0020	2	CI-NS	CD4_Th17	Glyco_Cap	85.1
V-0022	2	CI-NS	CD4_Th17	Glyco_Cap	80.7
V-0023	2	CI-NS	CD4_Th17	Glyco_Cap	31.3
V-0029	2	CI-NS	CD4_Th17	Glyco_Cap	62
V-0031	2	CI-NS	CD4_Th17	Glyco_Cap	65.5
V-0032	2	CI-NS	CD4_Th17	Glyco_Cap	69.4
V-0035	2	CI-NS	CD4_Th17	Glyco_Cap	56.2
V-0036	2	CI-NS	CD4_Th17	Glyco_Cap	97.8
V-0042	2	CI-NS	CD4_Th17	Glyco_Cap	93
V-0043	2	CI-NS	CD4_Th17	Glyco_Cap	81.7
V-0054	2	CI-NS	CD4_Th17	Glyco_Cap	48.6
V-0063	2	CI-NS	CD4_Th17	Glyco_Cap	74.2
V-0026	2	CI-NS	CD4_Th17	Glyco_Cap	65.8
V-0046	2	CI-NS	CD4_Th17	Glyco_Cap
V-0047	2	CI-NS	CD4_Th17	Glyco_Cap	58.2
V-0073	2	CI-NS	CD4_Th17	Glyco_Cap	40.9
V-0058	2	CI-NS	CD4_Th17	Glyco_Cap	73.6
V-0071	2	CI-NS	CD4_Th17	Glyco_Cap	57.2
V-0077	2	CI-NS	CD4_Th17	Glyco_Cap	100
V-0078	2	CI-NS	CD4_Th17	Glyco_Cap	65.5
V-0067	2	CI-NS	CD4_Th17	Glyco_Cap	88.4
V-0084	2	CI-NS	CD4_Th17	Glyco_Cap	71.8
V-0102	2	CI-NS	CD4_Th17	Glyco_Cap	34.4
V-0121	2	CI-NS	CD4_Th17	Glyco_Cap	52
V-0123	2	CI-NS	CD4_Th17	Glyco_Cap	61.3
V-0099	2	CI-NS	CD4_Th17	Glyco_Cap	60
V-0107	2	CI-NS	CD4_Th17	Glyco_Cap	39.8
V-0108	2	CI-NS	CD4_Th17	Glyco_Cap	64.8
V-0118	2	CI-NS	CD4_Th17	Glyco_Cap	21.9
V-0018	2	CI-Sep	CD4_Th17	Glyco_Cap	54.1
V-0021	2	CI-Sep	CD4_Th17	Glyco_Cap
V-0025	2	CI-Sep	CD4_Th17	Glyco_Cap	89.4
V-0027	2	CI-Sep	CD4_Th17	Glyco_Cap
V-0033	2	CI-Sep	CD4_Th17	Glyco_Cap	54.9
V-0034	2	CI-Sep	CD4_Th17	Glyco_Cap	60.7
V-0038	2	CI-Sep	CD4_Th17	Glyco_Cap
V-0040	2	CI-Sep	CD4_Th17	Glyco_Cap	84
V-0041	2	CI-Sep	CD4_Th17	Glyco_Cap	56.7
V-0055	2	CI-Sep	CD4_Th17	Glyco_Cap	76.2
V-0060	2	CI-Sep	CD4_Th17	Glyco_Cap	48.2
V-0050	2	CI-Sep	CD4_Th17	Glyco_Cap	76.1
V-0053	2	CI-Sep	CD4_Th17	Glyco_Cap	77.8
V-0064	2	CI-Sep	CD4_Th17	Glyco_Cap	66.6
V-0068	2	CI-Sep	CD4_Th17	Glyco_Cap	88.1
V-0072	2	CI-Sep	CD4_Th17	Glyco_Cap	45.2
V-0076	2	CI-Sep	CD4_Th17	Glyco_Cap	97.4
V-0081	2	CI-Sep	CD4_Th17	Glyco_Cap	86.3
V-0079	2	CI-Sep	CD4_Th17	Glyco_Cap	87.5
V-0075	2	CI-Sep	CD4_Th17	Glyco_Cap
V-0086	2	CI-Sep	CD4_Th17	Glyco_Cap	45.2
V-0089	2	CI-Sep	CD4_Th17	Glyco_Cap
V-0120	2	CI-Sep	CD4_Th17	Glyco_Cap	60.2
V-0126	2	CI-Sep	CD4_Th17	Glyco_Cap	25.1
V-0095	2	CI-Sep	CD4_Th17	Glyco_Cap	54
V-0100	2	CI-Sep	CD4_Th17	Glyco_Cap
V-0103	2	CI-Sep	CD4_Th17	Glyco_Cap
V-0104	2	CI-Sep	CD4_Th17	Glyco_Cap
V-0106	2	CI-Sep	CD4_Th17	Glyco_Cap	47.9
V-0109	2	CI-Sep	CD4_Th17	Glyco_Cap	56
V-0117	2	CI-Sep	CD4_Th17	Glyco_Cap	72.5
V-0119	2	CI-Sep	CD4_Th17	Glyco_Cap	83.9
NHC-0001	NaN	NHC	CD4_TN	Mito_Dep	86.8
NHC-0002	NaN	NHC	CD4_TN	Mito_Dep	92.2
NHC-0003	NaN	NHC	CD4_TN	Mito_Dep	95.5
NHC-0004	NaN	NHC	CD4_TN	Mito_Dep	92
NHC-0005	NaN	NHC	CD4_TN	Mito_Dep	87.8
NHC-0006	NaN	NHC	CD4_TN	Mito_Dep	90.2
NHC-0007	NaN	NHC	CD4_TN	Mito_Dep	94
NHC-0008	NaN	NHC	CD4_TN	Mito_Dep	84.7
NHC-0009	NaN	NHC	CD4_TN	Mito_Dep	92.5
V-0019	2	CI-NS	CD4_TN	Mito_Dep	89
V-0020	2	CI-NS	CD4_TN	Mito_Dep	62.6
V-0022	2	CI-NS	CD4_TN	Mito_Dep	87.6
V-0023	2	CI-NS	CD4_TN	Mito_Dep	94.7
V-0029	2	CI-NS	CD4_TN	Mito_Dep	86.9
V-0031	2	CI-NS	CD4_TN	Mito_Dep	76
V-0032	2	CI-NS	CD4_TN	Mito_Dep	74
V-0035	2	CI-NS	CD4_TN	Mito_Dep	87
V-0036	2	CI-NS	CD4_TN	Mito_Dep	62.8
V-0042	2	CI-NS	CD4_TN	Mito_Dep	76.9
V-0043	2	CI-NS	CD4_TN	Mito_Dep	18.6
V-0054	2	CI-NS	CD4_TN	Mito_Dep	91
V-0063	2	CI-NS	CD4_TN	Mito_Dep	84.6
V-0026	2	CI-NS	CD4_TN	Mito_Dep	82.6
V-0046	2	CI-NS	CD4_TN	Mito_Dep	81.7
V-0047	2	CI-NS	CD4_TN	Mito_Dep	88
V-0073	2	CI-NS	CD4_TN	Mito_Dep	83
V-0058	2	CI-NS	CD4_TN	Mito_Dep	87.2
V-0071	2	CI-NS	CD4_TN	Mito_Dep	82
V-0077	2	CI-NS	CD4_TN	Mito_Dep	52.4
V-0078	2	CI-NS	CD4_TN	Mito_Dep	69.9
V-0067	2	CI-NS	CD4_TN	Mito_Dep	40.8
V-0084	2	CI-NS	CD4_TN	Mito_Dep	84.9
V-0102	2	CI-NS	CD4_TN	Mito_Dep	65.8
V-0121	2	CI-NS	CD4_TN	Mito_Dep	84.5
V-0123	2	CI-NS	CD4_TN	Mito_Dep	80.4
V-0099	2	CI-NS	CD4_TN	Mito_Dep	72.7
V-0107	2	CI-NS	CD4_TN	Mito_Dep	87.2
V-0108	2	CI-NS	CD4_TN	Mito_Dep	84.6
V-0118	2	CI-NS	CD4_TN	Mito_Dep	94
V-0018	2	CI-Sep	CD4_TN	Mito_Dep	77.1
V-0021	2	CI-Sep	CD4_TN	Mito_Dep	61
V-0025	2	CI-Sep	CD4_TN	Mito_Dep	55.3
V-0027	2	CI-Sep	CD4_TN	Mito_Dep	59.8
V-0033	2	CI-Sep	CD4_TN	Mito_Dep	58.4
V-0034	2	CI-Sep	CD4_TN	Mito_Dep	78.1
V-0038	2	CI-Sep	CD4_TN	Mito_Dep	65.2
V-0040	2	CI-Sep	CD4_TN	Mito_Dep	48.6
V-0041	2	CI-Sep	CD4_TN	Mito_Dep	66.3
V-0055	2	CI-Sep	CD4_TN	Mito_Dep	0
V-0060	2	CI-Sep	CD4_TN	Mito_Dep	79.2
V-0050	2	CI-Sep	CD4_TN	Mito_Dep	34.1
V-0053	2	CI-Sep	CD4_TN	Mito_Dep	50.6
V-0064	2	CI-Sep	CD4_TN	Mito_Dep	67.9
V-0068	2	CI-Sep	CD4_TN	Mito_Dep	52.2
V-0072	2	CI-Sep	CD4_TN	Mito_Dep	87.3
V-0076	2	CI-Sep	CD4_TN	Mito_Dep	65.6
V-0081	2	CI-Sep	CD4_TN	Mito_Dep	61.3
V-0079	2	CI-Sep	CD4_TN	Mito_Dep	68.8
V-0075	2	CI-Sep	CD4_TN	Mito_Dep	51.9
V-0086	2	CI-Sep	CD4_TN	Mito_Dep	79.4
V-0089	2	CI-Sep	CD4_TN	Mito_Dep	70.5
V-0120	2	CI-Sep	CD4_TN	Mito_Dep	68.6
V-0126	2	CI-Sep	CD4_TN	Mito_Dep	93.1
V-0095	2	CI-Sep	CD4_TN	Mito_Dep	78.2
V-0100	2	CI-Sep	CD4_TN	Mito_Dep	51.5
V-0103	2	CI-Sep	CD4_TN	Mito_Dep	51.3
V-0104	2	CI-Sep	CD4_TN	Mito_Dep	100
V-0106	2	CI-Sep	CD4_TN	Mito_Dep	79.9
V-0109	2	CI-Sep	CD4_TN	Mito_Dep	56.3
V-0117	2	CI-Sep	CD4_TN	Mito_Dep	71.1
V-0119	2	CI-Sep	CD4_TN	Mito_Dep	78.6
NHC-0001	NaN	NHC	CD4_TEM	Mito_Dep	60.4
NHC-0002	NaN	NHC	CD4_TEM	Mito_Dep	46.4
NHC-0003	NaN	NHC	CD4_TEM	Mito_Dep	73.7
NHC-0004	NaN	NHC	CD4_TEM	Mito_Dep	60
NHC-0005	NaN	NHC	CD4_TEM	Mito_Dep	38.9
NHC-0006	NaN	NHC	CD4_TEM	Mito_Dep	48.7
NHC-0007	NaN	NHC	CD4_TEM	Mito_Dep	73.1
NHC-0008	NaN	NHC	CD4_TEM	Mito_Dep	40.5
NHC-0009	NaN	NHC	CD4_TEM	Mito_Dep	54.5
V-0019	2	CI-NS	CD4_TEM	Mito_Dep	58.9
V-0020	2	CI-NS	CD4_TEM	Mito_Dep	48.3
V-0022	2	CI-NS	CD4_TEM	Mito_Dep	50.6
V-0023	2	CI-NS	CD4_TEM	Mito_Dep	72
V-0029	2	CI-NS	CD4_TEM	Mito_Dep	51.3
V-0031	2	CI-NS	CD4_TEM	Mito_Dep	64.3
V-0032	2	CI-NS	CD4_TEM	Mito_Dep	32.5
V-0035	2	CI-NS	CD4_TEM	Mito_Dep	70
V-0036	2	CI-NS	CD4_TEM	Mito_Dep	49.8
V-0042	2	CI-NS	CD4_TEM	Mito_Dep	49.7
V-0043	2	CI-NS	CD4_TEM	Mito_Dep	13.2
V-0054	2	CI-NS	CD4_TEM	Mito_Dep	64.2
V-0063	2	CI-NS	CD4_TEM	Mito_Dep	54.3
V-0026	2	CI-NS	CD4_TEM	Mito_Dep	61.5
V-0046	2	CI-NS	CD4_TEM	Mito_Dep	67.7
V-0047	2	CI-NS	CD4_TEM	Mito_Dep	55.2
V-0073	2	CI-NS	CD4_TEM	Mito_Dep	72
V-0058	2	CI-NS	CD4_TEM	Mito_Dep	48.9
V-0071	2	CI-NS	CD4_TEM	Mito_Dep	57.7
V-0077	2	CI-NS	CD4_TEM	Mito_Dep	30.1
V-0078	2	CI-NS	CD4_TEM	Mito_Dep	51.2
V-0067	2	CI-NS	CD4_TEM	Mito_Dep	9.2
V-0084	2	CI-NS	CD4_TEM	Mito_Dep	44.9
V-0102	2	CI-NS	CD4_TEM	Mito_Dep	47
V-0121	2	CI-NS	CD4_TEM	Mito_Dep	60.6
V-0123	2	CI-NS	CD4_TEM	Mito_Dep	51.1
V-0099	2	CI-NS	CD4_TEM	Mito_Dep	47.2
V-0107	2	CI-NS	CD4_TEM	Mito_Dep	72.8
V-0108	2	CI-NS	CD4_TEM	Mito_Dep	63.6
V-0118	2	CI-NS	CD4_TEM	Mito_Dep	78.9
V-0018	2	CI-Sep	CD4_TEM	Mito_Dep	51.2
V-0021	2	CI-Sep	CD4_TEM	Mito_Dep	54.1
V-0025	2	CI-Sep	CD4_TEM	Mito_Dep	47.4
V-0027	2	CI-Sep	CD4_TEM	Mito_Dep	37.2
V-0033	2	CI-Sep	CD4_TEM	Mito_Dep	56.6
V-0034	2	CI-Sep	CD4_TEM	Mito_Dep	48.6
V-0038	2	CI-Sep	CD4_TEM	Mito_Dep	33.8
V-0040	2	CI-Sep	CD4_TEM	Mito_Dep	41.8
V-0041	2	CI-Sep	CD4_TEM	Mito_Dep	38.9
V-0055	2	CI-Sep	CD4_TEM	Mito_Dep	60.6
V-0060	2	CI-Sep	CD4_TEM	Mito_Dep	50.1
V-0050	2	CI-Sep	CD4_TEM	Mito_Dep	22.1
V-0053	2	CI-Sep	CD4_TEM	Mito_Dep	24.2
V-0064	2	CI-Sep	CD4_TEM	Mito_Dep	42.6
V-0068	2	CI-Sep	CD4_TEM	Mito_Dep	0
V-0072	2	CI-Sep	CD4_TEM	Mito_Dep	69.1
V-0076	2	CI-Sep	CD4_TEM	Mito_Dep	37.7
V-0081	2	CI-Sep	CD4_TEM	Mito_Dep	21.8
V-0079	2	CI-Sep	CD4_TEM	Mito_Dep	29.2
V-0075	2	CI-Sep	CD4_TEM	Mito_Dep	31.5
V-0086	2	CI-Sep	CD4_TEM	Mito_Dep	65.1
V-0089	2	CI-Sep	CD4_TEM	Mito_Dep	31
V-0120	2	CI-Sep	CD4_TEM	Mito_Dep	27.3
V-0126	2	CI-Sep	CD4_TEM	Mito_Dep	85.9
V-0095	2	CI-Sep	CD4_TEM	Mito_Dep	59.9
V-0100	2	CI-Sep	CD4_TEM	Mito_Dep	54.3
V-0103	2	CI-Sep	CD4_TEM	Mito_Dep	0
V-0104	2	CI-Sep	CD4_TEM	Mito_Dep	100
V-0106	2	CI-Sep	CD4_TEM	Mito_Dep	68
V-0109	2	CI-Sep	CD4_TEM	Mito_Dep	58.8
V-0117	2	CI-Sep	CD4_TEM	Mito_Dep	41.7
V-0119	2	CI-Sep	CD4_TEM	Mito_Dep	32.5
NHC-0001	NaN	NHC	CD4_TCM	Mito_Dep	79.4
NHC-0002	NaN	NHC	CD4_TCM	Mito_Dep	78.8
NHC-0003	NaN	NHC	CD4_TCM	Mito_Dep	88.8
NHC-0004	NaN	NHC	CD4_TCM	Mito_Dep	85.5
NHC-0005	NaN	NHC	CD4_TCM	Mito_Dep	73.6
NHC-0006	NaN	NHC	CD4_TCM	Mito_Dep	74.3
NHC-0007	NaN	NHC	CD4_TCM	Mito_Dep	82.9
NHC-0008	NaN	NHC	CD4_TCM	Mito_Dep	68.3
NHC-0009	NaN	NHC	CD4_TCM	Mito_Dep	80.5
V-0019	2	CI-NS	CD4_TCM	Mito_Dep	68.4
V-0020	2	CI-NS	CD4_TCM	Mito_Dep	42.8
V-0022	2	CI-NS	CD4_TCM	Mito_Dep	73.5
V-0023	2	CI-NS	CD4_TCM	Mito_Dep	84.4
V-0029	2	CI-NS	CD4_TCM	Mito_Dep	68.5
V-0031	2	CI-NS	CD4_TCM	Mito_Dep	64.3
V-0032	2	CI-NS	CD4_TCM	Mito_Dep	47.5
V-0035	2	CI-NS	CD4_TCM	Mito_Dep	79.9
V-0036	2	CI-NS	CD4_TCM	Mito_Dep	57
V-0042	2	CI-NS	CD4_TCM	Mito_Dep	67.8
V-0043	2	CI-NS	CD4_TCM	Mito_Dep	16.5
V-0054	2	CI-NS	CD4_TCM	Mito_Dep	86.8
V-0063	2	CI-NS	CD4_TCM	Mito_Dep	65.6
V-0026	2	CI-NS	CD4_TCM	Mito_Dep	61.9
V-0046	2	CI-NS	CD4_TCM	Mito_Dep	69.9
V-0047	2	CI-NS	CD4_TCM	Mito_Dep	76.2
V-0073	2	CI-NS	CD4_TCM	Mito_Dep	81.4
V-0058	2	CI-NS	CD4_TCM	Mito_Dep	79
V-0071	2	CI-NS	CD4_TCM	Mito_Dep	72
V-0077	2	CI-NS	CD4_TCM	Mito_Dep	33.4
V-0078	2	CI-NS	CD4_TCM	Mito_Dep	60.8
V-0067	2	CI-NS	CD4_TCM	Mito_Dep	38.8
V-0084	2	CI-NS	CD4_TCM	Mito_Dep	63.6
V-0102	2	CI-NS	CD4_TCM	Mito_Dep	59.4
V-0121	2	CI-NS	CD4_TCM	Mito_Dep	77.6
V-0123	2	CI-NS	CD4_TCM	Mito_Dep	65.1
V-0099	2	CI-NS	CD4_TCM	Mito_Dep	55.2
V-0107	2	CI-NS	CD4_TCM	Mito_Dep	84.3
V-0108	2	CI-NS	CD4_TCM	Mito_Dep	74.9
V-0118	2	CI-NS	CD4_TCM	Mito_Dep	88.8
V-0018	2	CI-Sep	CD4_TCM	Mito_Dep	67.3
V-0021	2	CI-Sep	CD4_TCM	Mito_Dep	56.4
V-0025	2	CI-Sep	CD4_TCM	Mito_Dep	43.6
V-0027	2	CI-Sep	CD4_TCM	Mito_Dep	55.1
V-0033	2	CI-Sep	CD4_TCM	Mito_Dep	37.1
V-0034	2	CI-Sep	CD4_TCM	Mito_Dep	61.2
V-0038	2	CI-Sep	CD4_TCM	Mito_Dep	63.6
V-0040	2	CI-Sep	CD4_TCM	Mito_Dep	47.1
V-0041	2	CI-Sep	CD4_TCM	Mito_Dep	48.9
V-0055	2	CI-Sep	CD4_TCM	Mito_Dep	56.7
V-0060	2	CI-Sep	CD4_TCM	Mito_Dep	58.3
V-0050	2	CI-Sep	CD4_TCM	Mito_Dep	34.1
V-0053	2	CI-Sep	CD4_TCM	Mito_Dep	41
V-0064	2	CI-Sep	CD4_TCM	Mito_Dep	45.7
V-0068	2	CI-Sep	CD4_TCM	Mito_Dep	36.8
V-0072	2	CI-Sep	CD4_TCM	Mito_Dep	84.3
V-0076	2	CI-Sep	CD4_TCM	Mito_Dep	51.6
V-0081	2	CI-Sep	CD4_TCM	Mito_Dep	45.7
V-0079	2	CI-Sep	CD4_TCM	Mito_Dep	52.5
V-0075	2	CI-Sep	CD4_TCM	Mito_Dep	56.4
V-0086	2	CI-Sep	CD4_TCM	Mito_Dep	74.1
V-0089	2	CI-Sep	CD4_TCM	Mito_Dep	56.2
V-0120	2	CI-Sep	CD4_TCM	Mito_Dep	53.7
V-0126	2	CI-Sep	CD4_TCM	Mito_Dep	92.1
V-0095	2	CI-Sep	CD4_TCM	Mito_Dep	72.1
V-0100	2	CI-Sep	CD4_TCM	Mito_Dep	54.9
V-0103	2	CI-Sep	CD4_TCM	Mito_Dep	45.1
V-0104	2	CI-Sep	CD4_TCM	Mito_Dep	97.5
V-0106	2	CI-Sep	CD4_TCM	Mito_Dep	76.6
V-0109	2	CI-Sep	CD4_TCM	Mito_Dep	55.6
V-0117	2	CI-Sep	CD4_TCM	Mito_Dep	52.6
V-0119	2	CI-Sep	CD4_TCM	Mito_Dep	60.2
NHC-0001	NaN	NHC	CD4_Treg	Mito_Dep	76.3
NHC-0002	NaN	NHC	CD4_Treg	Mito_Dep	71.2
NHC-0003	NaN	NHC	CD4_Treg	Mito_Dep	86.4
NHC-0004	NaN	NHC	CD4_Treg	Mito_Dep	68.4
NHC-0005	NaN	NHC	CD4_Treg	Mito_Dep	61.5
NHC-0006	NaN	NHC	CD4_Treg	Mito_Dep	71.2
NHC-0007	NaN	NHC	CD4_Treg	Mito_Dep	80.2
NHC-0008	NaN	NHC	CD4_Treg	Mito_Dep	72
NHC-0009	NaN	NHC	CD4_Treg	Mito_Dep	79
V-0019	2	CI-NS	CD4_Treg	Mito_Dep	53.8
V-0020	2	CI-NS	CD4_Treg	Mito_Dep	46.8
V-0022	2	CI-NS	CD4_Treg	Mito_Dep	46.4
V-0023	2	CI-NS	CD4_Treg	Mito_Dep	78
V-0029	2	CI-NS	CD4_Treg	Mito_Dep	54.1
V-0031	2	CI-NS	CD4_Treg	Mito_Dep	69.9
V-0032	2	CI-NS	CD4_Treg	Mito_Dep	38.4
V-0035	2	CI-NS	CD4_Treg	Mito_Dep	77.9
V-0036	2	CI-NS	CD4_Treg	Mito_Dep	59.3
V-0042	2	CI-NS	CD4_Treg	Mito_Dep	62.7
V-0043	2	CI-NS	CD4_Treg	Mito_Dep	9.7
V-0054	2	CI-NS	CD4_Treg	Mito_Dep	12.6
V-0063	2	CI-NS	CD4_Treg	Mito_Dep	40.6
V-0026	2	CI-NS	CD4_Treg	Mito_Dep	33.6
V-0046	2	CI-NS	CD4_Treg	Mito_Dep	67.2
V-0047	2	CI-NS	CD4_Treg	Mito_Dep	70.7
V-0073	2	CI-NS	CD4_Treg	Mito_Dep	69.7
V-0058	2	CI-NS	CD4_Treg	Mito_Dep	53.2
V-0071	2	CI-NS	CD4_Treg	Mito_Dep	53.8
V-0077	2	CI-NS	CD4_Treg	Mito_Dep	19.4
V-0078	2	CI-NS	CD4_Treg	Mito_Dep	55.5
V-0067	2	CI-NS	CD4_Treg	Mito_Dep	18.6
V-0084	2	CI-NS	CD4_Treg	Mito_Dep	51.6
V-0102	2	CI-NS	CD4_Treg	Mito_Dep	63.2
V-0121	2	CI-NS	CD4_Treg	Mito_Dep	71.6
V-0123	2	CI-NS	CD4_Treg	Mito_Dep	62
V-0099	2	CI-NS	CD4_Treg	Mito_Dep	58.5
V-0107	2	CI-NS	CD4_Treg	Mito_Dep	66.2
V-0108	2	CI-NS	CD4_Treg	Mito_Dep	63
V-0118	2	CI-NS	CD4_Treg	Mito_Dep	87.8
V-0018	2	CI-Sep	CD4_Treg	Mito_Dep	38.3
V-0021	2	CI-Sep	CD4_Treg	Mito_Dep	25
V-0025	2	CI-Sep	CD4_Treg	Mito_Dep	46.1
V-0027	2	CI-Sep	CD4_Treg	Mito_Dep	20.4
V-0033	2	CI-Sep	CD4_Treg	Mito_Dep	32.8
V-0034	2	CI-Sep	CD4_Treg	Mito_Dep	47.5
V-0038	2	CI-Sep	CD4_Treg	Mito_Dep	58.7
V-0040	2	CI-Sep	CD4_Treg	Mito_Dep	0
V-0041	2	CI-Sep	CD4_Treg	Mito_Dep	36.9
V-0055	2	CI-Sep	CD4_Treg	Mito_Dep	26
V-0060	2	CI-Sep	CD4_Treg	Mito_Dep	19.4
V-0050	2	CI-Sep	CD4_Treg	Mito_Dep	28.4
V-0053	2	CI-Sep	CD4_Treg	Mito_Dep	14.4
V-0064	2	CI-Sep	CD4_Treg	Mito_Dep	27.8
V-0068	2	CI-Sep	CD4_Treg	Mito_Dep	18.5
V-0072	2	CI-Sep	CD4_Treg	Mito_Dep	43.2
V-0076	2	CI-Sep	CD4_Treg	Mito_Dep	22.5
V-0081	2	CI-Sep	CD4_Treg	Mito_Dep	23.8
V-0079	2	CI-Sep	CD4_Treg	Mito_Dep	48.3
V-0075	2	CI-Sep	CD4_Treg	Mito_Dep	31.6
V-0086	2	CI-Sep	CD4_Treg	Mito_Dep	32.1
V-0089	2	CI-Sep	CD4_Treg	Mito_Dep	52.3
V-0120	2	CI-Sep	CD4_Treg	Mito_Dep	41.5
V-0126	2	CI-Sep	CD4_Treg	Mito_Dep	65.3
V-0095	2	CI-Sep	CD4_Treg	Mito_Dep	59.5
V-0100	2	CI-Sep	CD4_Treg	Mito_Dep	72
V-0103	2	CI-Sep	CD4_Treg	Mito_Dep
V-0104	2	CI-Sep	CD4_Treg	Mito_Dep
V-0106	2	CI-Sep	CD4_Treg	Mito_Dep	63.6
V-0109	2	CI-Sep	CD4_Treg	Mito_Dep	67
V-0117	2	CI-Sep	CD4_Treg	Mito_Dep	49.8
V-0119	2	CI-Sep	CD4_Treg	Mito_Dep	70
NHC-0001	NaN	NHC	CD4_Th1	Mito_Dep	75.4
NHC-0002	NaN	NHC	CD4_Th1	Mito_Dep	63.4
NHC-0003	NaN	NHC	CD4_Th1	Mito_Dep	84.5
NHC-0004	NaN	NHC	CD4_Th1	Mito_Dep	69.4
NHC-0005	NaN	NHC	CD4_Th1	Mito_Dep	59.5
NHC-0006	NaN	NHC	CD4_Th1	Mito_Dep	62.9
NHC-0007	NaN	NHC	CD4_Th1	Mito_Dep	72.1
NHC-0008	NaN	NHC	CD4_Th1	Mito_Dep	62.8
NHC-0009	NaN	NHC	CD4_Th1	Mito_Dep	72.4
V-0019	2	CI-NS	CD4_Th1	Mito_Dep	70.6
V-0020	2	CI-NS	CD4_Th1	Mito_Dep	47.2
V-0022	2	CI-NS	CD4_Th1	Mito_Dep	60.6
V-0023	2	CI-NS	CD4_Th1	Mito_Dep	83
V-0029	2	CI-NS	CD4_Th1	Mito_Dep	59
V-0031	2	CI-NS	CD4_Th1	Mito_Dep	60.5
V-0032	2	CI-NS	CD4_Th1	Mito_Dep	53.2
V-0035	2	CI-NS	CD4_Th1	Mito_Dep	69.3
V-0036	2	CI-NS	CD4_Th1	Mito_Dep	50.2
V-0042	2	CI-NS	CD4_Th1	Mito_Dep	50
V-0043	2	CI-NS	CD4_Th1	Mito_Dep	35.9
V-0054	2	CI-NS	CD4_Th1	Mito_Dep	73.9
V-0063	2	CI-NS	CD4_Th1	Mito_Dep	65.5
V-0026	2	CI-NS	CD4_Th1	Mito_Dep	65.8
V-0046	2	CI-NS	CD4_Th1	Mito_Dep
V-0047	2	CI-NS	CD4_Th1	Mito_Dep	79.2
V-0073	2	CI-NS	CD4_Th1	Mito_Dep	80.6
V-0058	2	CI-NS	CD4_Th1	Mito_Dep	69
V-0071	2	CI-NS	CD4_Th1	Mito_Dep	73.4
V-0077	2	CI-NS	CD4_Th1	Mito_Dep	45.1
V-0078	2	CI-NS	CD4_Th1	Mito_Dep	49.2
V-0067	2	CI-NS	CD4_Th1	Mito_Dep	50.3
V-0084	2	CI-NS	CD4_Th1	Mito_Dep	68.8
V-0102	2	CI-NS	CD4_Th1	Mito_Dep	60.1
V-0121	2	CI-NS	CD4_Th1	Mito_Dep	77.2
V-0123	2	CI-NS	CD4_Th1	Mito_Dep	67.5
V-0099	2	CI-NS	CD4_Th1	Mito_Dep	52
V-0107	2	CI-NS	CD4_Th1	Mito_Dep	86.6
V-0108	2	CI-NS	CD4_Th1	Mito_Dep	79.9
V-0118	2	CI-NS	CD4_Th1	Mito_Dep	91.7
V-0018	2	CI-Sep	CD4_Th1	Mito_Dep	74.8
V-0021	2	CI-Sep	CD4_Th1	Mito_Dep	63.1
V-0025	2	CI-Sep	CD4_Th1	Mito_Dep	50.6
V-0027	2	CI-Sep	CD4_Th1	Mito_Dep	44.8
V-0033	2	CI-Sep	CD4_Th1	Mito_Dep	59
V-0034	2	CI-Sep	CD4_Th1	Mito_Dep	63.6
V-0038	2	CI-Sep	CD4_Th1	Mito_Dep	61.2
V-0040	2	CI-Sep	CD4_Th1	Mito_Dep	44.9
V-0041	2	CI-Sep	CD4_Th1	Mito_Dep	35.4
V-0055	2	CI-Sep	CD4_Th1	Mito_Dep	64.2
V-0060	2	CI-Sep	CD4_Th1	Mito_Dep	62.5
V-0050	2	CI-Sep	CD4_Th1	Mito_Dep	33
V-0053	2	CI-Sep	CD4_Th1	Mito_Dep	43.1
V-0064	2	CI-Sep	CD4_Th1	Mito_Dep	53.5
V-0068	2	CI-Sep	CD4_Th1	Mito_Dep	14.5
V-0072	2	CI-Sep	CD4_Th1	Mito_Dep	89.2
V-0076	2	CI-Sep	CD4_Th1	Mito_Dep	61.2
V-0081	2	CI-Sep	CD4_Th1	Mito_Dep	40.9
V-0079	2	CI-Sep	CD4_Th1	Mito_Dep	59.3
V-0075	2	CI-Sep	CD4_Th1	Mito_Dep	35.2
V-0086	2	CI-Sep	CD4_Th1	Mito_Dep	76.8
V-0089	2	CI-Sep	CD4_Th1	Mito_Dep	59.3
V-0120	2	CI-Sep	CD4_Th1	Mito_Dep	55.6
V-0126	2	CI-Sep	CD4_Th1	Mito_Dep	92.1
V-0095	2	CI-Sep	CD4_Th1	Mito_Dep	70.5
V-0100	2	CI-Sep	CD4_Th1	Mito_Dep	60.1
V-0103	2	CI-Sep	CD4_Th1	Mito_Dep
V-0104	2	CI-Sep	CD4_Th1	Mito_Dep	100
V-0106	2	CI-Sep	CD4_Th1	Mito_Dep	76
V-0109	2	CI-Sep	CD4_Th1	Mito_Dep	54.8
V-0117	2	CI-Sep	CD4_Th1	Mito_Dep	61.2
V-0119	2	CI-Sep	CD4_Th1	Mito_Dep	67.2
NHC-0001	NaN	NHC	CD4_Th17	Mito_Dep	47.2
NHC-0002	NaN	NHC	CD4_Th17	Mito_Dep	42.2
NHC-0003	NaN	NHC	CD4_Th17	Mito_Dep	66.1
NHC-0004	NaN	NHC	CD4_Th17	Mito_Dep	35.5
NHC-0005	NaN	NHC	CD4_Th17	Mito_Dep	28.5
NHC-0006	NaN	NHC	CD4_Th17	Mito_Dep	40.9
NHC-0007	NaN	NHC	CD4_Th17	Mito_Dep	60.2
NHC-0008	NaN	NHC	CD4_Th17	Mito_Dep	27.7
NHC-0009	NaN	NHC	CD4_Th17	Mito_Dep	51.5
V-0019	2	CI-NS	CD4_Th17	Mito_Dep	0
V-0020	2	CI-NS	CD4_Th17	Mito_Dep	14.9
V-0022	2	CI-NS	CD4_Th17	Mito_Dep	19.3
V-0023	2	CI-NS	CD4_Th17	Mito_Dep	68.7
V-0029	2	CI-NS	CD4_Th17	Mito_Dep	38
V-0031	2	CI-NS	CD4_Th17	Mito_Dep	34.5
V-0032	2	CI-NS	CD4_Th17	Mito_Dep	30.6
V-0035	2	CI-NS	CD4_Th17	Mito_Dep	43.8
V-0036	2	CI-NS	CD4_Th17	Mito_Dep	2.2
V-0042	2	CI-NS	CD4_Th17	Mito_Dep	7
V-0043	2	CI-NS	CD4_Th17	Mito_Dep	18.3
V-0054	2	CI-NS	CD4_Th17	Mito_Dep	51.4
V-0063	2	CI-NS	CD4_Th17	Mito_Dep	25.8
V-0026	2	CI-NS	CD4_Th17	Mito_Dep	34.2
V-0046	2	CI-NS	CD4_Th17	Mito_Dep
V-0047	2	CI-NS	CD4_Th17	Mito_Dep	41.8
V-0073	2	CI-NS	CD4_Th17	Mito_Dep	59.1
V-0058	2	CI-NS	CD4_Th17	Mito_Dep	26.4
V-0071	2	CI-NS	CD4_Th17	Mito_Dep	42.8
V-0077	2	CI-NS	CD4_Th17	Mito_Dep	0
V-0078	2	CI-NS	CD4_Th17	Mito_Dep	34.5
V-0067	2	CI-NS	CD4_Th17	Mito_Dep	11.6
V-0084	2	CI-NS	CD4_Th17	Mito_Dep	28.2
V-0102	2	CI-NS	CD4_Th17	Mito_Dep	65.6
V-0121	2	CI-NS	CD4_Th17	Mito_Dep	48
V-0123	2	CI-NS	CD4_Th17	Mito_Dep	38.7
V-0099	2	CI-NS	CD4_Th17	Mito_Dep	40
V-0107	2	CI-NS	CD4_Th17	Mito_Dep	60.2
V-0108	2	CI-NS	CD4_Th17	Mito_Dep	35.2
V-0118	2	CI-NS	CD4_Th17	Mito_Dep	78.1
V-0018	2	CI-Sep	CD4_Th17	Mito_Dep	45.9
V-0021	2	CI-Sep	CD4_Th17	Mito_Dep
V-0025	2	CI-Sep	CD4_Th17	Mito_Dep	10.6
V-0027	2	CI-Sep	CD4_Th17	Mito_Dep
V-0033	2	CI-Sep	CD4_Th17	Mito_Dep	45.1
V-0034	2	CI-Sep	CD4_Th17	Mito_Dep	39.3
V-0038	2	CI-Sep	CD4_Th17	Mito_Dep
V-0040	2	CI-Sep	CD4_Th17	Mito_Dep	16
V-0041	2	CI-Sep	CD4_Th17	Mito_Dep	43.3
V-0055	2	CI-Sep	CD4_Th17	Mito_Dep	23.8
V-0060	2	CI-Sep	CD4_Th17	Mito_Dep	51.8
V-0050	2	CI-Sep	CD4_Th17	Mito_Dep	23.9
V-0053	2	CI-Sep	CD4_Th17	Mito_Dep	22.2
V-0064	2	CI-Sep	CD4_Th17	Mito_Dep	33.4
V-0068	2	CI-Sep	CD4_Th17	Mito_Dep	11.9
V-0072	2	CI-Sep	CD4_Th17	Mito_Dep	54.8
V-0076	2	CI-Sep	CD4_Th17	Mito_Dep	2.6
V-0081	2	CI-Sep	CD4_Th17	Mito_Dep	13.7
V-0079	2	CI-Sep	CD4_Th17	Mito_Dep	12.5
V-0075	2	CI-Sep	CD4_Th17	Mito_Dep
V-0086	2	CI-Sep	CD4_Th17	Mito_Dep	54.8
V-0089	2	CI-Sep	CD4_Th17	Mito_Dep
V-0120	2	CI-Sep	CD4_Th17	Mito_Dep	39.8
V-0126	2	CI-Sep	CD4_Th17	Mito_Dep	74.9
V-0095	2	CI-Sep	CD4_Th17	Mito_Dep	46
V-0100	2	CI-Sep	CD4_Th17	Mito_Dep
V-0103	2	CI-Sep	CD4_Th17	Mito_Dep
V-0104	2	CI-Sep	CD4_Th17	Mito_Dep
V-0106	2	CI-Sep	CD4_Th17	Mito_Dep	52.1
V-0109	2	CI-Sep	CD4_Th17	Mito_Dep	44
V-0117	2	CI-Sep	CD4_Th17	Mito_Dep	27.5
V-0119	2	CI-Sep	CD4_Th17	Mito_Dep	16.1

## Sheet: 1g
SampleID	Day	Group	CellType	Puro_MFI
V-0019	2	CI-NS	CD4_TN	23.5
V-0020	2	CI-NS	CD4_TN	20.8
V-0022	2	CI-NS	CD4_TN	25.9
V-0023	2	CI-NS	CD4_TN	21.5
V-0026	2	CI-NS	CD4_TN	22.1
V-0029	2	CI-NS	CD4_TN	22.1
V-0031	2	CI-NS	CD4_TN	22.1
V-0032	2	CI-NS	CD4_TN	31.9
V-0035	2	CI-NS	CD4_TN	19.8
V-0036	2	CI-NS	CD4_TN	19.6
V-0042	2	CI-NS	CD4_TN	15.9
V-0043	2	CI-NS	CD4_TN	23.5
V-0046	2	CI-NS	CD4_TN	30.3
V-0047	2	CI-NS	CD4_TN	20.7
V-0054	2	CI-NS	CD4_TN	17.1
V-0058	2	CI-NS	CD4_TN	25.1
V-0063	2	CI-NS	CD4_TN	24.8
V-0067	2	CI-NS	CD4_TN	26.4
V-0071	2	CI-NS	CD4_TN	19.9
V-0073	2	CI-NS	CD4_TN	21.1
V-0077	2	CI-NS	CD4_TN	36.2
V-0078	2	CI-NS	CD4_TN	24.2
V-0084	2	CI-NS	CD4_TN	34
V-0099	2	CI-NS	CD4_TN	29.2
V-0102	2	CI-NS	CD4_TN	24.6
V-0107	2	CI-NS	CD4_TN	20.5
V-0108	2	CI-NS	CD4_TN	16.5
V-0118	2	CI-NS	CD4_TN	19.9
V-0121	2	CI-NS	CD4_TN	23.3
V-0123	2	CI-NS	CD4_TN	21.5
V-0019	2	CI-NS	CD4_TEM	36
V-0020	2	CI-NS	CD4_TEM	35.8
V-0022	2	CI-NS	CD4_TEM	34.2
V-0023	2	CI-NS	CD4_TEM	25.9
V-0026	2	CI-NS	CD4_TEM	29.4
V-0029	2	CI-NS	CD4_TEM	28
V-0031	2	CI-NS	CD4_TEM	31
V-0032	2	CI-NS	CD4_TEM	32.9
V-0035	2	CI-NS	CD4_TEM	33.4
V-0036	2	CI-NS	CD4_TEM	30.4
V-0042	2	CI-NS	CD4_TEM	22
V-0043	2	CI-NS	CD4_TEM	29
V-0046	2	CI-NS	CD4_TEM	30.6
V-0047	2	CI-NS	CD4_TEM	26.2
V-0054	2	CI-NS	CD4_TEM	25
V-0058	2	CI-NS	CD4_TEM	25.3
V-0063	2	CI-NS	CD4_TEM	30.6
V-0067	2	CI-NS	CD4_TEM	31.1
V-0071	2	CI-NS	CD4_TEM	26.4
V-0073	2	CI-NS	CD4_TEM	26.5
V-0077	2	CI-NS	CD4_TEM	45.1
V-0078	2	CI-NS	CD4_TEM	34.4
V-0084	2	CI-NS	CD4_TEM	35.9
V-0099	2	CI-NS	CD4_TEM	32.2
V-0102	2	CI-NS	CD4_TEM	30
V-0107	2	CI-NS	CD4_TEM	26.8
V-0108	2	CI-NS	CD4_TEM	19.9
V-0118	2	CI-NS	CD4_TEM	24.8
V-0121	2	CI-NS	CD4_TEM	23.9
V-0123	2	CI-NS	CD4_TEM	24.6
V-0019	2	CI-NS	CD4_TCM	34.2
V-0020	2	CI-NS	CD4_TCM	28.6
V-0022	2	CI-NS	CD4_TCM	33.3
V-0023	2	CI-NS	CD4_TCM	28.8
V-0026	2	CI-NS	CD4_TCM	30.6
V-0029	2	CI-NS	CD4_TCM	30.1
V-0031	2	CI-NS	CD4_TCM	26.2
V-0032	2	CI-NS	CD4_TCM	37.9
V-0035	2	CI-NS	CD4_TCM	26.6
V-0036	2	CI-NS	CD4_TCM	23.1
V-0042	2	CI-NS	CD4_TCM	20.9
V-0043	2	CI-NS	CD4_TCM	29.1
V-0046	2	CI-NS	CD4_TCM	30.7
V-0047	2	CI-NS	CD4_TCM	26
V-0054	2	CI-NS	CD4_TCM	22.4
V-0058	2	CI-NS	CD4_TCM	28.4
V-0063	2	CI-NS	CD4_TCM	32.6
V-0067	2	CI-NS	CD4_TCM	35
V-0071	2	CI-NS	CD4_TCM	28.5
V-0073	2	CI-NS	CD4_TCM	28.1
V-0077	2	CI-NS	CD4_TCM	46.4
V-0078	2	CI-NS	CD4_TCM	29.6
V-0084	2	CI-NS	CD4_TCM	46.5
V-0099	2	CI-NS	CD4_TCM	34.4
V-0102	2	CI-NS	CD4_TCM	32.7
V-0107	2	CI-NS	CD4_TCM	23.9
V-0108	2	CI-NS	CD4_TCM	20.5
V-0118	2	CI-NS	CD4_TCM	26.4
V-0121	2	CI-NS	CD4_TCM	27.7
V-0123	2	CI-NS	CD4_TCM	27
V-0019	2	CI-NS	CD4_Th1	37.1
V-0020	2	CI-NS	CD4_Th1	39.2
V-0022	2	CI-NS	CD4_Th1	37.1
V-0023	2	CI-NS	CD4_Th1	31.9
V-0026	2	CI-NS	CD4_Th1	32.3
V-0029	2	CI-NS	CD4_Th1	33.3
V-0031	2	CI-NS	CD4_Th1	40.3
V-0032	2	CI-NS	CD4_Th1	39.6
V-0035	2	CI-NS	CD4_Th1	36.1
V-0036	2	CI-NS	CD4_Th1	33.5
V-0042	2	CI-NS	CD4_Th1	28.6
V-0043	2	CI-NS	CD4_Th1	29.3
V-0046	2	CI-NS	CD4_Th1
V-0047	2	CI-NS	CD4_Th1	29.4
V-0054	2	CI-NS	CD4_Th1	28.8
V-0058	2	CI-NS	CD4_Th1	29.3
V-0063	2	CI-NS	CD4_Th1	37.1
V-0067	2	CI-NS	CD4_Th1	36.9
V-0071	2	CI-NS	CD4_Th1	26.7
V-0073	2	CI-NS	CD4_Th1	26.3
V-0077	2	CI-NS	CD4_Th1	49.7
V-0078	2	CI-NS	CD4_Th1	39.7
V-0084	2	CI-NS	CD4_Th1	42.6
V-0099	2	CI-NS	CD4_Th1	38.9
V-0102	2	CI-NS	CD4_Th1	36
V-0107	2	CI-NS	CD4_Th1	24.5
V-0108	2	CI-NS	CD4_Th1	20
V-0118	2	CI-NS	CD4_Th1	25.2
V-0121	2	CI-NS	CD4_Th1	26.3
V-0123	2	CI-NS	CD4_Th1	25.7
V-0019	2	CI-NS	CD4_Th17	45.1
V-0020	2	CI-NS	CD4_Th17	36.4
V-0022	2	CI-NS	CD4_Th17	45.2
V-0023	2	CI-NS	CD4_Th17	36
V-0026	2	CI-NS	CD4_Th17	43
V-0029	2	CI-NS	CD4_Th17	36.3
V-0031	2	CI-NS	CD4_Th17	40
V-0032	2	CI-NS	CD4_Th17	49.1
V-0035	2	CI-NS	CD4_Th17	37.1
V-0036	2	CI-NS	CD4_Th17	38.8
V-0042	2	CI-NS	CD4_Th17	31.8
V-0043	2	CI-NS	CD4_Th17	42.8
V-0046	2	CI-NS	CD4_Th17
V-0047	2	CI-NS	CD4_Th17	36.2
V-0054	2	CI-NS	CD4_Th17	30
V-0058	2	CI-NS	CD4_Th17	34.8
V-0063	2	CI-NS	CD4_Th17	41.6
V-0067	2	CI-NS	CD4_Th17	36.4
V-0071	2	CI-NS	CD4_Th17	36.7
V-0073	2	CI-NS	CD4_Th17	35.6
V-0077	2	CI-NS	CD4_Th17	55.2
V-0078	2	CI-NS	CD4_Th17	37.5
V-0084	2	CI-NS	CD4_Th17	53.2
V-0099	2	CI-NS	CD4_Th17	41.1
V-0102	2	CI-NS	CD4_Th17	47.6
V-0107	2	CI-NS	CD4_Th17	28.4
V-0108	2	CI-NS	CD4_Th17	26.5
V-0118	2	CI-NS	CD4_Th17	31.8
V-0121	2	CI-NS	CD4_Th17	31.7
V-0123	2	CI-NS	CD4_Th17	28.7
V-0019	2	CI-NS	CD4_Treg	37.5
V-0020	2	CI-NS	CD4_Treg	24.5
V-0022	2	CI-NS	CD4_Treg	33.7
V-0023	2	CI-NS	CD4_Treg	27.3
V-0026	2	CI-NS	CD4_Treg	25.4
V-0029	2	CI-NS	CD4_Treg	22
V-0031	2	CI-NS	CD4_Treg	24.7
V-0032	2	CI-NS	CD4_Treg	32.4
V-0035	2	CI-NS	CD4_Treg	23.9
V-0036	2	CI-NS	CD4_Treg	27.3
V-0042	2	CI-NS	CD4_Treg	23.8
V-0043	2	CI-NS	CD4_Treg	29.1
V-0046	2	CI-NS	CD4_Treg	26.4
V-0047	2	CI-NS	CD4_Treg	23.4
V-0054	2	CI-NS	CD4_Treg	28.3
V-0058	2	CI-NS	CD4_Treg	27.1
V-0063	2	CI-NS	CD4_Treg	32.9
V-0067	2	CI-NS	CD4_Treg	29
V-0071	2	CI-NS	CD4_Treg	29.7
V-0073	2	CI-NS	CD4_Treg	21.1
V-0077	2	CI-NS	CD4_Treg	36.1
V-0078	2	CI-NS	CD4_Treg	26.9
V-0084	2	CI-NS	CD4_Treg	39.6
V-0099	2	CI-NS	CD4_Treg	27.9
V-0102	2	CI-NS	CD4_Treg	28.9
V-0107	2	CI-NS	CD4_Treg	24
V-0108	2	CI-NS	CD4_Treg	17.6
V-0118	2	CI-NS	CD4_Treg	18.8
V-0121	2	CI-NS	CD4_Treg	23.3
V-0123	2	CI-NS	CD4_Treg	22.3
V-0018	2	CI-Sep	CD4_TN	26.4
V-0021	2	CI-Sep	CD4_TN	27.4
V-0025	2	CI-Sep	CD4_TN	26.9
V-0027	2	CI-Sep	CD4_TN	25.3
V-0033	2	CI-Sep	CD4_TN	24.4
V-0034	2	CI-Sep	CD4_TN	21.3
V-0038	2	CI-Sep	CD4_TN	32.5
V-0040	2	CI-Sep	CD4_TN	19
V-0041	2	CI-Sep	CD4_TN	18.6
V-0050	2	CI-Sep	CD4_TN	25.7
V-0053	2	CI-Sep	CD4_TN	27.8
V-0055	2	CI-Sep	CD4_TN	12.6
V-0060	2	CI-Sep	CD4_TN	24.6
V-0064	2	CI-Sep	CD4_TN	26.7
V-0068	2	CI-Sep	CD4_TN	31.2
V-0072	2	CI-Sep	CD4_TN	23.7
V-0075	2	CI-Sep	CD4_TN	31.5
V-0076	2	CI-Sep	CD4_TN	30.1
V-0079	2	CI-Sep	CD4_TN	23.7
V-0081	2	CI-Sep	CD4_TN	26
V-0086	2	CI-Sep	CD4_TN	31.2
V-0089	2	CI-Sep	CD4_TN	33.2
V-0095	2	CI-Sep	CD4_TN	27.2
V-0100	2	CI-Sep	CD4_TN	20.1
V-0103	2	CI-Sep	CD4_TN	33.9
V-0104	2	CI-Sep	CD4_TN	14.2
V-0106	2	CI-Sep	CD4_TN	19.5
V-0109	2	CI-Sep	CD4_TN	24.1
V-0117	2	CI-Sep	CD4_TN	24.9
V-0119	2	CI-Sep	CD4_TN	21.9
V-0120	2	CI-Sep	CD4_TN	29.4
V-0126	2	CI-Sep	CD4_TN	26.9
V-0018	2	CI-Sep	CD4_TEM	38.1
V-0021	2	CI-Sep	CD4_TEM	29.3
V-0025	2	CI-Sep	CD4_TEM	33.8
V-0027	2	CI-Sep	CD4_TEM	29.1
V-0033	2	CI-Sep	CD4_TEM	28.7
V-0034	2	CI-Sep	CD4_TEM	27.7
V-0038	2	CI-Sep	CD4_TEM	50.1
V-0040	2	CI-Sep	CD4_TEM	21.7
V-0041	2	CI-Sep	CD4_TEM	23.8
V-0050	2	CI-Sep	CD4_TEM	31.6
V-0053	2	CI-Sep	CD4_TEM	32.8
V-0055	2	CI-Sep	CD4_TEM	31.2
V-0060	2	CI-Sep	CD4_TEM	30.8
V-0064	2	CI-Sep	CD4_TEM	34.3
V-0068	2	CI-Sep	CD4_TEM	32.4
V-0072	2	CI-Sep	CD4_TEM	32
V-0075	2	CI-Sep	CD4_TEM	36
V-0076	2	CI-Sep	CD4_TEM	41.5
V-0079	2	CI-Sep	CD4_TEM	27.7
V-0081	2	CI-Sep	CD4_TEM	32.7
V-0086	2	CI-Sep	CD4_TEM	35.2
V-0089	2	CI-Sep	CD4_TEM	42.6
V-0095	2	CI-Sep	CD4_TEM	28.7
V-0100	2	CI-Sep	CD4_TEM	23.4
V-0103	2	CI-Sep	CD4_TEM	24.7
V-0104	2	CI-Sep	CD4_TEM	19.8
V-0106	2	CI-Sep	CD4_TEM	27.8
V-0109	2	CI-Sep	CD4_TEM	34.1
V-0117	2	CI-Sep	CD4_TEM	20.2
V-0119	2	CI-Sep	CD4_TEM	21.3
V-0120	2	CI-Sep	CD4_TEM	28.1
V-0126	2	CI-Sep	CD4_TEM	28.7
V-0018	2	CI-Sep	CD4_TCM	36.9
V-0021	2	CI-Sep	CD4_TCM	33
V-0025	2	CI-Sep	CD4_TCM	36.2
V-0027	2	CI-Sep	CD4_TCM	28
V-0033	2	CI-Sep	CD4_TCM	30
V-0034	2	CI-Sep	CD4_TCM	29
V-0038	2	CI-Sep	CD4_TCM	41.7
V-0040	2	CI-Sep	CD4_TCM	23.7
V-0041	2	CI-Sep	CD4_TCM	28.6
V-0050	2	CI-Sep	CD4_TCM	30.5
V-0053	2	CI-Sep	CD4_TCM	35.4
V-0055	2	CI-Sep	CD4_TCM	34.5
V-0060	2	CI-Sep	CD4_TCM	33.9
V-0064	2	CI-Sep	CD4_TCM	37.3
V-0068	2	CI-Sep	CD4_TCM	36.7
V-0072	2	CI-Sep	CD4_TCM	29
V-0075	2	CI-Sep	CD4_TCM	39.6
V-0076	2	CI-Sep	CD4_TCM	36.6
V-0079	2	CI-Sep	CD4_TCM	31.4
V-0081	2	CI-Sep	CD4_TCM	36.3
V-0086	2	CI-Sep	CD4_TCM	37.8
V-0089	2	CI-Sep	CD4_TCM	43.9
V-0095	2	CI-Sep	CD4_TCM	33.5
V-0100	2	CI-Sep	CD4_TCM	23.9
V-0103	2	CI-Sep	CD4_TCM	32.5
V-0104	2	CI-Sep	CD4_TCM	16.2
V-0106	2	CI-Sep	CD4_TCM	27
V-0109	2	CI-Sep	CD4_TCM	27.8
V-0117	2	CI-Sep	CD4_TCM	30.5
V-0119	2	CI-Sep	CD4_TCM	26.4
V-0120	2	CI-Sep	CD4_TCM	36.8
V-0126	2	CI-Sep	CD4_TCM	30.3
V-0018	2	CI-Sep	CD4_Th1	47.5
V-0021	2	CI-Sep	CD4_Th1	31.7
V-0025	2	CI-Sep	CD4_Th1	38.1
V-0027	2	CI-Sep	CD4_Th1	28.3
V-0033	2	CI-Sep	CD4_Th1	32.6
V-0034	2	CI-Sep	CD4_Th1	30.9
V-0038	2	CI-Sep	CD4_Th1	54.7
V-0040	2	CI-Sep	CD4_Th1	33
V-0041	2	CI-Sep	CD4_Th1	38.8
V-0050	2	CI-Sep	CD4_Th1	29.7
V-0053	2	CI-Sep	CD4_Th1	37.7
V-0055	2	CI-Sep	CD4_Th1	31.6
V-0060	2	CI-Sep	CD4_Th1	36.3
V-0064	2	CI-Sep	CD4_Th1	44.1
V-0068	2	CI-Sep	CD4_Th1	23.2
V-0072	2	CI-Sep	CD4_Th1	29.4
V-0075	2	CI-Sep	CD4_Th1	34.6
V-0076	2	CI-Sep	CD4_Th1	46
V-0079	2	CI-Sep	CD4_Th1	32
V-0081	2	CI-Sep	CD4_Th1	37.2
V-0086	2	CI-Sep	CD4_Th1	38.1
V-0089	2	CI-Sep	CD4_Th1	42
V-0095	2	CI-Sep	CD4_Th1	29.6
V-0100	2	CI-Sep	CD4_Th1	17.5
V-0103	2	CI-Sep	CD4_Th1
V-0104	2	CI-Sep	CD4_Th1	14.5
V-0106	2	CI-Sep	CD4_Th1	27.4
V-0109	2	CI-Sep	CD4_Th1	30.6
V-0117	2	CI-Sep	CD4_Th1	22.8
V-0119	2	CI-Sep	CD4_Th1	23.2
V-0120	2	CI-Sep	CD4_Th1	30.8
V-0126	2	CI-Sep	CD4_Th1	30.3
V-0018	2	CI-Sep	CD4_Th17	51.5
V-0021	2	CI-Sep	CD4_Th17
V-0025	2	CI-Sep	CD4_Th17	41.4
V-0027	2	CI-Sep	CD4_Th17
V-0033	2	CI-Sep	CD4_Th17	58.3
V-0034	2	CI-Sep	CD4_Th17	40.5
V-0038	2	CI-Sep	CD4_Th17
V-0040	2	CI-Sep	CD4_Th17	50.8
V-0041	2	CI-Sep	CD4_Th17	31
V-0050	2	CI-Sep	CD4_Th17	45.9
V-0053	2	CI-Sep	CD4_Th17	60.8
V-0055	2	CI-Sep	CD4_Th17	48
V-0060	2	CI-Sep	CD4_Th17	40.4
V-0064	2	CI-Sep	CD4_Th17	40.7
V-0068	2	CI-Sep	CD4_Th17	50.6
V-0072	2	CI-Sep	CD4_Th17	57.8
V-0075	2	CI-Sep	CD4_Th17
V-0076	2	CI-Sep	CD4_Th17	62.4
V-0079	2	CI-Sep	CD4_Th17	36.8
V-0081	2	CI-Sep	CD4_Th17	39.9
V-0086	2	CI-Sep	CD4_Th17	64.9
V-0089	2	CI-Sep	CD4_Th17
V-0095	2	CI-Sep	CD4_Th17	43.8
V-0100	2	CI-Sep	CD4_Th17
V-0103	2	CI-Sep	CD4_Th17
V-0104	2	CI-Sep	CD4_Th17
V-0106	2	CI-Sep	CD4_Th17	35.6
V-0109	2	CI-Sep	CD4_Th17	37.9
V-0117	2	CI-Sep	CD4_Th17	36.5
V-0119	2	CI-Sep	CD4_Th17	29.5
V-0120	2	CI-Sep	CD4_Th17	44.5
V-0126	2	CI-Sep	CD4_Th17	33.4
V-0018	2	CI-Sep	CD4_Treg	44.2
V-0021	2	CI-Sep	CD4_Treg	26.3
V-0025	2	CI-Sep	CD4_Treg	28.9
V-0027	2	CI-Sep	CD4_Treg	36.9
V-0033	2	CI-Sep	CD4_Treg	21.5
V-0034	2	CI-Sep	CD4_Treg	25.2
V-0038	2	CI-Sep	CD4_Treg	54.3
V-0040	2	CI-Sep	CD4_Treg	30.6
V-0041	2	CI-Sep	CD4_Treg	27.4
V-0050	2	CI-Sep	CD4_Treg	30.1
V-0053	2	CI-Sep	CD4_Treg	31.9
V-0055	2	CI-Sep	CD4_Treg	31.8
V-0060	2	CI-Sep	CD4_Treg	29.3
V-0064	2	CI-Sep	CD4_Treg	29.4
V-0068	2	CI-Sep	CD4_Treg	36.1
V-0072	2	CI-Sep	CD4_Treg	40.8
V-0075	2	CI-Sep	CD4_Treg	34.8
V-0076	2	CI-Sep	CD4_Treg	40.3
V-0079	2	CI-Sep	CD4_Treg	26
V-0081	2	CI-Sep	CD4_Treg	30.8
V-0086	2	CI-Sep	CD4_Treg	34
V-0089	2	CI-Sep	CD4_Treg	41.3
V-0095	2	CI-Sep	CD4_Treg	27.1
V-0100	2	CI-Sep	CD4_Treg	27.8
V-0103	2	CI-Sep	CD4_Treg
V-0104	2	CI-Sep	CD4_Treg
V-0106	2	CI-Sep	CD4_Treg	27
V-0109	2	CI-Sep	CD4_Treg	26.5
V-0117	2	CI-Sep	CD4_Treg	16.4
V-0119	2	CI-Sep	CD4_Treg	19.2
V-0120	2	CI-Sep	CD4_Treg	33.3
V-0126	2	CI-Sep	CD4_Treg	25.8
NHC-0001	NaN	NHC	CD4_TN	19.7
NHC-0002	NaN	NHC	CD4_TN	22
NHC-0003	NaN	NHC	CD4_TN	15.1
NHC-0004	NaN	NHC	CD4_TN	18.8
NHC-0005	NaN	NHC	CD4_TN	15.8
NHC-0006	NaN	NHC	CD4_TN	21.2
NHC-0007	NaN	NHC	CD4_TN	21.1
NHC-0008	NaN	NHC	CD4_TN	23.4
NHC-0009	NaN	NHC	CD4_TN	22.1
NHC-0001	NaN	NHC	CD4_TEM	23.1
NHC-0002	NaN	NHC	CD4_TEM	24.5
NHC-0003	NaN	NHC	CD4_TEM	17.4
NHC-0004	NaN	NHC	CD4_TEM	22.2
NHC-0005	NaN	NHC	CD4_TEM	20.7
NHC-0006	NaN	NHC	CD4_TEM	25.5
NHC-0007	NaN	NHC	CD4_TEM	28.3
NHC-0008	NaN	NHC	CD4_TEM	29
NHC-0009	NaN	NHC	CD4_TEM	23.9
NHC-0001	NaN	NHC	CD4_TCM	25
NHC-0002	NaN	NHC	CD4_TCM	25.8
NHC-0003	NaN	NHC	CD4_TCM	17.9
NHC-0004	NaN	NHC	CD4_TCM	21.2
NHC-0005	NaN	NHC	CD4_TCM	18.6
NHC-0006	NaN	NHC	CD4_TCM	25.3
NHC-0007	NaN	NHC	CD4_TCM	25.7
NHC-0008	NaN	NHC	CD4_TCM	29.4
NHC-0009	NaN	NHC	CD4_TCM	25.5
NHC-0001	NaN	NHC	CD4_Th1	28
NHC-0002	NaN	NHC	CD4_Th1	26.9
NHC-0003	NaN	NHC	CD4_Th1	21.7
NHC-0004	NaN	NHC	CD4_Th1	25.3
NHC-0005	NaN	NHC	CD4_Th1	22.5
NHC-0006	NaN	NHC	CD4_Th1	28
NHC-0007	NaN	NHC	CD4_Th1	34.3
NHC-0008	NaN	NHC	CD4_Th1	30.2
NHC-0009	NaN	NHC	CD4_Th1	25.1
NHC-0001	NaN	NHC	CD4_Th17	35.5
NHC-0002	NaN	NHC	CD4_Th17	32.7
NHC-0003	NaN	NHC	CD4_Th17	26.5
NHC-0004	NaN	NHC	CD4_Th17	28.2
NHC-0005	NaN	NHC	CD4_Th17	27.9
NHC-0006	NaN	NHC	CD4_Th17	30.5
NHC-0007	NaN	NHC	CD4_Th17	28.9
NHC-0008	NaN	NHC	CD4_Th17	40.5
NHC-0009	NaN	NHC	CD4_Th17	27.8
NHC-0001	NaN	NHC	CD4_Treg	23
NHC-0002	NaN	NHC	CD4_Treg	23.6
NHC-0003	NaN	NHC	CD4_Treg	20.5
NHC-0004	NaN	NHC	CD4_Treg	22.7
NHC-0005	NaN	NHC	CD4_Treg	19.3
NHC-0006	NaN	NHC	CD4_Treg	23.4
NHC-0007	NaN	NHC	CD4_Treg	24.1
NHC-0008	NaN	NHC	CD4_Treg	26.3
NHC-0009	NaN	NHC	CD4_Treg	22.4

## Sheet: 1h
SampleID	Day	Group	CellType	MetCat	Percent
V-0018	0	CI-Sep	CD4_Treg	Glyco_Cap	94.4
V-0018	2	CI-Sep	CD4_Treg	Glyco_Cap	61.7
V-0018	7	CI-Sep	CD4_Treg	Glyco_Cap	73.9
V-0019	0	CI-NS	CD4_Treg	Glyco_Cap	46.4
V-0019	2	CI-NS	CD4_Treg	Glyco_Cap	46.2
V-0019	7	CI-NS	CD4_Treg	Glyco_Cap	62.5
V-0020	0	CI-NS	CD4_Treg	Glyco_Cap	40.4
V-0020	2	CI-NS	CD4_Treg	Glyco_Cap	53.2
V-0020	7	CI-NS	CD4_Treg	Glyco_Cap	69.8
V-0021	0	CI-Sep	CD4_Treg	Glyco_Cap	100
V-0021	2	CI-Sep	CD4_Treg	Glyco_Cap	75
V-0022	0	CI-NS	CD4_Treg	Glyco_Cap	47.6
V-0022	2	CI-NS	CD4_Treg	Glyco_Cap	53.6
V-0023	0	CI-NS	CD4_Treg	Glyco_Cap	31.3
V-0023	2	CI-NS	CD4_Treg	Glyco_Cap	22
V-0024	0	CI-NS	CD4_Treg	Glyco_Cap	61.2
V-0025	0	CI-Sep	CD4_Treg	Glyco_Cap	32
V-0025	2	CI-Sep	CD4_Treg	Glyco_Cap	53.9
V-0026	0	CI-NS	CD4_Treg	Glyco_Cap	53.8
V-0026	2	CI-NS	CD4_Treg	Glyco_Cap	66.4
V-0026	7	CI-NS	CD4_Treg	Glyco_Cap	55.4
V-0027	0	CI-Sep	CD4_Treg	Glyco_Cap	69.8
V-0027	2	CI-Sep	CD4_Treg	Glyco_Cap	79.6
V-0029	0	CI-NS	CD4_Treg	Glyco_Cap	23.3
V-0029	2	CI-NS	CD4_Treg	Glyco_Cap	45.9
V-0031	0	CI-NS	CD4_Treg	Glyco_Cap	45.3
V-0031	2	CI-NS	CD4_Treg	Glyco_Cap	30.1
V-0032	0	CI-NS	CD4_Treg	Glyco_Cap	100
V-0032	2	CI-NS	CD4_Treg	Glyco_Cap	61.6
V-0032	7	CI-NS	CD4_Treg	Glyco_Cap	51
V-0033	0	CI-Sep	CD4_Treg	Glyco_Cap	6.7
V-0033	2	CI-Sep	CD4_Treg	Glyco_Cap	67.2
V-0033	7	CI-Sep	CD4_Treg	Glyco_Cap	42.3
V-0034	0	CI-Sep	CD4_Treg	Glyco_Cap	72.8
V-0034	2	CI-Sep	CD4_Treg	Glyco_Cap	52.5
V-0035	0	CI-NS	CD4_Treg	Glyco_Cap	40.4
V-0035	2	CI-NS	CD4_Treg	Glyco_Cap	22.1
V-0036	0	CI-NS	CD4_Treg	Glyco_Cap	32.8
V-0036	2	CI-NS	CD4_Treg	Glyco_Cap	40.7
V-0038	2	CI-Sep	CD4_Treg	Glyco_Cap	41.3
V-0040	0	CI-Sep	CD4_Treg	Glyco_Cap	51.3
V-0040	2	CI-Sep	CD4_Treg	Glyco_Cap	100
V-0041	0	CI-Sep	CD4_Treg	Glyco_Cap	70.3
V-0041	2	CI-Sep	CD4_Treg	Glyco_Cap	63.1
V-0042	0	CI-NS	CD4_Treg	Glyco_Cap	58.2
V-0042	2	CI-NS	CD4_Treg	Glyco_Cap	37.3
V-0043	0	CI-NS	CD4_Treg	Glyco_Cap	87.6
V-0043	2	CI-NS	CD4_Treg	Glyco_Cap	90.3
V-0046	0	CI-NS	CD4_Treg	Glyco_Cap	36
V-0046	2	CI-NS	CD4_Treg	Glyco_Cap	32.8
V-0046	7	CI-NS	CD4_Treg	Glyco_Cap	99.1
V-0047	0	CI-NS	CD4_Treg	Glyco_Cap	25.3
V-0047	2	CI-NS	CD4_Treg	Glyco_Cap	29.3
V-0047	7	CI-NS	CD4_Treg	Glyco_Cap	36.7
V-0049	0	CI-NS	CD4_Treg	Glyco_Cap	38.4
V-0050	0	CI-Sep	CD4_Treg	Glyco_Cap	59.1
V-0050	2	CI-Sep	CD4_Treg	Glyco_Cap	71.6
V-0052	0	CI-Sep	CD4_Treg	Glyco_Cap	55.8
V-0053	0	CI-Sep	CD4_Treg	Glyco_Cap	100
V-0053	2	CI-Sep	CD4_Treg	Glyco_Cap	85.6
V-0053	7	CI-Sep	CD4_Treg	Glyco_Cap	38.3
V-0054	0	CI-NS	CD4_Treg	Glyco_Cap	65.2
V-0054	2	CI-NS	CD4_Treg	Glyco_Cap	87.4
V-0055	0	CI-Sep	CD4_Treg	Glyco_Cap	58.8
V-0055	2	CI-Sep	CD4_Treg	Glyco_Cap	74
V-0058	0	CI-NS	CD4_Treg	Glyco_Cap	48.2
V-0058	2	CI-NS	CD4_Treg	Glyco_Cap	46.8
V-0059	0	CI-Sep	CD4_Treg	Glyco_Cap	67.4
V-0060	0	CI-Sep	CD4_Treg	Glyco_Cap	31
V-0060	2	CI-Sep	CD4_Treg	Glyco_Cap	80.6
V-0063	0	CI-NS	CD4_Treg	Glyco_Cap	38.1
V-0063	2	CI-NS	CD4_Treg	Glyco_Cap	59.4
V-0064	0	CI-Sep	CD4_Treg	Glyco_Cap	78
V-0064	2	CI-Sep	CD4_Treg	Glyco_Cap	72.2
V-0064	7	CI-Sep	CD4_Treg	Glyco_Cap	74.3
V-0066	0	CI-Sep	CD4_Treg	Glyco_Cap	55.8
V-0067	0	CI-NS	CD4_Treg	Glyco_Cap	44.8
V-0067	2	CI-NS	CD4_Treg	Glyco_Cap	81.4
V-0068	0	CI-Sep	CD4_Treg	Glyco_Cap	100
V-0068	2	CI-Sep	CD4_Treg	Glyco_Cap	81.5
V-0068	7	CI-Sep	CD4_Treg	Glyco_Cap	81.4
V-0071	0	CI-NS	CD4_Treg	Glyco_Cap	39.4
V-0071	2	CI-NS	CD4_Treg	Glyco_Cap	46.2
V-0072	2	CI-Sep	CD4_Treg	Glyco_Cap	56.8
V-0073	0	CI-NS	CD4_Treg	Glyco_Cap	48.9
V-0073	2	CI-NS	CD4_Treg	Glyco_Cap	30.3
V-0073	7	CI-NS	CD4_Treg	Glyco_Cap	26.2
V-0075	0	CI-Sep	CD4_Treg	Glyco_Cap	59
V-0075	2	CI-Sep	CD4_Treg	Glyco_Cap	68.4
V-0075	7	CI-Sep	CD4_Treg	Glyco_Cap	58.4
V-0076	0	CI-Sep	CD4_Treg	Glyco_Cap	72.1
V-0076	2	CI-Sep	CD4_Treg	Glyco_Cap	77.5
V-0077	0	CI-NS	CD4_Treg	Glyco_Cap	55.8
V-0077	2	CI-NS	CD4_Treg	Glyco_Cap	80.6
V-0077	7	CI-NS	CD4_Treg	Glyco_Cap	54.7
V-0078	0	CI-NS	CD4_Treg	Glyco_Cap	41.1
V-0078	2	CI-NS	CD4_Treg	Glyco_Cap	44.5
V-0078	7	CI-NS	CD4_Treg	Glyco_Cap	24.4
V-0079	0	CI-Sep	CD4_Treg	Glyco_Cap	49.7
V-0079	2	CI-Sep	CD4_Treg	Glyco_Cap	51.7
V-0079	7	CI-Sep	CD4_Treg	Glyco_Cap	65.8
V-0081	0	CI-Sep	CD4_Treg	Glyco_Cap	64.2
V-0081	2	CI-Sep	CD4_Treg	Glyco_Cap	76.2
V-0082	0	CI-Sep	CD4_Treg	Glyco_Cap	41.6
V-0084	0	CI-NS	CD4_Treg	Glyco_Cap	51.5
V-0084	2	CI-NS	CD4_Treg	Glyco_Cap	48.4
V-0085	0	CI-NS	CD4_Treg	Glyco_Cap	9
V-0086	0	CI-Sep	CD4_Treg	Glyco_Cap	41.7
V-0086	2	CI-Sep	CD4_Treg	Glyco_Cap	67.9
V-0086	7	CI-Sep	CD4_Treg	Glyco_Cap	54.7
V-0089	0	CI-Sep	CD4_Treg	Glyco_Cap	80.7
V-0089	2	CI-Sep	CD4_Treg	Glyco_Cap	47.7
V-0095	0	CI-Sep	CD4_Treg	Glyco_Cap	71
V-0095	2	CI-Sep	CD4_Treg	Glyco_Cap	40.5
V-0097	0	CI-NS	CD4_Treg	Glyco_Cap	6.1
V-0099	0	CI-NS	CD4_Treg	Glyco_Cap	57.8
V-0099	2	CI-NS	CD4_Treg	Glyco_Cap	41.5
V-0099	7	CI-NS	CD4_Treg	Glyco_Cap	30.5
V-0100	0	CI-Sep	CD4_Treg	Glyco_Cap	34
V-0100	2	CI-Sep	CD4_Treg	Glyco_Cap	28
V-0101	0	CI-NS	CD4_Treg	Glyco_Cap	10.2
V-0102	0	CI-NS	CD4_Treg	Glyco_Cap	47.6
V-0102	2	CI-NS	CD4_Treg	Glyco_Cap	36.8
V-0102	7	CI-NS	CD4_Treg	Glyco_Cap	47.6
V-0105	0	CI-NS	CD4_Treg	Glyco_Cap	10
V-0106	0	CI-Sep	CD4_Treg	Glyco_Cap	47.9
V-0106	2	CI-Sep	CD4_Treg	Glyco_Cap	36.4
V-0107	0	CI-NS	CD4_Treg	Glyco_Cap	23.2
V-0107	2	CI-NS	CD4_Treg	Glyco_Cap	33.8
V-0108	0	CI-NS	CD4_Treg	Glyco_Cap	29.3
V-0108	2	CI-NS	CD4_Treg	Glyco_Cap	37
V-0109	0	CI-Sep	CD4_Treg	Glyco_Cap	14.1
V-0109	2	CI-Sep	CD4_Treg	Glyco_Cap	33
V-0117	0	CI-Sep	CD4_Treg	Glyco_Cap	27
V-0117	2	CI-Sep	CD4_Treg	Glyco_Cap	50.2
V-0118	0	CI-NS	CD4_Treg	Glyco_Cap	17.6
V-0118	2	CI-NS	CD4_Treg	Glyco_Cap	12.2
V-0119	0	CI-Sep	CD4_Treg	Glyco_Cap	42
V-0119	2	CI-Sep	CD4_Treg	Glyco_Cap	30
V-0120	0	CI-Sep	CD4_Treg	Glyco_Cap	77.6
V-0120	2	CI-Sep	CD4_Treg	Glyco_Cap	58.5
V-0120	7	CI-Sep	CD4_Treg	Glyco_Cap	56.5
V-0121	0	CI-NS	CD4_Treg	Glyco_Cap	14.1
V-0121	2	CI-NS	CD4_Treg	Glyco_Cap	28.4
V-0123	2	CI-NS	CD4_Treg	Glyco_Cap	38
V-0123	7	CI-NS	CD4_Treg	Glyco_Cap	46.4
V-0126	0	CI-Sep	CD4_Treg	Glyco_Cap	37.6
V-0126	2	CI-Sep	CD4_Treg	Glyco_Cap	34.7
V-0128	0	CI-NS	CD4_Treg	Glyco_Cap	24.3

## Sheet: 1j
SampleID	Day	Group	CellType	pct_purohi
NHC-0001	NaN	NHC	CD4_Treg	52.5
NHC-0002	NaN	NHC	CD4_Treg	60.3
NHC-0003	NaN	NHC	CD4_Treg	27.4
NHC-0004	NaN	NHC	CD4_Treg	53.4
NHC-0005	NaN	NHC	CD4_Treg	52.8
NHC-0006	NaN	NHC	CD4_Treg	63
NHC-0007	NaN	NHC	CD4_Treg	49
NHC-0008	NaN	NHC	CD4_Treg	52.5
NHC-0009	NaN	NHC	CD4_Treg	42.5
V-0018	2	CI-Sep	CD4_Treg	90.6
V-0019	2	CI-NS	CD4_Treg	88.5
V-0020	2	CI-NS	CD4_Treg	77.5
V-0021	2	CI-Sep	CD4_Treg	77.8
V-0022	2	CI-NS	CD4_Treg	86.4
V-0023	2	CI-NS	CD4_Treg	49.3
V-0025	2	CI-Sep	CD4_Treg	85.4
V-0026	2	CI-NS	CD4_Treg	80.3
V-0027	2	CI-Sep	CD4_Treg	100
V-0029	2	CI-NS	CD4_Treg	58.1
V-0031	2	CI-NS	CD4_Treg	55.9
V-0032	2	CI-NS	CD4_Treg	87.8
V-0033	2	CI-Sep	CD4_Treg	87.5
V-0034	2	CI-Sep	CD4_Treg	76.7
V-0035	2	CI-NS	CD4_Treg	45.6
V-0036	2	CI-NS	CD4_Treg	71.1
V-0038	2	CI-Sep	CD4_Treg	90.9
V-0040	2	CI-Sep	CD4_Treg	85.7
V-0041	2	CI-Sep	CD4_Treg	80.4
V-0042	2	CI-NS	CD4_Treg	66.4
V-0043	2	CI-NS	CD4_Treg	97.5
V-0046	2	CI-NS	CD4_Treg	60.7
V-0047	2	CI-NS	CD4_Treg	61.8
V-0050	2	CI-Sep	CD4_Treg	87.2
V-0053	2	CI-Sep	CD4_Treg	98.6
V-0054	2	CI-NS	CD4_Treg	89.3
V-0055	2	CI-Sep	CD4_Treg	90.9
V-0058	2	CI-NS	CD4_Treg	72.4
V-0060	2	CI-Sep	CD4_Treg	90
V-0063	2	CI-NS	CD4_Treg	87.4
V-0064	2	CI-Sep	CD4_Treg	90.6
V-0067	2	CI-NS	CD4_Treg	85
V-0068	2	CI-Sep	CD4_Treg	94.4
V-0071	2	CI-NS	CD4_Treg	71.4
V-0072	2	CI-Sep	CD4_Treg	88.9
V-0073	2	CI-NS	CD4_Treg	46.6
V-0075	2	CI-Sep	CD4_Treg	86.6
V-0076	2	CI-Sep	CD4_Treg	95.3
V-0077	2	CI-NS	CD4_Treg	84.6
V-0078	2	CI-NS	CD4_Treg	78.8
V-0079	2	CI-Sep	CD4_Treg	78
V-0081	2	CI-Sep	CD4_Treg	94.3
V-0084	2	CI-NS	CD4_Treg	80.5
V-0086	2	CI-Sep	CD4_Treg	87.5
V-0089	2	CI-Sep	CD4_Treg	78.4
V-0095	2	CI-Sep	CD4_Treg	65.4
V-0099	2	CI-NS	CD4_Treg	78
V-0100	2	CI-Sep	CD4_Treg	74.8
V-0102	2	CI-NS	CD4_Treg	61.5
V-0106	2	CI-Sep	CD4_Treg	75.9
V-0107	2	CI-NS	CD4_Treg	65.2
V-0108	2	CI-NS	CD4_Treg	63
V-0109	2	CI-Sep	CD4_Treg	64.8
V-0117	2	CI-Sep	CD4_Treg	50
V-0118	2	CI-NS	CD4_Treg	24.3
V-0119	2	CI-Sep	CD4_Treg	47.6
V-0120	2	CI-Sep	CD4_Treg	80.8
V-0121	2	CI-NS	CD4_Treg	47
V-0123	2	CI-NS	CD4_Treg	61.3
V-0126	2	CI-Sep	CD4_Treg	51.1

## Sheet: 1k
SampleID	Day	Group	cd4_pct_live	tn_pct_live	tem_pct_live	tcm_pct_live	th1_pct_live	th17_pct_live	treg_pct_live
NHC-0001	NaN	NHC	47.3	22.94	14.76	8.66	3.43	0.64	1.11
NHC-0002	NaN	NHC	31	9.36	11.84	9.61	4.25	0.8	0.75
NHC-0003	NaN	NHC	36.1	16.17	8.74	10.32	5.81	0.26	0.34
NHC-0004	NaN	NHC	41.6	17.64	10.23	13.48	5.57	0.39	0.98
NHC-0005	NaN	NHC	45.9	16.16	12.53	16.94	7.99	0.53	0.74
NHC-0006	NaN	NHC	39.8	11.14	16.92	10.55	7.36	0.84	1.4
NHC-0007	NaN	NHC	52.7	18.08	12.49	4.48	17.87	0.5	0.85
NHC-0008	NaN	NHC	46.2	12.34	13.81	19.82	10.95	0.55	1.03
NHC-0009	NaN	NHC	41.2	12.48	17.84	9.39	6.47	0.87	0.67
V-0018	2	CI-Sep	20.1	5.61	4.98	9.29	0.78	0.7	1.43
V-0019	2	CI-NS	11	0.51	6.18	4.18	1.39	0.03	1.5
V-0020	2	CI-NS	38.6	0.94	21.69	15.44	8.53	0.37	0.92
V-0021	2	CI-Sep	37.6	18.65	4.55	14.33	5.79	0.04	0.23
V-0022	2	CI-NS	24.2	8.4	6.53	5.78	2.9	0.11	0.37
V-0023	2	CI-NS	47.5	14.44	10.36	22.33	4.85	1.05	1.83
V-0025	2	CI-Sep	39.6	3.52	17.23	18.18	12.39	1.07	1.89
V-0026	2	CI-NS	34.5	8.04	16.97	8.56	4.04	0.07	1.02
V-0027	2	CI-Sep	31.9	12.15	3.73	15.92	2.38	0.12	0.54
V-0029	2	CI-NS	38.1	4.91	22.29	9.72	12.99	0.43	0.35
V-0031	2	CI-NS	50.4	20.97	14.06	11.54	4.78	0.34	0.7
V-0032	2	CI-NS	52.5	17.54	16.85	17.69	2.63	0.37	1.94
V-0033	2	CI-Sep	37	16.87	7.29	12.69	3.56	0.21	0.65
V-0034	2	CI-Sep	48.5	14.16	15.76	18.14	7.66	0.47	0.81
V-0035	2	CI-NS	47.7	7.06	19.94	15.65	8.11	0.36	0.72
V-0036	2	CI-NS	32	10.59	2.43	18.91	4.38	0.02	0.84
V-0038	2	CI-Sep	25.9	15.46	3.24	6.94	3.37	0	0.66
V-0040	2	CI-Sep	14.6	8.32	3.55	2.58	0.43	0.05	0.13
V-0041	2	CI-Sep	30.7	3.9	11.82	14.43	2.93	0.04	1.36
V-0042	2	CI-NS	29.3	9.61	9.11	10.2	2.62	0.07	0.71
V-0043	2	CI-NS	48.4	24.01	10.6	13.26	1.06	0.1	1.06
V-0046	2	CI-NS	6.96	2.34	3.29	1.14	0.32	0.03	0.87
V-0047	2	CI-NS	52.8	22.18	9.35	21.12	4.93	1	1.01
V-0050	2	CI-Sep	48.6	30.18	9.38	8.51	1.12	0.4	0.96
V-0053	2	CI-Sep	33	6.3	5.74	20.69	0.94	0.34	1.12
V-0054	2	CI-NS	17.8	5.02	7.51	4.2	1.01	0.21	0.26
V-0055	2	CI-Sep	12.7	0.03	7.72	1.99	0.5	0.32	0.21
V-0058	2	CI-NS	51.1	20.18	10.94	19.52	8.74	0.57	1.06
V-0060	2	CI-Sep	20.7	1.2	11.76	7.66	1.49	0.03	0.46
V-0063	2	CI-NS	14.3	2.25	5.36	6.19	1.07	0.23	0.49
V-0064	2	CI-Sep	14.7	8.92	1.07	0.41	2.34	0.49	0.89
V-0067	2	CI-NS	18.2	14.27	0.66	0.7	0.82	0.13	0.23
V-0068	2	CI-Sep	24.8	12.95	2.9	8.8	0.67	0.51	0.82
V-0071	2	CI-NS	21	2.86	5.86	11.95	1.37	0.44	0.99
V-0072	2	CI-Sep	36.1	15.45	1.93	18.7	0.42	0.21	0.28
V-0073	2	CI-NS	53.8	11.03	20.66	21.09	19.96	1.12	0.68
V-0075	2	CI-Sep	21.9	10.95	3.39	7.47	0.62	0.01	1.22
V-0076	2	CI-Sep	19.8	5.92	3.78	10.02	0.86	0.34	1.49
V-0077	2	CI-NS	9.02	1.43	4.27	3.05	0.69	0.24	0.28
V-0078	2	CI-NS	40.7	8.75	22.87	5.29	6.31	1.04	1.03
V-0079	2	CI-Sep	38.5	21.41	7.82	8.89	2.64	0.49	1.17
V-0081	2	CI-Sep	13.7	1.13	7.63	4.85	0.97	0.58	0.83
V-0084	2	CI-NS	42.6	5.45	10.18	26.63	7.97	1.47	2.42
V-0086	2	CI-Sep	24.8	8.16	5.33	11.16	2.37	0.09	0.94
V-0089	2	CI-Sep	39	22.82	3.22	11.62	4.56	0.1	1.14
V-0095	2	CI-Sep	13.5	5.09	4.64	3.27	1.74	0.23	0.3
V-0099	2	CI-NS	21.8	3.92	12.19	2.94	2.06	0.58	1.05
V-0100	2	CI-Sep	31.7	18.67	4.41	7.73	2.2	0.06	1.05
V-0102	2	CI-NS	17.9	1.57	8.74	7.45	1.59	0.09	0.41
V-0103	2	CI-Sep	20.5	15.38	0.83	4.16	0.48	0.12	0.12
V-0104	2	CI-Sep	7.95	1.57	3.68	2.53	0.76	0	0.14
V-0106	2	CI-Sep	16.5	1.25	10.05	5	5.59	0.49	0.79
V-0107	2	CI-NS	22.4	11.94	3.4	7.01	2.8	0.14	1.18
V-0108	2	CI-NS	45.1	10.24	17.05	17.27	12.72	0.62	1.72
V-0109	2	CI-Sep	32.3	6.59	15.5	9.85	4.78	0.91	1.6
V-0117	2	CI-Sep	9.91	0.75	3.94	5.2	1.76	0.32	0.34
V-0118	2	CI-NS	48.8	17.13	12.64	18.93	8.69	2.1	1.61
V-0119	2	CI-Sep	39.6	14.85	9.03	15.6	3.71	1.79	1.14
V-0120	2	CI-Sep	25.4	3.07	10.11	12.12	4.17	0.33	0.77
V-0121	2	CI-NS	33.1	5.13	14.96	12.64	7.91	0.35	1.09
V-0123	2	CI-NS	35.3	9.25	11.05	14.72	4.27	0.67	0.85
V-0126	2	CI-Sep	30	13.86	4.38	10.14	5.28	0.3	0.72

## Sheet: 1l
CellType	Group	delta_fao_dep	delta_gluc_dep	delta_glut_dep	delta_glyco_cap	delta_mito_dep	delta_freq_live
TCM	CI-NS	1.49	1.85	4.69	13.61	-13.61	3.18
TN	CI-NS	1.74	2.84	2.93	13.52	-13.52	-37.94
Th1	CI-NS	1.93	2.37	6.04	4.49	-4.49	-34.79
Th17	CI-NS	0.49	-1.95	4.03	9.98	-9.98	-19.98
Treg	CI-NS	0.47	2.76	3.38	20.16	-20.16	11.27
TCM	CI-Sep	3.28	3.98	8.73	21.81	-21.81	-15.86
TN	CI-Sep	6.71	5.05	1.29	26.03	-26.03	-32.91
Th1	CI-Sep	7.15	2.47	9	10.2	-10.2	-63.98
Th17	CI-Sep	3.75	0.93	10.96	10.84	-10.84	-41.66
Treg	CI-Sep	5.52	-3.08	3.28	34.6	-34.6	-6.37
