# Supplementary material for: Metabolic adaptations rewire CD4+ T cells in a subset-specific manner in human critical illness with and without sepsis
Source: Nat Immunol. 2026 Jan 15;27(2):236–49. doi: 10.1038/s41590-025-02390-6 (PMC12864044; doi:10.1038/s41590-025-02390-6)
Supplement: Supplementary file 7 — Source data for figures. [file 41590_2025_2390_MOESM7_ESM.xlsx]

## Sheet: 2a
SampleID	Day	Group	CD4_TN_FC	CD4_TEM_FC	CD4_TCM_FC	CD4_Treg_FC
NHC-0005	NaN	NHC	1.05617	0.983833	1.05064	1.05934
NHC-0006	NaN	NHC	0.962975	0.912125	0.934821	0.943173
NHC-0007	NaN	NHC	0.942265	1.11864	0.970669	0.990194
NHC-0008	NaN	NHC	1.04926	1.05267	1.06718	1.00126
NHC-0011	NaN	NHC	0.945717	0.849022	0.893457	0.901685
NHC-0013	NaN	NHC	1.03546	1.11578	1.10579	1.0787
NHC-0015	NaN	NHC	1.05617	1.0498	1.06718	1.02062
NHC-0016	NaN	NHC	0.931911	0.958018	0.937578	0.934876
NHC-0017	NaN	NHC	1.00094	1.00104	0.965154	1.03721
NHC-0018	NaN	NHC	1.10104	1.12438	1.11131	1.09253
NHC-0020	NaN	NHC	0.918105	0.834681	0.896215	0.940407
V-0036	2	CI-NS	0.95262	1.06128	1.06994	1.11189
V-0063	2	CI-NS	1.03546	1.1502	1.09476	1.28061
V-0102	2	CI-NS	0.962975	0.98957	0.973427	1.10913
V-0107	2	CI-NS	1.10449	1.24772	1.15819	1.3138
V-0108	2	CI-NS	1.03201	0.98957	1.08373	1.15062
V-0187	2	CI-NS	1.05271	1.03833	1.04788	1.05381
V-0193	2	CI-NS	0.962975	1.02112	0.967912	1.23359
V-0194	2	CI-NS	1.15281	1.59765	1.26022	1.26125
V-0195	2	CI-NS	1.11139	1.06701	1.11958	1.04828
V-0256	2	CI-NS	1.26326	1.45424	1.35122	1.24466
V-0263	2	CI-NS	1.08033	1.34524	1.08649	1.16445
V-0264	2	CI-NS	1.14245	1.35671	1.29331	1.14785
V-0337	2	CI-NS	1.0182	0.860495	0.937578	1.02062
V-0100	2	CI-Sep	1.31503	1.31369	1.37879	1.50189
V-0119	2	CI-Sep	1.10104	0.998175	1.02306	1.11466
V-0136	2	CI-Sep	1.19078	1.10143	1.13061	1.19487
V-0138	2	CI-Sep	0.976781	0.93794	0.959639	1.06211
V-0140	2	CI-Sep	1.00784	1.24772	1.17473	1.04551
V-0165	2	CI-Sep	1.07342	1.17888	1.10303	1.16168
V-0174	2	CI-Sep	0.990587	1.0412	1.02031	1.05658
V-0177	2	CI-Sep	1.0113	0.97236	1.00928	0.981896
V-0192	2	CI-Sep	1.15971	1.37966	1.29882	1.0787
V-0213	2	CI-Sep	0.935362	1.06701	1.02031	1.1921
V-0241	2	CI-Sep	1.09068	1.37679	1.24367	1.25295
V-0265	2	CI-Sep	0.914653	1.17601	1.01755	1.31657
V-0272	2	CI-Sep	0.859429	1.08709	0.943094	1.05104
V-0313	2	CI-Sep	1.26671	1.13872	1.20782	1.4604

## Sheet: 2b
SampleID	Day	Group	CD4_TN_FC	CD4_TEM_FC	CD4_TCM_FC	CD4_Treg_FC
NHC-0005	NaN	NHC	1.05	1.07	0.99	0.99
NHC-0006	NaN	NHC	0.93	1	1	0.89
NHC-0007	NaN	NHC	1.07	0.9	0.99	0.97
NHC-0008	NaN	NHC	1.02	0.99	1.05	1.09
NHC-0009	NaN	NHC	0.94	1.04	0.97	1.05
NHC-0001	NaN	NHC	2.13	2.37	2.22	2.37
NHC-0002	NaN	NHC	0.57	0.6	0.6	0.87
NHC-0003	NaN	NHC	0.88	0.8	0.85	0.99
NHC-0010	NaN	NHC	0.61	0.63	0.6	0.14
NHC-0011	NaN	NHC	0.96	0.84	0.89	0.84
NHC-0012	NaN	NHC	0.85	0.77	0.85	0.79
V-0019	2	CI-NS	1.18	1.02	1.59	1.6
V-0020	2	CI-NS	0.84	0.82	0.95	0.9
V-0026	2	CI-NS	0.98	0.86	1.11	0.79
V-0029	2	CI-NS	0.82	0.84	0.91	0.81
V-0042	2	CI-NS	0.97	0.74	0.9	0.82
V-0043	2	CI-NS	0.76	0.79	0.82	0.94
V-0063	2	CI-NS	1.03	1.03	1.19	0.96
V-0077	2	CI-NS	1.35	0.78	1.25	1.05
V-0078	2	CI-NS	1.55	1.53	1.66	1.81
V-0123	2	CI-NS	1.2	1.28	1.39	1.19
V-0157	2	CI-NS	4.75	4.89	5.3	7.97
V-0169	2	CI-NS	18.18	15.95	18.8	23.38
V-0171	2	CI-NS	16.99	22.16	24.76	30.58
V-0187	2	CI-NS	15.18	15.78	17.44	18.13
V-0027	2	CI-Sep	1.19	1.07	1.16	1.67
V-0034	2	CI-Sep	0.57	0.51	0.59	0.54
V-0038	2	CI-Sep	1.34	0.87	1.13	1.3
V-0050	2	CI-Sep	1.07	1.09	1.1	1.03
V-0068	2	CI-Sep	1.4	1.24	1.39	1.8
V-0072	2	CI-Sep	1.08	1.15	1.04	1.53
V-0076	2	CI-Sep	1.16	0.95	1.13	1.33
V-0081	2	CI-Sep	0.91	0.95	1.12	0.9
V-0086	2	CI-Sep	1.17	0.94	1.22	1.34
V-0089	2	CI-Sep	1.18	0.95	1.21	1.57
V-0106	2	CI-Sep	1.49	1.16	1.55	1.32
V-0109	2	CI-Sep	9.26	6.9	9.18	11.48
V-0119	2	CI-Sep	1.93	2.22	2.28	2.84
V-0135	2	CI-Sep	4.12	4.11	5.2	5.18
V-0140	2	CI-Sep	6.48	5.27	8.2	9.57
V-0161	2	CI-Sep	12.28	12.84	12.87	20.57
V-0165	2	CI-Sep	15.9	17.06	18.61	21.36
V-0174	2	CI-Sep	24.24	23.01	26.39	34.3
V-0177	2	CI-Sep	14.45	16.98	16.32	18.75

## Sheet: 2c
SampleID	Day	Group	CD4_TN_FC	CD4_TEM_FC	CD4_TCM_FC	CD4_Treg_FC
NHC-0005	NaN	NHC	1.01122	1.01041	0.967701	0.936599
NHC-0006	NaN	NHC	1.19348	1.12904	1.18742	1.08934
NHC-0007	NaN	NHC	1.09353	1.33767	1.14535	1.04035
NHC-0008	NaN	NHC	1.13469	0.998141	1.14535	1.14409
NHC-0011	NaN	NHC	0.96419	0.920417	0.953676	1
NHC-0013	NaN	NHC	1.18172	1.13723	1.13132	1.07493
NHC-0015	NaN	NHC	1.13469	0.920417	1.0238	1.06052
NHC-0016	NaN	NHC	0.729022	0.834511	0.743306	0.907781
NHC-0017	NaN	NHC	0.823089	0.957233	0.869528	0.962536
NHC-0018	NaN	NHC	0.981828	0.949052	1.0425	0.933718
NHC-0020	NaN	NHC	0.752539	0.805876	0.790055	0.850144
V-0036	2	CI-NS	1.59327	1.43994	1.48661	1.43228
V-0063	2	CI-NS	1.68145	1.72629	1.82788	1.44669
V-0102	2	CI-NS	1.43453	1.18222	1.39779	0.997118
V-0107	2	CI-NS	1.38161	1.30495	1.23417	1.14121
V-0108	2	CI-NS	1.05826	1.04314	1.0986	1.04035
V-0187	2	CI-NS	1.1582	1.13723	1.20144	1.05764
V-0193	2	CI-NS	0.758418	0.691335	0.827454	0.85879
V-0194	2	CI-NS	1.31106	1.52585	1.51466	1.0634
V-0195	2	CI-NS	0.928915	0.989959	1.18742	1.30548
V-0256	2	CI-NS	1.79904	1.91038	1.80918	1.2536
V-0263	2	CI-NS	1.6697	1.64039	1.60816	1.14697
V-0264	2	CI-NS	1.88135	1.8572	1.71568	1.32565
V-0337	2	CI-NS	0.970069	0.838602	0.9864	1.03746
V-0100	2	CI-Sep	1.75788	1.49721	1.59881	1.48415
V-0119	2	CI-Sep	1.6109	1.31722	1.50531	1.0951
V-0136	2	CI-Sep	1.50508	1.25586	1.39779	1.15562
V-0138	2	CI-Sep	1.19348	0.965415	1.25287	0.925072
V-0140	2	CI-Sep	1.4992	1.23949	1.44921	0.974063
V-0165	2	CI-Sep	1.4992	1.61584	1.59414	1.39193
V-0174	2	CI-Sep	1.3581	1.19859	1.24352	1.11239
V-0177	2	CI-Sep	1.1582	0.850874	1.0425	0.706052
V-0192	2	CI-Sep	1.98717	1.76311	1.82788	1.17003
V-0213	2	CI-Sep	1.26403	1.21495	1.16405	1.35159
V-0241	2	CI-Sep	1.14645	1.23131	1.40714	0.959654
V-0265	2	CI-Sep	1.38749	1.28449	1.34169	1.25937
V-0272	2	CI-Sep	1.48744	1.43585	1.43051	1.10086
V-0313	2	CI-Sep	1.44629	1.05132	1.26222	1.15562

## Sheet: 2d
SampleID	Day	Group	CD4_TN_FC	CD4_TEM_FC	CD4_TCM_FC	CD4_Treg_FC
NHC-0005	NaN	NHC	0.967669	1.05614	0.958492	0.971657
NHC-0006	NaN	NHC	1.08346	1.12178	1.12231	1.06852
NHC-0007	NaN	NHC	1.04624	1.05018	1.06305	1.01403
NHC-0008	NaN	NHC	0.971805	0.990507	1.00032	1.00193
NHC-0011	NaN	NHC	0.951128	0.909954	0.927123	1.00495
NHC-0013	NaN	NHC	0.934586	0.951722	0.941065	0.974684
NHC-0015	NaN	NHC	0.97594	0.88907	0.934094	1.00495
NHC-0016	NaN	NHC	0.988346	0.97559	0.968948	0.989818
NHC-0017	NaN	NHC	1.07519	0.948739	1.04563	0.96863
NHC-0018	NaN	NHC	1.00902	1.04421	1.04214	1.03522
NHC-0020	NaN	NHC	0.996617	1.06211	0.996831	0.965603
V-0036	2	CI-NS	0.884962	0.859235	0.895754	1.06247
V-0063	2	CI-NS	0.897368	0.954706	0.965463	0.971657
V-0102	2	CI-NS	0.781579	0.847301	0.878327	0.832416
V-0107	2	CI-NS	0.909774	0.886086	0.878327	0.959549
V-0108	2	CI-NS	1.01729	0.996474	1.02123	1.02009
V-0187	2	CI-NS	1.05451	1.09791	1.12231	1.02614
V-0193	2	CI-NS	0.901504	0.951722	0.968948	1.03825
V-0194	2	CI-NS	1.12895	1.10388	1.23035	1.18354
V-0195	2	CI-NS	1.04624	1.01736	1.12231	1.09576
V-0256	2	CI-NS	0.951128	0.993491	1.01774	0.953495
V-0263	2	CI-NS	0.988346	1.06509	1.03517	1.06852
V-0264	2	CI-NS	0.893233	0.942772	0.902725	0.932306
V-0337	2	CI-NS	0.773308	0.775698	0.808619	0.895982
V-0100	2	CI-Sep	0.996617	0.933822	1.01077	1.21079
V-0119	2	CI-Sep	0.988346	1.05614	1.03169	0.944414
V-0136	2	CI-Sep	1.1	1.1009	1.13276	1.07457
V-0138	2	CI-Sep	0.930451	0.945755	1.02471	0.971657
V-0140	2	CI-Sep	1.15789	1.02929	1.2199	1.10484
V-0165	2	CI-Sep	0.843609	0.918904	0.923638	0.935333
V-0174	2	CI-Sep	0.946992	1.01139	0.996831	1.08063
V-0177	2	CI-Sep	0.843609	0.826417	0.846958	0.787012
V-0192	2	CI-Sep	0.822932	0.8115	0.833016	0.690149
V-0213	2	CI-Sep	0.802256	0.877136	0.780735	1.01706
V-0241	2	CI-Sep	1.04624	1.06211	1.27567	1.21079
V-0265	2	CI-Sep	0.847744	0.880119	0.892269	1.11695
V-0272	2	CI-Sep	0.818797	0.960673	0.902725	1.01403
V-0313	2	CI-Sep	1.07932	1.00244	1.09094	1.04128

## Sheet: 2f,g,h,i
SampleID	Day	Group	CellType	Mass_MFI	TMRE_MFI	Ratio	prop_Hi-Hi	prop_Hi-Lo	prop_Lo-Lo
NHC-0001	NaN	NHC	CD4_TN	5.78	10.1	1.75	0.447	0.018	0.535
NHC-0002	NaN	NHC	CD4_TN	5.64	9.74	1.73	0.413	0.008	0.578
NHC-0003	NaN	NHC	CD4_TN	5.9	12.1	2.05	0.664	0.011	0.325
NHC-0004	NaN	NHC	CD4_TN	6.02	14.2	2.36	0.808	0.008	0.185
NHC-0005	NaN	NHC	CD4_TN	5.13	12.3	2.4	0.69	0.017	0.293
NHC-0006	NaN	NHC	CD4_TN	5.23	11.6	2.22	0.665	0.018	0.316
NHC-0007	NaN	NHC	CD4_TN	4.43	8.87	2	0.488	0.006	0.506
NHC-0008	NaN	NHC	CD4_TN	5.3	10.6	2	0.672	0.045	0.283
NHC-0009	NaN	NHC	CD4_TN	5.26	9.59	1.82	0.392	0.014	0.594
NHC-0010	NaN	NHC	CD4_TN	4.55	8.21	1.8	0.426	0.018	0.556
V-0026	2	CI-NS	CD4_TN	8.36	14.1	1.69	0.692	0.029	0.278
V-0029	2	CI-NS	CD4_TN	5.14	11	2.14	0.24	0.012	0.748
V-0031	2	CI-NS	CD4_TN	5.63	12.6	2.24	0.669	0.011	0.32
V-0063	2	CI-NS	CD4_TN	8.2	16.9	2.06	0.745	0.027	0.227
V-0067	2	CI-NS	CD4_TN	6	19	3.17	0.89	0.046	0.064
V-0102	2	CI-NS	CD4_TN	7.06	13.8	1.95	0.738	0.02	0.242
V-0107	2	CI-NS	CD4_TN	6.45	17.8	2.76	0.911	0.011	0.078
V-0108	2	CI-NS	CD4_TN	6.71	13	1.94	0.82	0.016	0.164
V-0118	2	CI-NS	CD4_TN	5.56	9.84	1.77	0.398	0.017	0.585
V-0123	2	CI-NS	CD4_TN	5.22	8.99	1.72	0.746	0.012	0.241
V-0131	2	CI-NS	CD4_TN	4.73	9.62	2.03	0.862	0.012	0.126
V-0157	2	CI-NS	CD4_TN	4.64	9.64	2.08	0.614	0.026	0.36
V-0160	2	CI-NS	CD4_TN	5.91	15.7	2.66	0.876	0.052	0.072
V-0169	2	CI-NS	CD4_TN	6.04	11.5	1.9	0.84	0.016	0.144
V-0171	2	CI-NS	CD4_TN	6.39	14	2.19	0.804	0.04	0.156
V-0187	2	CI-NS	CD4_TN	4.61	6.71	1.46	0.32	0.033	0.648
V-0033	2	CI-Sep	CD4_TN	7.2	21.9	3.04	0.928	0.031	0.041
V-0038	2	CI-Sep	CD4_TN	9.59	21.5	2.24	0.948	0.031	0.022
V-0050	2	CI-Sep	CD4_TN	8.18	16	1.96	0.923	0.016	0.06
V-0053	2	CI-Sep	CD4_TN	8.46	22.9	2.71	0.944	0.03	0.026
V-0060	2	CI-Sep	CD4_TN	7.04	21.4	3.04	0.891	0.008	0.102
V-0095	2	CI-Sep	CD4_TN	7.1	16.9	2.38	0.897	0.027	0.076
V-0100	2	CI-Sep	CD4_TN	5.45	16.7	3.06	0.92	0.027	0.052
V-0103	2	CI-Sep	CD4_TN	6.83	22.8	3.34	0.954	0.021	0.025
V-0106	2	CI-Sep	CD4_TN	4.88	14.2	2.91	0.756	0.034	0.21
V-0117	2	CI-Sep	CD4_TN	7.46	15.8	2.12	0.785	0.036	0.18
V-0119	2	CI-Sep	CD4_TN	5.38	12.9	2.4	0.879	0.016	0.105
V-0120	2	CI-Sep	CD4_TN	5.71	11.7	2.05	0.799	0.009	0.193
V-0135	2	CI-Sep	CD4_TN	5.48	12.5	2.28	0.706	0.095	0.2
V-0137	2	CI-Sep	CD4_TN	4.74	9.03	1.91	0.831	0.01	0.16
V-0138	2	CI-Sep	CD4_TN	4.27	9.27	2.17	0.705	0.015	0.279
V-0140	2	CI-Sep	CD4_TN	6.32	12.2	1.93	0.732	0.043	0.225
V-0158	2	CI-Sep	CD4_TN	6.18	13.5	2.18	0.841	0.048	0.111
V-0161	2	CI-Sep	CD4_TN	6.71	17.2	2.56	0.95	0.04	0.01
V-0165	2	CI-Sep	CD4_TN	5.47	13.4	2.45	0.774	0.015	0.212
V-0166	2	CI-Sep	CD4_TN	8.14	18.8	2.31	0.934	0.03	0.036
V-0174	2	CI-Sep	CD4_TN	6.01	14	2.33	0.898	0.015	0.087
V-0177	2	CI-Sep	CD4_TN	5.51	9.26	1.68	0.635	0.018	0.346
NHC-0001	NaN	NHC	CD4_TEM	9.03	22	2.44	0.7	0.031	0.27
NHC-0002	NaN	NHC	CD4_TEM	9.02	22.8	2.53	0.66	0.025	0.315
NHC-0003	NaN	NHC	CD4_TEM	9.03	24.7	2.74	0.657	0.05	0.293
NHC-0004	NaN	NHC	CD4_TEM	8.24	26.4	3.2	0.661	0.027	0.312
NHC-0005	NaN	NHC	CD4_TEM	6.92	21.3	3.08	0.699	0.041	0.26
NHC-0006	NaN	NHC	CD4_TEM	6.84	20	2.92	0.543	0.036	0.421
NHC-0007	NaN	NHC	CD4_TEM	6.62	15.7	2.37	0.661	0.033	0.306
NHC-0008	NaN	NHC	CD4_TEM	7.5	17.2	2.29	0.613	0.05	0.337
NHC-0009	NaN	NHC	CD4_TEM	6.85	14.2	2.07	0.53	0.034	0.436
NHC-0010	NaN	NHC	CD4_TEM	7	14.7	2.1	0.566	0.069	0.365
V-0026	2	CI-NS	CD4_TEM	12.5	24.5	1.96	0.618	0.049	0.333
V-0029	2	CI-NS	CD4_TEM	6.96	20.3	2.92	0.571	0.031	0.398
V-0031	2	CI-NS	CD4_TEM	7.28	20.6	2.83	0.579	0.08	0.341
V-0063	2	CI-NS	CD4_TEM	10.9	25.4	2.33	0.472	0.042	0.486
V-0067	2	CI-NS	CD4_TEM	7.17	23.2	3.24	0.793	0.057	0.149
V-0102	2	CI-NS	CD4_TEM	8.78	19.2	2.19	0.377	0.038	0.584
V-0107	2	CI-NS	CD4_TEM	7.99	21.8	2.73	0.688	0.058	0.254
V-0108	2	CI-NS	CD4_TEM	9.58	20.6	2.15	0.594	0.058	0.347
V-0118	2	CI-NS	CD4_TEM	7.24	16.5	2.28	0.506	0.038	0.455
V-0123	2	CI-NS	CD4_TEM	6.91	13.3	1.92	0.747	0.017	0.236
V-0131	2	CI-NS	CD4_TEM	6.19	13.4	2.16	0.815	0.042	0.143
V-0157	2	CI-NS	CD4_TEM	6.28	14.1	2.25	0.518	0.058	0.424
V-0160	2	CI-NS	CD4_TEM	7.27	17.8	2.45	0.636	0.082	0.283
V-0169	2	CI-NS	CD4_TEM	8.25	16.9	2.05	0.591	0.073	0.336
V-0171	2	CI-NS	CD4_TEM	8.27	19.7	2.38	0.632	0.059	0.308
V-0187	2	CI-NS	CD4_TEM	5.27	8.36	1.59	0.499	0.044	0.457
V-0033	2	CI-Sep	CD4_TEM	9.88	37.7	3.82	0.789	0.058	0.153
V-0038	2	CI-Sep	CD4_TEM	12.3	26.8	2.18	0.631	0.19	0.179
V-0050	2	CI-Sep	CD4_TEM	11.4	31	2.72	0.414	0.05	0.536
V-0053	2	CI-Sep	CD4_TEM	11.2	31.6	2.82	0.742	0.05	0.208
V-0060	2	CI-Sep	CD4_TEM	8.24	29.4	3.57	0.562	0.024	0.414
V-0095	2	CI-Sep	CD4_TEM	8.58	19.8	2.31	0.439	0.126	0.435
V-0100	2	CI-Sep	CD4_TEM	7.47	24	3.21	0.879	0.043	0.079
V-0103	2	CI-Sep	CD4_TEM	8.61	26.1	3.03	0.635	0.206	0.159
V-0106	2	CI-Sep	CD4_TEM	6.23	19.3	3.1	0.448	0.147	0.405
V-0117	2	CI-Sep	CD4_TEM	10.2	25.3	2.48	0.573	0.06	0.367
V-0119	2	CI-Sep	CD4_TEM	7.52	19.6	2.61	0.5	0.018	0.482
V-0120	2	CI-Sep	CD4_TEM	8.11	16.2	2	0.505	0.048	0.447
V-0135	2	CI-Sep	CD4_TEM	7.56	19.4	2.57	0.03	0.226	0.744
V-0137	2	CI-Sep	CD4_TEM	6.87	13.5	1.97	0.385	0.034	0.581
V-0138	2	CI-Sep	CD4_TEM	6.03	14.3	2.37	0.692	0.022	0.287
V-0140	2	CI-Sep	CD4_TEM	9.16	18.9	2.06	0.801	0.092	0.107
V-0158	2	CI-Sep	CD4_TEM	9.01	21.7	2.41	0.492	0.068	0.439
V-0161	2	CI-Sep	CD4_TEM	8.62	21.3	2.47	0.785	0.106	0.109
V-0165	2	CI-Sep	CD4_TEM	7.75	20.7	2.67	0.575	0.078	0.347
V-0166	2	CI-Sep	CD4_TEM	10.1	24.7	2.45	0.574	0.063	0.363
V-0174	2	CI-Sep	CD4_TEM	8.73	22.2	2.54	0.729	0.06	0.211
V-0177	2	CI-Sep	CD4_TEM	6.59	13.5	2.05	0.438	0.032	0.53
NHC-0001	NaN	NHC	CD4_TCM	7.48	17	2.27	0.818	0.033	0.149
NHC-0002	NaN	NHC	CD4_TCM	7.24	17	2.35	0.768	0.015	0.218
NHC-0003	NaN	NHC	CD4_TCM	7.45	19.5	2.62	0.813	0.021	0.166
NHC-0004	NaN	NHC	CD4_TCM	7.12	20.8	2.92	0.84	0.014	0.146
NHC-0005	NaN	NHC	CD4_TCM	5.89	17.2	2.92	0.85	0.026	0.124
NHC-0006	NaN	NHC	CD4_TCM	6.4	17.8	2.78	0.816	0.026	0.157
NHC-0007	NaN	NHC	CD4_TCM	5.12	11.7	2.29	0.851	0.017	0.131
NHC-0008	NaN	NHC	CD4_TCM	6.09	13.3	2.18	0.749	0.048	0.203
NHC-0009	NaN	NHC	CD4_TCM	5.66	11.6	2.05	0.727	0.03	0.243
NHC-0010	NaN	NHC	CD4_TCM	4.92	9.76	1.98	0.731	0.026	0.243
V-0026	2	CI-NS	CD4_TCM	9.62	17.9	1.86	0.61	0.019	0.371
V-0029	2	CI-NS	CD4_TCM	6.2	17.5	2.82	0.775	0.02	0.205
V-0031	2	CI-NS	CD4_TCM	6.45	17.5	2.71	0.84	0.009	0.151
V-0063	2	CI-NS	CD4_TCM	9.34	21	2.25	0.769	0.022	0.21
V-0067	2	CI-NS	CD4_TCM	6.86	22	3.21	0.882	0.036	0.082
V-0102	2	CI-NS	CD4_TCM	7.93	17.5	2.21	0.642	0.028	0.33
V-0107	2	CI-NS	CD4_TCM	7.01	20.6	2.94	0.908	0.014	0.079
V-0108	2	CI-NS	CD4_TCM	7.95	16.6	2.09	0.763	0.023	0.214
V-0118	2	CI-NS	CD4_TCM	6.14	13.5	2.2	0.735	0.023	0.241
V-0123	2	CI-NS	CD4_TCM	5.81	10.6	1.82	0.817	0.009	0.174
V-0131	2	CI-NS	CD4_TCM	5.25	11.1	2.11	0.901	0.013	0.086
V-0157	2	CI-NS	CD4_TCM	5.11	11.2	2.19	0.74	0.036	0.224
V-0160	2	CI-NS	CD4_TCM	6.24	15.6	2.5	0.771	0.068	0.162
V-0169	2	CI-NS	CD4_TCM	6.63	13.5	2.04	0.848	0.029	0.123
V-0171	2	CI-NS	CD4_TCM	7.26	16.5	2.27	0.682	0.044	0.273
V-0187	2	CI-NS	CD4_TCM	4.76	7.32	1.54	0.568	0.034	0.397
V-0033	2	CI-Sep	CD4_TCM	9.12	29.8	3.27	0.83	0.039	0.131
V-0038	2	CI-Sep	CD4_TCM	11.2	27.6	2.46	0.91	0.045	0.045
V-0050	2	CI-Sep	CD4_TCM	9.52	23.5	2.47	0.773	0.028	0.198
V-0053	2	CI-Sep	CD4_TCM	9.19	26.1	2.84	0.915	0.03	0.055
V-0060	2	CI-Sep	CD4_TCM	7.67	26.5	3.46	0.657	0.013	0.33
V-0095	2	CI-Sep	CD4_TCM	7.1	17.1	2.41	0.798	0.037	0.165
V-0100	2	CI-Sep	CD4_TCM	6.36	20.9	3.29	0.939	0.027	0.034
V-0103	2	CI-Sep	CD4_TCM	7.74	27.5	3.55	0.917	0.066	0.017
V-0106	2	CI-Sep	CD4_TCM	5.35	16.6	3.1	0.733	0.039	0.228
V-0117	2	CI-Sep	CD4_TCM	8.31	20.2	2.43	0.681	0.029	0.29
V-0119	2	CI-Sep	CD4_TCM	6.13	15.8	2.58	0.729	0.013	0.258
V-0120	2	CI-Sep	CD4_TCM	6.92	14.7	2.12	0.7	0.015	0.285
V-0135	2	CI-Sep	CD4_TCM	6.55	17.4	2.66	0.668	0.08	0.252
V-0137	2	CI-Sep	CD4_TCM	5.33	10.3	1.93	0.82	0.018	0.162
V-0138	2	CI-Sep	CD4_TCM	4.79	11.2	2.34	0.83	0.024	0.147
V-0140	2	CI-Sep	CD4_TCM	7.27	14.5	1.99	0.713	0.026	0.262
V-0158	2	CI-Sep	CD4_TCM	7.47	17.4	2.33	0.684	0.059	0.257
V-0161	2	CI-Sep	CD4_TCM	7.02	18.1	2.58	0.876	0.073	0.05
V-0165	2	CI-Sep	CD4_TCM	6.03	15.2	2.52	0.697	0.018	0.284
V-0166	2	CI-Sep	CD4_TCM	8.5	20.9	2.46	0.66	0.054	0.287
V-0174	2	CI-Sep	CD4_TCM	6.69	16.4	2.45	0.866	0.024	0.111
V-0177	2	CI-Sep	CD4_TCM	5.85	11.3	1.93	0.58	0.026	0.394
NHC-0001	NaN	NHC	CD4_Treg	7.56	17.2	2.28	0.923	0.05	0.027
NHC-0002	NaN	NHC	CD4_Treg	7.51	17.8	2.37	0.914	0.065	0.022
NHC-0003	NaN	NHC	CD4_Treg	7.68	20.7	2.7	0.945	0.036	0.019
NHC-0004	NaN	NHC	CD4_Treg	7.84	24.8	3.16	0.955	0.036	0.009
NHC-0005	NaN	NHC	CD4_Treg	6.52	19.7	3.02	0.956	0.037	0.006
NHC-0006	NaN	NHC	CD4_Treg	6.45	18.6	2.88	0.925	0.065	0.01
NHC-0007	NaN	NHC	CD4_Treg	5.37	11.8	2.2	0.899	0.021	0.08
NHC-0008	NaN	NHC	CD4_Treg	6.45	14.5	2.25	0.909	0.077	0.015
NHC-0009	NaN	NHC	CD4_Treg	5.63	11.5	2.04	0.946	0.026	0.029
NHC-0010	NaN	NHC	CD4_Treg	5.31	10.4	1.96	0.899	0.038	0.063
V-0026	2	CI-NS	CD4_Treg	10.1	16	1.58	0.928	0.041	0.03
V-0029	2	CI-NS	CD4_Treg	6.28	17.7	2.82	0.884	0.047	0.069
V-0031	2	CI-NS	CD4_Treg	6.53	17.2	2.63	0.877	0.039	0.084
V-0063	2	CI-NS	CD4_Treg	9.25	19.2	2.08	0.901	0.085	0.014
V-0067	2	CI-NS	CD4_Treg	7.06	22.7	3.22	0.844	0.15	0.006
V-0102	2	CI-NS	CD4_Treg	8.06	15.8	1.96	0.811	0.178	0.011
V-0107	2	CI-NS	CD4_Treg	7.25	19.1	2.63	0.942	0.05	0.007
V-0108	2	CI-NS	CD4_Treg	8.38	16.3	1.95	0.947	0.042	0.011
V-0118	2	CI-NS	CD4_Treg	6	13.1	2.18	0.942	0.041	0.016
V-0123	2	CI-NS	CD4_Treg	5.72	10.2	1.78	0.928	0.026	0.046
V-0131	2	CI-NS	CD4_Treg	5.24	10.4	1.98	0.96	0.028	0.012
V-0157	2	CI-NS	CD4_Treg	5.37	11.6	2.16	0.874	0.067	0.059
V-0160	2	CI-NS	CD4_Treg	6.29	15.2	2.42	0.916	0.065	0.019
V-0169	2	CI-NS	CD4_Treg	6.37	13.1	2.06	0.94	0.028	0.033
V-0171	2	CI-NS	CD4_Treg	7.08	17	2.4	0.908	0.05	0.042
V-0187	2	CI-NS	CD4_Treg	4.95	7.1	1.43	0.755	0.048	0.197
V-0033	2	CI-Sep	CD4_Treg	9.56	35.4	3.7	0.934	0.066	0
V-0038	2	CI-Sep	CD4_Treg	11.9	32.7	2.75	0.917	0.076	0.008
V-0050	2	CI-Sep	CD4_Treg	9.89	27	2.73	0.963	0.026	0.011
V-0053	2	CI-Sep	CD4_Treg	9.35	27.2	2.91	0.967	0.022	0.011
V-0060	2	CI-Sep	CD4_Treg	7.72	24.4	3.16	0.957	0.043	0
V-0095	2	CI-Sep	CD4_Treg	7.18	15.8	2.2	0.904	0.083	0.012
V-0100	2	CI-Sep	CD4_Treg	6.44	21.1	3.28	0.965	0.024	0.011
V-0103	2	CI-Sep	CD4_Treg	8.98	24.2	2.69	0.9	0.08	0.02
V-0106	2	CI-Sep	CD4_Treg	6.14	19.5	3.18	0.854	0.071	0.074
V-0117	2	CI-Sep	CD4_Treg	8.2	21.7	2.65	0.907	0.068	0.025
V-0119	2	CI-Sep	CD4_Treg	6	15.2	2.53	0.96	0.027	0.012
V-0120	2	CI-Sep	CD4_Treg	7.45	15.2	2.04	0.913	0.053	0.034
V-0135	2	CI-Sep	CD4_Treg	6.48	18.9	2.92	0.788	0.071	0.141
V-0137	2	CI-Sep	CD4_Treg	5.84	10.6	1.82	0.894	0.05	0.056
V-0138	2	CI-Sep	CD4_Treg	5.14	11.3	2.2	0.948	0.035	0.017
V-0140	2	CI-Sep	CD4_Treg	7.32	15	2.05	0.911	0.043	0.046
V-0158	2	CI-Sep	CD4_Treg	7.34	18.4	2.51	0.852	0.086	0.062
V-0161	2	CI-Sep	CD4_Treg	7.13	19.7	2.76	0.962	0.035	0.004
V-0165	2	CI-Sep	CD4_Treg	6.38	16.2	2.54	0.907	0.064	0.029
V-0166	2	CI-Sep	CD4_Treg	7.98	18.5	2.32	0.93	0.061	0.009
V-0174	2	CI-Sep	CD4_Treg	6.76	17.6	2.6	0.954	0.023	0.023
V-0177	2	CI-Sep	CD4_Treg	6.17	12	1.94	0.934	0.03	0.036
