# Supplementary material for: Metabolic adaptations rewire CD4+ T cells in a subset-specific manner in human critical illness with and without sepsis
Source: Nat Immunol. 2026 Jan 15;27(2):236–49. doi: 10.1038/s41590-025-02390-6 (PMC12864044; doi:10.1038/s41590-025-02390-6)
Supplement: Supplementary file 8 — Source data for figures. [file 41590_2025_2390_MOESM8_ESM.xlsx]

## Sheet: 3b,c
SampleID	Day	Group	pct_tnfa	mfi_tnfa	pct_il2	mfi_il2	pct_ifng	mfi_ifng	pct_il17a	mfi_il17a	pct_cd25	mfi_cd25	pct_pd1	mfi_pd1	pct_lag3	mfi_lag3
NHC-0001	NaN	NHC	2.46	46.4	0.48	9.02	3.54	11.9	0.21	24.9	27.5	19.3	17.7	16.6	4.35	4.5
NHC-0002	NaN	NHC	1.95	43.8	0.33	8.14	3.13	13.7	0.25	35.6	29.4	20.4	22.4	15.5	3.08	4.63
NHC-0003	NaN	NHC	1.49	43.4	0.3	8.02	2.6	14.2	0.21	34.7	23.8	21.7	17.4	15.7	3.45	5.12
NHC-0004	NaN	NHC	4.2	53.8	1.16	8.39	1.49	10.3	0.29	17.6	44.8	19.1	22.6	18.1	5.32	4.65
NHC-0005	NaN	NHC	1.59	42.7	0.25	8.27	0.92	9.06	0.09	23.4	46.6	19.4	20.8	15.7	7.1	4.97
NHC-0006	NaN	NHC	4.46	46.2	0.49	8.41	10.3	11.3	0.53	36.6	42.6	16.7	24.3	15.3	3.32	4.44
NHC-0007	NaN	NHC	3.57	46.6	0.4	9.79	4.07	9.96	0.16	20.9	39	21.8	24.5	15.1	3.12	4.23
NHC-0008	NaN	NHC	2.01	47.5	0.29	9.21	2.9	16.7	0.37	34.8	31.9	15.9	21.7	16.2	2.21	4.46
NHC-0009	NaN	NHC	3.04	36.8	0.93	10.9	1.86	12.6	0.47	30.5	50.7	25.4	43.8	17.2	9.01	6.94
NHC-0010	NaN	NHC	2.61	35.2	0.47	10.4	1.34	13.7	0.13	23.7	35.8	16.5	27.9	15.9	2.29	6.8
V-0020	2	CI-NS	8.13	43.4	1.16	8.76	13.9	8.92	0.4	26	83.6	36.5	77.1	21	13.6	5.07
V-0029	2	CI-NS	11.1	50.1	3.26	9.15	36.8	8.6	0.63	21.9	82.4	29.9	55.9	20.4	13.9	5.37
V-0035	2	CI-NS	5.03	42.1	1.27	9.41	8.18	10.2	0.26	22.6	73.2	29.4	47.6	18.8	19.5	5.39
V-0036	2	CI-NS	4.78	43.2	1.87	8.67	0.91	6.9	0.14	17.3	58.1	19	29.8	20	21.8	5.47
V-0043	2	CI-NS	10.9	35	5.17	8.37	1.58	8.65	0.38	20.5	66.8	25.9	35.4	17.6	22.4	4.97
V-0063	2	CI-NS	9.35	32	1.59	7.81	8.54	7.75	0.97	33	71.1	29.8	52.3	17.3	23.4	4.51
V-0077	2	CI-NS	19.6	36.7	2.78	10.3	15	6.69	0.53	20.8	78.3	32.7	74.3	35.6	36.6	4.96
V-0078	2	CI-NS	3.5	35.1	0.61	10.8	3.34	8.94	0.26	30.5	69.6	24.1	58.8	18.9	10	4.8
V-0026	2	CI-NS	3.44	31.2	1.25	10.6	6.25	14.9	0.55	41.7	46.3	19.7	50.6	21.8	11.1	7.67
V-0102	2	CI-NS	12.6	34.9	1.04	11.3	15.1	13.7	0.51	30.1	78.7	28.3	52.8	17.9	13.1	7.75
V-0108	2	CI-NS	1.12	33.3	0.8	10.8	2.01	10.1	0.38	42.2	58.6	19	39.5	19.8	12.6	8.25
V-0121	2	CI-NS	3.37	32.4	1.26	11.2	6.7	12.8	0.89	37.3	63.5	34.7	54.5	20.6	12.7	7.29
V-0123	2	CI-NS	0.67	33.5	0.31	10	0.73	10.8	0.41	48.2	59.7	21.7	41.5	14.7	19.6	7.33
V-0133	2	CI-NS	3.08	35.5	0.39	11.1	4.28	11.6	0.2	41.2	62.8	22.7	51.6	15.7	12.9	6.35
V-0041	2	CI-Sep	20.8	44.8	5.33	9.93	16	13.9	0.96	15.9	81.4	36.8	65	24.3	26.6	4.91
V-0050	2	CI-Sep	7.58	37.5	2.77	8.65	2.73	8.57	0.23	15.6	66.6	27.4	44	21.6	20.2	4.77
V-0060	2	CI-Sep	25.1	34	5.51	10.1	11.1	9.55	0.87	22.8	75.4	35.2	63.9	29.4	33	4.38
V-0068	2	CI-Sep	14.6	31.9	2.12	9.18	2.16	4.8	0.71	28.9	68.7	37.5	57.6	25.9	36.5	4.72
V-0079	2	CI-Sep	4.62	38.4	2.01	8.41	2.48	11.5	0.24	25.1	60.8	17.1	54.5	15.4	39.8	5.13
V-0086	2	CI-Sep	1.33	29.2	0.61	9.6	4.99	11.2	0.18	21.4	73.5	18.2	56.7	15.9	17.2	6.07
V-0089	2	CI-Sep	4.81	31.5	3.11	11	1.25	9.21	0.46	48.1	90.6	39.6	61.3	23.8	30.1	8.28
V-0095	2	CI-Sep	1.06	31.4	0.35	9.5	2.57	11	0.67	45.3	28.1	16.8	45.2	19.4	12.2	7.65
V-0100	2	CI-Sep	11.1	31.6	3.64	10.9	1.02	8.75	0.58	24.3	87.9	35.1	67.5	27	30.5	6.27
V-0106	2	CI-Sep	0.43	31.7	0.17	12	0.7	8.05	0.43	33.1	37.7	21.3	65.5	18.8	10.8	7.01
V-0109	2	CI-Sep	4.16	34.6	2.26	12	2.46	12.1	0.29	49.1	74.5	24.5	78.7	27.3	23.2	6.6
V-0119	2	CI-Sep	8.32	34.3	2.62	10.1	4.95	14.9	0.55	33.6	79.6	28.7	71.8	22.8	31.1	8.23
V-0120	2	CI-Sep	2.11	32.3	0.87	9.85	0.89	6.83	0.68	36.9	66.6	24.8	69.3	21.6	12	6.59

## Sheet: 3e
SampleID	Day	Group	pct_pd1	mfi_pd1	pct_lag3	mfi_lag3	pct_cd39	mfi_cd39	pct_tigit	mfi_tigit	pct_il10	mfi_il10	mfi_cd25	mfi_foxp3
NHC-0001	NaN	NHC	43	17	12.7	4.83	25.2	6.84	27.2	13.2	3.95	6.9	24.4	118
NHC-0002	NaN	NHC	41.4	15.8	8.33	4.7	22.5	6.08	31.2	15.5	2.29	6.31	27.2	122
NHC-0003	NaN	NHC	41.7	16.2	14.1	5.47	15.8	4.98	31.7	14.4	1.32	6.29	26.9	109
NHC-0004	NaN	NHC	54.8	18.9	15.2	4.82	22.6	6.1	32.9	15.5	1.77	8.77	30.4	121
NHC-0005	NaN	NHC	42.2	16.4	18.4	5.38	25.2	8.11	27.6	15.1	2.33	6.63	35.4	122
NHC-0006	NaN	NHC	42.6	15.5	9.52	4.58	19.7	5.27	32.7	14.8	2.59	6.69	26.9	109
NHC-0007	NaN	NHC	29.7	16.6	5.71	4.69	27.9	7.17	37.8	15.2	0.98	8.7	22.9	113
NHC-0008	NaN	NHC	52.2	18.6	9.47	4.4	21.3	7.45	30	16.4	1.64	6.95	27.8	105
NHC-0009	NaN	NHC	68	18.1	26.4	6.36	16.3	7.52	21.8	19	3.05	8.39	39.1	162
NHC-0010	NaN	NHC	56.2	18.3	17.5	8.41	20.3	5.73	31.4	19.4	2.43	10.6	26.9	141
V-0020	2	CI-NS	52.9	17.8	11.5	5.1	37.9	6.46	40.7	13	2.16	7.56	31.7	124
V-0029	2	CI-NS	68.6	21.3	17.3	5.29	9.34	5.53	13.2	13.1	4.01	8.28	33.6	111
V-0035	2	CI-NS	58.3	20.9	25.6	5.69	24.7	5.81	28.1	12.5	2.32	7.54	35.3	100
V-0036	2	CI-NS	65.6	25.1	42.6	7.29	12.8	4.82	24.5	13.3	2.93	6.22	34.8	126
V-0043	2	CI-NS	58	18.6	35.6	5.06	28.2	7.03	13.1	9.66	1.82	6.46	42.8	115
V-0063	2	CI-NS	54.3	17.4	34.8	4.52	35.2	7.11	12.7	10.9	3.65	6.45	40.8	96.5
V-0077	2	CI-NS	77.5	29.5	42.1	4.81	51.6	11.4	34.2	11.8	1.96	9.15	42.7	115
V-0078	2	CI-NS	62.8	18	20.3	5.22	24	6.42	22.2	12.1	1.47	6.19	34.9	118
V-0026	2	CI-NS	75.2	23.2	37.9	9.11	20.9	6.29	19.1	17.9	4.79	8.91	27.8	113
V-0102	2	CI-NS	59.1	16.2	43.2	9.18	13.1	5.3	7.24	14.2	3.52	7.49	33.8	94.5
V-0108	2	CI-NS	73.5	20.3	32.4	8.35	23.4	5.55	30.2	20.1	3.7	7.9	33.3	125
V-0121	2	CI-NS	62.5	18.5	24.1	6.94	26.8	6.96	36	20.1	1.58	9.7	46.8	126
V-0123	2	CI-NS	60.6	14.7	32.4	7.01	18.5	5.11	28	17.3	3.25	7.23	40	129
V-0133	2	CI-NS	60	14.6	33.8	6.91	20.3	7.22	14.9	15.5	5.06	6.83	33.7	111
V-0041	2	CI-Sep	70.7	23.1	36	5.34	39.4	7.24	37.8	15.8	1	9.26	51	100
V-0050	2	CI-Sep	73.2	25.3	37.2	5.14	16.7	6.26	16.6	12.7	1.66	6.63	40.1	110
V-0060	2	CI-Sep	85.9	31.9	64.4	4.54	34.3	6.21	14.3	11.6	3.22	9.5	58.9	89.7
V-0068	2	CI-Sep	85.2	31.4	63.8	5.01	26.8	6.43	7.8	11.1	1.68	8.95	61.7	101
V-0079	2	CI-Sep	66	17.1	43.5	5.48	29.6	9.55	15.3	11.7	3.7	6.04	25.7	107
V-0086	2	CI-Sep	65	15.6	26.1	5.42	6.99	5.61	15.3	13.1	3.47	6.45	23	128
V-0089	2	CI-Sep	88.2	28.6	48	7.35	21.7	9.82	17.9	17.7	3.36	10.3	53.9	106
V-0095	2	CI-Sep	65.7	19.1	29.3	7.98	25.6	6.13	41	18.4	2.6	7.93	24.4	139
V-0100	2	CI-Sep	79.8	25.4	49.2	5.07	29	7.06	10.4	11.7	4.94	10.9	47.2	128
V-0106	2	CI-Sep	84.3	20.5	34.2	7.34	14.7	4.38	46.9	22	4.95	7.05	49.6	147
V-0109	2	CI-Sep	75.8	20.3	25.9	6.25	35.4	5.16	43	19.2	5.39	10.8	32	117
V-0119	2	CI-Sep	84.1	23.9	46.6	8.8	3.86	3.6	15.5	17.7	4.23	8.89	37.5	118
V-0120	2	CI-Sep	85.2	22	28.7	6.1	26	7.29	26.6	20.4	2.21	7.41	34.5	142

## Sheet: 3g,h
SampleID	Day	Group	delta_mfi_cd25	delta_mfi_foxp3	delta_pct_cd39	delta_pct_tigit
NHC-0001	NaN	NHC	-6.14754	-17.7966	-6.34921	-11.7647
NHC-0002	NaN	NHC	-15.8088	-17.2131	1.33333	-8.33333
NHC-0003	NaN	NHC	-1.48699	-9.63303	1.89873	-14.511
NHC-0004	NaN	NHC	-7.23684	-14.876	3.53982	2.73556
NHC-0005	NaN	NHC	-13.8418	-19.4262	5.95238	1.81159
NHC-0006	NaN	NHC	1.85874	-13.578	-11.1675	-16.8196
NHC-0007	NaN	NHC	-11.7904	-16.0177	8.24373	-3.43915
NHC-0008	NaN	NHC	0.359712	-10.6667	0.469484	-7.66667
NHC-0009	NaN	NHC	-16.1125	-17.9012	11.6564	7.33945
NHC-0010	NaN	NHC	-10.0372	-18.4397	19.2118	7.32484
V-0020	2	CI-NS	-17.6656	-13.7097	-1.05541	11.0565
V-0029	2	CI-NS	-13.3929	-6.30631	8.13704	38.6364
V-0035	2	CI-NS	-22.9462	-7.5	8.50202	6.40569
V-0036	2	CI-NS	-17.5287	-8.73016	-7.03125	8.97959
V-0043	2	CI-NS	-9.34579	-5.21739	7.0922	2.29008
V-0063	2	CI-NS	-5.88235	-0.103627	6.53409	58.2677
V-0077	2	CI-NS	-27.1663	-4.34783	10.2713	-0.584795
V-0078	2	CI-NS	-20.0573	-11.8644	4.16667	18.9189
V-0026	2	CI-NS	-11.5108	-4.42478	15.311	28.2723
V-0102	2	CI-NS	-8.28402	6.87831	51.9084	90.6077
V-0108	2	CI-NS	-6.00601	-11.2	13.2479	11.9205
V-0121	2	CI-NS	-18.8034	-12.6984	-1.49254	-6.11111
V-0123	2	CI-NS	4.75	-45.5814	91.3514	-12.1429
V-0133	2	CI-NS	7.12166	-4.5045	41.3793	30.8725
V-0041	2	CI-Sep	-22.549	-3.3	-0.253807	6.87831
V-0050	2	CI-Sep	-23.9401	4.54545	10.7784	30.1205
V-0060	2	CI-Sep	-14.4312	10.3679	4.66472	27.2727
V-0068	2	CI-Sep	-22.2042	12.8713	7.08955	47.4359
V-0079	2	CI-Sep	-8.56031	-2.80374	17.9054	22.2222
V-0086	2	CI-Sep	9.56522	-23.5156	44.4921	35.2941
V-0089	2	CI-Sep	-21.3358	-5.66038	17.9724	34.0782
V-0095	2	CI-Sep	-10.2459	-12.9496	-6.25	-7.80488
V-0100	2	CI-Sep	-22.4576	-3.125	15.1724	49.0385
V-0106	2	CI-Sep	-22.379	-9.52381	-8.84354	4.47761
V-0109	2	CI-Sep	-8.4375	-5.98291	4.23729	10.9302
V-0119	2	CI-Sep	-16.5333	-6.77966	-15.544	25.8065
V-0120	2	CI-Sep	-12.4638	-9.15493	6.53846	10.9023

## Sheet: 3i
SampleID	Day	Group	delta_pct_tnfa	delta_pct_ifng	delta_pct_il4	delta_pct_il17a	delta_pct_il2
NHC-0001	NaN	NHC	-44.7154	-64.9718	-65	-9.52381	10.4167
NHC-0002	NaN	NHC	-55.3846	-50.7987	-26.6667	20	90.9091
NHC-0003	NaN	NHC	-31.5436	-63.8462	5	14.2857	143.333
NHC-0004	NaN	NHC	-55.7143	-29.5302	-35.2941	-17.2414	-18.1034
NHC-0005	NaN	NHC	-47.7987	-26.087	0	-6.66667	144
NHC-0006	NaN	NHC	-46.6368	-51.068	-36	0	118.367
NHC-0007	NaN	NHC	-66.9468	-60.1966	-24.2424	-31.25	55
NHC-0008	NaN	NHC	-19.403	-55.8621	-19.1176	13.5135	120.69
NHC-0009	NaN	NHC	-40.7895	-42.4731	-60.7143	-31.9149	-18.2796
NHC-0010	NaN	NHC	-64.751	-50.7463	-34.5455	-15.3846	-48.9362
V-0020	2	CI-NS	-55.1046	-70.5036	-65.5172	-27.5	-34.4828
V-0029	2	CI-NS	-38.018	-67.663	-65.2778	-17.4603	-14.7239
V-0035	2	CI-NS	-59.2445	-66.5037	-61.3333	-30.7692	-29.9213
V-0036	2	CI-NS	-46.6527	-47.2527	-56.0606	-21.4286	-48.1283
V-0043	2	CI-NS	-45.2294	-42.4051	-73.0159	-7.89474	-59.5745
V-0063	2	CI-NS	-58.1818	-76.1124	-73.3333	9.27835	-32.7044
V-0077	2	CI-NS	-41.3265	-57.8667	25.8065	-1.88679	-21.5827
V-0078	2	CI-NS	-61.7143	-56.5868	-66	-15.3846	-19.6721
V-0026	2	CI-NS	-41.2791	-30.24	-17.284	-34.5455	-28
V-0102	2	CI-NS	-57.619	-52.3841	-19.4444	-31.3725	-29.8077
V-0108	2	CI-NS	-47.3214	-40.796	-71.4286	-15.7895	-53.75
V-0121	2	CI-NS	-43.6202	-30.7463	-85.2381	2.24719	-49.2063
V-0123	2	CI-NS	-98.7493	-92.3288	-75.9091	-51.2195	-91.2903
V-0133	2	CI-NS	-84.0909	-57.4766	-55.2941	-30	-76.1538
V-0041	2	CI-Sep	-20.6731	-43	-62.7119	-40.625	-32.2702
V-0050	2	CI-Sep	-62.1372	-60.8059	-70.4545	-17.3913	-77.9783
V-0060	2	CI-Sep	-35.0598	-72.973	-85.0575	-22.9885	-45.0091
V-0068	2	CI-Sep	-50.5479	-78.7037	-81.6901	-5.6338	-76.4151
V-0079	2	CI-Sep	-58.4416	-32.2581	-68.5714	-37.5	-64.1791
V-0086	2	CI-Sep	-96.8421	-89.5792	-53.8462	-33.3333	-89.8361
V-0089	2	CI-Sep	-23.2848	-36.8	-44.4444	4.34783	-49.8392
V-0095	2	CI-Sep	3.77358	-22.179	60.1626	-22.3881	8.57143
V-0100	2	CI-Sep	-40.5405	-20.5882	-64	-41.3793	-48.3516
V-0106	2	CI-Sep	27.907	-18.5714	42.029	9.30233	-35.2941
V-0109	2	CI-Sep	-19.4712	0.406504	-37.931	27.5862	-43.3628
V-0119	2	CI-Sep	-44.4712	-17.7778	-35	16.3636	-53.0534
V-0120	2	CI-Sep	-45.0237	-16.8539	-66.6667	51.4706	-6.89655
