# Supplementary material for: Metabolic adaptations rewire CD4+ T cells in a subset-specific manner in human critical illness with and without sepsis
Source: Nat Immunol. 2026 Jan 15;27(2):236–49. doi: 10.1038/s41590-025-02390-6 (PMC12864044; doi:10.1038/s41590-025-02390-6)
Supplement: Supplementary file 9 — Source data for figures. [file 41590_2025_2390_MOESM9_ESM.xlsx]

## Sheet: 4d
orig.ident	Group	celltype_fine	proportion
10069-MS-0001	CI-Sep	CD4_TEM	0.0760595
10069-MS-0002	CI-NS	CD4_TEM	0.028788
10069-MS-0003	CI-NS	CD4_TEM	0.120052
10069-MS-0004	CI-Sep	CD4_TEM	0.0846414
10069-MS-0005	CI-NS	CD4_TEM	0.0362694
10069-MS-0006	CI-NS	CD4_TEM	0.180782
10069-MS-0007	CI-NS	CD4_TEM	0.100321
10069-MS-0008	CI-Sep	CD4_TEM	0.0464294
10069-MS-0009	CI-NS	CD4_TEM	0.224239
10069-MS-0010	NHC	CD4_TEM	0.126079
10069-MS-0011	NHC	CD4_TEM	0.138981
10069-MS-0012	NHC	CD4_TEM	0.0935214
10069-MS-0013	CI-NS	CD4_TEM	0.0918691
10069-MS-0014	CI-Sep	CD4_TEM	0.0550098
10069-MS-0015	CI-Sep	CD4_TEM	0.205528
10069-MS-0016	CI-NS	CD4_TEM	0.116995
10069-MS-0017	CI-NS	CD4_TEM	0.038028
10069-MS-0018	CI-Sep	CD4_TEM	0.0167898
10069-MS-0019	CI-Sep	CD4_TEM	0.0253116
10069-MS-0020	CI-Sep	CD4_TEM	0.16368
10069-MS-0021	CI-NS	CD4_TEM	0.0677436
10069-MS-0022	CI-NS	CD4_TEM	0.12305
10069-MS-0023	NHC	CD4_TEM	0.086806
10069-MS-0024	NHC	CD4_TEM	0.148387
10069-MS-0025	CI-Sep	CD4_TEM	0.0775819
10069-MS-0026	CI-Sep	CD4_TEM	0.0955938
10069-MS-0027	CI-NS	CD4_TEM	0.124761
10069-MS-0028	CI-Sep	CD4_TEM	0.142917
10069-MS-0029	CI-NS	CD4_TEM	0.0596227
10069-MS-0030	CI-Sep	CD4_TEM	0.052478
10069-MS-0031	CI-NS	CD4_TEM	0.0327556
10069-MS-0032	CI-Sep	CD4_TEM	0.049601
10069-MS-0033	CI-Sep	CD4_TEM	0.0531069
10069-MS-0034	NHC	CD4_TEM	0.142938
10069-MS-0035	NHC	CD4_TEM	0.0828705
10069-MS-0037	CI-NS	CD4_TEM	0.253096
10069-MS-0038	CI-Sep	CD4_TEM	0.0445004
10069-MS-0039	CI-NS	CD4_TEM	0.0665457
10069-MS-0040	CI-NS	CD4_TEM	0.139024
10069-MS-0041	CI-Sep	CD4_TEM	0.0912374
10069-MS-0042	CI-Sep	CD4_TEM	0.110347
10069-MS-0043	CI-NS	CD4_TEM	0.289853
10069-MS-0044	CI-NS	CD4_TEM	0.152971
10069-MS-0045	CI-Sep	CD4_TEM	0.0548544
10069-MS-0046	CI-Sep	CD4_TEM	0.066843
10069-MS-0047	NHC	CD4_TEM	0.1448
10069-MS-0048	NHC	CD4_TEM	0.113608
10069-MS-0001	CI-Sep	CD4_TN	0.0538518
10069-MS-0002	CI-NS	CD4_TN	0.00640736
10069-MS-0003	CI-NS	CD4_TN	0.054263
10069-MS-0004	CI-Sep	CD4_TN	0.0978147
10069-MS-0005	CI-NS	CD4_TN	0.0971747
10069-MS-0006	CI-NS	CD4_TN	0.140409
10069-MS-0007	CI-NS	CD4_TN	0.068666
10069-MS-0008	CI-Sep	CD4_TN	0.0478296
10069-MS-0009	CI-NS	CD4_TN	0.101524
10069-MS-0010	NHC	CD4_TN	0.241954
10069-MS-0011	NHC	CD4_TN	0.160358
10069-MS-0012	NHC	CD4_TN	0.230234
10069-MS-0013	CI-NS	CD4_TN	0.0596621
10069-MS-0014	CI-Sep	CD4_TN	0.104687
10069-MS-0015	CI-Sep	CD4_TN	0.15205
10069-MS-0016	CI-NS	CD4_TN	0.0802956
10069-MS-0017	CI-NS	CD4_TN	0.0866447
10069-MS-0018	CI-Sep	CD4_TN	0.0771211
10069-MS-0019	CI-Sep	CD4_TN	0.0487115
10069-MS-0020	CI-Sep	CD4_TN	0.0444713
10069-MS-0021	CI-NS	CD4_TN	0.0833768
10069-MS-0022	CI-NS	CD4_TN	0.229058
10069-MS-0023	NHC	CD4_TN	0.301537
10069-MS-0024	NHC	CD4_TN	0.279795
10069-MS-0025	CI-Sep	CD4_TN	0.0639798
10069-MS-0026	CI-Sep	CD4_TN	0.00960512
10069-MS-0027	CI-NS	CD4_TN	0.212914
10069-MS-0028	CI-Sep	CD4_TN	0.0320366
10069-MS-0029	CI-NS	CD4_TN	0.0263067
10069-MS-0030	CI-Sep	CD4_TN	0.0297122
10069-MS-0031	CI-NS	CD4_TN	0.0308443
10069-MS-0032	CI-Sep	CD4_TN	0.0594586
10069-MS-0033	CI-Sep	CD4_TN	0.102601
10069-MS-0034	NHC	CD4_TN	0.160543
10069-MS-0035	NHC	CD4_TN	0.202562
10069-MS-0037	CI-NS	CD4_TN	0.130814
10069-MS-0038	CI-Sep	CD4_TN	0.0337168
10069-MS-0039	CI-NS	CD4_TN	0.0231266
10069-MS-0040	CI-NS	CD4_TN	0.0855811
10069-MS-0041	CI-Sep	CD4_TN	0.153324
10069-MS-0042	CI-Sep	CD4_TN	0.0350853
10069-MS-0043	CI-NS	CD4_TN	0.0897121
10069-MS-0044	CI-NS	CD4_TN	0.0502391
10069-MS-0045	CI-Sep	CD4_TN	0.0419296
10069-MS-0046	CI-Sep	CD4_TN	0.0890114
10069-MS-0047	NHC	CD4_TN	0.211818
10069-MS-0048	NHC	CD4_TN	0.28544
10069-MS-0001	CI-Sep	CD4_Treg	0.041487
10069-MS-0002	CI-NS	CD4_Treg	0.0144391
10069-MS-0003	CI-NS	CD4_Treg	0.0279906
10069-MS-0004	CI-Sep	CD4_Treg	0.0070791
10069-MS-0005	CI-NS	CD4_Treg	0.011047
10069-MS-0006	CI-NS	CD4_Treg	0.0343935
10069-MS-0007	CI-NS	CD4_Treg	0.0170177
10069-MS-0008	CI-Sep	CD4_Treg	0.00980175
10069-MS-0009	CI-NS	CD4_Treg	0.0123262
10069-MS-0010	NHC	CD4_Treg	0.0273541
10069-MS-0011	NHC	CD4_Treg	0.0178999
10069-MS-0012	NHC	CD4_Treg	0.00873575
10069-MS-0013	CI-NS	CD4_Treg	0.0095037
10069-MS-0014	CI-Sep	CD4_Treg	0.0218917
10069-MS-0015	CI-Sep	CD4_Treg	0.0193267
10069-MS-0016	CI-NS	CD4_Treg	0.0173235
10069-MS-0017	CI-NS	CD4_Treg	0.021405
10069-MS-0018	CI-Sep	CD4_Treg	0.0166779
10069-MS-0019	CI-Sep	CD4_Treg	0.00206469
10069-MS-0020	CI-Sep	CD4_Treg	0.0276836
10069-MS-0021	CI-NS	CD4_Treg	0.0227549
10069-MS-0022	CI-NS	CD4_Treg	0.0352397
10069-MS-0023	NHC	CD4_Treg	0.0261664
10069-MS-0024	NHC	CD4_Treg	0.0255504
10069-MS-0025	CI-Sep	CD4_Treg	0.0258606
10069-MS-0026	CI-Sep	CD4_Treg	0.0193627
10069-MS-0027	CI-NS	CD4_Treg	0.0261127
10069-MS-0028	CI-Sep	CD4_Treg	0.0214271
10069-MS-0029	CI-NS	CD4_Treg	0.0103842
10069-MS-0030	CI-Sep	CD4_Treg	0.0145934
10069-MS-0031	CI-NS	CD4_Treg	0.00527252
10069-MS-0032	CI-Sep	CD4_Treg	0.0154905
10069-MS-0033	CI-Sep	CD4_Treg	0.0231214
10069-MS-0034	NHC	CD4_Treg	0.0243985
10069-MS-0035	NHC	CD4_Treg	0.0199785
10069-MS-0037	CI-NS	CD4_Treg	0.0143565
10069-MS-0038	CI-Sep	CD4_Treg	0.0306254
10069-MS-0039	CI-NS	CD4_Treg	0.0129237
10069-MS-0040	CI-NS	CD4_Treg	0.0223816
10069-MS-0041	CI-Sep	CD4_Treg	0.0199501
10069-MS-0042	CI-Sep	CD4_Treg	0.03082
10069-MS-0043	CI-NS	CD4_Treg	0.0521419
10069-MS-0044	CI-NS	CD4_Treg	0.0702468
10069-MS-0045	CI-Sep	CD4_Treg	0.00995146
10069-MS-0046	CI-Sep	CD4_Treg	0.0129972
10069-MS-0047	NHC	CD4_Treg	0.0183824
10069-MS-0048	NHC	CD4_Treg	0.026063
