# Supplementary material for: Metabolic adaptations rewire CD4+ T cells in a subset-specific manner in human critical illness with and without sepsis
Source: Nat Immunol. 2026 Jan 15;27(2):236–49. doi: 10.1038/s41590-025-02390-6 (PMC12864044; doi:10.1038/s41590-025-02390-6)
Supplement: Supplementary file 10 — Source data for figures. [file 41590_2025_2390_MOESM10_ESM.xlsx]

## Sheet: 6d_hi
SampleID	Day	Group	CD4_Total	CD4_TN	CD4_TEM	CD4_Treg
NHC-0002	NaN	NHC	50.1	39.3	53.8	58.1
NHC-0003	NaN	NHC	77.6	78.6	74.1	85.1
NHC-0004	NaN	NHC	92.2	93.3	87	98.7
NHC-0005	NaN	NHC	86.2	84	82.8	89.9
NHC-0006	NaN	NHC	85	85.3	81	91
NHC-0007	NaN	NHC	82.1	76.3	84.6	86
NHC-0008	NaN	NHC	85.3	85.3	83.2	88
NHC-0009	NaN	NHC	57.4	55.6	51.3	67.6
NHC-0010	NaN	NHC	63.9	59.4	70.8	69.3
V-0026	2	CI-NS	55.7	44.1	64.1	69.5
V-0031	2	CI-NS	36.6	27.4	50.6	32.2
V-0043	2	CI-NS	87	86.7	85.1	94
V-0050	2	CI-Sep	90.2	90.8	79.5	92.2
V-0054	2	CI-NS	81.1	84.2	77.9	83.9
V-0058	2	CI-NS	88	87.5	84	93.3
V-0060	2	CI-Sep	58.5	64.6	52.2	65.9
V-0068	2	CI-Sep	98.8	99.1	98	100
V-0076	2	CI-Sep	98.4	97.7	98.1	100
V-0078	2	CI-NS	81.7	73	83.6	93.8
V-0086	2	CI-Sep	79.2	83.6	66.5	93.8
V-0089	2	CI-Sep	93.8	92.5	95.9	96.4
V-0095	2	CI-Sep	93.4	96.4	89.3	98.7
V-0100	2	CI-Sep	96.5	96.2	95.6	97.7
V-0102	2	CI-NS	83.9	97.5	73.5	98.3
V-0107	2	CI-NS	97.8	97.8	95.5	97.6
V-0108	2	CI-NS	90.9	93.1	84.3	95.5
V-0109	2	CI-Sep	97.9	98.2	97.8	99.3
V-0117	2	CI-Sep	92.5	95.5	86.4	89.3
V-0119	2	CI-Sep	86.8	90.8	74.2	91
V-0120	2	CI-Sep	91.7	99.3	82.6	100
V-0121	2	CI-NS	88	92.4	75.4	96.5
V-0123	2	CI-NS	74.9	70	72.9	78.5
V-0126	2	CI-Sep	93.3	95.6	86	95.9
V-0131	2	CI-NS	74.6	73.6	76.3	77.7
V-0133	2	CI-NS	81.4	84.7	73.7	97.2
V-0135	2	CI-Sep	92.4	96	91.6	96.4
V-0136	2	CI-Sep	90.3	95	76.9	97.2
V-0138	2	CI-Sep	87	88	83.5	92.4
V-0147	2	CI-NS	61	56.2	67.2	70.8
V-0157	2	CI-NS	70.7	79.7	68.1	86.8
V-0160	2	CI-NS	93.9	93.3	93.1	94.9
V-0161	2	CI-Sep	98.8	99.3	97.4	100
V-0169	2	CI-NS	95	97	92.6	98
V-0171	2	CI-NS	93.4	98.1	88.7	98.7
V-0174	2	CI-Sep	97.3	97.2	95.6	100
V-0177	2	CI-Sep	89	94.8	78.7	99.3

## Sheet: 6d_mfi
SampleID	Day	Group	CD4_Total	CD4_TN	CD4_TEM	CD4_Treg
NHC-0002	NaN	NHC	0.75	0.67	0.77	0.83
NHC-0003	NaN	NHC	1.23	1.17	1.34	1.61
NHC-0004	NaN	NHC	2.02	1.93	1.95	2.51
NHC-0005	NaN	NHC	1.82	1.58	1.9	2.13
NHC-0006	NaN	NHC	2.11	1.9	2.01	2.54
NHC-0007	NaN	NHC	1.57	1.22	1.97	1.77
NHC-0008	NaN	NHC	1.74	1.71	1.82	2.06
NHC-0009	NaN	NHC	0.89	0.8	0.87	1.06
NHC-0010	NaN	NHC	1.01	0.87	1.3	1.06
V-0026	2	CI-NS	0.9	0.74	1.07	1.09
V-0031	2	CI-NS	0.65	0.54	0.85	0.6
V-0043	2	CI-NS	1.41	1.35	1.56	1.85
V-0050	2	CI-Sep	2.46	2.44	1.89	2.63
V-0054	2	CI-NS	1.29	1.25	1.35	1.27
V-0058	2	CI-NS	1.39	1.32	1.58	1.66
V-0060	2	CI-Sep	1.08	1.02	0.99	1.33
V-0068	2	CI-Sep	4.49	3.87	4.32	5.23
V-0076	2	CI-Sep	3.55	2.77	4.85	4.76
V-0078	2	CI-NS	1.32	1	1.47	1.46
V-0086	2	CI-Sep	1.06	1.06	1.02	1.41
V-0089	2	CI-Sep	2.6	2.4	3.24	2.84
V-0095	2	CI-Sep	2.49	2.56	2.42	3.04
V-0100	2	CI-Sep	2.4	2.26	2.64	2.76
V-0102	2	CI-NS	1.89	2.29	1.61	2.88
V-0107	2	CI-NS	3.4	3.22	3.4	3.75
V-0108	2	CI-NS	2.01	1.97	1.93	2.31
V-0109	2	CI-Sep	2.43	1.93	2.84	2.23
V-0117	2	CI-Sep	2.15	1.97	2.11	2.29
V-0119	2	CI-Sep	1.73	1.72	1.43	2.01
V-0120	2	CI-Sep	2.32	2.32	2.04	3.18
V-0121	2	CI-NS	1.95	1.83	1.59	2.62
V-0123	2	CI-NS	0.98	0.86	1.03	1.01
V-0126	2	CI-Sep	1.61	1.57	1.56	1.86
V-0131	2	CI-NS	1.24	1.06	1.42	1.25
V-0133	2	CI-NS	1.35	1.24	1.31	1.87
V-0135	2	CI-Sep	1.89	1.66	1.89	2.31
V-0136	2	CI-Sep	1.59	1.53	1.38	1.85
V-0138	2	CI-Sep	1.66	1.46	1.67	1.9
V-0147	2	CI-NS	1.05	0.89	1.34	1.41
V-0157	2	CI-NS	1	1.07	1.06	1.38
V-0160	2	CI-NS	2.51	2.15	2.77	2.75
V-0161	2	CI-Sep	2.29	1.92	2.8	2.52
V-0169	2	CI-NS	1.84	1.56	2.11	1.89
V-0171	2	CI-NS	2.13	1.96	2.03	2.53
V-0174	2	CI-Sep	2.97	2.56	3.12	3.16
V-0177	2	CI-Sep	1.91	2.01	1.64	2.59

## Sheet: 6e
SampleID	Day	Inhibitor	CellType	Group	glyco_cap
NHC-0003	NaN	O	CD4_TN	NHC	5.24718
NHC-0003	NaN	O-MT	CD4_TN	NHC	5.33391
NHC-0007	NaN	O	CD4_TN	NHC	9.80234
NHC-0007	NaN	O-MT	CD4_TN	NHC	6.49455
NHC-0009	NaN	O	CD4_TN	NHC	9.40945
NHC-0009	NaN	O-MT	CD4_TN	NHC	7.67717
V-0043	2	O	CD4_TN	CI-NS	37.2417
V-0043	2	O-MT	CD4_TN	CI-NS	20.7593
V-0054	2	O	CD4_TN	CI-NS	6.02656
V-0054	2	O-MT	CD4_TN	CI-NS	5.61798
V-0330	2	O	CD4_TN	CI-NS	12.5145
V-0330	2	O-MT	CD4_TN	CI-NS	9.37621
V-0053	2	O	CD4_TN	CI-Sep	12.3196
V-0053	2	O-MT	CD4_TN	CI-Sep	15.005
V-0072	2	O	CD4_TN	CI-Sep	6.66425
V-0072	2	O-MT	CD4_TN	CI-Sep	7.35241
V-0120	2	O	CD4_TN	CI-Sep	9.82079
V-0120	2	O-MT	CD4_TN	CI-Sep	10.0358
V-0081	2	O	CD4_TN	CI-Sep	9.6396
V-0081	2	O-MT	CD4_TN	CI-Sep	11.2028
V-0106	2	O	CD4_TN	CI-Sep	9.95868
V-0106	2	O-MT	CD4_TN	CI-Sep	7.60331
NHC-0003	NaN	O	CD4_TEM	NHC	20.4842
NHC-0003	NaN	O-MT	CD4_TEM	NHC	16.3128
NHC-0007	NaN	O	CD4_TEM	NHC	33.8996
NHC-0007	NaN	O-MT	CD4_TEM	NHC	12.4446
NHC-0009	NaN	O	CD4_TEM	NHC	37.617
NHC-0009	NaN	O-MT	CD4_TEM	NHC	22.645
V-0043	2	O	CD4_TEM	CI-NS	35.8779
V-0043	2	O-MT	CD4_TEM	CI-NS	34.9237
V-0054	2	O	CD4_TEM	CI-NS	37.8049
V-0054	2	O-MT	CD4_TEM	CI-NS	34.5528
V-0330	2	O	CD4_TEM	CI-NS	41.6933
V-0330	2	O-MT	CD4_TEM	CI-NS	24.6805
V-0053	2	O	CD4_TEM	CI-Sep	32.0425
V-0053	2	O-MT	CD4_TEM	CI-Sep	24.8292
V-0072	2	O	CD4_TEM	CI-Sep	14.0649
V-0072	2	O-MT	CD4_TEM	CI-Sep	12.0664
V-0120	2	O	CD4_TEM	CI-Sep	26.5781
V-0120	2	O-MT	CD4_TEM	CI-Sep	27.2425
V-0081	2	O	CD4_TEM	CI-Sep	28.5987
V-0081	2	O-MT	CD4_TEM	CI-Sep	30.8897
V-0106	2	O	CD4_TEM	CI-Sep	29.4606
V-0106	2	O-MT	CD4_TEM	CI-Sep	30.1521
NHC-0003	NaN	O	CD4_Treg	NHC	31.2133
NHC-0003	NaN	O-MT	CD4_Treg	NHC	29.8306
NHC-0007	NaN	O	CD4_Treg	NHC	24.1332
NHC-0007	NaN	O-MT	CD4_Treg	NHC	16.0659
NHC-0009	NaN	O	CD4_Treg	NHC	35.9465
NHC-0009	NaN	O-MT	CD4_Treg	NHC	32.1224
V-0043	2	O	CD4_Treg	CI-NS	56.8171
V-0043	2	O-MT	CD4_Treg	CI-NS	57.3023
V-0054	2	O	CD4_Treg	CI-NS	42.1694
V-0054	2	O-MT	CD4_Treg	CI-NS	42.1694
V-0330	2	O	CD4_Treg	CI-NS	41.3867
V-0330	2	O-MT	CD4_Treg	CI-NS	34.9535
V-0053	2	O	CD4_Treg	CI-Sep	46.8346
V-0053	2	O-MT	CD4_Treg	CI-Sep	37.3907
V-0072	2	O	CD4_Treg	CI-Sep	55.2129
V-0072	2	O-MT	CD4_Treg	CI-Sep	18.1718
V-0120	2	O	CD4_Treg	CI-Sep	48.0938
V-0120	2	O-MT	CD4_Treg	CI-Sep	39.8827
V-0081	2	O	CD4_Treg	CI-Sep	49.3118
V-0081	2	O-MT	CD4_Treg	CI-Sep	58.0396
V-0106	2	O	CD4_Treg	CI-Sep	37.3358
V-0106	2	O-MT	CD4_Treg	CI-Sep	41.8386
NHC-0019	NaN	O	CD4_TN	NHC	12.3192
NHC-0019	NaN	O-MT	CD4_TN	NHC	9.82025
NHC-0020	NaN	O	CD4_TN	NHC	21.8105
NHC-0020	NaN	O-MT	CD4_TN	NHC	19.2165
NHC-0021	NaN	O	CD4_TN	NHC	20.0673
NHC-0021	NaN	O-MT	CD4_TN	NHC	20.2354
V-0019	2	O	CD4_TN	CI-NS	45.1197
V-0019	2	O-MT	CD4_TN	CI-NS	50.0921
V-0020	2	O	CD4_TN	CI-NS	13.898
V-0020	2	O-MT	CD4_TN	CI-NS	17.8287
V-0023	2	O	CD4_TN	CI-NS	4.56744
V-0023	2	O-MT	CD4_TN	CI-NS	4.24503
V-0337	2	O	CD4_TN	CI-NS	20.4852
V-0337	2	O-MT	CD4_TN	CI-NS	12.8841
V-0034	2	O	CD4_TN	CI-Sep	6.96177
V-0034	2	O-MT	CD4_TN	CI-Sep	4.74849
V-0041	2	O	CD4_TN	CI-Sep	20.2612
V-0041	2	O-MT	CD4_TN	CI-Sep	13.7742
V-0331	2	O	CD4_TN	CI-Sep	24.9411
V-0331	2	O-MT	CD4_TN	CI-Sep	28.5153
NHC-0019	NaN	O	CD4_TEM	NHC	46.0916
NHC-0019	NaN	O-MT	CD4_TEM	NHC	26.6076
NHC-0020	NaN	O	CD4_TEM	NHC	52.6462
NHC-0020	NaN	O-MT	CD4_TEM	NHC	36.6295
NHC-0021	NaN	O	CD4_TEM	NHC	37.7593
NHC-0021	NaN	O-MT	CD4_TEM	NHC	40.0645
V-0019	2	O	CD4_TEM	CI-NS	59.6758
V-0019	2	O-MT	CD4_TEM	CI-NS	65.0456
V-0020	2	O	CD4_TEM	CI-NS	38.3847
V-0020	2	O-MT	CD4_TEM	CI-NS	36.7194
V-0023	2	O	CD4_TEM	CI-NS	18.6213
V-0023	2	O-MT	CD4_TEM	CI-NS	17.6161
V-0337	2	O	CD4_TEM	CI-NS	54.067
V-0337	2	O-MT	CD4_TEM	CI-NS	19.4258
V-0034	2	O	CD4_TEM	CI-Sep	35.7855
V-0034	2	O-MT	CD4_TEM	CI-Sep	14.8067
V-0041	2	O	CD4_TEM	CI-Sep	40.754
V-0041	2	O-MT	CD4_TEM	CI-Sep	35.368
V-0331	2	O	CD4_TEM	CI-Sep	33.4132
V-0331	2	O-MT	CD4_TEM	CI-Sep	32.0709
NHC-0019	NaN	O	CD4_Treg	NHC	46.4358
NHC-0019	NaN	O-MT	CD4_Treg	NHC	28.3125
NHC-0020	NaN	O	CD4_Treg	NHC	31.6487
NHC-0020	NaN	O-MT	CD4_Treg	NHC	26.9677
NHC-0021	NaN	O	CD4_Treg	NHC	38.4259
NHC-0021	NaN	O-MT	CD4_Treg	NHC	38.4259
V-0019	2	O	CD4_Treg	CI-NS	91.6295
V-0019	2	O-MT	CD4_Treg	CI-NS	5.30134
V-0020	2	O	CD4_Treg	CI-NS	40.1473
V-0020	2	O-MT	CD4_Treg	CI-NS	47.9742
V-0023	2	O	CD4_Treg	CI-NS	38.6042
V-0023	2	O-MT	CD4_Treg	CI-NS	33.3039
V-0337	2	O	CD4_Treg	CI-NS	78.4017
V-0337	2	O-MT	CD4_Treg	CI-NS	36.5011
V-0034	2	O	CD4_Treg	CI-Sep	33.8431
V-0034	2	O-MT	CD4_Treg	CI-Sep	22.8723
V-0041	2	O	CD4_Treg	CI-Sep	36.2998
V-0041	2	O-MT	CD4_Treg	CI-Sep	26.6042
V-0331	2	O	CD4_Treg	CI-Sep	41.9229
V-0331	2	O-MT	CD4_Treg	CI-Sep	30.3075

## Sheet: 6f
BaseSampleID	Day	Group	Variable	Treatment	PercentChange
NHC-0003	NaN	NHC	delta_mfi_foxp3	O	-14.7287
NHC-0005	NaN	NHC	delta_mfi_foxp3	O	-11.3636
NHC-0008	NaN	NHC	delta_mfi_foxp3	O	-11.6279
NHC-0020	NaN	NHC	delta_mfi_foxp3	O	2.44898
NHC-0021	NaN	NHC	delta_mfi_foxp3	O	-15.3846
NHC-0022	NaN	NHC	delta_mfi_foxp3	O	-15.3285
NHC-0023	NaN	NHC	delta_mfi_foxp3	O	-13.2231
NHC-0026	NaN	NHC	delta_mfi_foxp3	O	-7.33945
V-0019	2	CI-NS	delta_mfi_foxp3	O	-9.41176
V-0020	2	CI-NS	delta_mfi_foxp3	O	-8.19672
V-0033	2	CI-Sep	delta_mfi_foxp3	O	0.134228
V-0050	2	CI-Sep	delta_mfi_foxp3	O	-6.94444
V-0072	2	CI-Sep	delta_mfi_foxp3	O	1.66667
V-0081	2	CI-Sep	delta_mfi_foxp3	O	-10.4167
V-0169	2	CI-NS	delta_mfi_foxp3	O	-15.5844
V-0171	2	CI-NS	delta_mfi_foxp3	O	-8.02469
V-0187	2	CI-NS	delta_mfi_foxp3	O	-12.7517
V-0313	2	CI-Sep	delta_mfi_foxp3	O	-6.35838
V-0317	2	CI-Sep	delta_mfi_foxp3	O	-11.1111
V-0321	2	CI-Sep	delta_mfi_foxp3	O	-15.9509
V-0324	2	CI-Sep	delta_mfi_foxp3	O	-9.42029
V-0328	2	CI-Sep	delta_mfi_foxp3	O	-5.76923
V-0329	2	CI-Sep	delta_mfi_foxp3	O	-3.59281
V-0337	2	CI-NS	delta_mfi_foxp3	O	-19.708
NHC-0003	NaN	NHC	delta_mfi_foxp3	O-MT	-10.8527
NHC-0005	NaN	NHC	delta_mfi_foxp3	O-MT	-12.1212
NHC-0008	NaN	NHC	delta_mfi_foxp3	O-MT	-8.52713
NHC-0020	NaN	NHC	delta_mfi_foxp3	O-MT	2.44898
NHC-0021	NaN	NHC	delta_mfi_foxp3	O-MT	-13.8462
NHC-0022	NaN	NHC	delta_mfi_foxp3	O-MT	-10.9489
NHC-0023	NaN	NHC	delta_mfi_foxp3	O-MT	-12.3967
NHC-0026	NaN	NHC	delta_mfi_foxp3	O-MT	-3.66972
V-0019	2	CI-NS	delta_mfi_foxp3	O-MT	12.9412
V-0020	2	CI-NS	delta_mfi_foxp3	O-MT	-5.7377
V-0033	2	CI-Sep	delta_mfi_foxp3	O-MT	-12.7517
V-0050	2	CI-Sep	delta_mfi_foxp3	O-MT	-8.33333
V-0072	2	CI-Sep	delta_mfi_foxp3	O-MT	8.33333
V-0081	2	CI-Sep	delta_mfi_foxp3	O-MT	-5.55556
V-0169	2	CI-NS	delta_mfi_foxp3	O-MT	-9.74026
V-0171	2	CI-NS	delta_mfi_foxp3	O-MT	0.617284
V-0187	2	CI-NS	delta_mfi_foxp3	O-MT	-14.7651
V-0313	2	CI-Sep	delta_mfi_foxp3	O-MT	-7.51445
V-0317	2	CI-Sep	delta_mfi_foxp3	O-MT	-10.4167
V-0321	2	CI-Sep	delta_mfi_foxp3	O-MT	-14.1104
V-0324	2	CI-Sep	delta_mfi_foxp3	O-MT	-13.7681
V-0328	2	CI-Sep	delta_mfi_foxp3	O-MT	-7.05128
V-0329	2	CI-Sep	delta_mfi_foxp3	O-MT	-8.38323
V-0337	2	CI-NS	delta_mfi_foxp3	O-MT	-16.7883
NHC-0003	NaN	NHC	delta_pct_tigit	O	-9.15493
NHC-0005	NaN	NHC	delta_pct_tigit	O	-1.1236
NHC-0008	NaN	NHC	delta_pct_tigit	O	-16.6124
NHC-0020	NaN	NHC	delta_pct_tigit	O	-10.6762
NHC-0021	NaN	NHC	delta_pct_tigit	O	0.623053
NHC-0022	NaN	NHC	delta_pct_tigit	O	4.03226
NHC-0023	NaN	NHC	delta_pct_tigit	O	-5.64784
NHC-0026	NaN	NHC	delta_pct_tigit	O	4.12451
V-0019	2	CI-NS	delta_pct_tigit	O	-33.9286
V-0020	2	CI-NS	delta_pct_tigit	O	-11.2994
V-0033	2	CI-Sep	delta_pct_tigit	O	24.0223
V-0050	2	CI-Sep	delta_pct_tigit	O	2.07254
V-0072	2	CI-Sep	delta_pct_tigit	O	18.6207
V-0081	2	CI-Sep	delta_pct_tigit	O	4.14938
V-0169	2	CI-NS	delta_pct_tigit	O	-10.9756
V-0171	2	CI-NS	delta_pct_tigit	O	8.59375
V-0187	2	CI-NS	delta_pct_tigit	O	-1.3245
V-0313	2	CI-Sep	delta_pct_tigit	O	13.5747
V-0317	2	CI-Sep	delta_pct_tigit	O	-6.59341
V-0321	2	CI-Sep	delta_pct_tigit	O	11.1111
V-0324	2	CI-Sep	delta_pct_tigit	O	-3.0303
V-0328	2	CI-Sep	delta_pct_tigit	O	30.8943
V-0329	2	CI-Sep	delta_pct_tigit	O	28.8235
V-0337	2	CI-NS	delta_pct_tigit	O	4.54545
NHC-0003	NaN	NHC	delta_pct_tigit	O-MT	-12.3239
NHC-0005	NaN	NHC	delta_pct_tigit	O-MT	-15.7303
NHC-0008	NaN	NHC	delta_pct_tigit	O-MT	5.40717
NHC-0020	NaN	NHC	delta_pct_tigit	O-MT	-11.3879
NHC-0021	NaN	NHC	delta_pct_tigit	O-MT	-9.03427
NHC-0022	NaN	NHC	delta_pct_tigit	O-MT	0.016129
NHC-0023	NaN	NHC	delta_pct_tigit	O-MT	-9.96678
NHC-0026	NaN	NHC	delta_pct_tigit	O-MT	-30.3502
V-0019	2	CI-NS	delta_pct_tigit	O-MT	26.7857
V-0020	2	CI-NS	delta_pct_tigit	O-MT	-16.3842
V-0033	2	CI-Sep	delta_pct_tigit	O-MT	117.318
V-0050	2	CI-Sep	delta_pct_tigit	O-MT	0.518135
V-0072	2	CI-Sep	delta_pct_tigit	O-MT	72.4138
V-0081	2	CI-Sep	delta_pct_tigit	O-MT	12.8631
V-0169	2	CI-NS	delta_pct_tigit	O-MT	-14.2276
V-0171	2	CI-NS	delta_pct_tigit	O-MT	5.85938
V-0187	2	CI-NS	delta_pct_tigit	O-MT	-6.95364
V-0313	2	CI-Sep	delta_pct_tigit	O-MT	9.04977
V-0317	2	CI-Sep	delta_pct_tigit	O-MT	-3.2967
V-0321	2	CI-Sep	delta_pct_tigit	O-MT	6.94444
V-0324	2	CI-Sep	delta_pct_tigit	O-MT	-7.87879
V-0328	2	CI-Sep	delta_pct_tigit	O-MT	32.9268
V-0329	2	CI-Sep	delta_pct_tigit	O-MT	4.70588
V-0337	2	CI-NS	delta_pct_tigit	O-MT	0.568182

## Sheet: 6g
BaseSampleID	Day	Group	Variable	Treatment	PercentChange
NHC-0003	NaN	NHC	delta_pct_tnfa	O	-47.5645
NHC-0005	NaN	NHC	delta_pct_tnfa	O	-30.4598
NHC-0008	NaN	NHC	delta_pct_tnfa	O	-41.1594
NHC-0020	NaN	NHC	delta_pct_tnfa	O	-27.5556
NHC-0021	NaN	NHC	delta_pct_tnfa	O	-35.9551
NHC-0022	NaN	NHC	delta_pct_tnfa	O	-33.4586
NHC-0023	NaN	NHC	delta_pct_tnfa	O	-46.8127
NHC-0026	NaN	NHC	delta_pct_tnfa	O	-47.6596
V-0019	2	CI-NS	delta_pct_tnfa	O	-29.4495
V-0020	2	CI-NS	delta_pct_tnfa	O	-34.7222
V-0033	2	CI-Sep	delta_pct_tnfa	O	14.5679
V-0050	2	CI-Sep	delta_pct_tnfa	O	-53.2667
V-0072	2	CI-Sep	delta_pct_tnfa	O	-41.3014
V-0081	2	CI-Sep	delta_pct_tnfa	O	-46.7333
V-0169	2	CI-NS	delta_pct_tnfa	O	-64.9655
V-0171	2	CI-NS	delta_pct_tnfa	O	-3.80435
V-0187	2	CI-NS	delta_pct_tnfa	O	-44.2975
V-0313	2	CI-Sep	delta_pct_tnfa	O	-57.2512
V-0317	2	CI-Sep	delta_pct_tnfa	O	-46.634
V-0321	2	CI-Sep	delta_pct_tnfa	O	-54.0481
V-0324	2	CI-Sep	delta_pct_tnfa	O	-37.7863
V-0328	2	CI-Sep	delta_pct_tnfa	O	-11.9444
V-0329	2	CI-Sep	delta_pct_tnfa	O	-34.381
V-0337	2	CI-NS	delta_pct_tnfa	O	-38.6986
NHC-0003	NaN	NHC	delta_pct_tnfa	O-MT	-46.1318
NHC-0005	NaN	NHC	delta_pct_tnfa	O-MT	-39.6552
NHC-0008	NaN	NHC	delta_pct_tnfa	O-MT	-38.8406
NHC-0020	NaN	NHC	delta_pct_tnfa	O-MT	-32.8889
NHC-0021	NaN	NHC	delta_pct_tnfa	O-MT	-39.0449
NHC-0022	NaN	NHC	delta_pct_tnfa	O-MT	-29.6992
NHC-0023	NaN	NHC	delta_pct_tnfa	O-MT	-47.012
NHC-0026	NaN	NHC	delta_pct_tnfa	O-MT	-60
V-0019	2	CI-NS	delta_pct_tnfa	O-MT	-28.6239
V-0020	2	CI-NS	delta_pct_tnfa	O-MT	-36.0185
V-0033	2	CI-Sep	delta_pct_tnfa	O-MT	4.44444
V-0050	2	CI-Sep	delta_pct_tnfa	O-MT	-50.8
V-0072	2	CI-Sep	delta_pct_tnfa	O-MT	-37.2603
V-0081	2	CI-Sep	delta_pct_tnfa	O-MT	-42.2
V-0169	2	CI-NS	delta_pct_tnfa	O-MT	-58.8966
V-0171	2	CI-NS	delta_pct_tnfa	O-MT	-13.0435
V-0187	2	CI-NS	delta_pct_tnfa	O-MT	-45.124
V-0313	2	CI-Sep	delta_pct_tnfa	O-MT	-56.1137
V-0317	2	CI-Sep	delta_pct_tnfa	O-MT	-48.1028
V-0321	2	CI-Sep	delta_pct_tnfa	O-MT	-50.1094
V-0324	2	CI-Sep	delta_pct_tnfa	O-MT	-44.6565
V-0328	2	CI-Sep	delta_pct_tnfa	O-MT	-32.1296
V-0329	2	CI-Sep	delta_pct_tnfa	O-MT	-36.2857
V-0337	2	CI-NS	delta_pct_tnfa	O-MT	-46.7466
