# Supplementary material for: Metabolic adaptations rewire CD4+ T cells in a subset-specific manner in human critical illness with and without sepsis
Source: Nat Immunol. 2026 Jan 15;27(2):236–49. doi: 10.1038/s41590-025-02390-6 (PMC12864044; doi:10.1038/s41590-025-02390-6)
Supplement: Supplementary file 11 — Source data for figures. [file 41590_2025_2390_MOESM11_ESM.xlsx]

## Sheet: 7h
SampleID	Day	Group	CD4_TN	CD4_TEM	CD4_Treg
NHC-0001	NaN	NHC	4.92	6.05	6.88
NHC-0002	NaN	NHC	5.63	7.53	7.29
NHC-0003	NaN	NHC	5.27	6.57	7.22
NHC-0004	NaN	NHC	6.19	8.55	8.58
NHC-0005	NaN	NHC	5.42	6.74	7.43
NHC-0006	NaN	NHC	5.11	6.99	7.55
NHC-0007	NaN	NHC	5.77	9.35	8.92
NHC-0008	NaN	NHC	5.9	7.57	7.85
NHC-0009	NaN	NHC	5.05	7.42	7.16
NHC-0010	NaN	NHC	6.41	7.61	10.1
NHC-0011	NaN	NHC	4.72	6.22	8.85
NHC-0012	NaN	NHC	7.91	9.46	10.7
V-0019	2	CI-NS	7.55	12.4	12.7
V-0023	2	CI-NS	5.37	10.2	11.9
V-0029	2	CI-NS	4.43	6.03	8.6
V-0035	2	CI-NS	6.11	8.58	8.47
V-0036	2	CI-NS	5.57	7.65	9.19
V-0042	2	CI-NS	9.65	14.3	14.2
V-0043	2	CI-NS	6.27	8.77	9.55
V-0054	2	CI-NS	4.71	9.92	11.2
V-0058	2	CI-NS	6.38	6.92	7.52
V-0102	2	CI-NS	7.7	12.5	10.5
V-0121	2	CI-NS	7.56	11.5	10.4
V-0147	2	CI-NS	5.02	6.64	6.29
V-0169	2	CI-NS	6.71	9.04	9.51
V-0171	2	CI-NS	8.08	10.6	10.6
V-0187	2	CI-NS	6.39	8.9	11
V-0021	2	CI-Sep	10.2	12.1	11.8
V-0034	2	CI-Sep	10.1	12.2	12.6
V-0038	2	CI-Sep	14.4	17.6	23.1
V-0040	2	CI-Sep	7.94	9.42	10.9
V-0041	2	CI-Sep	8.21	9.5	10
V-0050	2	CI-Sep	7.52	11.3	8.78
V-0055	2	CI-Sep	9.29	13.2	13.5
V-0060	2	CI-Sep	7	10	9.11
V-0068	2	CI-Sep	7.57	11.6	11.6
V-0076	2	CI-Sep	9.6	14.3	15
V-0081	2	CI-Sep	10.2	12.6	12.4
V-0086	2	CI-Sep	7.18	11.5	11.9
V-0089	2	CI-Sep	7.1	10	7.93
V-0135	2	CI-Sep	7.39	15.6	13.1
V-0140	2	CI-Sep	8.47	9.36	11.9
V-0161	2	CI-Sep	8.38	9.93	9.95
V-0165	2	CI-Sep	6.15	9.68	10.4
V-0166	2	CI-Sep	8.54	12.4	11.1

## Sheet: 7j
SampleID	Inhibitor	CellType	glyco_cap
NHC-0007	oligo	CD4_TEM	7.50708
NHC-0009	oligo	CD4_TEM	5.79151
NHC-0010	oligo	CD4_TEM	38.3863
NHC-0011	oligo	CD4_TEM	30.923
NHC-0012	oligo	CD4_TEM	32.3239
NHC-0013	oligo	CD4_TEM	45.2467
NHC-0014	oligo	CD4_TEM	37.8545
NHC-0001	oligo	CD4_TEM	36.8061
NHC-0002	oligo	CD4_TEM	47.2183
NHC-0003	oligo	CD4_TEM	36.0751
NHC-0004	oligo	CD4_TEM	36.4743
NHC-0005	oligo	CD4_TEM	58.5799
NHC-0006	oligo	CD4_TEM	58.0603
NHC-0008	oligo	CD4_TEM	41.9014
NHC-0007	oligo-KYN	CD4_TEM	36.2606
NHC-0009	oligo-KYN	CD4_TEM	53.1164
NHC-0010	oligo-KYN	CD4_TEM	49.1443
NHC-0011	oligo-KYN	CD4_TEM	19.1064
NHC-0012	oligo-KYN	CD4_TEM	38.1335
NHC-0013	oligo-KYN	CD4_TEM	43.5018
NHC-0014	oligo-KYN	CD4_TEM	38.7793
NHC-0001	oligo-KYN	CD4_TEM	32.9633
NHC-0002	oligo-KYN	CD4_TEM	51.0223
NHC-0003	oligo-KYN	CD4_TEM	35.6281
NHC-0004	oligo-KYN	CD4_TEM	36.3684
NHC-0005	oligo-KYN	CD4_TEM	55.3523
NHC-0006	oligo-KYN	CD4_TEM	58.0603
NHC-0008	oligo-KYN	CD4_TEM	44.8357
NHC-0007	oligo	CD4_TN	0
NHC-0009	oligo	CD4_TN	0
NHC-0010	oligo	CD4_TN	9.05325
NHC-0011	oligo	CD4_TN	8.12183
NHC-0012	oligo	CD4_TN	2.97582
NHC-0013	oligo	CD4_TN	10.006
NHC-0014	oligo	CD4_TN	2.99885
NHC-0001	oligo	CD4_TN	8.09859
NHC-0002	oligo	CD4_TN	9.96185
NHC-0003	oligo	CD4_TN	9.97464
NHC-0004	oligo	CD4_TN	7.1494
NHC-0005	oligo	CD4_TN	11.317
NHC-0006	oligo	CD4_TN	9.32005
NHC-0008	oligo	CD4_TN	11.9318
NHC-0007	oligo-KYN	CD4_TN	11.4467
NHC-0009	oligo-KYN	CD4_TN	13.4414
NHC-0010	oligo-KYN	CD4_TN	11.1834
NHC-0011	oligo-KYN	CD4_TN	2.93288
NHC-0012	oligo-KYN	CD4_TN	6.32362
NHC-0013	oligo-KYN	CD4_TN	5.96745
NHC-0014	oligo-KYN	CD4_TN	5.36332
NHC-0001	oligo-KYN	CD4_TN	7.35524
NHC-0002	oligo-KYN	CD4_TN	10.8944
NHC-0003	oligo-KYN	CD4_TN	9.84784
NHC-0004	oligo-KYN	CD4_TN	7.05775
NHC-0005	oligo-KYN	CD4_TN	12.2183
NHC-0006	oligo-KYN	CD4_TN	9.08558
NHC-0008	oligo-KYN	CD4_TN	11.3005
NHC-0007	oligo	CD4_Treg	0.699953
NHC-0009	oligo	CD4_Treg	2.57028
NHC-0010	oligo	CD4_Treg	21.1979
NHC-0011	oligo	CD4_Treg	19.9005
NHC-0012	oligo	CD4_Treg	26.8574
NHC-0013	oligo	CD4_Treg	28.9742
NHC-0014	oligo	CD4_Treg	19.2821
NHC-0001	oligo	CD4_Treg	16.9407
NHC-0002	oligo	CD4_Treg	18.6109
NHC-0003	oligo	CD4_Treg	16.2736
NHC-0004	oligo	CD4_Treg	19.5295
NHC-0005	oligo	CD4_Treg	24.9319
NHC-0006	oligo	CD4_Treg	22.7171
NHC-0008	oligo	CD4_Treg	21.9711
NHC-0007	oligo-KYN	CD4_Treg	19.2254
NHC-0009	oligo-KYN	CD4_Treg	28.1928
NHC-0010	oligo-KYN	CD4_Treg	27.2344
NHC-0011	oligo-KYN	CD4_Treg	12.7695
NHC-0012	oligo-KYN	CD4_Treg	38.1634
NHC-0013	oligo-KYN	CD4_Treg	28.6825
NHC-0014	oligo-KYN	CD4_Treg	23.0801
NHC-0001	oligo-KYN	CD4_Treg	15.0107
NHC-0002	oligo-KYN	CD4_Treg	18.7644
NHC-0003	oligo-KYN	CD4_Treg	22.0912
NHC-0004	oligo-KYN	CD4_Treg	18.9694
NHC-0005	oligo-KYN	CD4_Treg	26.2943
NHC-0006	oligo-KYN	CD4_Treg	23.8307
NHC-0008	oligo-KYN	CD4_Treg	30.2574

## Sheet: 7k
SampleID	Day	Inhibitor	CellType	Group	glyco_cap
V-0079	2	O	CD4_Treg	CI-Sep	48.899
V-0086	2	O	CD4_Treg	CI-Sep	55.4305
V-0089	2	O	CD4_Treg	CI-Sep	59.7059
V-0095	2	O	CD4_Treg	CI-Sep	41.8468
V-0109	2	O	CD4_Treg	CI-Sep	74.8306
V-0120	2	O	CD4_Treg	CI-Sep	51.0803
V-0079	2	O-GSK	CD4_Treg	CI-Sep	35.6045
V-0086	2	O-GSK	CD4_Treg	CI-Sep	49.8053
V-0089	2	O-GSK	CD4_Treg	CI-Sep	53.2353
V-0095	2	O-GSK	CD4_Treg	CI-Sep	46.169
V-0109	2	O-GSK	CD4_Treg	CI-Sep	75.7986
V-0120	2	O-GSK	CD4_Treg	CI-Sep	65.3486

## Sheet: 7l
SampleID	Day	Inhibitor	CellType	Group	glyco_cap
NHC-0011	NaN	O	CD4_TEM	NHC	27.7307
NHC-0011	NaN	O-PA	CD4_TEM	NHC	25.5179
NHC-0012	NaN	O	CD4_TEM	NHC	35.368
NHC-0012	NaN	O-PA	CD4_TEM	NHC	30.9695
NHC-0013	NaN	O	CD4_TEM	NHC	29.0553
NHC-0013	NaN	O-PA	CD4_TEM	NHC	32.6308
NHC-0014	NaN	O	CD4_TEM	NHC	33.0606
NHC-0014	NaN	O-PA	CD4_TEM	NHC	33.0606
NHC-0015	NaN	O	CD4_TEM	NHC	42.3265
NHC-0015	NaN	O-PA	CD4_TEM	NHC	40.3715
V-0192	2	O	CD4_TEM	CI-Sep	48.1255
V-0192	2	O-PA	CD4_TEM	CI-Sep	47.6896
V-0213	2	O	CD4_TEM	CI-Sep	33.9207
V-0213	2	O-PA	CD4_TEM	CI-Sep	33.0837
V-0241	2	O	CD4_TEM	CI-Sep	35.7939
V-0241	2	O-PA	CD4_TEM	CI-Sep	33.8716
V-0247	2	O	CD4_TEM	CI-Sep	24.5605
V-0247	2	O-PA	CD4_TEM	CI-Sep	22.8027
V-0265	2	O	CD4_TEM	CI-Sep	35.2334
V-0265	2	O-PA	CD4_TEM	CI-Sep	34.1032
V-0272	2	O	CD4_TEM	CI-Sep	42.778
V-0272	2	O-PA	CD4_TEM	CI-Sep	38.1634
V-0317	2	O	CD4_TEM	CI-Sep	31.7406
V-0317	2	O-PA	CD4_TEM	CI-Sep	26.9625
NHC-0011	NaN	O	CD4_TN	NHC	6.51224
NHC-0011	NaN	O-PA	CD4_TN	NHC	5.59441
NHC-0012	NaN	O	CD4_TN	NHC	7.13946
NHC-0012	NaN	O-PA	CD4_TN	NHC	6.13993
NHC-0013	NaN	O	CD4_TN	NHC	7.33733
NHC-0013	NaN	O-PA	CD4_TN	NHC	7.98339
NHC-0014	NaN	O	CD4_TN	NHC	7.80224
NHC-0014	NaN	O-PA	CD4_TN	NHC	7.37737
NHC-0015	NaN	O	CD4_TN	NHC	14.239
NHC-0015	NaN	O-PA	CD4_TN	NHC	12.3841
V-0192	2	O	CD4_TN	CI-Sep	8.1864
V-0192	2	O-PA	CD4_TN	CI-Sep	6.96893
V-0213	2	O	CD4_TN	CI-Sep	6.2591
V-0213	2	O-PA	CD4_TN	CI-Sep	5.7739
V-0241	2	O	CD4_TN	CI-Sep	26.5596
V-0241	2	O-PA	CD4_TN	CI-Sep	24.5896
V-0247	2	O	CD4_TN	CI-Sep	6.86785
V-0247	2	O-PA	CD4_TN	CI-Sep	6.13944
V-0265	2	O	CD4_TN	CI-Sep	10.9848
V-0265	2	O-PA	CD4_TN	CI-Sep	11.411
V-0272	2	O	CD4_TN	CI-Sep	9.00429
V-0272	2	O-PA	CD4_TN	CI-Sep	10.243
V-0317	2	O	CD4_TN	CI-Sep	12.2717
V-0317	2	O-PA	CD4_TN	CI-Sep	13.8173
NHC-0011	NaN	O	CD4_Treg	NHC	32.0124
NHC-0011	NaN	O-PA	CD4_Treg	NHC	28.9044
NHC-0012	NaN	O	CD4_Treg	NHC	33.9258
NHC-0012	NaN	O-PA	CD4_Treg	NHC	28.9026
NHC-0013	NaN	O	CD4_Treg	NHC	27.8022
NHC-0013	NaN	O-PA	CD4_Treg	NHC	27.0044
NHC-0014	NaN	O	CD4_Treg	NHC	24.3986
NHC-0014	NaN	O-PA	CD4_Treg	NHC	26.4605
NHC-0015	NaN	O	CD4_Treg	NHC	35.7759
NHC-0015	NaN	O-PA	CD4_Treg	NHC	33.6207
V-0192	2	O	CD4_Treg	CI-Sep	33.8119
V-0192	2	O-PA	CD4_Treg	CI-Sep	26.5347
V-0213	2	O	CD4_Treg	CI-Sep	40.958
V-0213	2	O-PA	CD4_Treg	CI-Sep	37.616
V-0241	2	O	CD4_Treg	CI-Sep	44.8373
V-0241	2	O-PA	CD4_Treg	CI-Sep	43.7058
V-0247	2	O	CD4_Treg	CI-Sep	32.3011
V-0247	2	O-PA	CD4_Treg	CI-Sep	27.6798
V-0265	2	O	CD4_Treg	CI-Sep	45.0512
V-0265	2	O-PA	CD4_Treg	CI-Sep	38.9078
V-0272	2	O	CD4_Treg	CI-Sep	42.1899
V-0272	2	O-PA	CD4_Treg	CI-Sep	34.9158
V-0317	2	O	CD4_Treg	CI-Sep	51.0777
V-0317	2	O-PA	CD4_Treg	CI-Sep	42.8669

## Sheet: 7m
SampleID	Day	Group	Condition	Marker	Value
NHC-0001	NaN	NHC	stim-O	delta_FOXP3_mfi	-25.63
NHC-0001	NaN	NHC	stim-O-GSK	delta_FOXP3_mfi	-26.88
NHC-0002	NaN	NHC	stim-O	delta_FOXP3_mfi	-31.01
NHC-0002	NaN	NHC	stim-O-GSK	delta_FOXP3_mfi	-30.38
NHC-0003	NaN	NHC	stim-O	delta_FOXP3_mfi	-13.77
NHC-0003	NaN	NHC	stim-O-GSK	delta_FOXP3_mfi	-15.22
NHC-0007	NaN	NHC	stim-O	delta_FOXP3_mfi	-7.94
NHC-0007	NaN	NHC	stim-O-GSK	delta_FOXP3_mfi	-9.52
NHC-0008	NaN	NHC	stim-O	delta_FOXP3_mfi	-7.52
NHC-0008	NaN	NHC	stim-O-GSK	delta_FOXP3_mfi	-12.03
NHC-0010	NaN	NHC	stim-O	delta_FOXP3_mfi	-11.76
NHC-0010	NaN	NHC	stim-O-GSK	delta_FOXP3_mfi	-17.65
NHC-0011	NaN	NHC	stim-O	delta_FOXP3_mfi	-15.33
NHC-0011	NaN	NHC	stim-O-GSK	delta_FOXP3_mfi	-16.79
NHC-0013	NaN	NHC	stim-O	delta_FOXP3_mfi	-11.51
NHC-0013	NaN	NHC	stim-O-GSK	delta_FOXP3_mfi	-17.27
NHC-0017	NaN	NHC	stim-O	delta_FOXP3_mfi	6.47059
NHC-0017	NaN	NHC	stim-O-GSK	delta_FOXP3_mfi	-8.08824
NHC-0019	NaN	NHC	stim-O	delta_FOXP3_mfi	-8.21918
NHC-0019	NaN	NHC	stim-O-GSK	delta_FOXP3_mfi	-10.274
V-0034	2	CI-Sep	stim-O	delta_FOXP3_mfi	0.99
V-0034	2	CI-Sep	stim-O-GSK	delta_FOXP3_mfi	2.1
V-0050	2	CI-Sep	stim-O	delta_FOXP3_mfi	0
V-0050	2	CI-Sep	stim-O-GSK	delta_FOXP3_mfi	-5
V-0068	2	CI-Sep	stim-O	delta_FOXP3_mfi	15.83
V-0068	2	CI-Sep	stim-O-GSK	delta_FOXP3_mfi	10
V-0100	2	CI-Sep	stim-O	delta_FOXP3_mfi	5.34
V-0100	2	CI-Sep	stim-O-GSK	delta_FOXP3_mfi	4.58
V-0165	2	CI-Sep	stim-O	delta_FOXP3_mfi	-16.22
V-0165	2	CI-Sep	stim-O-GSK	delta_FOXP3_mfi	0.95
V-0166	2	CI-Sep	stim-O	delta_FOXP3_mfi	1.69
V-0166	2	CI-Sep	stim-O-GSK	delta_FOXP3_mfi	-0.85
V-0174	2	CI-Sep	stim-O	delta_FOXP3_mfi	-1.33
V-0174	2	CI-Sep	stim-O-GSK	delta_FOXP3_mfi	-4.67
V-0192	2	CI-Sep	stim-O	delta_FOXP3_mfi	1.64
V-0192	2	CI-Sep	stim-O-GSK	delta_FOXP3_mfi	-0.82
V-0213	2	CI-Sep	stim-O	delta_FOXP3_mfi	-17.46
V-0213	2	CI-Sep	stim-O-GSK	delta_FOXP3_mfi	-19.84
V-0242	2	CI-Sep	stim-O	delta_FOXP3_mfi	-8.17
V-0242	2	CI-Sep	stim-O-GSK	delta_FOXP3_mfi	-14.9
V-0259	2	CI-Sep	stim-O	delta_FOXP3_mfi	5.52
V-0259	2	CI-Sep	stim-O-GSK	delta_FOXP3_mfi	4.14
V-0261	2	CI-Sep	stim-O	delta_FOXP3_mfi	-11.45
V-0261	2	CI-Sep	stim-O-GSK	delta_FOXP3_mfi	-17.45
NHC-0017	NaN	NHC	stim-O	delta_TIGIT_pct	-26.3736
NHC-0017	NaN	NHC	stim-O-GSK	delta_TIGIT_pct	13.4615
NHC-0019	NaN	NHC	stim-O	delta_TIGIT_pct	7.04225
NHC-0019	NaN	NHC	stim-O-GSK	delta_TIGIT_pct	2.53521
NHC-0001	NaN	NHC	stim-O	delta_TIGIT_pct	-17.93
NHC-0001	NaN	NHC	stim-O-GSK	delta_TIGIT_pct	-23.45
NHC-0002	NaN	NHC	stim-O	delta_TIGIT_pct	-11.57
NHC-0002	NaN	NHC	stim-O-GSK	delta_TIGIT_pct	-13.43
NHC-0003	NaN	NHC	stim-O	delta_TIGIT_pct	-20.17
NHC-0003	NaN	NHC	stim-O-GSK	delta_TIGIT_pct	-22.27
NHC-0007	NaN	NHC	stim-O	delta_TIGIT_pct	8.25
NHC-0007	NaN	NHC	stim-O-GSK	delta_TIGIT_pct	8.25
NHC-0008	NaN	NHC	stim-O	delta_TIGIT_pct	1.35
NHC-0008	NaN	NHC	stim-O-GSK	delta_TIGIT_pct	-8.75
NHC-0010	NaN	NHC	stim-O	delta_TIGIT_pct	-0.97
NHC-0010	NaN	NHC	stim-O-GSK	delta_TIGIT_pct	-0.65
NHC-0011	NaN	NHC	stim-O	delta_TIGIT_pct	-16.42
NHC-0011	NaN	NHC	stim-O-GSK	delta_TIGIT_pct	-19.61
NHC-0013	NaN	NHC	stim-O	delta_TIGIT_pct	9.8
NHC-0013	NaN	NHC	stim-O-GSK	delta_TIGIT_pct	4.48
V-0034	2	CI-Sep	stim-O	delta_TIGIT_pct	10.19
V-0034	2	CI-Sep	stim-O-GSK	delta_TIGIT_pct	1.27
V-0050	2	CI-Sep	stim-O	delta_TIGIT_pct	20.93
V-0050	2	CI-Sep	stim-O-GSK	delta_TIGIT_pct	18.02
V-0068	2	CI-Sep	stim-O	delta_TIGIT_pct	84.66
V-0068	2	CI-Sep	stim-O-GSK	delta_TIGIT_pct	65.88
V-0100	2	CI-Sep	stim-O	delta_TIGIT_pct	28.45
V-0100	2	CI-Sep	stim-O-GSK	delta_TIGIT_pct	12.93
V-0165	2	CI-Sep	stim-O	delta_TIGIT_pct	-5.84
V-0165	2	CI-Sep	stim-O-GSK	delta_TIGIT_pct	-3.9
V-0166	2	CI-Sep	stim-O	delta_TIGIT_pct	8.44
V-0166	2	CI-Sep	stim-O-GSK	delta_TIGIT_pct	3.3
V-0174	2	CI-Sep	stim-O	delta_TIGIT_pct	52.03
V-0174	2	CI-Sep	stim-O-GSK	delta_TIGIT_pct	45.27
V-0192	2	CI-Sep	stim-O	delta_TIGIT_pct	54.41
V-0192	2	CI-Sep	stim-O-GSK	delta_TIGIT_pct	38.24
V-0213	2	CI-Sep	stim-O	delta_TIGIT_pct	-7.12
V-0213	2	CI-Sep	stim-O-GSK	delta_TIGIT_pct	-5.24
V-0242	2	CI-Sep	stim-O	delta_TIGIT_pct	-0.86
V-0242	2	CI-Sep	stim-O-GSK	delta_TIGIT_pct	-8.62
V-0259	2	CI-Sep	stim-O	delta_TIGIT_pct	-13.57
V-0259	2	CI-Sep	stim-O-GSK	delta_TIGIT_pct	3.08
V-0261	2	CI-Sep	stim-O	delta_TIGIT_pct	10.26
V-0261	2	CI-Sep	stim-O-GSK	delta_TIGIT_pct	-12.99

## Sheet: 7n
SampleID	Day	Group	Condition	Marker	Value
NHC-0001	NaN	NHC	stim-O	delta_TNFa_pct	-91.85
NHC-0001	NaN	NHC	stim-O-GSK	delta_TNFa_pct	-91.3
NHC-0002	NaN	NHC	stim-O	delta_TNFa_pct	-79.26
NHC-0002	NaN	NHC	stim-O-GSK	delta_TNFa_pct	-77.04
NHC-0003	NaN	NHC	stim-O	delta_TNFa_pct	-31.63
NHC-0003	NaN	NHC	stim-O-GSK	delta_TNFa_pct	5.51
NHC-0007	NaN	NHC	stim-O	delta_TNFa_pct	-58.68
NHC-0007	NaN	NHC	stim-O-GSK	delta_TNFa_pct	-65.87
NHC-0008	NaN	NHC	stim-O	delta_TNFa_pct	8.44
NHC-0008	NaN	NHC	stim-O-GSK	delta_TNFa_pct	4.31
NHC-0010	NaN	NHC	stim-O	delta_TNFa_pct	-49.08
NHC-0010	NaN	NHC	stim-O-GSK	delta_TNFa_pct	-59.51
NHC-0011	NaN	NHC	stim-O	delta_TNFa_pct	7.43
NHC-0011	NaN	NHC	stim-O-GSK	delta_TNFa_pct	-37.14
NHC-0013	NaN	NHC	stim-O	delta_TNFa_pct	-32.45
NHC-0013	NaN	NHC	stim-O-GSK	delta_TNFa_pct	-53.03
NHC-0017	NaN	NHC	stim-O	delta_TNFa_pct	6.44836
NHC-0017	NaN	NHC	stim-O-GSK	delta_TNFa_pct	-42.8212
NHC-0019	NaN	NHC	stim-O	delta_TNFa_pct	-44.3137
NHC-0019	NaN	NHC	stim-O-GSK	delta_TNFa_pct	-48.6275
V-0034	2	CI-Sep	stim-O	delta_TNFa_pct	-74.19
V-0034	2	CI-Sep	stim-O-GSK	delta_TNFa_pct	-70.38
V-0050	2	CI-Sep	stim-O	delta_TNFa_pct	-59.37
V-0050	2	CI-Sep	stim-O-GSK	delta_TNFa_pct	-61.89
V-0068	2	CI-Sep	stim-O	delta_TNFa_pct	-48.08
V-0068	2	CI-Sep	stim-O-GSK	delta_TNFa_pct	-42.31
V-0100	2	CI-Sep	stim-O	delta_TNFa_pct	-34.49
V-0100	2	CI-Sep	stim-O-GSK	delta_TNFa_pct	-37.41
V-0165	2	CI-Sep	stim-O	delta_TNFa_pct	-34.03
V-0165	2	CI-Sep	stim-O-GSK	delta_TNFa_pct	-41.68
V-0166	2	CI-Sep	stim-O	delta_TNFa_pct	-45.31
V-0166	2	CI-Sep	stim-O-GSK	delta_TNFa_pct	-50.83
V-0174	2	CI-Sep	stim-O	delta_TNFa_pct	-49.67
V-0174	2	CI-Sep	stim-O-GSK	delta_TNFa_pct	-47.16
V-0192	2	CI-Sep	stim-O	delta_TNFa_pct	-40.41
V-0192	2	CI-Sep	stim-O-GSK	delta_TNFa_pct	-39.38
V-0213	2	CI-Sep	stim-O	delta_TNFa_pct	-36.91
V-0213	2	CI-Sep	stim-O-GSK	delta_TNFa_pct	-38.93
V-0242	2	CI-Sep	stim-O	delta_TNFa_pct	-19.12
V-0242	2	CI-Sep	stim-O-GSK	delta_TNFa_pct	6.48
V-0259	2	CI-Sep	stim-O	delta_TNFa_pct	-96.42
V-0259	2	CI-Sep	stim-O-GSK	delta_TNFa_pct	-96.38
V-0261	2	CI-Sep	stim-O	delta_TNFa_pct	-37.87
V-0261	2	CI-Sep	stim-O-GSK	delta_TNFa_pct	0.22
