# Supplementary material for: Metabolic adaptations rewire CD4+ T cells in a subset-specific manner in human critical illness with and without sepsis
Source: Nat Immunol. 2026 Jan 15;27(2):236–49. doi: 10.1038/s41590-025-02390-6 (PMC12864044; doi:10.1038/s41590-025-02390-6)
Supplement: Supplementary file 12 — Source data for figures. [file 41590_2025_2390_MOESM12_ESM.xlsx]

## Sheet: ed 2a,b
SampleID	Day	Group	CellType	MetCat	Percent
NHC-0001	NaN	NHC	CD4_TN	FAO_Dep	0
NHC-0002	NaN	NHC	CD4_TN	FAO_Dep	0
NHC-0003	NaN	NHC	CD4_TN	FAO_Dep	0
NHC-0004	NaN	NHC	CD4_TN	FAO_Dep	0
NHC-0005	NaN	NHC	CD4_TN	FAO_Dep	0.7
NHC-0006	NaN	NHC	CD4_TN	FAO_Dep	2.6
NHC-0007	NaN	NHC	CD4_TN	FAO_Dep	2.1
NHC-0008	NaN	NHC	CD4_TN	FAO_Dep	1
NHC-0009	NaN	NHC	CD4_TN	FAO_Dep	3.1
V-0019	2	CI-NS	CD4_TN	FAO_Dep	36.9
V-0020	2	CI-NS	CD4_TN	FAO_Dep	0
V-0022	2	CI-NS	CD4_TN	FAO_Dep	0
V-0023	2	CI-NS	CD4_TN	FAO_Dep	1
V-0029	2	CI-NS	CD4_TN	FAO_Dep	0
V-0031	2	CI-NS	CD4_TN	FAO_Dep	0
V-0032	2	CI-NS	CD4_TN	FAO_Dep	0
V-0035	2	CI-NS	CD4_TN	FAO_Dep	2.2
V-0036	2	CI-NS	CD4_TN	FAO_Dep	0
V-0042	2	CI-NS	CD4_TN	FAO_Dep	0
V-0043	2	CI-NS	CD4_TN	FAO_Dep	0
V-0054	2	CI-NS	CD4_TN	FAO_Dep	0
V-0063	2	CI-NS	CD4_TN	FAO_Dep	3.1
V-0026	2	CI-NS	CD4_TN	FAO_Dep	0
V-0046	2	CI-NS	CD4_TN	FAO_Dep	8.5
V-0047	2	CI-NS	CD4_TN	FAO_Dep	0
V-0073	2	CI-NS	CD4_TN	FAO_Dep	0
V-0058	2	CI-NS	CD4_TN	FAO_Dep	0
V-0071	2	CI-NS	CD4_TN	FAO_Dep	0
V-0077	2	CI-NS	CD4_TN	FAO_Dep	0
V-0078	2	CI-NS	CD4_TN	FAO_Dep	0
V-0067	2	CI-NS	CD4_TN	FAO_Dep	0
V-0084	2	CI-NS	CD4_TN	FAO_Dep	6.8
V-0102	2	CI-NS	CD4_TN	FAO_Dep	0
V-0121	2	CI-NS	CD4_TN	FAO_Dep	0
V-0123	2	CI-NS	CD4_TN	FAO_Dep	12.1
V-0099	2	CI-NS	CD4_TN	FAO_Dep	0
V-0107	2	CI-NS	CD4_TN	FAO_Dep	0
V-0108	2	CI-NS	CD4_TN	FAO_Dep	7
V-0118	2	CI-NS	CD4_TN	FAO_Dep	6.2
V-0018	2	CI-Sep	CD4_TN	FAO_Dep	0
V-0021	2	CI-Sep	CD4_TN	FAO_Dep	0
V-0025	2	CI-Sep	CD4_TN	FAO_Dep	0
V-0027	2	CI-Sep	CD4_TN	FAO_Dep	1.7
V-0033	2	CI-Sep	CD4_TN	FAO_Dep	3.6
V-0034	2	CI-Sep	CD4_TN	FAO_Dep	0
V-0038	2	CI-Sep	CD4_TN	FAO_Dep	2
V-0040	2	CI-Sep	CD4_TN	FAO_Dep	0
V-0041	2	CI-Sep	CD4_TN	FAO_Dep	0
V-0055	2	CI-Sep	CD4_TN	FAO_Dep	100
V-0060	2	CI-Sep	CD4_TN	FAO_Dep	0
V-0050	2	CI-Sep	CD4_TN	FAO_Dep	0
V-0053	2	CI-Sep	CD4_TN	FAO_Dep	0
V-0064	2	CI-Sep	CD4_TN	FAO_Dep	0
V-0068	2	CI-Sep	CD4_TN	FAO_Dep	0
V-0072	2	CI-Sep	CD4_TN	FAO_Dep	0
V-0076	2	CI-Sep	CD4_TN	FAO_Dep	0
V-0081	2	CI-Sep	CD4_TN	FAO_Dep	0
V-0079	2	CI-Sep	CD4_TN	FAO_Dep	0
V-0075	2	CI-Sep	CD4_TN	FAO_Dep	0
V-0086	2	CI-Sep	CD4_TN	FAO_Dep	0
V-0089	2	CI-Sep	CD4_TN	FAO_Dep	0
V-0120	2	CI-Sep	CD4_TN	FAO_Dep	6.1
V-0126	2	CI-Sep	CD4_TN	FAO_Dep	0.4
V-0095	2	CI-Sep	CD4_TN	FAO_Dep	0
V-0100	2	CI-Sep	CD4_TN	FAO_Dep	0
V-0103	2	CI-Sep	CD4_TN	FAO_Dep	15.9
V-0104	2	CI-Sep	CD4_TN	FAO_Dep	48.5
V-0106	2	CI-Sep	CD4_TN	FAO_Dep	34.6
V-0109	2	CI-Sep	CD4_TN	FAO_Dep	12.8
V-0117	2	CI-Sep	CD4_TN	FAO_Dep	22.3
V-0119	2	CI-Sep	CD4_TN	FAO_Dep	0.5
NHC-0001	NaN	NHC	CD4_TEM	FAO_Dep	0
NHC-0002	NaN	NHC	CD4_TEM	FAO_Dep	0
NHC-0003	NaN	NHC	CD4_TEM	FAO_Dep	0
NHC-0004	NaN	NHC	CD4_TEM	FAO_Dep	0
NHC-0005	NaN	NHC	CD4_TEM	FAO_Dep	1.6
NHC-0006	NaN	NHC	CD4_TEM	FAO_Dep	0
NHC-0007	NaN	NHC	CD4_TEM	FAO_Dep	0
NHC-0008	NaN	NHC	CD4_TEM	FAO_Dep	1.6
NHC-0009	NaN	NHC	CD4_TEM	FAO_Dep	10.8
V-0019	2	CI-NS	CD4_TEM	FAO_Dep	11.4
V-0020	2	CI-NS	CD4_TEM	FAO_Dep	0
V-0022	2	CI-NS	CD4_TEM	FAO_Dep	0
V-0023	2	CI-NS	CD4_TEM	FAO_Dep	0
V-0029	2	CI-NS	CD4_TEM	FAO_Dep	0
V-0031	2	CI-NS	CD4_TEM	FAO_Dep	3.6
V-0032	2	CI-NS	CD4_TEM	FAO_Dep	0
V-0035	2	CI-NS	CD4_TEM	FAO_Dep	9.9
V-0036	2	CI-NS	CD4_TEM	FAO_Dep	0
V-0042	2	CI-NS	CD4_TEM	FAO_Dep	3
V-0043	2	CI-NS	CD4_TEM	FAO_Dep	1.5
V-0054	2	CI-NS	CD4_TEM	FAO_Dep	0.5
V-0063	2	CI-NS	CD4_TEM	FAO_Dep	0
V-0026	2	CI-NS	CD4_TEM	FAO_Dep	0
V-0046	2	CI-NS	CD4_TEM	FAO_Dep	0
V-0047	2	CI-NS	CD4_TEM	FAO_Dep	0
V-0073	2	CI-NS	CD4_TEM	FAO_Dep	1.3
V-0058	2	CI-NS	CD4_TEM	FAO_Dep	0
V-0071	2	CI-NS	CD4_TEM	FAO_Dep	2.2
V-0077	2	CI-NS	CD4_TEM	FAO_Dep	2.3
V-0078	2	CI-NS	CD4_TEM	FAO_Dep	0
V-0067	2	CI-NS	CD4_TEM	FAO_Dep	6.6
V-0084	2	CI-NS	CD4_TEM	FAO_Dep	1.6
V-0102	2	CI-NS	CD4_TEM	FAO_Dep	0
V-0121	2	CI-NS	CD4_TEM	FAO_Dep	0
V-0123	2	CI-NS	CD4_TEM	FAO_Dep	10.5
V-0099	2	CI-NS	CD4_TEM	FAO_Dep	0
V-0107	2	CI-NS	CD4_TEM	FAO_Dep	13.6
V-0108	2	CI-NS	CD4_TEM	FAO_Dep	10.1
V-0118	2	CI-NS	CD4_TEM	FAO_Dep	10.2
V-0018	2	CI-Sep	CD4_TEM	FAO_Dep	10.2
V-0021	2	CI-Sep	CD4_TEM	FAO_Dep	0
V-0025	2	CI-Sep	CD4_TEM	FAO_Dep	0
V-0027	2	CI-Sep	CD4_TEM	FAO_Dep	4.9
V-0033	2	CI-Sep	CD4_TEM	FAO_Dep	8.4
V-0034	2	CI-Sep	CD4_TEM	FAO_Dep	0
V-0038	2	CI-Sep	CD4_TEM	FAO_Dep	0
V-0040	2	CI-Sep	CD4_TEM	FAO_Dep	0
V-0041	2	CI-Sep	CD4_TEM	FAO_Dep	0
V-0055	2	CI-Sep	CD4_TEM	FAO_Dep	9.5
V-0060	2	CI-Sep	CD4_TEM	FAO_Dep	1.1
V-0050	2	CI-Sep	CD4_TEM	FAO_Dep	3.2
V-0053	2	CI-Sep	CD4_TEM	FAO_Dep	0
V-0064	2	CI-Sep	CD4_TEM	FAO_Dep	4.8
V-0068	2	CI-Sep	CD4_TEM	FAO_Dep	0
V-0072	2	CI-Sep	CD4_TEM	FAO_Dep	0.4
V-0076	2	CI-Sep	CD4_TEM	FAO_Dep	0
V-0081	2	CI-Sep	CD4_TEM	FAO_Dep	0
V-0079	2	CI-Sep	CD4_TEM	FAO_Dep	0
V-0075	2	CI-Sep	CD4_TEM	FAO_Dep	0
V-0086	2	CI-Sep	CD4_TEM	FAO_Dep	5.5
V-0089	2	CI-Sep	CD4_TEM	FAO_Dep	3.1
V-0120	2	CI-Sep	CD4_TEM	FAO_Dep	0
V-0126	2	CI-Sep	CD4_TEM	FAO_Dep	4.4
V-0095	2	CI-Sep	CD4_TEM	FAO_Dep	0
V-0100	2	CI-Sep	CD4_TEM	FAO_Dep	0
V-0103	2	CI-Sep	CD4_TEM	FAO_Dep	0
V-0104	2	CI-Sep	CD4_TEM	FAO_Dep	26.7
V-0106	2	CI-Sep	CD4_TEM	FAO_Dep	35.1
V-0109	2	CI-Sep	CD4_TEM	FAO_Dep	13.1
V-0117	2	CI-Sep	CD4_TEM	FAO_Dep	0
V-0119	2	CI-Sep	CD4_TEM	FAO_Dep	0
NHC-0001	NaN	NHC	CD4_TCM	FAO_Dep	0
NHC-0002	NaN	NHC	CD4_TCM	FAO_Dep	0
NHC-0003	NaN	NHC	CD4_TCM	FAO_Dep	0
NHC-0004	NaN	NHC	CD4_TCM	FAO_Dep	0
NHC-0005	NaN	NHC	CD4_TCM	FAO_Dep	0
NHC-0006	NaN	NHC	CD4_TCM	FAO_Dep	0
NHC-0007	NaN	NHC	CD4_TCM	FAO_Dep	0
NHC-0008	NaN	NHC	CD4_TCM	FAO_Dep	2.7
NHC-0009	NaN	NHC	CD4_TCM	FAO_Dep	4
V-0019	2	CI-NS	CD4_TCM	FAO_Dep	0
V-0020	2	CI-NS	CD4_TCM	FAO_Dep	0
V-0022	2	CI-NS	CD4_TCM	FAO_Dep	0
V-0023	2	CI-NS	CD4_TCM	FAO_Dep	3.1
V-0029	2	CI-NS	CD4_TCM	FAO_Dep	0
V-0031	2	CI-NS	CD4_TCM	FAO_Dep	3.7
V-0032	2	CI-NS	CD4_TCM	FAO_Dep	0
V-0035	2	CI-NS	CD4_TCM	FAO_Dep	6.6
V-0036	2	CI-NS	CD4_TCM	FAO_Dep	0
V-0042	2	CI-NS	CD4_TCM	FAO_Dep	0
V-0043	2	CI-NS	CD4_TCM	FAO_Dep	0
V-0054	2	CI-NS	CD4_TCM	FAO_Dep	1
V-0063	2	CI-NS	CD4_TCM	FAO_Dep	0
V-0026	2	CI-NS	CD4_TCM	FAO_Dep	0
V-0046	2	CI-NS	CD4_TCM	FAO_Dep	12.9
V-0047	2	CI-NS	CD4_TCM	FAO_Dep	0
V-0073	2	CI-NS	CD4_TCM	FAO_Dep	2
V-0058	2	CI-NS	CD4_TCM	FAO_Dep	0
V-0071	2	CI-NS	CD4_TCM	FAO_Dep	0
V-0077	2	CI-NS	CD4_TCM	FAO_Dep	0
V-0078	2	CI-NS	CD4_TCM	FAO_Dep	0
V-0067	2	CI-NS	CD4_TCM	FAO_Dep	0
V-0084	2	CI-NS	CD4_TCM	FAO_Dep	3.3
V-0102	2	CI-NS	CD4_TCM	FAO_Dep	0
V-0121	2	CI-NS	CD4_TCM	FAO_Dep	3.7
V-0123	2	CI-NS	CD4_TCM	FAO_Dep	11.3
V-0099	2	CI-NS	CD4_TCM	FAO_Dep	0
V-0107	2	CI-NS	CD4_TCM	FAO_Dep	0.5
V-0108	2	CI-NS	CD4_TCM	FAO_Dep	10
V-0118	2	CI-NS	CD4_TCM	FAO_Dep	8.8
V-0018	2	CI-Sep	CD4_TCM	FAO_Dep	1.8
V-0021	2	CI-Sep	CD4_TCM	FAO_Dep	0
V-0025	2	CI-Sep	CD4_TCM	FAO_Dep	0
V-0027	2	CI-Sep	CD4_TCM	FAO_Dep	0
V-0033	2	CI-Sep	CD4_TCM	FAO_Dep	0
V-0034	2	CI-Sep	CD4_TCM	FAO_Dep	0
V-0038	2	CI-Sep	CD4_TCM	FAO_Dep	0
V-0040	2	CI-Sep	CD4_TCM	FAO_Dep	7
V-0041	2	CI-Sep	CD4_TCM	FAO_Dep	0
V-0055	2	CI-Sep	CD4_TCM	FAO_Dep	9
V-0060	2	CI-Sep	CD4_TCM	FAO_Dep	0
V-0050	2	CI-Sep	CD4_TCM	FAO_Dep	0.7
V-0053	2	CI-Sep	CD4_TCM	FAO_Dep	0
V-0064	2	CI-Sep	CD4_TCM	FAO_Dep	0
V-0068	2	CI-Sep	CD4_TCM	FAO_Dep	0
V-0072	2	CI-Sep	CD4_TCM	FAO_Dep	0
V-0076	2	CI-Sep	CD4_TCM	FAO_Dep	0
V-0081	2	CI-Sep	CD4_TCM	FAO_Dep	1.8
V-0079	2	CI-Sep	CD4_TCM	FAO_Dep	0
V-0075	2	CI-Sep	CD4_TCM	FAO_Dep	0
V-0086	2	CI-Sep	CD4_TCM	FAO_Dep	0
V-0089	2	CI-Sep	CD4_TCM	FAO_Dep	0.7
V-0120	2	CI-Sep	CD4_TCM	FAO_Dep	6.7
V-0126	2	CI-Sep	CD4_TCM	FAO_Dep	4.4
V-0095	2	CI-Sep	CD4_TCM	FAO_Dep	0
V-0100	2	CI-Sep	CD4_TCM	FAO_Dep	0
V-0103	2	CI-Sep	CD4_TCM	FAO_Dep	0
V-0104	2	CI-Sep	CD4_TCM	FAO_Dep	20.8
V-0106	2	CI-Sep	CD4_TCM	FAO_Dep	35.7
V-0109	2	CI-Sep	CD4_TCM	FAO_Dep	10.5
V-0117	2	CI-Sep	CD4_TCM	FAO_Dep	26.3
V-0119	2	CI-Sep	CD4_TCM	FAO_Dep	3.4
NHC-0001	NaN	NHC	CD4_Treg	FAO_Dep	0
NHC-0002	NaN	NHC	CD4_Treg	FAO_Dep	0
NHC-0003	NaN	NHC	CD4_Treg	FAO_Dep	11.5
NHC-0004	NaN	NHC	CD4_Treg	FAO_Dep	0
NHC-0005	NaN	NHC	CD4_Treg	FAO_Dep	4.1
NHC-0006	NaN	NHC	CD4_Treg	FAO_Dep	6
NHC-0007	NaN	NHC	CD4_Treg	FAO_Dep	5.6
NHC-0008	NaN	NHC	CD4_Treg	FAO_Dep	3.8
NHC-0009	NaN	NHC	CD4_Treg	FAO_Dep	8.2
V-0019	2	CI-NS	CD4_Treg	FAO_Dep	26.3
V-0020	2	CI-NS	CD4_Treg	FAO_Dep	0
V-0022	2	CI-NS	CD4_Treg	FAO_Dep	1.9
V-0023	2	CI-NS	CD4_Treg	FAO_Dep	3.5
V-0029	2	CI-NS	CD4_Treg	FAO_Dep	0
V-0031	2	CI-NS	CD4_Treg	FAO_Dep	10.3
V-0032	2	CI-NS	CD4_Treg	FAO_Dep	0
V-0035	2	CI-NS	CD4_Treg	FAO_Dep	9.7
V-0036	2	CI-NS	CD4_Treg	FAO_Dep	0
V-0042	2	CI-NS	CD4_Treg	FAO_Dep	9.5
V-0043	2	CI-NS	CD4_Treg	FAO_Dep	6.2
V-0054	2	CI-NS	CD4_Treg	FAO_Dep	5.5
V-0063	2	CI-NS	CD4_Treg	FAO_Dep	0
V-0026	2	CI-NS	CD4_Treg	FAO_Dep	0
V-0046	2	CI-NS	CD4_Treg	FAO_Dep	0
V-0047	2	CI-NS	CD4_Treg	FAO_Dep	0
V-0073	2	CI-NS	CD4_Treg	FAO_Dep	0
V-0058	2	CI-NS	CD4_Treg	FAO_Dep	0
V-0071	2	CI-NS	CD4_Treg	FAO_Dep	0
V-0077	2	CI-NS	CD4_Treg	FAO_Dep	9.9
V-0078	2	CI-NS	CD4_Treg	FAO_Dep	0
V-0067	2	CI-NS	CD4_Treg	FAO_Dep	0
V-0084	2	CI-NS	CD4_Treg	FAO_Dep	6.4
V-0102	2	CI-NS	CD4_Treg	FAO_Dep	7.8
V-0121	2	CI-NS	CD4_Treg	FAO_Dep	3.8
V-0123	2	CI-NS	CD4_Treg	FAO_Dep	9
V-0099	2	CI-NS	CD4_Treg	FAO_Dep	0
V-0107	2	CI-NS	CD4_Treg	FAO_Dep	12
V-0108	2	CI-NS	CD4_Treg	FAO_Dep	10.7
V-0118	2	CI-NS	CD4_Treg	FAO_Dep	12.3
V-0018	2	CI-Sep	CD4_Treg	FAO_Dep	9.8
V-0021	2	CI-Sep	CD4_Treg	FAO_Dep	0
V-0025	2	CI-Sep	CD4_Treg	FAO_Dep	11.7
V-0027	2	CI-Sep	CD4_Treg	FAO_Dep	0
V-0033	2	CI-Sep	CD4_Treg	FAO_Dep	0
V-0034	2	CI-Sep	CD4_Treg	FAO_Dep	0
V-0038	2	CI-Sep	CD4_Treg	FAO_Dep	20.6
V-0040	2	CI-Sep	CD4_Treg	FAO_Dep	15.9
V-0041	2	CI-Sep	CD4_Treg	FAO_Dep	0
V-0055	2	CI-Sep	CD4_Treg	FAO_Dep	46.7
V-0060	2	CI-Sep	CD4_Treg	FAO_Dep	0
V-0050	2	CI-Sep	CD4_Treg	FAO_Dep	10.4
V-0053	2	CI-Sep	CD4_Treg	FAO_Dep	0
V-0064	2	CI-Sep	CD4_Treg	FAO_Dep	7.9
V-0068	2	CI-Sep	CD4_Treg	FAO_Dep	0
V-0072	2	CI-Sep	CD4_Treg	FAO_Dep	3.7
V-0076	2	CI-Sep	CD4_Treg	FAO_Dep	0
V-0081	2	CI-Sep	CD4_Treg	FAO_Dep	0
V-0079	2	CI-Sep	CD4_Treg	FAO_Dep	4.2
V-0075	2	CI-Sep	CD4_Treg	FAO_Dep	0
V-0086	2	CI-Sep	CD4_Treg	FAO_Dep	0
V-0089	2	CI-Sep	CD4_Treg	FAO_Dep	3.4
V-0120	2	CI-Sep	CD4_Treg	FAO_Dep	6.9
V-0126	2	CI-Sep	CD4_Treg	FAO_Dep	0
V-0095	2	CI-Sep	CD4_Treg	FAO_Dep	9.3
V-0100	2	CI-Sep	CD4_Treg	FAO_Dep	13.5
V-0103	2	CI-Sep	CD4_Treg	FAO_Dep
V-0104	2	CI-Sep	CD4_Treg	FAO_Dep
V-0106	2	CI-Sep	CD4_Treg	FAO_Dep	48.5
V-0109	2	CI-Sep	CD4_Treg	FAO_Dep	12.2
V-0117	2	CI-Sep	CD4_Treg	FAO_Dep	52.4
V-0119	2	CI-Sep	CD4_Treg	FAO_Dep	19.2
NHC-0001	NaN	NHC	CD4_Th1	FAO_Dep	0
NHC-0002	NaN	NHC	CD4_Th1	FAO_Dep	0
NHC-0003	NaN	NHC	CD4_Th1	FAO_Dep	0
NHC-0004	NaN	NHC	CD4_Th1	FAO_Dep	0
NHC-0005	NaN	NHC	CD4_Th1	FAO_Dep	0
NHC-0006	NaN	NHC	CD4_Th1	FAO_Dep	2
NHC-0007	NaN	NHC	CD4_Th1	FAO_Dep	0.3
NHC-0008	NaN	NHC	CD4_Th1	FAO_Dep	1.9
NHC-0009	NaN	NHC	CD4_Th1	FAO_Dep	3.2
V-0019	2	CI-NS	CD4_Th1	FAO_Dep	0
V-0020	2	CI-NS	CD4_Th1	FAO_Dep	0
V-0022	2	CI-NS	CD4_Th1	FAO_Dep	0
V-0023	2	CI-NS	CD4_Th1	FAO_Dep	0
V-0029	2	CI-NS	CD4_Th1	FAO_Dep	0
V-0031	2	CI-NS	CD4_Th1	FAO_Dep	4.3
V-0032	2	CI-NS	CD4_Th1	FAO_Dep	4.2
V-0035	2	CI-NS	CD4_Th1	FAO_Dep	6.4
V-0036	2	CI-NS	CD4_Th1	FAO_Dep	0
V-0042	2	CI-NS	CD4_Th1	FAO_Dep	0
V-0043	2	CI-NS	CD4_Th1	FAO_Dep	7.9
V-0054	2	CI-NS	CD4_Th1	FAO_Dep	7.7
V-0063	2	CI-NS	CD4_Th1	FAO_Dep	0.3
V-0026	2	CI-NS	CD4_Th1	FAO_Dep	0
V-0046	2	CI-NS	CD4_Th1	FAO_Dep
V-0047	2	CI-NS	CD4_Th1	FAO_Dep	0
V-0073	2	CI-NS	CD4_Th1	FAO_Dep	0.9
V-0058	2	CI-NS	CD4_Th1	FAO_Dep	0
V-0071	2	CI-NS	CD4_Th1	FAO_Dep	0
V-0077	2	CI-NS	CD4_Th1	FAO_Dep	1.6
V-0078	2	CI-NS	CD4_Th1	FAO_Dep	0
V-0067	2	CI-NS	CD4_Th1	FAO_Dep	4.1
V-0084	2	CI-NS	CD4_Th1	FAO_Dep	0.8
V-0102	2	CI-NS	CD4_Th1	FAO_Dep	0
V-0121	2	CI-NS	CD4_Th1	FAO_Dep	2.2
V-0123	2	CI-NS	CD4_Th1	FAO_Dep	8.6
V-0099	2	CI-NS	CD4_Th1	FAO_Dep	0
V-0107	2	CI-NS	CD4_Th1	FAO_Dep	9.5
V-0108	2	CI-NS	CD4_Th1	FAO_Dep	9.5
V-0118	2	CI-NS	CD4_Th1	FAO_Dep	11.8
V-0018	2	CI-Sep	CD4_Th1	FAO_Dep	24.1
V-0021	2	CI-Sep	CD4_Th1	FAO_Dep	0
V-0025	2	CI-Sep	CD4_Th1	FAO_Dep	0
V-0027	2	CI-Sep	CD4_Th1	FAO_Dep	0
V-0033	2	CI-Sep	CD4_Th1	FAO_Dep	9.5
V-0034	2	CI-Sep	CD4_Th1	FAO_Dep	0
V-0038	2	CI-Sep	CD4_Th1	FAO_Dep	1.6
V-0040	2	CI-Sep	CD4_Th1	FAO_Dep	31.3
V-0041	2	CI-Sep	CD4_Th1	FAO_Dep	0
V-0055	2	CI-Sep	CD4_Th1	FAO_Dep	10
V-0060	2	CI-Sep	CD4_Th1	FAO_Dep	0
V-0050	2	CI-Sep	CD4_Th1	FAO_Dep	0
V-0053	2	CI-Sep	CD4_Th1	FAO_Dep	0
V-0064	2	CI-Sep	CD4_Th1	FAO_Dep	6.8
V-0068	2	CI-Sep	CD4_Th1	FAO_Dep	0
V-0072	2	CI-Sep	CD4_Th1	FAO_Dep	59.5
V-0076	2	CI-Sep	CD4_Th1	FAO_Dep	8.6
V-0081	2	CI-Sep	CD4_Th1	FAO_Dep	6.7
V-0079	2	CI-Sep	CD4_Th1	FAO_Dep	0
V-0075	2	CI-Sep	CD4_Th1	FAO_Dep	0
V-0086	2	CI-Sep	CD4_Th1	FAO_Dep	0
V-0089	2	CI-Sep	CD4_Th1	FAO_Dep	0
V-0120	2	CI-Sep	CD4_Th1	FAO_Dep	3.8
V-0126	2	CI-Sep	CD4_Th1	FAO_Dep	4.8
V-0095	2	CI-Sep	CD4_Th1	FAO_Dep	0
V-0100	2	CI-Sep	CD4_Th1	FAO_Dep	0
V-0103	2	CI-Sep	CD4_Th1	FAO_Dep
V-0104	2	CI-Sep	CD4_Th1	FAO_Dep	7.9
V-0106	2	CI-Sep	CD4_Th1	FAO_Dep	30.6
V-0109	2	CI-Sep	CD4_Th1	FAO_Dep	9.9
V-0117	2	CI-Sep	CD4_Th1	FAO_Dep	25.3
V-0119	2	CI-Sep	CD4_Th1	FAO_Dep	6.8
NHC-0001	NaN	NHC	CD4_Th17	FAO_Dep	4.1
NHC-0002	NaN	NHC	CD4_Th17	FAO_Dep	0
NHC-0003	NaN	NHC	CD4_Th17	FAO_Dep	1.7
NHC-0004	NaN	NHC	CD4_Th17	FAO_Dep	0
NHC-0005	NaN	NHC	CD4_Th17	FAO_Dep	6.8
NHC-0006	NaN	NHC	CD4_Th17	FAO_Dep	0
NHC-0007	NaN	NHC	CD4_Th17	FAO_Dep	0
NHC-0008	NaN	NHC	CD4_Th17	FAO_Dep	1.4
NHC-0009	NaN	NHC	CD4_Th17	FAO_Dep	8.4
V-0019	2	CI-NS	CD4_Th17	FAO_Dep	0
V-0020	2	CI-NS	CD4_Th17	FAO_Dep	0
V-0022	2	CI-NS	CD4_Th17	FAO_Dep	0
V-0023	2	CI-NS	CD4_Th17	FAO_Dep	3.5
V-0029	2	CI-NS	CD4_Th17	FAO_Dep	0
V-0031	2	CI-NS	CD4_Th17	FAO_Dep	0
V-0032	2	CI-NS	CD4_Th17	FAO_Dep	0
V-0035	2	CI-NS	CD4_Th17	FAO_Dep	4.6
V-0036	2	CI-NS	CD4_Th17	FAO_Dep	0
V-0042	2	CI-NS	CD4_Th17	FAO_Dep	0
V-0043	2	CI-NS	CD4_Th17	FAO_Dep	4
V-0054	2	CI-NS	CD4_Th17	FAO_Dep	0
V-0063	2	CI-NS	CD4_Th17	FAO_Dep	0
V-0026	2	CI-NS	CD4_Th17	FAO_Dep	8.5
V-0046	2	CI-NS	CD4_Th17	FAO_Dep
V-0047	2	CI-NS	CD4_Th17	FAO_Dep	0
V-0073	2	CI-NS	CD4_Th17	FAO_Dep	5.1
V-0058	2	CI-NS	CD4_Th17	FAO_Dep	0
V-0071	2	CI-NS	CD4_Th17	FAO_Dep	0
V-0077	2	CI-NS	CD4_Th17	FAO_Dep	0
V-0078	2	CI-NS	CD4_Th17	FAO_Dep	1.3
V-0067	2	CI-NS	CD4_Th17	FAO_Dep	0
V-0084	2	CI-NS	CD4_Th17	FAO_Dep	0
V-0102	2	CI-NS	CD4_Th17	FAO_Dep	0.8
V-0121	2	CI-NS	CD4_Th17	FAO_Dep	14.9
V-0123	2	CI-NS	CD4_Th17	FAO_Dep	11.9
V-0099	2	CI-NS	CD4_Th17	FAO_Dep	0
V-0107	2	CI-NS	CD4_Th17	FAO_Dep	8.8
V-0108	2	CI-NS	CD4_Th17	FAO_Dep	10.1
V-0118	2	CI-NS	CD4_Th17	FAO_Dep	12.9
V-0018	2	CI-Sep	CD4_Th17	FAO_Dep	11.2
V-0021	2	CI-Sep	CD4_Th17	FAO_Dep
V-0025	2	CI-Sep	CD4_Th17	FAO_Dep	0
V-0027	2	CI-Sep	CD4_Th17	FAO_Dep
V-0033	2	CI-Sep	CD4_Th17	FAO_Dep	0
V-0034	2	CI-Sep	CD4_Th17	FAO_Dep	0
V-0038	2	CI-Sep	CD4_Th17	FAO_Dep
V-0040	2	CI-Sep	CD4_Th17	FAO_Dep	0
V-0041	2	CI-Sep	CD4_Th17	FAO_Dep	0
V-0055	2	CI-Sep	CD4_Th17	FAO_Dep	8
V-0060	2	CI-Sep	CD4_Th17	FAO_Dep	0
V-0050	2	CI-Sep	CD4_Th17	FAO_Dep	7.4
V-0053	2	CI-Sep	CD4_Th17	FAO_Dep	0
V-0064	2	CI-Sep	CD4_Th17	FAO_Dep	2.4
V-0068	2	CI-Sep	CD4_Th17	FAO_Dep	7.3
V-0072	2	CI-Sep	CD4_Th17	FAO_Dep	3.7
V-0076	2	CI-Sep	CD4_Th17	FAO_Dep	0
V-0081	2	CI-Sep	CD4_Th17	FAO_Dep	0.9
V-0079	2	CI-Sep	CD4_Th17	FAO_Dep	0
V-0075	2	CI-Sep	CD4_Th17	FAO_Dep
V-0086	2	CI-Sep	CD4_Th17	FAO_Dep	42.1
V-0089	2	CI-Sep	CD4_Th17	FAO_Dep
V-0120	2	CI-Sep	CD4_Th17	FAO_Dep	11.4
V-0126	2	CI-Sep	CD4_Th17	FAO_Dep	0
V-0095	2	CI-Sep	CD4_Th17	FAO_Dep	0
V-0100	2	CI-Sep	CD4_Th17	FAO_Dep
V-0103	2	CI-Sep	CD4_Th17	FAO_Dep
V-0104	2	CI-Sep	CD4_Th17	FAO_Dep
V-0106	2	CI-Sep	CD4_Th17	FAO_Dep	34.1
V-0109	2	CI-Sep	CD4_Th17	FAO_Dep	10.4
V-0117	2	CI-Sep	CD4_Th17	FAO_Dep	9.7
V-0119	2	CI-Sep	CD4_Th17	FAO_Dep	1.2
NHC-0001	NaN	NHC	CD4_TN	Glut_Dep	13.3
NHC-0002	NaN	NHC	CD4_TN	Glut_Dep	12.6
NHC-0003	NaN	NHC	CD4_TN	Glut_Dep	16.9
NHC-0004	NaN	NHC	CD4_TN	Glut_Dep	12.8
NHC-0005	NaN	NHC	CD4_TN	Glut_Dep	9.1
NHC-0006	NaN	NHC	CD4_TN	Glut_Dep	15.5
NHC-0007	NaN	NHC	CD4_TN	Glut_Dep	17.6
NHC-0008	NaN	NHC	CD4_TN	Glut_Dep	9
NHC-0009	NaN	NHC	CD4_TN	Glut_Dep	39.4
V-0019	2	CI-NS	CD4_TN	Glut_Dep	13.2
V-0020	2	CI-NS	CD4_TN	Glut_Dep	1.6
V-0022	2	CI-NS	CD4_TN	Glut_Dep	6.2
V-0023	2	CI-NS	CD4_TN	Glut_Dep	16.4
V-0029	2	CI-NS	CD4_TN	Glut_Dep	76.5
V-0031	2	CI-NS	CD4_TN	Glut_Dep	4.9
V-0032	2	CI-NS	CD4_TN	Glut_Dep	12.6
V-0035	2	CI-NS	CD4_TN	Glut_Dep	4.4
V-0036	2	CI-NS	CD4_TN	Glut_Dep	3.4
V-0042	2	CI-NS	CD4_TN	Glut_Dep	2.8
V-0043	2	CI-NS	CD4_TN	Glut_Dep	50.6
V-0054	2	CI-NS	CD4_TN	Glut_Dep	67
V-0063	2	CI-NS	CD4_TN	Glut_Dep	22.3
V-0026	2	CI-NS	CD4_TN	Glut_Dep	19.5
V-0046	2	CI-NS	CD4_TN	Glut_Dep	11
V-0047	2	CI-NS	CD4_TN	Glut_Dep	13.2
V-0073	2	CI-NS	CD4_TN	Glut_Dep	13.5
V-0058	2	CI-NS	CD4_TN	Glut_Dep	10.2
V-0071	2	CI-NS	CD4_TN	Glut_Dep	4.6
V-0077	2	CI-NS	CD4_TN	Glut_Dep	4.7
V-0078	2	CI-NS	CD4_TN	Glut_Dep	14
V-0067	2	CI-NS	CD4_TN	Glut_Dep	14
V-0084	2	CI-NS	CD4_TN	Glut_Dep	72.5
V-0102	2	CI-NS	CD4_TN	Glut_Dep	10.1
V-0121	2	CI-NS	CD4_TN	Glut_Dep	10.3
V-0123	2	CI-NS	CD4_TN	Glut_Dep	15.3
V-0099	2	CI-NS	CD4_TN	Glut_Dep	19.9
V-0107	2	CI-NS	CD4_TN	Glut_Dep	20.4
V-0108	2	CI-NS	CD4_TN	Glut_Dep	15.4
V-0118	2	CI-NS	CD4_TN	Glut_Dep	24.7
V-0018	2	CI-Sep	CD4_TN	Glut_Dep	0
V-0021	2	CI-Sep	CD4_TN	Glut_Dep	3.5
V-0025	2	CI-Sep	CD4_TN	Glut_Dep	10.5
V-0027	2	CI-Sep	CD4_TN	Glut_Dep	3.9
V-0033	2	CI-Sep	CD4_TN	Glut_Dep	11.1
V-0034	2	CI-Sep	CD4_TN	Glut_Dep	75.2
V-0038	2	CI-Sep	CD4_TN	Glut_Dep	69.3
V-0040	2	CI-Sep	CD4_TN	Glut_Dep	8.7
V-0041	2	CI-Sep	CD4_TN	Glut_Dep	0
V-0055	2	CI-Sep	CD4_TN	Glut_Dep	41.1
V-0060	2	CI-Sep	CD4_TN	Glut_Dep	0
V-0050	2	CI-Sep	CD4_TN	Glut_Dep	8
V-0053	2	CI-Sep	CD4_TN	Glut_Dep	2.7
V-0064	2	CI-Sep	CD4_TN	Glut_Dep	11.4
V-0068	2	CI-Sep	CD4_TN	Glut_Dep	10.2
V-0072	2	CI-Sep	CD4_TN	Glut_Dep	11
V-0076	2	CI-Sep	CD4_TN	Glut_Dep	2.6
V-0081	2	CI-Sep	CD4_TN	Glut_Dep	6.4
V-0079	2	CI-Sep	CD4_TN	Glut_Dep
V-0075	2	CI-Sep	CD4_TN	Glut_Dep	9.2
V-0086	2	CI-Sep	CD4_TN	Glut_Dep	7.4
V-0089	2	CI-Sep	CD4_TN	Glut_Dep	12.9
V-0120	2	CI-Sep	CD4_TN	Glut_Dep	19
V-0126	2	CI-Sep	CD4_TN	Glut_Dep	93.8
V-0095	2	CI-Sep	CD4_TN	Glut_Dep	17.2
V-0100	2	CI-Sep	CD4_TN	Glut_Dep	1.7
V-0103	2	CI-Sep	CD4_TN	Glut_Dep	18
V-0104	2	CI-Sep	CD4_TN	Glut_Dep	30.8
V-0106	2	CI-Sep	CD4_TN	Glut_Dep	20.8
V-0109	2	CI-Sep	CD4_TN	Glut_Dep	20.4
V-0117	2	CI-Sep	CD4_TN	Glut_Dep	2.6
V-0119	2	CI-Sep	CD4_TN	Glut_Dep	14.3
NHC-0001	NaN	NHC	CD4_TEM	Glut_Dep	1.5
NHC-0002	NaN	NHC	CD4_TEM	Glut_Dep	0
NHC-0003	NaN	NHC	CD4_TEM	Glut_Dep	7.9
NHC-0004	NaN	NHC	CD4_TEM	Glut_Dep	2
NHC-0005	NaN	NHC	CD4_TEM	Glut_Dep	0
NHC-0006	NaN	NHC	CD4_TEM	Glut_Dep	0
NHC-0007	NaN	NHC	CD4_TEM	Glut_Dep	14.6
NHC-0008	NaN	NHC	CD4_TEM	Glut_Dep	0
NHC-0009	NaN	NHC	CD4_TEM	Glut_Dep	22.6
V-0019	2	CI-NS	CD4_TEM	Glut_Dep	19
V-0020	2	CI-NS	CD4_TEM	Glut_Dep	0
V-0022	2	CI-NS	CD4_TEM	Glut_Dep	0
V-0023	2	CI-NS	CD4_TEM	Glut_Dep	2.7
V-0029	2	CI-NS	CD4_TEM	Glut_Dep	57.8
V-0031	2	CI-NS	CD4_TEM	Glut_Dep	10.2
V-0032	2	CI-NS	CD4_TEM	Glut_Dep	2.1
V-0035	2	CI-NS	CD4_TEM	Glut_Dep	15.5
V-0036	2	CI-NS	CD4_TEM	Glut_Dep	2.2
V-0042	2	CI-NS	CD4_TEM	Glut_Dep	8.5
V-0043	2	CI-NS	CD4_TEM	Glut_Dep	45.7
V-0054	2	CI-NS	CD4_TEM	Glut_Dep	60.1
V-0063	2	CI-NS	CD4_TEM	Glut_Dep	0
V-0026	2	CI-NS	CD4_TEM	Glut_Dep	7.6
V-0046	2	CI-NS	CD4_TEM	Glut_Dep	19.3
V-0047	2	CI-NS	CD4_TEM	Glut_Dep	0
V-0073	2	CI-NS	CD4_TEM	Glut_Dep	11
V-0058	2	CI-NS	CD4_TEM	Glut_Dep	5.1
V-0071	2	CI-NS	CD4_TEM	Glut_Dep	13
V-0077	2	CI-NS	CD4_TEM	Glut_Dep	14
V-0078	2	CI-NS	CD4_TEM	Glut_Dep	10.5
V-0067	2	CI-NS	CD4_TEM	Glut_Dep	4.8
V-0084	2	CI-NS	CD4_TEM	Glut_Dep	59.8
V-0102	2	CI-NS	CD4_TEM	Glut_Dep	0
V-0121	2	CI-NS	CD4_TEM	Glut_Dep	0
V-0123	2	CI-NS	CD4_TEM	Glut_Dep	10
V-0099	2	CI-NS	CD4_TEM	Glut_Dep	4.3
V-0107	2	CI-NS	CD4_TEM	Glut_Dep	15.7
V-0108	2	CI-NS	CD4_TEM	Glut_Dep	9.5
V-0118	2	CI-NS	CD4_TEM	Glut_Dep	3.7
V-0018	2	CI-Sep	CD4_TEM	Glut_Dep	2.4
V-0021	2	CI-Sep	CD4_TEM	Glut_Dep	0
V-0025	2	CI-Sep	CD4_TEM	Glut_Dep	6.2
V-0027	2	CI-Sep	CD4_TEM	Glut_Dep	0
V-0033	2	CI-Sep	CD4_TEM	Glut_Dep	16
V-0034	2	CI-Sep	CD4_TEM	Glut_Dep	64.4
V-0038	2	CI-Sep	CD4_TEM	Glut_Dep	63.8
V-0040	2	CI-Sep	CD4_TEM	Glut_Dep	0
V-0041	2	CI-Sep	CD4_TEM	Glut_Dep	7.2
V-0055	2	CI-Sep	CD4_TEM	Glut_Dep	65.7
V-0060	2	CI-Sep	CD4_TEM	Glut_Dep	0
V-0050	2	CI-Sep	CD4_TEM	Glut_Dep	0
V-0053	2	CI-Sep	CD4_TEM	Glut_Dep	4.1
V-0064	2	CI-Sep	CD4_TEM	Glut_Dep	15.5
V-0068	2	CI-Sep	CD4_TEM	Glut_Dep	7.8
V-0072	2	CI-Sep	CD4_TEM	Glut_Dep	14
V-0076	2	CI-Sep	CD4_TEM	Glut_Dep	4.5
V-0081	2	CI-Sep	CD4_TEM	Glut_Dep	0
V-0079	2	CI-Sep	CD4_TEM	Glut_Dep
V-0075	2	CI-Sep	CD4_TEM	Glut_Dep	9
V-0086	2	CI-Sep	CD4_TEM	Glut_Dep	0
V-0089	2	CI-Sep	CD4_TEM	Glut_Dep	6.8
V-0120	2	CI-Sep	CD4_TEM	Glut_Dep	0
V-0126	2	CI-Sep	CD4_TEM	Glut_Dep	96.9
V-0095	2	CI-Sep	CD4_TEM	Glut_Dep	9.4
V-0100	2	CI-Sep	CD4_TEM	Glut_Dep	13.2
V-0103	2	CI-Sep	CD4_TEM	Glut_Dep	23
V-0104	2	CI-Sep	CD4_TEM	Glut_Dep	50.4
V-0106	2	CI-Sep	CD4_TEM	Glut_Dep	22.4
V-0109	2	CI-Sep	CD4_TEM	Glut_Dep	19
V-0117	2	CI-Sep	CD4_TEM	Glut_Dep	0
V-0119	2	CI-Sep	CD4_TEM	Glut_Dep	2.2
NHC-0001	NaN	NHC	CD4_TCM	Glut_Dep	8.8
NHC-0002	NaN	NHC	CD4_TCM	Glut_Dep	6.9
NHC-0003	NaN	NHC	CD4_TCM	Glut_Dep	10.6
NHC-0004	NaN	NHC	CD4_TCM	Glut_Dep	9.8
NHC-0005	NaN	NHC	CD4_TCM	Glut_Dep	4.2
NHC-0006	NaN	NHC	CD4_TCM	Glut_Dep	8.7
NHC-0007	NaN	NHC	CD4_TCM	Glut_Dep	8.1
NHC-0008	NaN	NHC	CD4_TCM	Glut_Dep	6.8
NHC-0009	NaN	NHC	CD4_TCM	Glut_Dep	35.1
V-0019	2	CI-NS	CD4_TCM	Glut_Dep	4.3
V-0020	2	CI-NS	CD4_TCM	Glut_Dep	0
V-0022	2	CI-NS	CD4_TCM	Glut_Dep	12.2
V-0023	2	CI-NS	CD4_TCM	Glut_Dep	8.1
V-0029	2	CI-NS	CD4_TCM	Glut_Dep	68.2
V-0031	2	CI-NS	CD4_TCM	Glut_Dep	5.8
V-0032	2	CI-NS	CD4_TCM	Glut_Dep	3.2
V-0035	2	CI-NS	CD4_TCM	Glut_Dep	10.6
V-0036	2	CI-NS	CD4_TCM	Glut_Dep	0
V-0042	2	CI-NS	CD4_TCM	Glut_Dep	5.2
V-0043	2	CI-NS	CD4_TCM	Glut_Dep	48.6
V-0054	2	CI-NS	CD4_TCM	Glut_Dep	65.7
V-0063	2	CI-NS	CD4_TCM	Glut_Dep	12.6
V-0026	2	CI-NS	CD4_TCM	Glut_Dep	10.4
V-0046	2	CI-NS	CD4_TCM	Glut_Dep	0
V-0047	2	CI-NS	CD4_TCM	Glut_Dep	8
V-0073	2	CI-NS	CD4_TCM	Glut_Dep	15.3
V-0058	2	CI-NS	CD4_TCM	Glut_Dep	11.8
V-0071	2	CI-NS	CD4_TCM	Glut_Dep	12.5
V-0077	2	CI-NS	CD4_TCM	Glut_Dep	2.9
V-0078	2	CI-NS	CD4_TCM	Glut_Dep	8.9
V-0067	2	CI-NS	CD4_TCM	Glut_Dep	6.7
V-0084	2	CI-NS	CD4_TCM	Glut_Dep	66.2
V-0102	2	CI-NS	CD4_TCM	Glut_Dep	7
V-0121	2	CI-NS	CD4_TCM	Glut_Dep	9.9
V-0123	2	CI-NS	CD4_TCM	Glut_Dep	11.8
V-0099	2	CI-NS	CD4_TCM	Glut_Dep	6.8
V-0107	2	CI-NS	CD4_TCM	Glut_Dep	14.5
V-0108	2	CI-NS	CD4_TCM	Glut_Dep	16.7
V-0118	2	CI-NS	CD4_TCM	Glut_Dep	16.8
V-0018	2	CI-Sep	CD4_TCM	Glut_Dep	8.1
V-0021	2	CI-Sep	CD4_TCM	Glut_Dep	0
V-0025	2	CI-Sep	CD4_TCM	Glut_Dep	11.6
V-0027	2	CI-Sep	CD4_TCM	Glut_Dep	0
V-0033	2	CI-Sep	CD4_TCM	Glut_Dep	0
V-0034	2	CI-Sep	CD4_TCM	Glut_Dep	71
V-0038	2	CI-Sep	CD4_TCM	Glut_Dep	66.5
V-0040	2	CI-Sep	CD4_TCM	Glut_Dep	9.3
V-0041	2	CI-Sep	CD4_TCM	Glut_Dep	5.4
V-0055	2	CI-Sep	CD4_TCM	Glut_Dep	67.1
V-0060	2	CI-Sep	CD4_TCM	Glut_Dep	0
V-0050	2	CI-Sep	CD4_TCM	Glut_Dep	11.4
V-0053	2	CI-Sep	CD4_TCM	Glut_Dep	13.8
V-0064	2	CI-Sep	CD4_TCM	Glut_Dep	21.7
V-0068	2	CI-Sep	CD4_TCM	Glut_Dep	8.7
V-0072	2	CI-Sep	CD4_TCM	Glut_Dep	8.1
V-0076	2	CI-Sep	CD4_TCM	Glut_Dep	0
V-0081	2	CI-Sep	CD4_TCM	Glut_Dep	10
V-0079	2	CI-Sep	CD4_TCM	Glut_Dep
V-0075	2	CI-Sep	CD4_TCM	Glut_Dep	11.5
V-0086	2	CI-Sep	CD4_TCM	Glut_Dep	5.5
V-0089	2	CI-Sep	CD4_TCM	Glut_Dep	13.4
V-0120	2	CI-Sep	CD4_TCM	Glut_Dep	17.7
V-0126	2	CI-Sep	CD4_TCM	Glut_Dep	94.8
V-0095	2	CI-Sep	CD4_TCM	Glut_Dep	16.9
V-0100	2	CI-Sep	CD4_TCM	Glut_Dep	8
V-0103	2	CI-Sep	CD4_TCM	Glut_Dep	16.7
V-0104	2	CI-Sep	CD4_TCM	Glut_Dep	40.2
V-0106	2	CI-Sep	CD4_TCM	Glut_Dep	26.2
V-0109	2	CI-Sep	CD4_TCM	Glut_Dep	19.5
V-0117	2	CI-Sep	CD4_TCM	Glut_Dep	11
V-0119	2	CI-Sep	CD4_TCM	Glut_Dep	17.4
NHC-0001	NaN	NHC	CD4_Treg	Glut_Dep	12
NHC-0002	NaN	NHC	CD4_Treg	Glut_Dep	8.3
NHC-0003	NaN	NHC	CD4_Treg	Glut_Dep	16.7
NHC-0004	NaN	NHC	CD4_Treg	Glut_Dep	14.3
NHC-0005	NaN	NHC	CD4_Treg	Glut_Dep	8.9
NHC-0006	NaN	NHC	CD4_Treg	Glut_Dep	15.2
NHC-0007	NaN	NHC	CD4_Treg	Glut_Dep	17.9
NHC-0008	NaN	NHC	CD4_Treg	Glut_Dep	14
NHC-0009	NaN	NHC	CD4_Treg	Glut_Dep	42.1
V-0019	2	CI-NS	CD4_Treg	Glut_Dep	31.6
V-0020	2	CI-NS	CD4_Treg	Glut_Dep	6.1
V-0022	2	CI-NS	CD4_Treg	Glut_Dep	34.1
V-0023	2	CI-NS	CD4_Treg	Glut_Dep	17.5
V-0029	2	CI-NS	CD4_Treg	Glut_Dep	67.6
V-0031	2	CI-NS	CD4_Treg	Glut_Dep	1.5
V-0032	2	CI-NS	CD4_Treg	Glut_Dep	0.7
V-0035	2	CI-NS	CD4_Treg	Glut_Dep	12.8
V-0036	2	CI-NS	CD4_Treg	Glut_Dep	0
V-0042	2	CI-NS	CD4_Treg	Glut_Dep	14.5
V-0043	2	CI-NS	CD4_Treg	Glut_Dep	51.4
V-0054	2	CI-NS	CD4_Treg	Glut_Dep	63.4
V-0063	2	CI-NS	CD4_Treg	Glut_Dep	15.6
V-0026	2	CI-NS	CD4_Treg	Glut_Dep	12.5
V-0046	2	CI-NS	CD4_Treg	Glut_Dep	24.5
V-0047	2	CI-NS	CD4_Treg	Glut_Dep	13.9
V-0073	2	CI-NS	CD4_Treg	Glut_Dep	14.6
V-0058	2	CI-NS	CD4_Treg	Glut_Dep	14.2
V-0071	2	CI-NS	CD4_Treg	Glut_Dep	12.1
V-0077	2	CI-NS	CD4_Treg	Glut_Dep	8.2
V-0078	2	CI-NS	CD4_Treg	Glut_Dep	18.7
V-0067	2	CI-NS	CD4_Treg	Glut_Dep	11.9
V-0084	2	CI-NS	CD4_Treg	Glut_Dep	74
V-0102	2	CI-NS	CD4_Treg	Glut_Dep	12.7
V-0121	2	CI-NS	CD4_Treg	Glut_Dep	8.1
V-0123	2	CI-NS	CD4_Treg	Glut_Dep	3.9
V-0099	2	CI-NS	CD4_Treg	Glut_Dep	3.4
V-0107	2	CI-NS	CD4_Treg	Glut_Dep	17.6
V-0108	2	CI-NS	CD4_Treg	Glut_Dep	12.9
V-0118	2	CI-NS	CD4_Treg	Glut_Dep	19.5
V-0018	2	CI-Sep	CD4_Treg	Glut_Dep	0
V-0021	2	CI-Sep	CD4_Treg	Glut_Dep	0
V-0025	2	CI-Sep	CD4_Treg	Glut_Dep	16
V-0027	2	CI-Sep	CD4_Treg	Glut_Dep	0
V-0033	2	CI-Sep	CD4_Treg	Glut_Dep	0
V-0034	2	CI-Sep	CD4_Treg	Glut_Dep	78.3
V-0038	2	CI-Sep	CD4_Treg	Glut_Dep	77.5
V-0040	2	CI-Sep	CD4_Treg	Glut_Dep	11.3
V-0041	2	CI-Sep	CD4_Treg	Glut_Dep	9.7
V-0055	2	CI-Sep	CD4_Treg	Glut_Dep	74.5
V-0060	2	CI-Sep	CD4_Treg	Glut_Dep	0
V-0050	2	CI-Sep	CD4_Treg	Glut_Dep	15.1
V-0053	2	CI-Sep	CD4_Treg	Glut_Dep	4.8
V-0064	2	CI-Sep	CD4_Treg	Glut_Dep	19.5
V-0068	2	CI-Sep	CD4_Treg	Glut_Dep	12.8
V-0072	2	CI-Sep	CD4_Treg	Glut_Dep	0
V-0076	2	CI-Sep	CD4_Treg	Glut_Dep	3.3
V-0081	2	CI-Sep	CD4_Treg	Glut_Dep	5.8
V-0079	2	CI-Sep	CD4_Treg	Glut_Dep
V-0075	2	CI-Sep	CD4_Treg	Glut_Dep	13.7
V-0086	2	CI-Sep	CD4_Treg	Glut_Dep	12.2
V-0089	2	CI-Sep	CD4_Treg	Glut_Dep	9.5
V-0120	2	CI-Sep	CD4_Treg	Glut_Dep	12.7
V-0126	2	CI-Sep	CD4_Treg	Glut_Dep	96.9
V-0095	2	CI-Sep	CD4_Treg	Glut_Dep	11.9
V-0100	2	CI-Sep	CD4_Treg	Glut_Dep	34
V-0103	2	CI-Sep	CD4_Treg	Glut_Dep
V-0104	2	CI-Sep	CD4_Treg	Glut_Dep
V-0106	2	CI-Sep	CD4_Treg	Glut_Dep	32.1
V-0109	2	CI-Sep	CD4_Treg	Glut_Dep	21.7
V-0117	2	CI-Sep	CD4_Treg	Glut_Dep	0
V-0119	2	CI-Sep	CD4_Treg	Glut_Dep	3.2
NHC-0001	NaN	NHC	CD4_Th1	Glut_Dep	9.5
NHC-0002	NaN	NHC	CD4_Th1	Glut_Dep	4.7
NHC-0003	NaN	NHC	CD4_Th1	Glut_Dep	14.1
NHC-0004	NaN	NHC	CD4_Th1	Glut_Dep	4.9
NHC-0005	NaN	NHC	CD4_Th1	Glut_Dep	6
NHC-0006	NaN	NHC	CD4_Th1	Glut_Dep	10
NHC-0007	NaN	NHC	CD4_Th1	Glut_Dep	24
NHC-0008	NaN	NHC	CD4_Th1	Glut_Dep	8.3
NHC-0009	NaN	NHC	CD4_Th1	Glut_Dep	33.8
V-0019	2	CI-NS	CD4_Th1	Glut_Dep	0
V-0020	2	CI-NS	CD4_Th1	Glut_Dep	0
V-0022	2	CI-NS	CD4_Th1	Glut_Dep	3.8
V-0023	2	CI-NS	CD4_Th1	Glut_Dep	10.7
V-0029	2	CI-NS	CD4_Th1	Glut_Dep	63.4
V-0031	2	CI-NS	CD4_Th1	Glut_Dep	15.7
V-0032	2	CI-NS	CD4_Th1	Glut_Dep	9.2
V-0035	2	CI-NS	CD4_Th1	Glut_Dep	16
V-0036	2	CI-NS	CD4_Th1	Glut_Dep	3
V-0042	2	CI-NS	CD4_Th1	Glut_Dep	3.7
V-0043	2	CI-NS	CD4_Th1	Glut_Dep	61.7
V-0054	2	CI-NS	CD4_Th1	Glut_Dep	64.8
V-0063	2	CI-NS	CD4_Th1	Glut_Dep	9.6
V-0026	2	CI-NS	CD4_Th1	Glut_Dep	7.2
V-0046	2	CI-NS	CD4_Th1	Glut_Dep
V-0047	2	CI-NS	CD4_Th1	Glut_Dep	13.4
V-0073	2	CI-NS	CD4_Th1	Glut_Dep	17.2
V-0058	2	CI-NS	CD4_Th1	Glut_Dep	13.4
V-0071	2	CI-NS	CD4_Th1	Glut_Dep	16.4
V-0077	2	CI-NS	CD4_Th1	Glut_Dep	15
V-0078	2	CI-NS	CD4_Th1	Glut_Dep	14.2
V-0067	2	CI-NS	CD4_Th1	Glut_Dep	34
V-0084	2	CI-NS	CD4_Th1	Glut_Dep	65.6
V-0102	2	CI-NS	CD4_Th1	Glut_Dep	7.7
V-0121	2	CI-NS	CD4_Th1	Glut_Dep	7.2
V-0123	2	CI-NS	CD4_Th1	Glut_Dep	13.6
V-0099	2	CI-NS	CD4_Th1	Glut_Dep	12
V-0107	2	CI-NS	CD4_Th1	Glut_Dep	12.8
V-0108	2	CI-NS	CD4_Th1	Glut_Dep	14.9
V-0118	2	CI-NS	CD4_Th1	Glut_Dep	20.5
V-0018	2	CI-Sep	CD4_Th1	Glut_Dep	17.4
V-0021	2	CI-Sep	CD4_Th1	Glut_Dep	0.7
V-0025	2	CI-Sep	CD4_Th1	Glut_Dep	8.9
V-0027	2	CI-Sep	CD4_Th1	Glut_Dep	0
V-0033	2	CI-Sep	CD4_Th1	Glut_Dep	20.4
V-0034	2	CI-Sep	CD4_Th1	Glut_Dep	71.5
V-0038	2	CI-Sep	CD4_Th1	Glut_Dep	69.6
V-0040	2	CI-Sep	CD4_Th1	Glut_Dep	14.5
V-0041	2	CI-Sep	CD4_Th1	Glut_Dep	1.9
V-0055	2	CI-Sep	CD4_Th1	Glut_Dep	60.7
V-0060	2	CI-Sep	CD4_Th1	Glut_Dep	5.8
V-0050	2	CI-Sep	CD4_Th1	Glut_Dep	13.4
V-0053	2	CI-Sep	CD4_Th1	Glut_Dep	9
V-0064	2	CI-Sep	CD4_Th1	Glut_Dep	10.6
V-0068	2	CI-Sep	CD4_Th1	Glut_Dep	0
V-0072	2	CI-Sep	CD4_Th1	Glut_Dep	65.7
V-0076	2	CI-Sep	CD4_Th1	Glut_Dep	14.5
V-0081	2	CI-Sep	CD4_Th1	Glut_Dep	10.9
V-0079	2	CI-Sep	CD4_Th1	Glut_Dep
V-0075	2	CI-Sep	CD4_Th1	Glut_Dep	1
V-0086	2	CI-Sep	CD4_Th1	Glut_Dep	2.6
V-0089	2	CI-Sep	CD4_Th1	Glut_Dep	15.4
V-0120	2	CI-Sep	CD4_Th1	Glut_Dep	11
V-0126	2	CI-Sep	CD4_Th1	Glut_Dep	95.4
V-0095	2	CI-Sep	CD4_Th1	Glut_Dep	23
V-0100	2	CI-Sep	CD4_Th1	Glut_Dep	8
V-0103	2	CI-Sep	CD4_Th1	Glut_Dep
V-0104	2	CI-Sep	CD4_Th1	Glut_Dep	40.4
V-0106	2	CI-Sep	CD4_Th1	Glut_Dep	20
V-0109	2	CI-Sep	CD4_Th1	Glut_Dep	20.6
V-0117	2	CI-Sep	CD4_Th1	Glut_Dep	0
V-0119	2	CI-Sep	CD4_Th1	Glut_Dep	21.3
NHC-0001	NaN	NHC	CD4_Th17	Glut_Dep	14.8
NHC-0002	NaN	NHC	CD4_Th17	Glut_Dep	5.2
NHC-0003	NaN	NHC	CD4_Th17	Glut_Dep	8.1
NHC-0004	NaN	NHC	CD4_Th17	Glut_Dep	12.7
NHC-0005	NaN	NHC	CD4_Th17	Glut_Dep	8
NHC-0006	NaN	NHC	CD4_Th17	Glut_Dep	1.5
NHC-0007	NaN	NHC	CD4_Th17	Glut_Dep	2
NHC-0008	NaN	NHC	CD4_Th17	Glut_Dep	6.2
NHC-0009	NaN	NHC	CD4_Th17	Glut_Dep	31.7
V-0019	2	CI-NS	CD4_Th17	Glut_Dep	0
V-0020	2	CI-NS	CD4_Th17	Glut_Dep	0
V-0022	2	CI-NS	CD4_Th17	Glut_Dep	0
V-0023	2	CI-NS	CD4_Th17	Glut_Dep	11.3
V-0029	2	CI-NS	CD4_Th17	Glut_Dep	62.2
V-0031	2	CI-NS	CD4_Th17	Glut_Dep	3.4
V-0032	2	CI-NS	CD4_Th17	Glut_Dep	3.6
V-0035	2	CI-NS	CD4_Th17	Glut_Dep	11
V-0036	2	CI-NS	CD4_Th17	Glut_Dep	0
V-0042	2	CI-NS	CD4_Th17	Glut_Dep	0
V-0043	2	CI-NS	CD4_Th17	Glut_Dep	47.5
V-0054	2	CI-NS	CD4_Th17	Glut_Dep	59.5
V-0063	2	CI-NS	CD4_Th17	Glut_Dep	9.2
V-0026	2	CI-NS	CD4_Th17	Glut_Dep	19.7
V-0046	2	CI-NS	CD4_Th17	Glut_Dep
V-0047	2	CI-NS	CD4_Th17	Glut_Dep	7.7
V-0073	2	CI-NS	CD4_Th17	Glut_Dep	17.8
V-0058	2	CI-NS	CD4_Th17	Glut_Dep	5.3
V-0071	2	CI-NS	CD4_Th17	Glut_Dep	7
V-0077	2	CI-NS	CD4_Th17	Glut_Dep	0
V-0078	2	CI-NS	CD4_Th17	Glut_Dep	7.7
V-0067	2	CI-NS	CD4_Th17	Glut_Dep	6.4
V-0084	2	CI-NS	CD4_Th17	Glut_Dep	59.5
V-0102	2	CI-NS	CD4_Th17	Glut_Dep	11
V-0121	2	CI-NS	CD4_Th17	Glut_Dep	11.9
V-0123	2	CI-NS	CD4_Th17	Glut_Dep	12.8
V-0099	2	CI-NS	CD4_Th17	Glut_Dep	3.8
V-0107	2	CI-NS	CD4_Th17	Glut_Dep	14.4
V-0108	2	CI-NS	CD4_Th17	Glut_Dep	5.7
V-0118	2	CI-NS	CD4_Th17	Glut_Dep	9
V-0018	2	CI-Sep	CD4_Th17	Glut_Dep	8.6
V-0021	2	CI-Sep	CD4_Th17	Glut_Dep
V-0025	2	CI-Sep	CD4_Th17	Glut_Dep	7.4
V-0027	2	CI-Sep	CD4_Th17	Glut_Dep
V-0033	2	CI-Sep	CD4_Th17	Glut_Dep	16.2
V-0034	2	CI-Sep	CD4_Th17	Glut_Dep	70.6
V-0038	2	CI-Sep	CD4_Th17	Glut_Dep
V-0040	2	CI-Sep	CD4_Th17	Glut_Dep	43.9
V-0041	2	CI-Sep	CD4_Th17	Glut_Dep	4.9
V-0055	2	CI-Sep	CD4_Th17	Glut_Dep	67.8
V-0060	2	CI-Sep	CD4_Th17	Glut_Dep	0
V-0050	2	CI-Sep	CD4_Th17	Glut_Dep	13.6
V-0053	2	CI-Sep	CD4_Th17	Glut_Dep	14.3
V-0064	2	CI-Sep	CD4_Th17	Glut_Dep	10
V-0068	2	CI-Sep	CD4_Th17	Glut_Dep	13.8
V-0072	2	CI-Sep	CD4_Th17	Glut_Dep	22.8
V-0076	2	CI-Sep	CD4_Th17	Glut_Dep	0.2
V-0081	2	CI-Sep	CD4_Th17	Glut_Dep	0
V-0079	2	CI-Sep	CD4_Th17	Glut_Dep
V-0075	2	CI-Sep	CD4_Th17	Glut_Dep
V-0086	2	CI-Sep	CD4_Th17	Glut_Dep	19.7
V-0089	2	CI-Sep	CD4_Th17	Glut_Dep
V-0120	2	CI-Sep	CD4_Th17	Glut_Dep	16.5
V-0126	2	CI-Sep	CD4_Th17	Glut_Dep	95.6
V-0095	2	CI-Sep	CD4_Th17	Glut_Dep	11.8
V-0100	2	CI-Sep	CD4_Th17	Glut_Dep
V-0103	2	CI-Sep	CD4_Th17	Glut_Dep
V-0104	2	CI-Sep	CD4_Th17	Glut_Dep
V-0106	2	CI-Sep	CD4_Th17	Glut_Dep	21.2
V-0109	2	CI-Sep	CD4_Th17	Glut_Dep	23.7
V-0117	2	CI-Sep	CD4_Th17	Glut_Dep	0
V-0119	2	CI-Sep	CD4_Th17	Glut_Dep	0

## Sheet: ed 2d
SampleID	Day	Group	cd4_tot	tn_tot	tem_tot	tcm_tot	treg_tot	th1_tot	th17_tot
NHC-0001	NaN	NHC	1064	516	332	195	25	77	14
NHC-0002	NaN	NHC	611	184	233	189	15	84	16
NHC-0008	NaN	NHC	1284	343	384	551	29	304	15
NHC-0009	NaN	NHC	684	207	296	156	11	107	14
V-0060	2	CI-Sep	126	7	72	47	3	9	0
V-0063	2	CI-NS	368	58	138	159	13	27	6
V-0064	2	CI-Sep	134	81	10	4	8	21	4
V-0067	2	CI-NS	355	278	13	14	4	16	3
V-0068	2	CI-Sep	781	408	91	277	26	21	16
V-0071	2	CI-NS	216	29	60	123	10	14	5
V-0072	2	CI-Sep	653	280	35	338	5	8	4
V-0073	2	CI-NS	861	176	331	337	11	319	18
V-0075	2	CI-Sep	166	83	26	57	9	5	0
V-0076	2	CI-Sep	150	45	29	76	11	7	3
V-0077	2	CI-NS	274	43	130	93	9	21	7
V-0078	2	CI-NS	826	178	464	107	21	128	21
V-0079	2	CI-Sep	474	263	96	109	14	32	6
V-0081	2	CI-Sep	348	29	194	123	21	25	15
V-0084	2	CI-NS	788	101	188	493	45	147	27
V-0086	2	CI-Sep	692	228	149	311	26	66	3
V-0089	2	CI-Sep	675	395	56	201	20	79	2
V-0099	2	CI-NS	109	20	61	15	5	10	3
V-0100	2	CI-Sep	609	358	85	148	20	42	1
V-0102	2	CI-NS	535	47	261	223	12	48	3
V-0103	2	CI-Sep	111	83	4	22	1	3	1
V-0104	2	CI-Sep	122	24	57	39	2	12	0
V-0106	2	CI-Sep	251	19	153	76	12	85	7
V-0107	2	CI-NS	197	105	30	62	10	25	1
V-0108	2	CI-NS	830	188	314	318	32	234	11
V-0109	2	CI-Sep	746	152	358	228	37	110	21
V-0117	2	CI-Sep	111	8	44	58	4	20	4
V-0118	2	CI-NS	683	240	177	265	23	122	29
V-0119	2	CI-Sep	717	269	163	282	21	67	32
V-0120	2	CI-Sep	417	50	166	199	13	68	5
V-0121	2	CI-NS	483	75	218	185	16	115	5

## Sheet: ed 2e
SampleID	Day	Group	CellType	pct_ki67
NHC-0001	NaN	NHC	CD4_Treg	7.36
NHC-0002	NaN	NHC	CD4_Treg	8.42
NHC-0003	NaN	NHC	CD4_Treg	16.2
NHC-0004	NaN	NHC	CD4_Treg	17.2
NHC-0005	NaN	NHC	CD4_Treg	11.6
NHC-0006	NaN	NHC	CD4_Treg	3.85
NHC-0007	NaN	NHC	CD4_Treg	7.83
NHC-0008	NaN	NHC	CD4_Treg	7.11
NHC-0009	NaN	NHC	CD4_Treg	5.33
V-0018	2	CI-Sep	CD4_Treg	33.6
V-0019	2	CI-NS	CD4_Treg	17.9
V-0020	2	CI-NS	CD4_Treg	2.48
V-0021	2	CI-Sep	CD4_Treg	0
V-0022	2	CI-NS	CD4_Treg	10
V-0023	2	CI-NS	CD4_Treg	14.1
V-0025	2	CI-Sep	CD4_Treg	1.82
V-0026	2	CI-NS	CD4_Treg	13.7
V-0027	2	CI-Sep	CD4_Treg	16.7
V-0029	2	CI-NS	CD4_Treg	4.1
V-0031	2	CI-NS	CD4_Treg	16.9
V-0032	2	CI-NS	CD4_Treg	12.7
V-0033	2	CI-Sep	CD4_Treg	0
V-0034	2	CI-Sep	CD4_Treg	8.62
V-0035	2	CI-NS	CD4_Treg	3.16
V-0036	2	CI-NS	CD4_Treg	15.3
V-0038	2	CI-Sep	CD4_Treg	53.3
V-0040	2	CI-Sep	CD4_Treg	4.76
V-0041	2	CI-Sep	CD4_Treg	17.3
V-0042	2	CI-NS	CD4_Treg	27.6
V-0043	2	CI-NS	CD4_Treg	4.05
V-0046	2	CI-NS	CD4_Treg	12.2
V-0047	2	CI-NS	CD4_Treg	6.2
V-0050	2	CI-Sep	CD4_Treg	5.98
V-0053	2	CI-Sep	CD4_Treg	5.38
V-0054	2	CI-NS	CD4_Treg	14
V-0055	2	CI-Sep	CD4_Treg	15.4
V-0058	2	CI-NS	CD4_Treg	8.12
V-0060	2	CI-Sep	CD4_Treg	6.67
V-0063	2	CI-NS	CD4_Treg	15.8
V-0064	2	CI-Sep	CD4_Treg	14.2
V-0067	2	CI-NS	CD4_Treg	20
V-0068	2	CI-Sep	CD4_Treg	8.45
V-0071	2	CI-NS	CD4_Treg	27.5
V-0072	2	CI-Sep	CD4_Treg	12.5
V-0073	2	CI-NS	CD4_Treg	5.81
V-0075	2	CI-Sep	CD4_Treg	9.16
V-0076	2	CI-Sep	CD4_Treg	6.45
V-0077	2	CI-NS	CD4_Treg	6.67
V-0078	2	CI-NS	CD4_Treg	2.53
V-0079	2	CI-Sep	CD4_Treg	3.82
V-0081	2	CI-Sep	CD4_Treg	2.97
V-0084	2	CI-NS	CD4_Treg	11
V-0086	2	CI-Sep	CD4_Treg	9.26
V-0089	2	CI-Sep	CD4_Treg	6.63
V-0095	2	CI-Sep	CD4_Treg	6
V-0099	2	CI-NS	CD4_Treg	5.95
V-0100	2	CI-Sep	CD4_Treg	12.8
V-0102	2	CI-NS	CD4_Treg	0.84
V-0103	2	CI-Sep	CD4_Treg
V-0104	2	CI-Sep	CD4_Treg
V-0106	2	CI-Sep	CD4_Treg	10.7
V-0107	2	CI-NS	CD4_Treg	8.47
V-0108	2	CI-NS	CD4_Treg	4.16
V-0109	2	CI-Sep	CD4_Treg	3.06
V-0117	2	CI-Sep	CD4_Treg	12.5
V-0118	2	CI-NS	CD4_Treg	2.07
V-0119	2	CI-Sep	CD4_Treg	0
V-0120	2	CI-Sep	CD4_Treg	11.1
V-0121	2	CI-NS	CD4_Treg	5.15
V-0123	2	CI-NS	CD4_Treg	8.05
V-0126	2	CI-Sep	CD4_Treg	15.3
