# Supplementary material for: Metabolic adaptations rewire CD4+ T cells in a subset-specific manner in human critical illness with and without sepsis
Source: Nat Immunol. 2026 Jan 15;27(2):236–49. doi: 10.1038/s41590-025-02390-6 (PMC12864044; doi:10.1038/s41590-025-02390-6)
Supplement: Supplementary file 13 — Source data for figures. [file 41590_2025_2390_MOESM13_ESM.xlsx]

## Sheet: ed 3a
SampleID	Day	Group	CD4_TN_FC	CD4_TEM_FC	CD4_TCM_FC	CD4_Treg_FC
NHC-0005	NaN	NHC	1.24	1.2	1.22	1.17
NHC-0006	NaN	NHC	1.19	1.16	1.19	1.22
NHC-0007	NaN	NHC	0.9	0.92	0.89	0.94
NHC-0008	NaN	NHC	0.96	0.96	0.97	0.91
NHC-0009	NaN	NHC	0.93	0.91	0.91	0.92
NHC-0001	NaN	NHC	1.05	1.01	1.02	1
NHC-0002	NaN	NHC	1.06	1.07	1.06	1.11
NHC-0003	NaN	NHC	1	1.04	1.03	1.06
NHC-0010	NaN	NHC	0.91	0.94	0.91	0.9
NHC-0011	NaN	NHC	0.9	0.9	0.92	0.91
NHC-0012	NaN	NHC	0.86	0.88	0.87	0.85
V-0019	2	CI-NS	1.02	1.39	1.39	1.54
V-0020	2	CI-NS	0.77	0.89	0.8	0.81
V-0026	2	CI-NS	0.89	0.93	0.93	0.96
V-0029	2	CI-NS	0.65	0.7	0.71	0.67
V-0042	2	CI-NS	0.66	0.66	0.68	0.67
V-0043	2	CI-NS	0.74	0.81	0.77	0.85
V-0063	2	CI-NS	0.86	0.89	0.9	0.93
V-0077	2	CI-NS	1.08	1.12	1.17	1.13
V-0078	2	CI-NS	0.83	0.86	0.85	0.81
V-0123	2	CI-NS	0.72	0.71	0.72	0.76
V-0157	2	CI-NS	0.78	0.73	0.77	0.83
V-0169	2	CI-NS	2.8	3.01	2.75	2.91
V-0171	2	CI-NS	3.18	3.24	3.41	3.86
V-0187	2	CI-NS	1.16	1.23	1.23	1.24
V-0027	2	CI-Sep	0.97	1.13	0.98	1.39
V-0034	2	CI-Sep	0.68	0.79	0.76	0.78
V-0038	2	CI-Sep	1.25	1.34	1.34	1.69
V-0050	2	CI-Sep	0.85	0.86	0.84	0.89
V-0068	2	CI-Sep	1.23	1.37	1.22	1.44
V-0072	2	CI-Sep	1.19	1.29	1.15	1.42
V-0076	2	CI-Sep	1.27	1.39	1.31	1.65
V-0081	2	CI-Sep	0.86	0.97	0.99	1
V-0086	2	CI-Sep	0.86	0.86	0.91	1.01
V-0089	2	CI-Sep	1.22	1.35	1.28	1.56
V-0106	2	CI-Sep	0.7	0.7	0.71	0.73
V-0109	2	CI-Sep	1.56	1.62	1.57	1.77
V-0119	2	CI-Sep	1.15	1.08	1.14	1.2
V-0135	2	CI-Sep	1.17	1.3	1.23	1.25
V-0140	2	CI-Sep	0.92	0.8	0.85	0.85
V-0161	2	CI-Sep	1.48	1.6	1.48	1.65
V-0165	2	CI-Sep	1.91	2.03	2.05	2.13
V-0174	2	CI-Sep	2.18	2.14	2.25	2.53
V-0177	2	CI-Sep	1	0.97	1.03	1.07

## Sheet: ed 3b
SampleID	Day	Group	CD4_TN_FC	CD4_TEM_FC	CD4_TCM_FC	CD4_Treg_FC
NHC-0005	NaN	NHC	0.852291	1.00147	0.83662	0.948508
NHC-0006	NaN	NHC	1.31773	1.11454	1.28901	1.0564
NHC-0007	NaN	NHC	0.830531	0.961087	0.910986	0.948508
NHC-0008	NaN	NHC	1.07111	1.11858	1.21465	1.10584
NHC-0011	NaN	NHC	1.0022	1.058	1.04113	1.10584
NHC-0013	NaN	NHC	1.06385	1.14684	0.997746	1.1508
NHC-0015	NaN	NHC	1.13881	0.973201	1.02873	1.13731
NHC-0016	NaN	NHC	0.987691	0.827827	0.88	0.903555
NHC-0017	NaN	NHC	0.809979	0.81975	0.855211	0.890069
NHC-0018	NaN	NHC	1.06385	1.00954	1.0969	0.894565
NHC-0020	NaN	NHC	0.861963	0.969163	0.849014	0.858602
V-0036	2	CI-NS	0.860754	0.682452	0.694085	0.894565
V-0063	2	CI-NS	1.10012	1.40932	1.64845	1.26767
V-0102	2	CI-NS	1.16419	1.19934	1.55549	0.961994
V-0107	2	CI-NS	1.24519	1.058	0.935775	0.979975
V-0108	2	CI-NS	0.976811	0.90859	0.929577	0.908051
V-0187	2	CI-NS	1.30564	1.10646	1.28901	1.02493
V-0193	2	CI-NS	0.817233	0.747063	0.83662	0.6698
V-0194	2	CI-NS	1.20892	0.985316	1.27042	0.935022
V-0195	2	CI-NS	1.42653	1.26395	1.71662	1.06539
V-0256	2	CI-NS	1.43862	1.15088	1.39437	1.13282
V-0263	2	CI-NS	1.03847	1.03781	1.25183	0.903555
V-0264	2	CI-NS	1.09529	1.0257	0.892394	0.988966
V-0337	2	CI-NS	1.75294	1.07012	1.42535	1.09236
V-0100	2	CI-Sep	1.12551	0.75514	0.886197	0.903555
V-0119	2	CI-Sep	0.922409	1.01762	0.972958	0.696772
V-0136	2	CI-Sep	1.04814	1.00551	1.04113	0.881079
V-0138	2	CI-Sep	0.854709	0.888399	1.12169	0.705762
V-0140	2	CI-Sep	1.70458	0.872247	1.3262	0.831631
V-0165	2	CI-Sep	0.956259	1.16703	1.27662	1.10135
V-0174	2	CI-Sep	1.07594	0.904552	0.941972	0.903555
V-0177	2	CI-Sep	0.765249	0.880323	0.799437	0.732734
V-0192	2	CI-Sep	0.889768	0.81975	0.743662	0.764201
V-0213	2	CI-Sep	0.770085	0.856094	0.619718	0.917041
V-0241	2	CI-Sep	1.37817	0.90859	1.33859	0.953004
V-0265	2	CI-Sep	0.939334	0.75514	0.774648	0.82264
V-0272	2	CI-Sep	0.802726	0.852056	0.849014	0.750715
V-0313	2	CI-Sep	0.934498	0.985316	1.06592	0.656314

## Sheet: ed 3c
SampleID	Day	Group	CellType	prop_Hi-Lo
NHC-0001	NaN	NHC	CD4_TN	0.018
NHC-0002	NaN	NHC	CD4_TN	0.008
NHC-0003	NaN	NHC	CD4_TN	0.011
NHC-0004	NaN	NHC	CD4_TN	0.008
NHC-0005	NaN	NHC	CD4_TN	0.017
NHC-0006	NaN	NHC	CD4_TN	0.018
NHC-0007	NaN	NHC	CD4_TN	0.006
NHC-0008	NaN	NHC	CD4_TN	0.045
NHC-0009	NaN	NHC	CD4_TN	0.014
NHC-0010	NaN	NHC	CD4_TN	0.018
V-0026	2	CI-NS	CD4_TN	0.029
V-0029	2	CI-NS	CD4_TN	0.012
V-0031	2	CI-NS	CD4_TN	0.011
V-0063	2	CI-NS	CD4_TN	0.027
V-0067	2	CI-NS	CD4_TN	0.046
V-0102	2	CI-NS	CD4_TN	0.02
V-0107	2	CI-NS	CD4_TN	0.011
V-0108	2	CI-NS	CD4_TN	0.016
V-0118	2	CI-NS	CD4_TN	0.017
V-0123	2	CI-NS	CD4_TN	0.012
V-0131	2	CI-NS	CD4_TN	0.012
V-0157	2	CI-NS	CD4_TN	0.026
V-0160	2	CI-NS	CD4_TN	0.052
V-0169	2	CI-NS	CD4_TN	0.016
V-0171	2	CI-NS	CD4_TN	0.04
V-0187	2	CI-NS	CD4_TN	0.033
V-0033	2	CI-Sep	CD4_TN	0.031
V-0038	2	CI-Sep	CD4_TN	0.031
V-0050	2	CI-Sep	CD4_TN	0.016
V-0053	2	CI-Sep	CD4_TN	0.03
V-0060	2	CI-Sep	CD4_TN	0.008
V-0095	2	CI-Sep	CD4_TN	0.027
V-0100	2	CI-Sep	CD4_TN	0.027
V-0103	2	CI-Sep	CD4_TN	0.021
V-0106	2	CI-Sep	CD4_TN	0.034
V-0117	2	CI-Sep	CD4_TN	0.036
V-0119	2	CI-Sep	CD4_TN	0.016
V-0120	2	CI-Sep	CD4_TN	0.009
V-0135	2	CI-Sep	CD4_TN	0.095
V-0137	2	CI-Sep	CD4_TN	0.01
V-0138	2	CI-Sep	CD4_TN	0.015
V-0140	2	CI-Sep	CD4_TN	0.043
V-0158	2	CI-Sep	CD4_TN	0.048
V-0161	2	CI-Sep	CD4_TN	0.04
V-0165	2	CI-Sep	CD4_TN	0.015
V-0166	2	CI-Sep	CD4_TN	0.03
V-0174	2	CI-Sep	CD4_TN	0.015
V-0177	2	CI-Sep	CD4_TN	0.018
NHC-0001	NaN	NHC	CD4_TEM	0.031
NHC-0002	NaN	NHC	CD4_TEM	0.025
NHC-0003	NaN	NHC	CD4_TEM	0.05
NHC-0004	NaN	NHC	CD4_TEM	0.027
NHC-0005	NaN	NHC	CD4_TEM	0.041
NHC-0006	NaN	NHC	CD4_TEM	0.036
NHC-0007	NaN	NHC	CD4_TEM	0.033
NHC-0008	NaN	NHC	CD4_TEM	0.05
NHC-0009	NaN	NHC	CD4_TEM	0.034
NHC-0010	NaN	NHC	CD4_TEM	0.069
V-0026	2	CI-NS	CD4_TEM	0.049
V-0029	2	CI-NS	CD4_TEM	0.031
V-0031	2	CI-NS	CD4_TEM	0.08
V-0063	2	CI-NS	CD4_TEM	0.042
V-0067	2	CI-NS	CD4_TEM	0.057
V-0102	2	CI-NS	CD4_TEM	0.038
V-0107	2	CI-NS	CD4_TEM	0.058
V-0108	2	CI-NS	CD4_TEM	0.058
V-0118	2	CI-NS	CD4_TEM	0.038
V-0123	2	CI-NS	CD4_TEM	0.017
V-0131	2	CI-NS	CD4_TEM	0.042
V-0157	2	CI-NS	CD4_TEM	0.058
V-0160	2	CI-NS	CD4_TEM	0.082
V-0169	2	CI-NS	CD4_TEM	0.073
V-0171	2	CI-NS	CD4_TEM	0.059
V-0187	2	CI-NS	CD4_TEM	0.044
V-0033	2	CI-Sep	CD4_TEM	0.058
V-0038	2	CI-Sep	CD4_TEM	0.19
V-0050	2	CI-Sep	CD4_TEM	0.05
V-0053	2	CI-Sep	CD4_TEM	0.05
V-0060	2	CI-Sep	CD4_TEM	0.024
V-0095	2	CI-Sep	CD4_TEM	0.126
V-0100	2	CI-Sep	CD4_TEM	0.043
V-0103	2	CI-Sep	CD4_TEM	0.206
V-0106	2	CI-Sep	CD4_TEM	0.147
V-0117	2	CI-Sep	CD4_TEM	0.06
V-0119	2	CI-Sep	CD4_TEM	0.018
V-0120	2	CI-Sep	CD4_TEM	0.048
V-0135	2	CI-Sep	CD4_TEM	0.226
V-0137	2	CI-Sep	CD4_TEM	0.034
V-0138	2	CI-Sep	CD4_TEM	0.022
V-0140	2	CI-Sep	CD4_TEM	0.092
V-0158	2	CI-Sep	CD4_TEM	0.068
V-0161	2	CI-Sep	CD4_TEM	0.106
V-0165	2	CI-Sep	CD4_TEM	0.078
V-0166	2	CI-Sep	CD4_TEM	0.063
V-0174	2	CI-Sep	CD4_TEM	0.06
V-0177	2	CI-Sep	CD4_TEM	0.032
NHC-0001	NaN	NHC	CD4_TCM	0.033
NHC-0002	NaN	NHC	CD4_TCM	0.015
NHC-0003	NaN	NHC	CD4_TCM	0.021
NHC-0004	NaN	NHC	CD4_TCM	0.014
NHC-0005	NaN	NHC	CD4_TCM	0.026
NHC-0006	NaN	NHC	CD4_TCM	0.026
NHC-0007	NaN	NHC	CD4_TCM	0.017
NHC-0008	NaN	NHC	CD4_TCM	0.048
NHC-0009	NaN	NHC	CD4_TCM	0.03
NHC-0010	NaN	NHC	CD4_TCM	0.026
V-0026	2	CI-NS	CD4_TCM	0.019
V-0029	2	CI-NS	CD4_TCM	0.02
V-0031	2	CI-NS	CD4_TCM	0.009
V-0063	2	CI-NS	CD4_TCM	0.022
V-0067	2	CI-NS	CD4_TCM	0.036
V-0102	2	CI-NS	CD4_TCM	0.028
V-0107	2	CI-NS	CD4_TCM	0.014
V-0108	2	CI-NS	CD4_TCM	0.023
V-0118	2	CI-NS	CD4_TCM	0.023
V-0123	2	CI-NS	CD4_TCM	0.009
V-0131	2	CI-NS	CD4_TCM	0.013
V-0157	2	CI-NS	CD4_TCM	0.036
V-0160	2	CI-NS	CD4_TCM	0.068
V-0169	2	CI-NS	CD4_TCM	0.029
V-0171	2	CI-NS	CD4_TCM	0.044
V-0187	2	CI-NS	CD4_TCM	0.034
V-0033	2	CI-Sep	CD4_TCM	0.039
V-0038	2	CI-Sep	CD4_TCM	0.045
V-0050	2	CI-Sep	CD4_TCM	0.028
V-0053	2	CI-Sep	CD4_TCM	0.03
V-0060	2	CI-Sep	CD4_TCM	0.013
V-0095	2	CI-Sep	CD4_TCM	0.037
V-0100	2	CI-Sep	CD4_TCM	0.027
V-0103	2	CI-Sep	CD4_TCM	0.066
V-0106	2	CI-Sep	CD4_TCM	0.039
V-0117	2	CI-Sep	CD4_TCM	0.029
V-0119	2	CI-Sep	CD4_TCM	0.013
V-0120	2	CI-Sep	CD4_TCM	0.015
V-0135	2	CI-Sep	CD4_TCM	0.08
V-0137	2	CI-Sep	CD4_TCM	0.018
V-0138	2	CI-Sep	CD4_TCM	0.024
V-0140	2	CI-Sep	CD4_TCM	0.026
V-0158	2	CI-Sep	CD4_TCM	0.059
V-0161	2	CI-Sep	CD4_TCM	0.073
V-0165	2	CI-Sep	CD4_TCM	0.018
V-0166	2	CI-Sep	CD4_TCM	0.054
V-0174	2	CI-Sep	CD4_TCM	0.024
V-0177	2	CI-Sep	CD4_TCM	0.026
NHC-0001	NaN	NHC	CD4_Treg	0.05
NHC-0002	NaN	NHC	CD4_Treg	0.065
NHC-0003	NaN	NHC	CD4_Treg	0.036
NHC-0004	NaN	NHC	CD4_Treg	0.036
NHC-0005	NaN	NHC	CD4_Treg	0.037
NHC-0006	NaN	NHC	CD4_Treg	0.065
NHC-0007	NaN	NHC	CD4_Treg	0.021
NHC-0008	NaN	NHC	CD4_Treg	0.077
NHC-0009	NaN	NHC	CD4_Treg	0.026
NHC-0010	NaN	NHC	CD4_Treg	0.038
V-0026	2	CI-NS	CD4_Treg	0.041
V-0029	2	CI-NS	CD4_Treg	0.047
V-0031	2	CI-NS	CD4_Treg	0.039
V-0063	2	CI-NS	CD4_Treg	0.085
V-0067	2	CI-NS	CD4_Treg	0.15
V-0102	2	CI-NS	CD4_Treg	0.178
V-0107	2	CI-NS	CD4_Treg	0.05
V-0108	2	CI-NS	CD4_Treg	0.042
V-0118	2	CI-NS	CD4_Treg	0.041
V-0123	2	CI-NS	CD4_Treg	0.026
V-0131	2	CI-NS	CD4_Treg	0.028
V-0157	2	CI-NS	CD4_Treg	0.067
V-0160	2	CI-NS	CD4_Treg	0.065
V-0169	2	CI-NS	CD4_Treg	0.028
V-0171	2	CI-NS	CD4_Treg	0.05
V-0187	2	CI-NS	CD4_Treg	0.048
V-0033	2	CI-Sep	CD4_Treg	0.066
V-0038	2	CI-Sep	CD4_Treg	0.076
V-0050	2	CI-Sep	CD4_Treg	0.026
V-0053	2	CI-Sep	CD4_Treg	0.022
V-0060	2	CI-Sep	CD4_Treg	0.043
V-0095	2	CI-Sep	CD4_Treg	0.083
V-0100	2	CI-Sep	CD4_Treg	0.024
V-0103	2	CI-Sep	CD4_Treg	0.08
V-0106	2	CI-Sep	CD4_Treg	0.071
V-0117	2	CI-Sep	CD4_Treg	0.068
V-0119	2	CI-Sep	CD4_Treg	0.027
V-0120	2	CI-Sep	CD4_Treg	0.053
V-0135	2	CI-Sep	CD4_Treg	0.071
V-0137	2	CI-Sep	CD4_Treg	0.05
V-0138	2	CI-Sep	CD4_Treg	0.035
V-0140	2	CI-Sep	CD4_Treg	0.043
V-0158	2	CI-Sep	CD4_Treg	0.086
V-0161	2	CI-Sep	CD4_Treg	0.035
V-0165	2	CI-Sep	CD4_Treg	0.064
V-0166	2	CI-Sep	CD4_Treg	0.061
V-0174	2	CI-Sep	CD4_Treg	0.023
V-0177	2	CI-Sep	CD4_Treg	0.03
