# Supplementary material for: Metabolic adaptations rewire CD4+ T cells in a subset-specific manner in human critical illness with and without sepsis
Source: Nat Immunol. 2026 Jan 15;27(2):236–49. doi: 10.1038/s41590-025-02390-6 (PMC12864044; doi:10.1038/s41590-025-02390-6)
Supplement: Supplementary file 14 — Source data for figures. [file 41590_2025_2390_MOESM14_ESM.xlsx]

## Sheet: ed 4a
SampleID	Day	Group	pct_il4	mfi_il4
NHC-0001	NaN	NHC	0.14	6.65
NHC-0002	NaN	NHC	0.09	7.01
NHC-0003	NaN	NHC	0.2	5.96
NHC-0004	NaN	NHC	0.17	6.37
NHC-0005	NaN	NHC	0.16	6.31
NHC-0006	NaN	NHC	0.15	7.43
NHC-0007	NaN	NHC	0.066	5.63
NHC-0008	NaN	NHC	0.068	8.07
NHC-0009	NaN	NHC	0.28	6.63
NHC-0010	NaN	NHC	0.055	8.74
V-0020	2	CI-NS	0.58	4.94
V-0029	2	CI-NS	0.72	5.27
V-0035	2	CI-NS	0.75	5.07
V-0036	2	CI-NS	0.66	5.3
V-0043	2	CI-NS	0.63	5.2
V-0063	2	CI-NS	0.6	7.26
V-0077	2	CI-NS	0.62	4.79
V-0078	2	CI-NS	0.15	6.35
V-0026	2	CI-NS	0.081	8.53
V-0102	2	CI-NS	0.36	9.8
V-0108	2	CI-NS	0.14	8.53
V-0121	2	CI-NS	0.21	8.02
V-0123	2	CI-NS	0.22	6.68
V-0133	2	CI-NS	0.17	8.6
V-0041	2	CI-Sep	1.18	4.82
V-0050	2	CI-Sep	0.44	5.43
V-0060	2	CI-Sep	0.87	6.08
V-0068	2	CI-Sep	0.71	6.22
V-0079	2	CI-Sep	0.7	5.69
V-0086	2	CI-Sep	0.39	6.94
V-0089	2	CI-Sep	0.27	9.97
V-0095	2	CI-Sep	1.23	7.77
V-0100	2	CI-Sep	0.15	11.4
V-0106	2	CI-Sep	0.69	9.17
V-0109	2	CI-Sep	0.29	7.17
V-0119	2	CI-Sep	0.2	7.74
V-0120	2	CI-Sep	0.42	8.72

## Sheet: ed 4b
SampleID	Day	Group	pct_ifng	mfi_ifng	pct_il17a	mfi_il17a
NHC-0001	NaN	NHC	12.4	10.4	1.28	41.5
NHC-0002	NaN	NHC	7.67	12.3	1.59	50.2
NHC-0003	NaN	NHC	11.6	12.1	1.38	50.6
NHC-0004	NaN	NHC	6.25	9.84	2.02	25
NHC-0005	NaN	NHC	3.07	7.99	0.74	23.1
NHC-0006	NaN	NHC	24.1	10.9	1.54	46.3
NHC-0007	NaN	NHC	5.06	14.3	1.17	32.5
NHC-0008	NaN	NHC	12.5	14.2	2.21	48.2
NHC-0009	NaN	NHC	5.67	14.6	3.07	16.6
NHC-0010	NaN	NHC	9.59	32.9	3.86	16.4
V-0020	2	CI-NS	11.8	7.58	1.16	43.9
V-0029	2	CI-NS	48.9	8.49	2.27	25.5
V-0035	2	CI-NS	17.3	11.1	1.68	40.5
V-0036	2	CI-NS	8.24	8.01	1.17	24.5
V-0043	2	CI-NS	10.3	5.76	2.52	31.4
V-0063	2	CI-NS	12.6	6.93	3.55	59.2
V-0077	2	CI-NS	18.3	5.95	2.69	27
V-0078	2	CI-NS	5.76	10.4	1.33	34.5
V-0026	2	CI-NS	21.3	26.3	3.99	16.1
V-0102	2	CI-NS	39.5	25.9	7.55	10.5
V-0108	2	CI-NS	5.09	12.7	2.28	30.1
V-0121	2	CI-NS	10.8	19.9	2.44	20.9
V-0123	2	CI-NS	2.02	10.2	2.2	35.9
V-0133	2	CI-NS	15.2	22.2	3.05	12.2
V-0041	2	CI-Sep	26.2	10.4	3.2	17.5
V-0050	2	CI-Sep	14.9	7.96	1.27	22.6
V-0060	2	CI-Sep	37.8	6.01	3.39	24.5
V-0068	2	CI-Sep	19.1	4.25	6.88	34.7
V-0079	2	CI-Sep	9.06	8.54	1.02	34.5
V-0086	2	CI-Sep	5.83	12	0.93	13.5
V-0089	2	CI-Sep	7.05	19.5	5.02	23.7
V-0095	2	CI-Sep	5.93	12.4	2.45	21.4
V-0100	2	CI-Sep	2.86	14.3	5.9	16.2
V-0106	2	CI-Sep	1.22	9.79	3.68	28.8
V-0109	2	CI-Sep	4.83	21.4	3.15	18.3
V-0119	2	CI-Sep	18.4	27	6.47	14.4
V-0120	2	CI-Sep	2.42	6.64	3.9	29.7

## Sheet: ed 4c,d,e
SampleID	Day	Group	delta_mfi_cd39	delta_mfi_tigit	delta_pct_il10	delta_mfi_il10	delta_pct_ifng	delta_mfi_ifng	delta_pct_il17a	delta_mfi_il17a	delta_pct_pd1	delta_mfi_pd1	delta_pct_lag3	delta_mfi_lag3
NHC-0001	NaN	NHC	-0.584795	-7.57576	-72.41	-8.4058	-76.7742	-2.88462	-56.25	-25.7831	-18.8372	-6.47059	-7.08661	11.8012
NHC-0002	NaN	NHC	-3.78289	-13.5484	-24.45	-9.03328	-60.8866	-13.8211	-17.6101	-27.0916	-4.10628	6.96203	13.8055	11.4894
NHC-0003	NaN	NHC	-3.61446	-8.33333	9.85	-11.2878	-66.5517	-21.157	36.9565	-7.50988	7.19424	6.79012	31.9149	31.0786
NHC-0004	NaN	NHC	-2.95082	-8.3871	-28.25	-22.805	-37.12	6.70732	-27.2277	48.4	-16.2409	-8.99471	5.92105	11.4108
NHC-0005	NaN	NHC	0.739827	-12.5828	-27.47	-14.4796	-42.3453	26.408	-41.8919	29.0043	-22.9858	-11.5854	7.06522	16.3569
NHC-0006	NaN	NHC	-1.70778	-8.10811	-52.9	-8.66966	-51.4523	23.8532	-34.4156	-4.9676	-5.6338	-5.16129	25	15.0655
NHC-0007	NaN	NHC	-0.27894	-7.23684	-43.88	-22.069	-65.415	-21.6783	-47.0085	-7.38462	-13.468	-4.81928	-3.67776	14.4989
NHC-0008	NaN	NHC	1.74497	-12.1951	-14.02	3.88489	-54.48	2.8169	5.42986	-1.86722	3.63985	3.22581	0.31679	14.5455
NHC-0009	NaN	NHC	-2.26064	-5.26316	-24.59	-21.0965	-52.0282	-19.863	-45.6026	1.80723	-14.7059	-8.83978	-7.19697	9.43396
NHC-0010	NaN	NHC	-2.96684	-7.21649	-34.57	-10.0943	-56.6215	-39.8176	-55.1813	8.53659	-13.5231	-4.37158	-12.5714	-17.0036
V-0020	2	CI-NS	-7.12074	-13.8462	-43.5185	-25.9259	-80.0847	25.066	-44.8276	-13.6674	-30.8129	-15.1685	-24.5217	9.21569
V-0029	2	CI-NS	4.5208	-3.05344	-44.1397	-13.1643	-68.0982	31.9199	-43.1718	91.7647	-15.8892	-10.3286	-14.4509	0.189036
V-0035	2	CI-NS	0.344234	-12	-3.87931	-10.7427	-67.9191	8.10811	-33.9286	-16.2963	-21.6123	-14.8325	-16.7969	6.67838
V-0036	2	CI-NS	0.829876	-11.2782	-29.6928	28.135	-46.3592	5.49313	-27.3504	-17.9592	-17.9878	-9.16335	-29.5775	3.01783
V-0043	2	CI-NS	5.40541	-7.76398	-43.4066	-16.7183	-55.0485	24.4792	-38.8889	-8.59873	-15.3448	-6.45161	-29.4944	-3.95257
V-0063	2	CI-NS	-1.26582	-7.33945	-35.8904	-24.031	-83.0952	9.23521	-16.9014	-45.6081	-19.7053	-17.2414	-25	7.74336
V-0077	2	CI-NS	7.89474	-2.54237	-13.2653	0.10929	-56.6667	4.36975	15.9851	-15.5556	-4.25806	-3.05085	-21.8527	2.079
V-0078	2	CI-NS	-5.29595	-4.13223	-40.1361	-16.9628	-64.4097	-31.25	-30.0752	-4.63768	-18.1529	-8.33333	-7.38916	4.40613
V-0026	2	CI-NS	2.06677	-5.58659	-59.9165	-14.3659	-58.0751	-41.8251	-55.8897	22.9814	-8.37766	-8.62069	-22.4274	-8.34248
V-0102	2	CI-NS	-0.943396	-0.704225	-58.2386	-28.3044	-77.2911	-45.9459	-74.9669	20	-24.7039	-14.1975	-60.1852	-39.4336
V-0108	2	CI-NS	-2.7027	-6.46766	-53.2432	-16.7089	-55.5992	-16.5354	-36.8421	-21.2625	-12.381	-11.33	-14.8148	3.35329
V-0121	2	CI-NS	-2.87356	-10.4478	-55.6962	-32.4742	-48.2407	-17.0854	-50	-8.61244	-19.36	-12.4324	-30.2905	-10.5187
V-0123	2	CI-NS	1.56556	-6.93642	-100	NaN	-82.1782	-54.7059	16.8182	-59.8886	-40.429	-18.3673	-69.1667	-27.6748
V-0133	2	CI-NS	-7.47922	-5.80645	-40.3162	-2.78184	-81.5132	-57.7928	-62.9508	35.2459	-27.1667	-10.274	-5.32544	-9.84081
V-0041	2	CI-Sep	7.32044	-8.22785	-11	-19.5464	-48.4733	19.2308	-64.6875	0.571429	-9.47666	-8.65801	-25.2778	0.187266
V-0050	2	CI-Sep	3.19489	-10.2362	-27.7108	-9.2006	-72.0805	-13.5678	-46.4567	-1.32743	-21.0383	-13.0435	-35.7527	10.1167
V-0060	2	CI-Sep	23.0274	-6.03448	-34.7826	-39.5789	-72.4868	-22.7953	-59.587	20.8163	-2.56112	-17.5549	-21.8944	-2.86344
V-0068	2	CI-Sep	29.0824	-12.8829	-29.1667	7.15084	-62.1466	7.52941	-20.0581	16.7147	-9.38967	-6.36943	-28.5266	-1.1976
V-0079	2	CI-Sep	-7.74869	-16.0684	-38.6486	-10.7616	-47.4614	3.62998	4.90196	-35.3623	-20.6061	-8.77193	-22.5287	5.10949
V-0086	2	CI-Sep	-6.41711	-4.58015	-94.2363	12.8682	-94.1681	-38.25	-70.9677	-38.963	-52.3077	-19.2308	-22.9885	9.9631
V-0089	2	CI-Sep	7.94297	-1.69492	-37.2024	-3.30097	-37.305	-32.8205	-31.6733	-6.75105	-14.7392	-10.8392	-31.25	-11.2925
V-0095	2	CI-Sep	-8.97227	-8.15217	0	-28.2472	-28.1619	6.45161	37.1429	31.3084	-5.93607	13.6126	6.14334	32.8321
V-0100	2	CI-Sep	2.9745	3.4188	-6.07287	-20.0917	-36.3636	-34.4755	-30.8475	-6.79012	-14.1604	-13.7795	-31.0976	2.36686
V-0106	2	CI-Sep	-0.684932	-6.81818	-55.9596	-3.68794	-23.7705	8.27375	-2.71739	-2.77778	-8.4223	4.87805	-7.60234	5.04087
V-0109	2	CI-Sep	-6.20155	-6.77083	-44.898	-8.61111	-5.59006	43.9252	-14.6032	-18.0328	-15.0396	-11.33	-18.9189	29.6
V-0119	2	CI-Sep	11.3889	-3.9548	-47.9905	-17.8853	-46.9565	-30.3704	-59.0417	25	-12.1284	-15.4812	-23.176	-9.31818
V-0120	2	CI-Sep	1.37174	-4.41176	-52.4887	-13.9001	-29.3388	25.1506	0.25641	-9.42761	-5.98592	-2.72727	-7.66551	13.1148

## Sheet: ed 4f,g
SampleID	Day	Group	delta_mfi_tnfa	delta_mfi_ifng	delta_mfi_il4	delta_mfi_il17a	delta_mfi_il2	delta_pct_cd25	delta_mfi_cd25	delta_pct_pd1	delta_mfi_pd1	delta_pct_lag3	delta_mfi_lag3
NHC-0001	NaN	NHC	-19.181	-0.840336	-1.65414	5.22088	4.87805	-1.81818	-10.8808	-12.9944	-5.42169	-20.2299	12
NHC-0002	NaN	NHC	-16.895	-7.29927	-1.14123	-8.42697	12.4079	-13.9456	-17.1569	-8.03571	2.58065	-9.09091	13.6069
NHC-0003	NaN	NHC	-5.76037	-18.3099	-8.38926	5.76369	21.4464	-3.78151	-14.2857	-8.04598	-0.636943	-11.3043	18.1641
NHC-0004	NaN	NHC	-22.8625	-3.49515	-12.7159	71.0227	18.7128	-6.91964	-14.1361	-20.354	-3.31492	-8.64662	10.3226
NHC-0005	NaN	NHC	-14.2857	11.479	-18.225	19.6581	22.1282	-4.93562	-15.4639	-16.3462	-7.64331	-3.38028	12.0724
NHC-0006	NaN	NHC	-15.1515	46.9027	-11.7093	-6.8306	30.7967	1.87793	-3.59281	-8.23045	-4.57516	-11.747	12.8378
NHC-0007	NaN	NHC	-13.0901	5.42169	13.1439	16.7464	1.02145	-10	-20.1835	-13.4694	-9.27152	-23.3974	6.38298
NHC-0008	NaN	NHC	-3.57895	-8.98204	-33.7051	-10.3448	14.0065	-5.01567	-5.66038	3.68664	-0.617284	-16.2896	10.7623
NHC-0009	NaN	NHC	-2.71739	-14.2857	-8.89894	-5.90164	-1.83486	-9.27022	-14.1732	-18.9498	-4.65116	-5.21643	9.2219
NHC-0010	NaN	NHC	0.852273	7.29927	27.0023	-9.2827	-0.961538	-28.4916	-14.5455	-22.9391	-4.40252	-27.5109	6.91176
V-0020	2	CI-NS	-14.977	4.70852	12.9555	0.769231	5.02283	-7.41627	-30.137	-10.8949	-18.0952	-17.6471	-4.93097
V-0029	2	CI-NS	-14.7705	41.8605	-4.74383	21.9178	5.13661	-8.98058	-21.0702	-22.0036	-11.2745	-25.1799	-4.09683
V-0035	2	CI-NS	-11.4014	7.84314	-4.93097	5.30973	3.82572	-9.56284	-30.9524	-22.0588	-12.234	-10.7692	-6.30798
V-0036	2	CI-NS	-1.62037	-3.62319	-1.32075	-24.8555	14.5329	-9.46644	-22.6316	-40.2685	-9.5	-48.1651	-2.92505
V-0043	2	CI-NS	-1.42857	19.0751	8.65385	2.43902	8.96057	-10.479	-18.1467	-32.2034	-5.11364	-47.3214	-5.83501
V-0063	2	CI-NS	-3.4375	-17.4194	-27.2727	-20.9091	3.45711	-7.31364	-21.8121	-27.3423	-12.7168	-33.7607	-0.443459
V-0077	2	CI-NS	-0.27248	-14.2003	6.05428	67.3077	0	-12.516	-35.7798	-11.7093	-8.14607	-28.9617	4.6371
V-0078	2	CI-NS	-8.54701	-20.6935	-18.7402	-18.6885	-0.925926	-15.3736	-30.2905	-14.7959	-7.40741	-29.6	-1.25
V-0026	2	CI-NS	5.12821	-12.7517	25.4396	-30.4556	8.49057	-15.7667	-21.3198	-17.7866	-7.33945	-18.1081	6.77966
V-0102	2	CI-NS	-6.59026	-18.9781	6.12245	-12.2924	0	-12.4524	-29.682	-35.4167	-15.0838	-46.6412	-15.7419
V-0108	2	CI-NS	-2.4024	-4.9505	-1.52403	-17.0616	-3.7037	-6.65529	-18.9474	-20.5063	-7.57576	-28.6508	5.57576
V-0121	2	CI-NS	-4.93827	10.9375	5.73566	-4.82574	-2.67857	-4.88189	-25.3602	-21.8349	-12.1359	-35.2756	2.33196
V-0123	2	CI-NS	-15.8209	-45	79.6407	-69.917	35	-28.8107	-36.4055	-61.2048	-12.2449	-90.7653	-24.2838
V-0133	2	CI-NS	-8.16901	-9.48276	-3.13953	-48.301	-11.7117	-21.3376	-24.6696	-38.5659	-5.73248	-15.5039	0.472441
V-0041	2	CI-Sep	-8.48214	34.5324	10.3734	-14.4654	-0.40282	-4.914	-31.25	-9.07692	-5.34979	-27.0677	-1.222
V-0050	2	CI-Sep	-5.86667	-12.6021	11.9705	5.12821	0.693642	-13.964	-27.7372	-38.6364	-8.7963	-54.901	-2.72537
V-0060	2	CI-Sep	-13.5294	-33.9267	9.04605	-21.9298	-3.56436	-4.37666	-21.3068	-4.53834	-14.6259	-29.697	-6.39269
V-0068	2	CI-Sep	3.44828	50.4167	43.8907	4.84429	-8.60566	-10.4803	-21.8667	-27.9514	-17.7606	-46.3014	-9.95763
V-0079	2	CI-Sep	-10.1562	-6.95652	-3.69069	-4.78088	-1.30797	-29.4408	-25.1462	-48.9908	-7.79221	-40.7035	-5.06823
V-0086	2	CI-Sep	0.684932	-36.6071	11.5274	-7.00935	22.9167	-18.9116	-32.4176	-69.3122	-16.9811	-57.5581	-7.90774
V-0089	2	CI-Sep	1.26984	3.47448	-38.1143	-31.6008	6.36364	-6.07064	-39.6465	-41.2724	-3.36134	-47.1761	-11.4734
V-0095	2	CI-Sep	2.86624	2.72727	-1.8018	-39.2936	1.47368	-16.726	-14.2857	-14.823	1.03093	-14.7541	16.8627
V-0100	2	CI-Sep	1.89873	-26.5143	-27.1053	-32.0988	7.33945	-6.25711	-36.4672	-33.3333	-13.7037	-47.8689	-6.2201
V-0106	2	CI-Sep	3.15457	12.4224	-6.97928	-12.9909	-0.833333	-7.69231	-26.7606	-15.4198	-3.19149	-27.1296	6.70471
V-0109	2	CI-Sep	-0.867052	26.4463	-7.94979	-16.0896	8.33333	-13.8255	-26.1224	-15.756	-6.22711	-28.0172	8.78788
V-0119	2	CI-Sep	-0.874636	-2.68456	8.52713	-20.5357	7.92079	-14.9497	-24.7387	-27.4373	-10.5263	-39.5498	-7.2904
V-0120	2	CI-Sep	-4.95356	9.95608	-12.3853	4.60705	3.5533	-8.10811	-23.7903	-17.0274	-1.85185	-26.3333	2.57967
