# Supplementary material for: Metabolic adaptations rewire CD4+ T cells in a subset-specific manner in human critical illness with and without sepsis
Source: Nat Immunol. 2026 Jan 15;27(2):236–49. doi: 10.1038/s41590-025-02390-6 (PMC12864044; doi:10.1038/s41590-025-02390-6)
Supplement: Supplementary file 15 — Source data for figures. [file 41590_2025_2390_MOESM15_ESM.xlsx]

## Sheet: ed 7b
SampleID	Day	Inhibitor	CellType	Group	glyco_cap
V-0119	2	O	CD4_TEM	CI-Sep	54.0508
V-0119	2	O-GSK	CD4_TEM	CI-Sep	61.709
V-0161	2	O	CD4_TEM	CI-Sep	61.3239
V-0161	2	O-GSK	CD4_TEM	CI-Sep	52.3987
V-0165	2	O	CD4_TEM	CI-Sep	36.3268
V-0165	2	O-GSK	CD4_TEM	CI-Sep	36.3268
V-0174	2	O	CD4_TEM	CI-Sep	36.0865
V-0174	2	O-GSK	CD4_TEM	CI-Sep	43.4612
V-0177	2	O	CD4_TEM	CI-Sep	42.1535
V-0177	2	O-GSK	CD4_TEM	CI-Sep	41.008
V-0179	2	O	CD4_TEM	CI-Sep	21.2181
V-0179	2	O-GSK	CD4_TEM	CI-Sep	17.6817
V-0183	2	O	CD4_TEM	CI-Sep	54.7486
V-0183	2	O-GSK	CD4_TEM	CI-Sep	43.5754
V-0119	2	O	CD4_TN	CI-Sep	21.4977
V-0119	2	O-GSK	CD4_TN	CI-Sep	25.4031
V-0161	2	O	CD4_TN	CI-Sep	34.692
V-0161	2	O-GSK	CD4_TN	CI-Sep	33.7862
V-0165	2	O	CD4_TN	CI-Sep	13.2867
V-0165	2	O-GSK	CD4_TN	CI-Sep	13.8928
V-0174	2	O	CD4_TN	CI-Sep	26.5509
V-0174	2	O-GSK	CD4_TN	CI-Sep	29.8759
V-0177	2	O	CD4_TN	CI-Sep	10.4075
V-0177	2	O-GSK	CD4_TN	CI-Sep	11.3987
V-0179	2	O	CD4_TN	CI-Sep	21.7474
V-0179	2	O-GSK	CD4_TN	CI-Sep	15.8163
V-0183	2	O	CD4_TN	CI-Sep	40.929
V-0183	2	O-GSK	CD4_TN	CI-Sep	14.8087
V-0119	2	O	CD4_Treg	CI-Sep	33.1683
V-0119	2	O-GSK	CD4_Treg	CI-Sep	41.0066
V-0161	2	O	CD4_Treg	CI-Sep	49.2216
V-0161	2	O-GSK	CD4_Treg	CI-Sep	51.8162
V-0165	2	O	CD4_Treg	CI-Sep	30.1628
V-0165	2	O-GSK	CD4_Treg	CI-Sep	21.8937
V-0174	2	O	CD4_Treg	CI-Sep	31.5068
V-0174	2	O-GSK	CD4_Treg	CI-Sep	31.922
V-0177	2	O	CD4_Treg	CI-Sep	27.4796
V-0177	2	O-GSK	CD4_Treg	CI-Sep	27.2462
V-0179	2	O	CD4_Treg	CI-Sep	36.5909
V-0179	2	O-GSK	CD4_Treg	CI-Sep	40.6818
V-0183	2	O	CD4_Treg	CI-Sep	49.4389
V-0183	2	O-GSK	CD4_Treg	CI-Sep	33.3333

## Sheet: ed 7c
SampleID	Day	Inhibitor	CellType	Group	glyco_cap
V-0079	2	O	CD4_TEM	CI-Sep	26.3055
V-0086	2	O	CD4_TEM	CI-Sep	17.8722
V-0089	2	O	CD4_TEM	CI-Sep	45.9834
V-0095	2	O	CD4_TEM	CI-Sep	31.4003
V-0109	2	O	CD4_TEM	CI-Sep	73.4278
V-0120	2	O	CD4_TEM	CI-Sep	38.455
V-0079	2	O-GSK	CD4_TEM	CI-Sep	21.437
V-0086	2	O-GSK	CD4_TEM	CI-Sep	14.6762
V-0089	2	O-GSK	CD4_TEM	CI-Sep	33.8643
V-0095	2	O-GSK	CD4_TEM	CI-Sep	27.8642
V-0109	2	O-GSK	CD4_TEM	CI-Sep	61.736
V-0120	2	O-GSK	CD4_TEM	CI-Sep	42.6995
V-0079	2	O	CD4_TN	CI-Sep	10.6209
V-0086	2	O	CD4_TN	CI-Sep	6.56219
V-0089	2	O	CD4_TN	CI-Sep	26.7946
V-0095	2	O	CD4_TN	CI-Sep	11.7951
V-0109	2	O	CD4_TN	CI-Sep	42.0035
V-0120	2	O	CD4_TN	CI-Sep	15.8023
V-0079	2	O-GSK	CD4_TN	CI-Sep	12.4561
V-0086	2	O-GSK	CD4_TN	CI-Sep	6.21939
V-0089	2	O-GSK	CD4_TN	CI-Sep	11.9403
V-0095	2	O-GSK	CD4_TN	CI-Sep	10.2884
V-0109	2	O-GSK	CD4_TN	CI-Sep	34.9736
V-0120	2	O-GSK	CD4_TN	CI-Sep	19.5205
V-0079	2	O	CD4_Treg	CI-Sep	48.899
V-0086	2	O	CD4_Treg	CI-Sep	55.4305
V-0089	2	O	CD4_Treg	CI-Sep	59.7059
V-0095	2	O	CD4_Treg	CI-Sep	41.8468
V-0109	2	O	CD4_Treg	CI-Sep	74.8306
V-0120	2	O	CD4_Treg	CI-Sep	51.0803
V-0079	2	O-GSK	CD4_Treg	CI-Sep	35.6045
V-0086	2	O-GSK	CD4_Treg	CI-Sep	49.8053
V-0089	2	O-GSK	CD4_Treg	CI-Sep	53.2353
V-0095	2	O-GSK	CD4_Treg	CI-Sep	46.169
V-0109	2	O-GSK	CD4_Treg	CI-Sep	75.7986
V-0120	2	O-GSK	CD4_Treg	CI-Sep	65.3486

## Sheet: ed 7d
sample	kyn_um
HPLM_1	2.88
HPLM_2	2.915
HPLM_3	2.855
HPLMdFBS_1	5.005
HPLMdFBS_2	5.14
HPLMdFBS_3	5.32
HPLMdFBS30_1	5.225
HPLMdFBS30_2	5.35
HPLMdFBS30_3	5.355

## Sheet: ed 7e
SampleID	Day	Inhibitor	CellType	Group	glyco_cap
NHC-0015	NaN	O	CD4_TEM	NHC	37.1769
NHC-0015	NaN	O-LEU	CD4_TEM	NHC	32.1074
NHC-0016	NaN	O	CD4_TEM	NHC	35.953
NHC-0016	NaN	O-LEU	CD4_TEM	NHC	35.5014
NHC-0017	NaN	O	CD4_TEM	NHC	35.3872
NHC-0017	NaN	O-LEU	CD4_TEM	NHC	35.896
NHC-0018	NaN	O	CD4_TEM	NHC	27.0971
NHC-0018	NaN	O-LEU	CD4_TEM	NHC	28.7528
V-0174	2	O	CD4_TEM	CI-Sep	23.1992
V-0174	2	O-LEU	CD4_TEM	CI-Sep	20.339
V-0194	2	O	CD4_TEM	CI-NS	31.4839
V-0194	2	O-LEU	CD4_TEM	CI-NS	25.8917
V-0269	2	O	CD4_TEM	CI-NS	29.255
V-0269	2	O-LEU	CD4_TEM	CI-NS	29.1944
V-0271	2	O	CD4_TEM	CI-NS	24.3948
V-0271	2	O-LEU	CD4_TEM	CI-NS	23.1533
V-0286	2	O	CD4_TEM	CI-Sep	25.9162
V-0286	2	O-LEU	CD4_TEM	CI-Sep	24.8255
V-0298	2	O	CD4_TEM	CI-NS	40.7084
V-0298	2	O-LEU	CD4_TEM	CI-NS	35.1499
V-0313	2	O	CD4_TEM	CI-Sep	33.2044
V-0313	2	O-LEU	CD4_TEM	CI-Sep	29.2265
V-0328	2	O	CD4_TEM	CI-Sep	35.3288
V-0328	2	O-LEU	CD4_TEM	CI-Sep	33.3787
NHC-0015	NaN	O	CD4_TN	NHC	20.9459
NHC-0015	NaN	O-LEU	CD4_TN	NHC	19.4257
NHC-0016	NaN	O	CD4_TN	NHC	19.9651
NHC-0016	NaN	O-LEU	CD4_TN	NHC	17.0547
NHC-0017	NaN	O	CD4_TN	NHC	15.0862
NHC-0017	NaN	O-LEU	CD4_TN	NHC	16.8103
NHC-0018	NaN	O	CD4_TN	NHC	7.34223
NHC-0018	NaN	O-LEU	CD4_TN	NHC	8.13107
V-0174	2	O	CD4_TN	CI-Sep	9.92556
V-0174	2	O-LEU	CD4_TN	CI-Sep	8.28784
V-0194	2	O	CD4_TN	CI-NS	17.3585
V-0194	2	O-LEU	CD4_TN	CI-NS	14.5283
V-0269	2	O	CD4_TN	CI-NS	20.6107
V-0269	2	O-LEU	CD4_TN	CI-NS	19.6712
V-0271	2	O	CD4_TN	CI-NS	10.0927
V-0271	2	O-LEU	CD4_TN	CI-NS	10.5837
V-0286	2	O	CD4_TN	CI-Sep	5.2356
V-0286	2	O-LEU	CD4_TN	CI-Sep	6.05003
V-0298	2	O	CD4_TN	CI-NS	12.3096
V-0298	2	O-LEU	CD4_TN	CI-NS	12.6143
V-0313	2	O	CD4_TN	CI-Sep	21.9267
V-0313	2	O-LEU	CD4_TN	CI-Sep	24.1135
V-0328	2	O	CD4_TN	CI-Sep	17.4363
V-0328	2	O-LEU	CD4_TN	CI-Sep	17.3069
NHC-0015	NaN	O	CD4_Treg	NHC	45.0223
NHC-0015	NaN	O-LEU	CD4_Treg	NHC	41.0599
NHC-0016	NaN	O	CD4_Treg	NHC	22.093
NHC-0016	NaN	O-LEU	CD4_Treg	NHC	33.2472
NHC-0017	NaN	O	CD4_Treg	NHC	34.551
NHC-0017	NaN	O-LEU	CD4_Treg	NHC	24.5561
NHC-0018	NaN	O	CD4_Treg	NHC	46.7646
NHC-0018	NaN	O-LEU	CD4_Treg	NHC	45.3878
V-0174	2	O	CD4_Treg	CI-Sep	44.2467
V-0174	2	O-LEU	CD4_Treg	CI-Sep	40.688
V-0194	2	O	CD4_Treg	CI-NS	32.2494
V-0194	2	O-LEU	CD4_Treg	CI-NS	25.6125
V-0269	2	O	CD4_Treg	CI-NS	41.9142
V-0269	2	O-LEU	CD4_Treg	CI-NS	44.1144
V-0271	2	O	CD4_Treg	CI-NS	55.335
V-0271	2	O-LEU	CD4_Treg	CI-NS	64.4334
V-0286	2	O	CD4_Treg	CI-Sep	47.2817
V-0286	2	O-LEU	CD4_Treg	CI-Sep	46.8699
V-0298	2	O	CD4_Treg	CI-NS	61.9377
V-0298	2	O-LEU	CD4_Treg	CI-NS	55.0173
V-0313	2	O	CD4_Treg	CI-Sep	60.3212
V-0313	2	O-LEU	CD4_Treg	CI-Sep	51.8186
V-0328	2	O	CD4_Treg	CI-Sep	39.5223
V-0328	2	O-LEU	CD4_Treg	CI-Sep	37.9815

## Sheet: ed 7f
SampleID	Day	Inhibitor	CellType	Group	glyco_cap
NHC-0011	NaN	O	CD4_TEM	NHC	27.7307
NHC-0011	NaN	O-LDH	CD4_TEM	NHC	24.7175
NHC-0012	NaN	O	CD4_TEM	NHC	35.368
NHC-0012	NaN	O-LDH	CD4_TEM	NHC	25.5835
NHC-0013	NaN	O	CD4_TEM	NHC	29.0553
NHC-0013	NaN	O-LDH	CD4_TEM	NHC	26.2326
NHC-0014	NaN	O	CD4_TEM	NHC	33.0606
NHC-0014	NaN	O-LDH	CD4_TEM	NHC	26.032
NHC-0015	NaN	O	CD4_TEM	NHC	42.3265
NHC-0015	NaN	O-LDH	CD4_TEM	NHC	29.7654
V-0192	2	O	CD4_TEM	CI-Sep	48.1255
V-0192	2	O-LDH	CD4_TEM	CI-Sep	34.612
V-0213	2	O	CD4_TEM	CI-Sep	33.9207
V-0213	2	O-LDH	CD4_TEM	CI-Sep	22.2026
V-0241	2	O	CD4_TEM	CI-Sep	35.7939
V-0241	2	O-LDH	CD4_TEM	CI-Sep	25.1057
V-0247	2	O	CD4_TEM	CI-Sep	24.5605
V-0247	2	O-LDH	CD4_TEM	CI-Sep	18.7988
V-0265	2	O	CD4_TEM	CI-Sep	35.2334
V-0265	2	O-LDH	CD4_TEM	CI-Sep	26.683
V-0272	2	O	CD4_TEM	CI-Sep	42.778
V-0272	2	O-LDH	CD4_TEM	CI-Sep	29.6724
V-0317	2	O	CD4_TEM	CI-Sep	31.7406
V-0317	2	O-LDH	CD4_TEM	CI-Sep	24.8009
NHC-0011	NaN	O	CD4_TN	NHC	6.51224
NHC-0011	NaN	O-LDH	CD4_TN	NHC	6.81818
NHC-0012	NaN	O	CD4_TN	NHC	7.13946
NHC-0012	NaN	O-LDH	CD4_TN	NHC	5.80676
NHC-0013	NaN	O	CD4_TN	NHC	7.33733
NHC-0013	NaN	O-LDH	CD4_TN	NHC	6.78357
NHC-0014	NaN	O	CD4_TN	NHC	7.80224
NHC-0014	NaN	O-LDH	CD4_TN	NHC	9.26999
NHC-0015	NaN	O	CD4_TN	NHC	14.239
NHC-0015	NaN	O-LDH	CD4_TN	NHC	17.1304
V-0192	2	O	CD4_TN	CI-Sep	8.1864
V-0192	2	O-LDH	CD4_TN	CI-Sep	7.7246
V-0213	2	O	CD4_TN	CI-Sep	6.2591
V-0213	2	O-LDH	CD4_TN	CI-Sep	5.33721
V-0241	2	O	CD4_TN	CI-Sep	26.5596
V-0241	2	O-LDH	CD4_TN	CI-Sep	21.1237
V-0247	2	O	CD4_TN	CI-Sep	6.86785
V-0247	2	O-LDH	CD4_TN	CI-Sep	6.81582
V-0265	2	O	CD4_TN	CI-Sep	10.9848
V-0265	2	O-LDH	CD4_TN	CI-Sep	9.70644
V-0272	2	O	CD4_TN	CI-Sep	9.00429
V-0272	2	O-LDH	CD4_TN	CI-Sep	7.52739
V-0317	2	O	CD4_TN	CI-Sep	12.2717
V-0317	2	O-LDH	CD4_TN	CI-Sep	11.5222
NHC-0011	NaN	O	CD4_Treg	NHC	32.0124
NHC-0011	NaN	O-LDH	CD4_Treg	NHC	22.1445
NHC-0012	NaN	O	CD4_Treg	NHC	33.9258
NHC-0012	NaN	O-LDH	CD4_Treg	NHC	20.0155
NHC-0013	NaN	O	CD4_Treg	NHC	27.8022
NHC-0013	NaN	O-LDH	CD4_Treg	NHC	16.434
NHC-0014	NaN	O	CD4_Treg	NHC	24.3986
NHC-0014	NaN	O-LDH	CD4_Treg	NHC	18.4192
NHC-0015	NaN	O	CD4_Treg	NHC	35.7759
NHC-0015	NaN	O-LDH	CD4_Treg	NHC	24.9569
V-0192	2	O	CD4_Treg	CI-Sep	33.8119
V-0192	2	O-LDH	CD4_Treg	CI-Sep	13.9604
V-0213	2	O	CD4_Treg	CI-Sep	40.958
V-0213	2	O-LDH	CD4_Treg	CI-Sep	22.4285
V-0241	2	O	CD4_Treg	CI-Sep	44.8373
V-0241	2	O-LDH	CD4_Treg	CI-Sep	28.9958
V-0247	2	O	CD4_Treg	CI-Sep	32.3011
V-0247	2	O-LDH	CD4_Treg	CI-Sep	16.5317
V-0265	2	O	CD4_Treg	CI-Sep	45.0512
V-0265	2	O-LDH	CD4_Treg	CI-Sep	37.884
V-0272	2	O	CD4_Treg	CI-Sep	42.1899
V-0272	2	O-LDH	CD4_Treg	CI-Sep	25.0766
V-0317	2	O	CD4_Treg	CI-Sep	51.0777
V-0317	2	O-LDH	CD4_Treg	CI-Sep	38.0773

## Sheet: ed 7g,h
SampleID	Day	Group	Condition	Marker	Value
NHC-0001	NaN	NHC	stim-O	delta_IFNg_pct	-90.56
NHC-0001	NaN	NHC	stim-O-GSK	delta_IFNg_pct	-89.44
NHC-0002	NaN	NHC	stim-O	delta_IFNg_pct	-47.79
NHC-0002	NaN	NHC	stim-O-GSK	delta_IFNg_pct	-70.8
NHC-0003	NaN	NHC	stim-O	delta_IFNg_pct	-35.03
NHC-0003	NaN	NHC	stim-O-GSK	delta_IFNg_pct	-12.99
NHC-0007	NaN	NHC	stim-O	delta_IFNg_pct	-60.34
NHC-0007	NaN	NHC	stim-O-GSK	delta_IFNg_pct	-69.55
NHC-0008	NaN	NHC	stim-O	delta_IFNg_pct	-44.22
NHC-0008	NaN	NHC	stim-O-GSK	delta_IFNg_pct	-38.69
NHC-0010	NaN	NHC	stim-O	delta_IFNg_pct	-48.58
NHC-0010	NaN	NHC	stim-O-GSK	delta_IFNg_pct	-57.09
NHC-0011	NaN	NHC	stim-O	delta_IFNg_pct	-34.88
NHC-0011	NaN	NHC	stim-O-GSK	delta_IFNg_pct	-44.77
NHC-0013	NaN	NHC	stim-O	delta_IFNg_pct	7.49
NHC-0013	NaN	NHC	stim-O-GSK	delta_IFNg_pct	-63.64
NHC-0017	NaN	NHC	stim-O	delta_IFNg_pct	-73.0769
NHC-0017	NaN	NHC	stim-O-GSK	delta_IFNg_pct	-61.5385
NHC-0019	NaN	NHC	stim-O	delta_IFNg_pct	-47.3684
NHC-0019	NaN	NHC	stim-O-GSK	delta_IFNg_pct	-36.8421
V-0034	2	CI-Sep	stim-O	delta_IFNg_pct	-68.64
V-0034	2	CI-Sep	stim-O-GSK	delta_IFNg_pct	-50.85
V-0050	2	CI-Sep	stim-O	delta_IFNg_pct	-43.98
V-0050	2	CI-Sep	stim-O-GSK	delta_IFNg_pct	-53.94
V-0068	2	CI-Sep	stim-O	delta_IFNg_pct	-68.28
V-0068	2	CI-Sep	stim-O-GSK	delta_IFNg_pct	-72.69
V-0100	2	CI-Sep	stim-O	delta_IFNg_pct	-37.21
V-0100	2	CI-Sep	stim-O-GSK	delta_IFNg_pct	-45.35
V-0165	2	CI-Sep	stim-O	delta_IFNg_pct	-30.06
V-0165	2	CI-Sep	stim-O-GSK	delta_IFNg_pct	1.97
V-0166	2	CI-Sep	stim-O	delta_IFNg_pct	-51.31
V-0166	2	CI-Sep	stim-O-GSK	delta_IFNg_pct	-51.07
V-0174	2	CI-Sep	stim-O	delta_IFNg_pct	-53.18
V-0174	2	CI-Sep	stim-O-GSK	delta_IFNg_pct	-50.87
V-0192	2	CI-Sep	stim-O	delta_IFNg_pct	-64.01
V-0192	2	CI-Sep	stim-O-GSK	delta_IFNg_pct	-49.85
V-0213	2	CI-Sep	stim-O	delta_IFNg_pct	-18.31
V-0213	2	CI-Sep	stim-O-GSK	delta_IFNg_pct	4.65
V-0242	2	CI-Sep	stim-O	delta_IFNg_pct	0
V-0242	2	CI-Sep	stim-O-GSK	delta_IFNg_pct	6.51
V-0259	2	CI-Sep	stim-O	delta_IFNg_pct	-88.89
V-0259	2	CI-Sep	stim-O-GSK	delta_IFNg_pct	-75.31
V-0261	2	CI-Sep	stim-O	delta_IFNg_pct	9.76
V-0261	2	CI-Sep	stim-O-GSK	delta_IFNg_pct	-46.83
NHC-0001	NaN	NHC	stim-O	delta_IL17A_pct	-64.71
NHC-0001	NaN	NHC	stim-O-GSK	delta_IL17A_pct	-67.65
NHC-0002	NaN	NHC	stim-O	delta_IL17A_pct	7.08
NHC-0002	NaN	NHC	stim-O-GSK	delta_IL17A_pct	-31.25
NHC-0003	NaN	NHC	stim-O	delta_IL17A_pct	15
NHC-0003	NaN	NHC	stim-O-GSK	delta_IL17A_pct	-5
NHC-0007	NaN	NHC	stim-O	delta_IL17A_pct	-6.67
NHC-0007	NaN	NHC	stim-O-GSK	delta_IL17A_pct	6.67
NHC-0008	NaN	NHC	stim-O	delta_IL17A_pct	2.08
NHC-0008	NaN	NHC	stim-O-GSK	delta_IL17A_pct	6.25
NHC-0010	NaN	NHC	stim-O	delta_IL17A_pct	12.5
NHC-0010	NaN	NHC	stim-O-GSK	delta_IL17A_pct	5
NHC-0011	NaN	NHC	stim-O	delta_IL17A_pct	-4.76
NHC-0011	NaN	NHC	stim-O-GSK	delta_IL17A_pct	-16.67
NHC-0013	NaN	NHC	stim-O	delta_IL17A_pct	1.49
NHC-0013	NaN	NHC	stim-O-GSK	delta_IL17A_pct	6.87
NHC-0017	NaN	NHC	stim-O	delta_IL17A_pct	-36.5385
NHC-0017	NaN	NHC	stim-O-GSK	delta_IL17A_pct	8.84615
NHC-0019	NaN	NHC	stim-O	delta_IL17A_pct	5
NHC-0019	NaN	NHC	stim-O-GSK	delta_IL17A_pct	-34.0909
V-0034	2	CI-Sep	stim-O	delta_IL17A_pct	-18.49
V-0034	2	CI-Sep	stim-O-GSK	delta_IL17A_pct	3.53
V-0050	2	CI-Sep	stim-O	delta_IL17A_pct	8.79
V-0050	2	CI-Sep	stim-O-GSK	delta_IL17A_pct	-31.82
V-0068	2	CI-Sep	stim-O	delta_IL17A_pct	-3.49
V-0068	2	CI-Sep	stim-O-GSK	delta_IL17A_pct	5.97
V-0100	2	CI-Sep	stim-O	delta_IL17A_pct	8.28
V-0100	2	CI-Sep	stim-O-GSK	delta_IL17A_pct	-39.39
V-0165	2	CI-Sep	stim-O	delta_IL17A_pct	7.62
V-0165	2	CI-Sep	stim-O-GSK	delta_IL17A_pct	-40
V-0166	2	CI-Sep	stim-O	delta_IL17A_pct	6.04
V-0166	2	CI-Sep	stim-O-GSK	delta_IL17A_pct	8.01
V-0174	2	CI-Sep	stim-O	delta_IL17A_pct	-9.68
V-0174	2	CI-Sep	stim-O-GSK	delta_IL17A_pct	-35.48
V-0192	2	CI-Sep	stim-O	delta_IL17A_pct	-15
V-0192	2	CI-Sep	stim-O-GSK	delta_IL17A_pct	-11
V-0213	2	CI-Sep	stim-O	delta_IL17A_pct	-8.7
V-0213	2	CI-Sep	stim-O-GSK	delta_IL17A_pct	6.09
V-0242	2	CI-Sep	stim-O	delta_IL17A_pct	34.2
V-0242	2	CI-Sep	stim-O-GSK	delta_IL17A_pct	10.78
V-0259	2	CI-Sep	stim-O	delta_IL17A_pct	-65.92
V-0259	2	CI-Sep	stim-O-GSK	delta_IL17A_pct	-68.16
V-0261	2	CI-Sep	stim-O	delta_IL17A_pct	-53.08
V-0261	2	CI-Sep	stim-O-GSK	delta_IL17A_pct	-51.66
NHC-0001	NaN	NHC	stim-O	delta_IL2_pct	7.27
NHC-0001	NaN	NHC	stim-O-GSK	delta_IL2_pct	-68.53
NHC-0002	NaN	NHC	stim-O	delta_IL2_pct	7.52
NHC-0002	NaN	NHC	stim-O-GSK	delta_IL2_pct	-32.89
NHC-0003	NaN	NHC	stim-O	delta_IL2_pct	-10.63
NHC-0003	NaN	NHC	stim-O-GSK	delta_IL2_pct	-31.88
NHC-0007	NaN	NHC	stim-O	delta_IL2_pct	-46.53
NHC-0007	NaN	NHC	stim-O-GSK	delta_IL2_pct	-43.56
NHC-0008	NaN	NHC	stim-O	delta_IL2_pct	-42.2
NHC-0008	NaN	NHC	stim-O-GSK	delta_IL2_pct	-39.45
NHC-0010	NaN	NHC	stim-O	delta_IL2_pct	4.76
NHC-0010	NaN	NHC	stim-O-GSK	delta_IL2_pct	-38.1
NHC-0011	NaN	NHC	stim-O	delta_IL2_pct	-6.58
NHC-0011	NaN	NHC	stim-O-GSK	delta_IL2_pct	-60.53
NHC-0013	NaN	NHC	stim-O	delta_IL2_pct	2.99
NHC-0013	NaN	NHC	stim-O-GSK	delta_IL2_pct	-30.46
NHC-0017	NaN	NHC	stim-O	delta_IL2_pct	-89.9281
NHC-0017	NaN	NHC	stim-O-GSK	delta_IL2_pct	-85.6115
NHC-0019	NaN	NHC	stim-O	delta_IL2_pct	72.4138
NHC-0019	NaN	NHC	stim-O-GSK	delta_IL2_pct	31.0345
V-0034	2	CI-Sep	stim-O	delta_IL2_pct	-67.39
V-0034	2	CI-Sep	stim-O-GSK	delta_IL2_pct	-73.6
V-0050	2	CI-Sep	stim-O	delta_IL2_pct	-72.7
V-0050	2	CI-Sep	stim-O-GSK	delta_IL2_pct	-76.07
V-0068	2	CI-Sep	stim-O	delta_IL2_pct	-50.83
V-0068	2	CI-Sep	stim-O-GSK	delta_IL2_pct	-69.79
V-0100	2	CI-Sep	stim-O	delta_IL2_pct	-60.22
V-0100	2	CI-Sep	stim-O-GSK	delta_IL2_pct	-61.65
V-0165	2	CI-Sep	stim-O	delta_IL2_pct	8.77
V-0165	2	CI-Sep	stim-O-GSK	delta_IL2_pct	-61.08
V-0166	2	CI-Sep	stim-O	delta_IL2_pct	-57.87
V-0166	2	CI-Sep	stim-O-GSK	delta_IL2_pct	-68.43
V-0174	2	CI-Sep	stim-O	delta_IL2_pct	-54.63
V-0174	2	CI-Sep	stim-O-GSK	delta_IL2_pct	-53.96
V-0192	2	CI-Sep	stim-O	delta_IL2_pct	-49.58
V-0192	2	CI-Sep	stim-O-GSK	delta_IL2_pct	-50.76
V-0213	2	CI-Sep	stim-O	delta_IL2_pct	-19.72
V-0213	2	CI-Sep	stim-O-GSK	delta_IL2_pct	1.41
V-0242	2	CI-Sep	stim-O	delta_IL2_pct	-50.8
V-0242	2	CI-Sep	stim-O-GSK	delta_IL2_pct	-67.79
V-0259	2	CI-Sep	stim-O	delta_IL2_pct	-38.5
V-0259	2	CI-Sep	stim-O-GSK	delta_IL2_pct	-34.74
V-0261	2	CI-Sep	stim-O	delta_IL2_pct	-16.56
V-0261	2	CI-Sep	stim-O-GSK	delta_IL2_pct	5.8
NHC-0001	NaN	NHC	stim-O	delta_LAG3_pct	-59.65
NHC-0001	NaN	NHC	stim-O-GSK	delta_LAG3_pct	-68.92
NHC-0002	NaN	NHC	stim-O	delta_LAG3_pct	-40.06
NHC-0002	NaN	NHC	stim-O-GSK	delta_LAG3_pct	-60.4
NHC-0003	NaN	NHC	stim-O	delta_LAG3_pct	-19.53
NHC-0003	NaN	NHC	stim-O-GSK	delta_LAG3_pct	2.96
NHC-0007	NaN	NHC	stim-O	delta_LAG3_pct	3.19
NHC-0007	NaN	NHC	stim-O-GSK	delta_LAG3_pct	-38.25
NHC-0008	NaN	NHC	stim-O	delta_LAG3_pct	-19.35
NHC-0008	NaN	NHC	stim-O-GSK	delta_LAG3_pct	-38.19
NHC-0010	NaN	NHC	stim-O	delta_LAG3_pct	-18.96
NHC-0010	NaN	NHC	stim-O-GSK	delta_LAG3_pct	-31.8
NHC-0011	NaN	NHC	stim-O	delta_LAG3_pct	7.69
NHC-0011	NaN	NHC	stim-O-GSK	delta_LAG3_pct	-38.02
NHC-0013	NaN	NHC	stim-O	delta_LAG3_pct	-19.76
NHC-0013	NaN	NHC	stim-O-GSK	delta_LAG3_pct	-36.43
NHC-0017	NaN	NHC	stim-O	delta_LAG3_pct	-79.2553
NHC-0017	NaN	NHC	stim-O-GSK	delta_LAG3_pct	-67.0213
NHC-0019	NaN	NHC	stim-O	delta_LAG3_pct	-51.6035
NHC-0019	NaN	NHC	stim-O-GSK	delta_LAG3_pct	-53.3528
V-0034	2	CI-Sep	stim-O	delta_LAG3_pct	-39.5
V-0034	2	CI-Sep	stim-O-GSK	delta_LAG3_pct	-43.36
V-0050	2	CI-Sep	stim-O	delta_LAG3_pct	-45.96
V-0050	2	CI-Sep	stim-O-GSK	delta_LAG3_pct	-62.13
V-0068	2	CI-Sep	stim-O	delta_LAG3_pct	-36.8
V-0068	2	CI-Sep	stim-O-GSK	delta_LAG3_pct	-42.94
V-0100	2	CI-Sep	stim-O	delta_LAG3_pct	-45.01
V-0100	2	CI-Sep	stim-O-GSK	delta_LAG3_pct	-52.31
V-0165	2	CI-Sep	stim-O	delta_LAG3_pct	5.5
V-0165	2	CI-Sep	stim-O-GSK	delta_LAG3_pct	-33.96
V-0166	2	CI-Sep	stim-O	delta_LAG3_pct	-43.52
V-0166	2	CI-Sep	stim-O-GSK	delta_LAG3_pct	-45.95
V-0174	2	CI-Sep	stim-O	delta_LAG3_pct	-13.86
V-0174	2	CI-Sep	stim-O-GSK	delta_LAG3_pct	0.46
V-0192	2	CI-Sep	stim-O	delta_LAG3_pct	-39.91
V-0192	2	CI-Sep	stim-O-GSK	delta_LAG3_pct	-42.86
V-0213	2	CI-Sep	stim-O	delta_LAG3_pct	-40.69
V-0213	2	CI-Sep	stim-O-GSK	delta_LAG3_pct	-52.79
V-0242	2	CI-Sep	stim-O	delta_LAG3_pct	-12.17
V-0242	2	CI-Sep	stim-O-GSK	delta_LAG3_pct	0.22
V-0259	2	CI-Sep	stim-O	delta_LAG3_pct	-68.54
V-0259	2	CI-Sep	stim-O-GSK	delta_LAG3_pct	-69.84
V-0261	2	CI-Sep	stim-O	delta_LAG3_pct	-34.96
V-0261	2	CI-Sep	stim-O-GSK	delta_LAG3_pct	-43.85
NHC-0001	NaN	NHC	stim-O	delta_PD1_pct	-47.58
NHC-0001	NaN	NHC	stim-O-GSK	delta_PD1_pct	-54.5
NHC-0002	NaN	NHC	stim-O	delta_PD1_pct	-37.23
NHC-0002	NaN	NHC	stim-O-GSK	delta_PD1_pct	-45.87
NHC-0003	NaN	NHC	stim-O	delta_PD1_pct	-10.82
NHC-0003	NaN	NHC	stim-O-GSK	delta_PD1_pct	2.75
NHC-0007	NaN	NHC	stim-O	delta_PD1_pct	-10.45
NHC-0007	NaN	NHC	stim-O-GSK	delta_PD1_pct	8.96
NHC-0008	NaN	NHC	stim-O	delta_PD1_pct	4.92
NHC-0008	NaN	NHC	stim-O-GSK	delta_PD1_pct	-4.55
NHC-0010	NaN	NHC	stim-O	delta_PD1_pct	-16.03
NHC-0010	NaN	NHC	stim-O-GSK	delta_PD1_pct	9.96
NHC-0011	NaN	NHC	stim-O	delta_PD1_pct	-17.57
NHC-0011	NaN	NHC	stim-O-GSK	delta_PD1_pct	4.78
NHC-0013	NaN	NHC	stim-O	delta_PD1_pct	-15.22
NHC-0013	NaN	NHC	stim-O-GSK	delta_PD1_pct	4.78
NHC-0017	NaN	NHC	stim-O	delta_PD1_pct	-49.4737
NHC-0017	NaN	NHC	stim-O-GSK	delta_PD1_pct	-43.8596
NHC-0019	NaN	NHC	stim-O	delta_PD1_pct	-53.0841
NHC-0019	NaN	NHC	stim-O-GSK	delta_PD1_pct	-56.4486
V-0034	2	CI-Sep	stim-O	delta_PD1_pct	-44.27
V-0034	2	CI-Sep	stim-O-GSK	delta_PD1_pct	-46.67
V-0050	2	CI-Sep	stim-O	delta_PD1_pct	-41.05
V-0050	2	CI-Sep	stim-O-GSK	delta_PD1_pct	-48.69
V-0068	2	CI-Sep	stim-O	delta_PD1_pct	-34.2
V-0068	2	CI-Sep	stim-O-GSK	delta_PD1_pct	-40.95
V-0100	2	CI-Sep	stim-O	delta_PD1_pct	-43.26
V-0100	2	CI-Sep	stim-O-GSK	delta_PD1_pct	-49.9
V-0165	2	CI-Sep	stim-O	delta_PD1_pct	-34.16
V-0165	2	CI-Sep	stim-O-GSK	delta_PD1_pct	-43.81
V-0166	2	CI-Sep	stim-O	delta_PD1_pct	-34.85
V-0166	2	CI-Sep	stim-O-GSK	delta_PD1_pct	-40.04
V-0174	2	CI-Sep	stim-O	delta_PD1_pct	0.56
V-0174	2	CI-Sep	stim-O-GSK	delta_PD1_pct	5.6
V-0192	2	CI-Sep	stim-O	delta_PD1_pct	7.57
V-0192	2	CI-Sep	stim-O-GSK	delta_PD1_pct	-31.29
V-0213	2	CI-Sep	stim-O	delta_PD1_pct	-30.86
V-0213	2	CI-Sep	stim-O-GSK	delta_PD1_pct	-39.93
V-0242	2	CI-Sep	stim-O	delta_PD1_pct	-16.95
V-0242	2	CI-Sep	stim-O-GSK	delta_PD1_pct	2.75
V-0259	2	CI-Sep	stim-O	delta_PD1_pct	-76.6
V-0259	2	CI-Sep	stim-O-GSK	delta_PD1_pct	-80.41
V-0261	2	CI-Sep	stim-O	delta_PD1_pct	-44.52
V-0261	2	CI-Sep	stim-O-GSK	delta_PD1_pct	-54.77
